# Supplementary material for: Tissue-specific transcriptomics and proteomics of a filarial nematode and its Wolbachia endosymbiont
Source: BMC Genomics. 2015 Nov 11;16:920. doi: 10.1186/s12864-015-2083-2 (PMC4642636; doi:10.1186/s12864-015-2083-2)
Supplement: Additional file 2: — Dataset S1. Transcript FPKM values for Dirofilaria immitis tissue transcriptome. (XLSX 369 kb) [file 12864_2015_2083_MOESM2_ESM.xlsx]

## Sheet: Sheet1
Gene ID	Female Body Wall	Female Uterus	Female Intestine	Female Head	Male Intestine	Male Body Wall	Male Testes
nDi.2.2.2.g00001	1.56364	10.1555	4.11031	0.530446	3.49052	0.318904	7.19381
nDi.2.2.2.g00002	0	71.8678	1.42538	0	6.83813	0	20.4387
nDi.2.2.2.g00003	0.492115	18.486	1.16102	1.00166	2.35149	0.535445	3.7485
nDi.2.2.2.g00004	1.8664	98.6731	5.38181	6.96466	8.93448	1.01721	14.8359
nDi.2.2.2.g00005	7.04756	13.7884	9.00628	17.931	20.4264	3.71615	8.18238
nDi.2.2.2.g00006	4.18208	1.09095	2.87775	4.78817	1.99772	0.995073	0.995177
nDi.2.2.2.g00007	1.14204	9.77781	0.552692	1.34108	0.337187	0.0479868	7.09679
nDi.2.2.2.g00008	0.567014	3.94435	1.78364	1.15411	2.80823	0.206273	2.70762
nDi.2.2.2.g00009	1.11256	4.64361	1.89569	0.754842	5.2437	0.354156	6.37548
nDi.2.2.2.g00010	9.5726	21.8553	7.33503	12.2401	13.1685	3.34656	40.0625
nDi.2.2.2.g00011	0	0	0	4.17866	0	0	0
nDi.2.2.2.g00012	0.940441	9.37693	1.3559	0.638065	0.751484	0.256674	4.56714
nDi.2.2.2.g00013	0	4.30151	0	6.29309	5.6182	0	8.39621
nDi.2.2.2.g00014	0	0	1.32364	0	0.794765	0	0.791833
nDi.2.2.2.g00015	0	0	1.3829	0	1.65946	0	2.48
nDi.2.2.2.g00016	1.49901	13.556	3.36815	1.96144	3.89924	0.525715	6.54291
nDi.2.2.2.g00017	0.1617	26.3213	3.68775	2.3039	5.65915	0.132392	5.4838
nDi.2.2.2.g00018	0	0	0	0	0	0	0
nDi.2.2.2.g00019	0	0	0	0	0	0	0
nDi.2.2.2.g00020	1.89247	24.1901	3.72067	1.92599	1.35991	0.580608	5.64539
nDi.2.2.2.g00021	1.31716	4.23772	2.07168	1.17293	3.70981	0.76386	2.43787
nDi.2.2.2.g00022	0.502638	4.54549	0.395284	0.511541	0	0.956965	5.74239
nDi.2.2.2.g00023	1.86657	1.29845	0.880744	0	1.60736	0.101667	8.363
nDi.2.2.2.g00024	0	2.43749	0.13778	0	0	0	0
nDi.2.2.2.g00025	0	0	0	0	0.386542	0.220043	29.6539
nDi.2.2.2.g00026	0.114569	14.4254	3.33366	1.39918	6.37453	0.187695	7.33651
nDi.2.2.2.g00027	1.29193	5.39228	2.03199	0.657406	1.44444	0.176199	4.00895
nDi.2.2.2.g00028	0	0	1.4705	1.903	0.881328	0	21.9519
nDi.2.2.2.g00029	3.5679	9.10052	1.87057	1.21037	3.95041	2.89133	3.93583
nDi.2.2.2.g00030	1.24449	9.91629	3.114	2.76333	5.58939	0.154457	6.43382
nDi.2.2.2.g00031	0	2.85624	0	4.17866	5.68828	2.15874	0
nDi.2.2.2.g00032	1.79845	6.21497	2.14431	2.59785	4.62185	0.301143	6.65754
nDi.2.2.2.g00033	3.08726	1.25277	2.02323	2.09463	4.92893	0.420877	3.19199
nDi.2.2.2.g00034	0.341827	14.2672	1.61291	0.695762	2.94449	0.651849	3.9115
nDi.2.2.2.g00035	3.02368	24.3057	2.11366	0.341914	4.8236	0.823766	16.9805
nDi.2.2.2.g00036	0	0	0	0	0	0	55.6959
nDi.2.2.2.g00037	1.89992	2.6433	13.4471	0	34.0184	0	7.13535
nDi.2.2.2.g00038	0	3.68867	10.8421	0	9.57373	0	1.00404
nDi.2.2.2.g00039	0	12.713	0.937312	0.404329	3.42036	0.540855	4.73298
nDi.2.2.2.g00040	1.61649	5.62244	0.635618	0.41128	1.15964	1.21026	15.2123
nDi.2.2.2.g00041	0	0	0	0	0	0	1.55111
nDi.2.2.2.g00042	3.13954	26.5717	2.19466	1.42007	4.3477	0.571148	8.74661
nDi.2.2.2.g00043	5.74562	109.914	9.03692	1.46185	37.3959	6.57994	39.9676
nDi.2.2.2.g00044	0	2.9619	0.418555	0.541656	3.30479	0.289429	3.54588
nDi.2.2.2.g00045	10.8803	35.7793	78.5637	11.073	56.4348	15.5276	51.541
nDi.2.2.2.g00046	0.715435	8.46059	1.50035	0.242702	1.71365	0.520275	4.09759
nDi.2.2.2.g00047	0.243923	0.848407	0	0	1.40214	0.0665155	26.8917
nDi.2.2.2.g00048	0	2.61674	2.95823	0	10.4533	0	1.73579
nDi.2.2.2.g00049	9.07267	25.2451	71.3491	9.23336	20.202	2.30004	20.1274
nDi.2.2.2.g00050	6.57235	53.9491	15.5059	4.01326	13.4818	1.42784	14.6816
nDi.2.2.2.g00051	4.75288	54.9675	7.4755	4.83706	10.2095	1.29152	22.3214
nDi.2.2.2.g00052	0.737262	9.74444	0	0.37516	2.11635	0.200793	1.75712
nDi.2.2.2.g00053	0.672273	3.74126	1.05738	0	2.24459	0.730147	4.47262
nDi.2.2.2.g00054	0	21.4909	12.1478	0	9.43059	10.7369	16.4426
nDi.2.2.2.g00055	1.26695	12.8674	3.78612	1.28939	7.88894	0.414542	7.85984
nDi.2.2.2.g00056	0.964046	40.2375	1.51629	0.981121	1.61245	0.393388	7.11451
nDi.2.2.2.g00057	4.73282	10.1302	4.00828	3.3346	7.66416	0.694098	9.19776
nDi.2.2.2.g00058	3.19419	15.1095	5.1914	2.60061	8.52933	0.523338	6.30979
nDi.2.2.2.g00059	0	0	0	0	0	0	0
nDi.2.2.2.g00060	0	2.72645	0.474195	0	0	0	0
nDi.2.2.2.g00061	0.261275	0.181752	0	2.12722	0.125136	0.356175	0.124674
nDi.2.2.2.g00062	1.70752	9.50251	18.7996	5.2133	16.9279	1.37663	16.8655
nDi.2.2.2.g00063	1.12142	5.38978	9.05958	2.38632	9.53651	0.389757	5.35972
nDi.2.2.2.g00064	0	0	1.45758	0	2.64539	1.00394	0
nDi.2.2.2.g00065	0	0	0	0	1.35725	0.772631	32.4539
nDi.2.2.2.g00066	0	0	0	0	2.5643	0	48.5419
nDi.2.2.2.g00067	0	0	0	0	0	0.738904	6.46608
nDi.2.2.2.g00068	0	25.9469	0.921458	0.596234	0.374371	0.0532787	3.63665
nDi.2.2.2.g00069	2.14452	14.1721	5.05947	1.09125	7.69583	0	13.631
nDi.2.2.2.g00070	0	6.50376	1.4705	0	10.5759	1.00341	10.5369
nDi.2.2.2.g00071	2.13773	9.8519	2.94201	1.63169	5.7588	0.1457	6.88506
nDi.2.2.2.g00072	2.03397	30.4204	5.43848	5.38199	3.509	1.38718	6.9921
nDi.2.2.2.g00073	3.05939	24.7762	5.4942	4.32182	7.56142	0.711165	10.94
nDi.2.2.2.g00074	1.76812	4.30488	0.231747	0	0	0.562221	2.10855
nDi.2.2.2.g00075	0	0	0	0	0	0	80.7639
nDi.2.2.2.g00076	0	23.342	0.207781	0.268892	0.126539	0	2.01715
nDi.2.2.2.g00077	0	1.74282	0	0	0	0	2.95926
nDi.2.2.2.g00078	6.34841	18.1947	14.1787	5.94399	33.8131	2.83881	27.2658
nDi.2.2.2.g00079	0.573806	0.399159	0	0.583969	0	0	0.272949
nDi.2.2.2.g00080	0	0	0	0	1.19268	0.678945	1.18828
nDi.2.2.2.g00081	0	1.18781	0	0	1.61219	0	1.60624
nDi.2.2.2.g00082	7.80667	77.1145	30.2873	12.1822	38.0382	4.38734	47.5581
nDi.2.2.2.g00083	0.571018	1.19166	1.79623	0	1.90845	0.155201	2.17304
nDi.2.2.2.g00084	2.17857	4.54647	0	0	2.04749	0	2.03993
nDi.2.2.2.g00085	0.689671	29.0255	6.77962	3.15849	7.59082	0.187876	18.5782
nDi.2.2.2.g00086	0.625742	40.9171	0.984189	0	1.1944	1.18987	13.6849
nDi.2.2.2.g00087	2.72668	18.4936	4.02059	1.73436	6.5244	1.48564	9.26297
nDi.2.2.2.g00088	0.632171	4.3976	1.74003	0.643368	2.42085	0.344524	3.61788
nDi.2.2.2.g00089	5.34611	5.74745	1.14662	0.494618	2.55471	0.661043	5.78473
nDi.2.2.2.g00090	0	0.200963	0	0	0	0.0787425	0
nDi.2.2.2.g00091	0	2.69703	1.01633	0	0.411941	0.351753	33.4493
nDi.2.2.2.g00092	0	11.3357	2.13585	0.92134	6.46202	0.735715	30.474
nDi.2.2.2.g00093	0	0	0	0	0	0	0
nDi.2.2.2.g00094	0	8.18019	0	0.373987	1.05488	0.100084	3.67846
nDi.2.2.2.g00095	1.14541	3.18716	1.50129	2.71996	1.64377	0.519851	7.46065
nDi.2.2.2.g00096	3.39167	7.07809	5.11226	4.31467	9.74438	1.54086	9.30391
nDi.2.2.2.g00097	19.4479	17.8009	0.804957	38.543	0.973012	17.1708	2.42356
nDi.2.2.2.g00098	1.36399	8.53956	1.2872	3.05393	3.39663	0.892415	13.2761
nDi.2.2.2.g00099	1.74465	16.7483	1.92084	1.77556	4.17427	0.665349	6.65418
nDi.2.2.2.g00100	0	1.5838	0	0	0	0	1.58111
nDi.2.2.2.g00101	0.616754	3.41363	0.527202	0.627677	0.102987	0.0806112	1.0902
nDi.2.2.2.g00102	6.42952	0	0	0	0	3.31942	0
nDi.2.2.2.g00103	0.464699	9.85945	0	1.18232	0	0.126734	0.110904
nDi.2.2.2.g00104	0	1.5917	0	0	0	0	0.435873
nDi.2.2.2.g00105	0	0.676674	0	0	0	0	0
nDi.2.2.2.g00106	0	10.8715	0.955907	0.353443	0.915636	0	4.22956
nDi.2.2.2.g00107	0	0	7.85393	0	0	0	0
nDi.2.2.2.g00108	0	0	0	0	0	0	0
nDi.2.2.2.g00109	2.32098	13.4547	4.25895	5.90523	7.03137	0.632003	11.0612
nDi.2.2.2.g00110	0	0	0	0	0	0	0
nDi.2.2.2.g00111	0	0	0	0	0	0	0
nDi.2.2.2.g00112	1.29278	39.1198	0	0	0	0	0
nDi.2.2.2.g00113	1.07018	24.5669	6.73285	2.17826	0	2.02597	5.57198
nDi.2.2.2.g00114	3.6152	16.9573	6.17349	5.25604	8.77022	0.535923	9.92265
nDi.2.2.2.g00115	0.299096	12.7611	2.50896	0.811717	3.39576	0.108906	19.6323
nDi.2.2.2.g00116	0	0	0	0	0	0	6.13753
nDi.2.2.2.g00117	2.49694	1.59221	2.61819	1.05882	3.98844	0.567615	1.58949
nDi.2.2.2.g00118	1.85657	4.30498	1.94672	1.57454	5.33255	1.93942	5.46046
nDi.2.2.2.g00119	129.491	2.97781	0.841606	83.8631	2.5421	39.651	58.2526
nDi.2.2.2.g00120	0.241418	6.04579	1.13913	0.491387	0.578241	0.395004	2.30443
nDi.2.2.2.g00121	8.22774	13.5299	7.80139	11.3148	10.9374	0.633294	13.587
nDi.2.2.2.g00122	0.684011	24.7428	3.76543	1.39225	11.0913	0	11.7005
nDi.2.2.2.g00123	0.731769	19.0043	1.15095	0.248243	2.68744	0.199546	5.12223
nDi.2.2.2.g00124	2.74574	28.9689	2.87907	2.32864	3.93739	0.622611	8.71746
nDi.2.2.2.g00125	1.1164	2.84755	0.292652	1.89362	2.13638	0.506732	0.886874
nDi.2.2.2.g00126	2.63297	19.5369	2.76082	2.6796	4.19598	0.955442	10.4512
nDi.2.2.2.g00127	0.468571	17.2756	13.6342	2.38435	23.9628	0.509948	38.8238
nDi.2.2.2.g00128	0	19.2845	4.08771	7.05327	7.35968	0.931018	12.2209
nDi.2.2.2.g00129	1.75531	7.32634	3.10592	0.8932	5.66457	0.477721	5.43465
nDi.2.2.2.g00130	1.25268	115.898	5.91079	2.54974	11.8809	0.676333	27.8171
nDi.2.2.2.g00131	1.23735	0.619738	0	0	0.189383	0.323424	3.01894
nDi.2.2.2.g00132	0	2.17425	0	0	4.36734	0.828718	0
nDi.2.2.2.g00133	0	14.5563	4.78717	1.16159	5.65276	0.103803	7.0853
nDi.2.2.2.g00134	1.23358	23.1692	3.88042	1.6739	5.11266	0.11194	14.1059
nDi.2.2.2.g00135	0	22.0485	6.19371	1.36847	5.43189	0	10.9154
nDi.2.2.2.g00136	2.94607	8.19757	2.73809	2.72569	10.9025	0.438095	8.81758
nDi.2.2.2.g00137	2.42201	11.9234	2.93032	1.89608	3.48263	0.559173	4.2705
nDi.2.2.2.g00138	31.2592	59.3045	29.0524	14.4604	90.2381	90.6513	109.737
nDi.2.2.2.g00139	2.53157	6.84854	2.21208	0.858804	2.15508	0	1.74454
nDi.2.2.2.g00140	0	0	10.1126	0	0	0	0
nDi.2.2.2.g00141	0	0	7.13491	0	4.04039	0	0
nDi.2.2.2.g00142	1.43532	4.19353	1.80602	0.876446	2.54653	0.274256	0.548569
nDi.2.2.2.g00143	0	3.74193	0.201441	0.260687	0.736125	0.0698412	0.855644
nDi.2.2.2.g00144	0.48886	0.510103	0.192224	0.746278	0.702527	0.19996	0.349967
nDi.2.2.2.g00145	2.70456	55.501	70.72	11.698	129.963	1.65222	44.3397
nDi.2.2.2.g00146	1.02357	2.84814	2.41487	2.08341	1.94602	1.38474	0.484711
nDi.2.2.2.g00147	2.1228	2.65805	4.00659	0.43208	9.74433	0.808947	5.25871
nDi.2.2.2.g00148	0	0	9.80953	2.53892	9.3502	1.33068	8.15124
nDi.2.2.2.g00149	2.88686	19.3648	7.09461	4.61684	11.1834	0.507049	20.756
nDi.2.2.2.g00150	1.16206	16.4369	1.21849	0.591321	1.29952	0.317043	1.01729
nDi.2.2.2.g00151	0	9.24735	22.4764	2.02933	58.6548	0	1.26353
nDi.2.2.2.g00152	3.46125	1.67206	0	4.79459	0	1.27671	0
nDi.2.2.2.g00153	0.458722	2.15395	5.77196	0.350135	4.89557	0.156565	1.09607
nDi.2.2.2.g00154	1.50073	9.16364	2.62266	1.52731	7.11451	0.591575	6.37147
nDi.2.2.2.g00155	1.7871	11.1885	3.37298	3.63751	8.03786	0.389416	6.98588
nDi.2.2.2.g00156	0	0	0	0	0	0	0
nDi.2.2.2.g00157	5.95751	14.5049	5.85637	4.54727	5.32408	1.01026	7.77984
nDi.2.2.2.g00158	1.4695	5.6223	0.722276	0.747764	2.81742	0.551322	3.85966
nDi.2.2.2.g00159	1.10248	74.1998	2.81778	0.981754	1.85038	0.413815	6.45243
nDi.2.2.2.g00160	3.46526	1.20528	0	0	3.27097	0.931018	0
nDi.2.2.2.g00161	1.21222	23.9864	1.69477	3.16799	5.85068	1.24068	12.4573
nDi.2.2.2.g00162	1.23947	13.7955	7.79794	1.26142	18.2236	1.33858	7.02826
nDi.2.2.2.g00163	5.06471	49.3247	2.98724	2.29085	4.90297	0.60758	11.579
nDi.2.2.2.g00164	0.896102	38.025	0	0	0	0.485535	7.22308
nDi.2.2.2.g00165	0	0	0	0	0	0	6.5254
nDi.2.2.2.g00166	0	0	0	0	1.38874	0	27.6723
nDi.2.2.2.g00167	0.609569	0.636057	0	0.413577	0.0487363	0	0.67979
nDi.2.2.2.g00168	0	1.24177	0	1.8167	0	0	0
nDi.2.2.2.g00169	4.09878	14.2563	2.34426	1.70647	7.05455	0.559173	7.6513
nDi.2.2.2.g00170	0.844272	3.96431	0	0.429613	0	0.0575753	1.00767
nDi.2.2.2.g00171	0	0.119733	0	0	0	0	2.05513
nDi.2.2.2.g00172	0	0	0	0	0.215681	0.0818525	17.9787
nDi.2.2.2.g00173	0	0	0	0	0	0	0
nDi.2.2.2.g00174	1.59328	0	0	1.6215	0	0.260488	0.303935
nDi.2.2.2.g00175	0	3.35042	3.15638	0.816942	2.68743	0	5.54627
nDi.2.2.2.g00176	5.62081	26.1672	6.12043	8.36054	4.75467	1.64753	6.38483
nDi.2.2.2.g00177	0	0	0	0	1.18809	0.676333	0
nDi.2.2.2.g00178	0	0	0.885214	0	0	0	0.26775
nDi.2.2.2.g00179	1.09039	4.25165	2.5725	1.54774	4.04989	0.266616	8.05617
nDi.2.2.2.g00180	4.36594	12.1484	0	8.88653	12.0707	1.14523	22.0479
nDi.2.2.2.g00181	2.47092	30.9395	2.72045	3.01762	5.19493	0.806528	9.41047
nDi.2.2.2.g00182	2.64159	14.8844	2.80448	2.28512	2.0269	0.504803	7.82526
nDi.2.2.2.g00183	0	0.511549	0	1.49679	0	0.199543	0.698473
nDi.2.2.2.g00184	0	0.503392	0.284543	0.36823	1.0387	0.0985486	0.172478
nDi.2.2.2.g00185	0	0	0	0	0	0	10.6773
nDi.2.2.2.g00186	0.861862	17.7464	2.03335	0.701702	2.23102	0.141114	6.91533
nDi.2.2.2.g00187	0	0	0	0	0	0	0
nDi.2.2.2.g00188	0.394505	3.01875	1.08586	0.802984	2.07973	0.161442	3.57901
nDi.2.2.2.g00189	0	0	0.866974	0	0.703253	0.200167	21.0197
nDi.2.2.2.g00190	1.6912	6.33479	7.51958	1.12537	13.797	0.0710779	1.18179
nDi.2.2.2.g00191	0	6.94729	7.85393	0	4.42197	2.51725	0
nDi.2.2.2.g00192	1.05448	0.366766	0	0.268289	0	0	0.12579
nDi.2.2.2.g00193	0	3.52139	0.612453	0.396291	0.372515	0.424116	0.927851
nDi.2.2.2.g00194	0	0.285042	0	0	0	0.111551	8.59035
nDi.2.2.2.g00195	0	2.20264	0	0	0.648688	0	34.0382
nDi.2.2.2.g00196	0.969108	1.57301	3.81062	1.64379	4.32935	0.176038	0.924294
nDi.2.2.2.g00197	1.07643	5.46627	2.37027	1.5337	2.8399	0.205755	6.43051
nDi.2.2.2.g00198	2.13802	17.3516	2.24184	1.45059	6.13806	0.87354	12.061
nDi.2.2.2.g00199	3.15311	38.7503	6.61242	4.2786	30.4647	3.98022	29.8547
nDi.2.2.2.g00200	1.79255	50.1279	9.02205	3.28374	10.6354	0.48825	16.236
nDi.2.2.2.g00201	0	7.20488	1.48094	0	7.16633	0.509939	3.1237
nDi.2.2.2.g00202	1.59933	20.3041	2.41068	2.98404	4.47402	0.545761	10.3796
nDi.2.2.2.g00203	2.58971	10.4814	7.03551	2.87518	8.21978	0.386087	8.94927
nDi.2.2.2.g00204	0	0	0	0	0	0	0
nDi.2.2.2.g00205	0.662821	9.73394	0.637088	0.299805	1.02484	0.100586	6.68967
nDi.2.2.2.g00206	0.904471	6.921	1.89678	1.22732	2.88676	0.492996	6.18364
nDi.2.2.2.g00207	2.60643	19.1386	3.87174	1.47366	5.82388	0.947231	9.67066
nDi.2.2.2.g00208	2.61345	6.96903	2.05526	3.10303	6.03927	0.711293	6.22447
nDi.2.2.2.g00209	0	0	0	0	0	0	0
nDi.2.2.2.g00210	4.77613	5.53741	7.51207	14.5822	12.7914	3.42666	9.74557
nDi.2.2.2.g00211	3.99187	4.16532	14.1267	2.03128	11.275	5.34868	11.2334
nDi.2.2.2.g00212	0	0	0	0	0	0	0
nDi.2.2.2.g00213	0	29.8628	4.82285	0	5.23617	1.32478	6.37615
nDi.2.2.2.g00214	0.661953	2.43396	0	0.577438	0.0907341	0.258257	2.16958
nDi.2.2.2.g00215	1.01955	30.0243	2.13811	1.03761	1.95168	0	9.23628
nDi.2.2.2.g00216	0	13.8432	0	0	0	0	9.09085
nDi.2.2.2.g00217	4.32004	31.5543	13.5894	13.1897	32.8347	6.4252	25.0463
nDi.2.2.2.g00218	0	10.679	2.05492	1.32965	1.40699	0	9.50111
nDi.2.2.2.g00219	0.476164	4.30608	1.87232	2.90759	8.1923	0.906802	5.44138
nDi.2.2.2.g00220	2.84756	12.8756	3.99888	3.31199	7.11547	0.443897	6.2152
nDi.2.2.2.g00221	1.19426	9.96921	8.45267	2.43082	21.6621	0.324511	5.67953
nDi.2.2.2.g00222	1.66151	10.017	13.3931	2.53641	21.6451	0.188983	3.04294
nDi.2.2.2.g00223	0	1.60589	0.90773	0	0	0.311902	0.545886
nDi.2.2.2.g00224	0.284005	10.2733	2.01012	0.867105	2.71982	0.0774143	4.87761
nDi.2.2.2.g00225	1.66554	6.02475	1.04785	2.37305	0.637696	0.635277	0.794179
nDi.2.2.2.g00226	0	38.4512	0	5.62539	2.52352	0	5.02841
nDi.2.2.2.g00227	0	0	1.01111	1.30848	0.306715	0.174601	0.611166
nDi.2.2.2.g00228	4.10594	2.85624	0	4.17866	0	0	0
nDi.2.2.2.g00229	2.1018	1.46209	0	2.13903	0	0	0.984755
nDi.2.2.2.g00230	6.69089	0	0	0	6.05666	3.44782	0
nDi.2.2.2.g00231	8.73188	0	0	0	2.01178	1.14523	0
nDi.2.2.2.g00232	8.66112	18.075	0	0	3.86744	0	3.85317
nDi.2.2.2.g00233	0	0	4.50896	5.8351	5.22693	1.48774	7.81147
nDi.2.2.2.g00234	2.80798	5.99021	3.97484	1.71463	6.81903	0.204306	4.64844
nDi.2.2.2.g00235	0	4.50544	0	29.6615	77496.7	62221.9	109201
nDi.2.2.2.g00236	0.575086	0.640081	0.814065	0.351163	2.15154	0.157024	1.3741
nDi.2.2.2.g00237	0	0	0	1.66531	0	0.440055	0
nDi.2.2.2.g00238	0	0	0	0	0.215404	0	0
nDi.2.2.2.g00239	0.540917	7.4002	2.12694	0.733997	2.76564	0.393593	4.73591
nDi.2.2.2.g00240	0	0	0	0	0	0.103302	6.14709
nDi.2.2.2.g00241	2.12628	1.47912	6.13121	2.16394	8.11047	0	1.01007
nDi.2.2.2.g00242	0	0	0	0	0	0	0
nDi.2.2.2.g00243	0	2.17425	2.45799	0	0	0	0
nDi.2.2.2.g00244	0	0	0	0	0	0	0
nDi.2.2.2.g00245	0.370428	42.8612	5.82623	1.25663	1.83582	0.101135	5.95914
nDi.2.2.2.g00246	0.195937	1.36301	0.154088	0.199407	0.281712	0.106912	13.2852
nDi.2.2.2.g00247	0.946234	11.3545	1.30224	1.44449	1.24659	0.193536	2.59688
nDi.2.2.2.g00248	2.84752	19.1481	1.4929	0	2.70887	1.02804	5.39776
nDi.2.2.2.g00249	0	1.45566	0	0	0	0.113925	1.59511
nDi.2.2.2.g00250	0.867842	5.7687	1.13748	0.490674	1.57282	0.184336	7.05159
nDi.2.2.2.g00251	1.88453	9.96319	5.3353	1.91791	7.21227	0.513208	7.00602
nDi.2.2.2.g00252	0	0.278251	0	0	0	0	0
nDi.2.2.2.g00253	4.97502	76.1376	0	5.06314	22.8113	5.19423	220.453
nDi.2.2.2.g00254	0.784453	8.1854	2.46763	0	1.12123	0	4.46837
nDi.2.2.2.g00255	0	2.1683	0	2.37916	0	0.84543	7.39829
nDi.2.2.2.g00256	0	0	0	0	0	2.40508	37.884
nDi.2.2.2.g00257	1.31808	6.33495	0.659629	1.46337	0.804594	0.425308	2.69117
nDi.2.2.2.g00258	1.29278	1.79861	0	0	0	0	0.307253
nDi.2.2.2.g00259	1.89835	0	0.746448	1.93197	1.35444	2.57009	0.449813
nDi.2.2.2.g00260	7.27792	3.73047	6.92843	7.79666	10.2611	2.6077	13.5093
nDi.2.2.2.g00261	0	0.572439	0	0	0.391911	0	28.1134
nDi.2.2.2.g00262	1.41701	17.743	0.742908	2.40351	0.225743	0.514027	8.77151
nDi.2.2.2.g00263	3.70426	6.11993	0	0.942467	0	0.88191	1.323
nDi.2.2.2.g00264	0	0.536902	0	0	0	0	0.736612
nDi.2.2.2.g00265	0	0	0	0	0	0	0
nDi.2.2.2.g00266	0	0	0	0	0	0	0
nDi.2.2.2.g00267	0.711577	4.94998	1.56687	0.869017	1.02364	0.388478	1.97173
nDi.2.2.2.g00268	3.86291	3.28433	4.05048	2.18407	5.13054	1.28507	3.68036
nDi.2.2.2.g00269	0	0	0	0	0	0.360972	14.5306
nDi.2.2.2.g00270	0	1.61551	0	0	0.737715	0	5.87995
nDi.2.2.2.g00271	0	0	0	0	0	0.318078	2.78347
nDi.2.2.2.g00272	4.46813	1.03606	0	8.33666	0.354939	7.07185	2.82903
nDi.2.2.2.g00273	0	0	0	0	0	0	15.1956
nDi.2.2.2.g00274	1.0841	26.7718	6.39414	0.551649	8.8019	0.44211	8.76942
nDi.2.2.2.g00275	0	2.02315	2.28718	0	2.75287	0	8.22814
nDi.2.2.2.g00276	1.94145	11.5546	2.54466	2.63445	5.99507	0.82377	15.5503
nDi.2.2.2.g00277	1.34455	15.9003	3.70081	1.36836	4.80984	1.64283	10.8621
nDi.2.2.2.g00278	2.17923	25.6819	3.32675	3.52243	4.73378	0.349969	11.5764
nDi.2.2.2.g00279	13.066	70.1165	30.2389	25.0752	50.8996	4.37169	52.847
nDi.2.2.2.g00280	2.54294	18.9143	2.46131	2.18983	6.65612	0.37357	9.15342
nDi.2.2.2.g00281	0.799666	24.847	2.51549	0.949468	3.00398	0.145536	8.91502
nDi.2.2.2.g00282	0.809607	8.08947	1.96795	0.898851	1.73054	0.221151	7.28366
nDi.2.2.2.g00283	1.56091	33.577	10.6701	2.44393	15.8944	0.393393	9.81127
nDi.2.2.2.g00284	0	0	0	2.82715	5.19202	0	0
nDi.2.2.2.g00285	1.28355	1.60719	0.403763	0.78377	1.59841	0.41996	2.94003
nDi.2.2.2.g00286	0.764054	21.2601	0	0.777587	1.09229	1.8654	1.81377
nDi.2.2.2.g00287	0.278619	45.547	0.438221	0.283553	0	0.0759502	3.58902
nDi.2.2.2.g00288	3.19733	1.49514	0	3.61552	0	0.677373	0
nDi.2.2.2.g00289	0	0	0	0	0	0	0
nDi.2.2.2.g00290	1.04781	7.43547	0.988823	0.426549	1.50631	0.171497	8.30416
nDi.2.2.2.g00291	0	0	0	0	2.65406	0	0
nDi.2.2.2.g00292	1.16661	0	4.70219	2.67532	7.85818	1.32167	0.533808
nDi.2.2.2.g00293	0	1.05223	1.65215	0.34209	3.52721	0	5.43603
nDi.2.2.2.g00294	0	0	0	0	0.324333	0	2.58509
nDi.2.2.2.g00295	0	0.22238	0.251401	0	3.35562	0.0868284	7.90525
nDi.2.2.2.g00296	0.223588	0.972099	0	0.227548	0.480988	0.273807	0.638951
nDi.2.2.2.g00297	0	5.00912	0.790162	0.170426	0.802795	0	1.83961
nDi.2.2.2.g00298	1.38326	5.38855	5.87421	2.53396	5.82909	0.150831	10.9552
nDi.2.2.2.g00299	0.420009	2.92173	5.28484	2.13724	8.03359	0.457321	6.60325
nDi.2.2.2.g00300	0.29692	10.7405	1.63452	0.604358	2.41666	0.404621	4.95713
nDi.2.2.2.g00301	0	0	0	0	0	0	0
nDi.2.2.2.g00302	0.423032	17.3623	14.3053	2.58315	35.1966	0.575749	36.2759
nDi.2.2.2.g00303	1.27097	9.57812	2.83196	2.15581	5.07521	0.288912	4.7531
nDi.2.2.2.g00304	3.4448	13.6933	6.96614	2.50416	12.9332	1.47247	7.26273
nDi.2.2.2.g00305	2.19987	65.6332	1.15335	0.497519	2.92719	0.733188	11.4323
nDi.2.2.2.g00306	4.86922	29.3558	14.6788	2.47773	13.1424	2.42048	7.70232
nDi.2.2.2.g00307	15.1941	94.2475	40.8318	10.3088	41.4251	8.20605	22.7297
nDi.2.2.2.g00308	0	0.522046	0.196725	0.509167	0.479289	0.13642	0.23876
nDi.2.2.2.g00309	0.828004	20.5436	2.38758	1.68534	4.09724	0.451432	6.71576
nDi.2.2.2.g00310	0.414689	7.78875	3.26119	1.05508	4.37183	0.169685	6.13758
nDi.2.2.2.g00311	1.41906	11.8458	10.0438	1.4442	3.35916	0.382448	11.379
nDi.2.2.2.g00312	0.646591	7.1067	1.62717	0.658043	2.10862	0.141218	5.49925
nDi.2.2.2.g00313	0.216512	1.35552	0.510806	0.220347	1.03743	0.118114	0.206721
nDi.2.2.2.g00314	0.98461	2.46574	2.78753	0	1.41563	0.322345	2.63276
nDi.2.2.2.g00315	0.501373	7.49862	1.18287	1.27563	2.88185	0.341776	7.29768
nDi.2.2.2.g00316	0	0	0.42238	0	3.07831	0	0
nDi.2.2.2.g00317	5.54843	10.4211	4.79972	6.21137	16.6922	3.16741	17.6866
nDi.2.2.2.g00318	2.72576	26.8167	1.83736	1.18887	5.40147	0.530145	5.19597
nDi.2.2.2.g00319	5.88373	6.70544	7.97432	12.3581	13.8089	1.19622	10.8868
nDi.2.2.2.g00320	0	1.61456	0.912632	0.393682	0.555108	0.105334	1.47483
nDi.2.2.2.g00321	1.46159	14.7427	7.47126	3.7187	16.3732	0.594934	13.8832
nDi.2.2.2.g00322	2.84752	1.32056	0.746448	0.965986	0	1.02804	0.899626
nDi.2.2.2.g00323	1.57529	10.2277	4.12944	1.60319	6.01981	0.28557	2.9988
nDi.2.2.2.g00324	4.32004	28.5491	9.34273	6.59484	24.113	1.75233	49.0703
nDi.2.2.2.g00325	2.8831	13.2369	4.53465	0.586834	4.12944	0.94029	10.1484
nDi.2.2.2.g00326	15.5488	30.1311	21.8355	23.7363	44.3037	9.90801	24.6975
nDi.2.2.2.g00327	0.699715	4.86747	2.31113	1.42422	1.54345	0.458413	7.42133
nDi.2.2.2.g00328	2.89732	18.9455	2.2785	1.17945	1.65987	1.8898	10.7494
nDi.2.2.2.g00329	0	1.26084	1.42538	0	29.9168	2.43293	6.8129
nDi.2.2.2.g00330	68.4805	304.88	118.479	55.7547	154.315	64.1947	378.451
nDi.2.2.2.g00331	0	3.31148	14.9746	0.692098	30.4881	0	0
nDi.2.2.2.g00332	0	77.5652	93.1682	0	107.029	0	0
nDi.2.2.2.g00333	0	7.89495	2.02847	3.15008	5.17533	0.420873	2.20982
nDi.2.2.2.g00334	1.38917	8.45559	2.73116	1.23705	3.82902	0.236925	6.6346
nDi.2.2.2.g00335	2.23666	30.8957	6.03068	4.87773	13.459	1.82836	12.9522
nDi.2.2.2.g00336	1.13626	2.84553	1.96587	0.8326	2.66149	0.149025	6.49877
nDi.2.2.2.g00337	0	0	0	0	0	0	0.295933
nDi.2.2.2.g00338	0.901211	2.50766	1.06309	0	2.80025	0.245242	2.3607
nDi.2.2.2.g00339	4.81032	43.501	18.9146	0	30.9193	13.8295	19.8034
nDi.2.2.2.g00340	1.03898	8.87955	3.03485	2.41688	4.98178	0.283593	6.66514
nDi.2.2.2.g00341	1.03148	5.74027	0.540783	2.44942	2.30351	0.187329	4.26217
nDi.2.2.2.g00342	2.45307	0	0	2.49652	0	1.98717	0
nDi.2.2.2.g00343	0.715494	4.69281	1.68803	0.936214	2.84389	0.0837371	3.85929
nDi.2.2.2.g00344	1.00255	0.958942	2.46383	2.2957	8.77501	0.171071	1.73655
nDi.2.2.2.g00345	0	0	0	0	1.7357	0.988064	48.4202
nDi.2.2.2.g00346	0	1.09269	2.47058	1.5986	0	0	0.739802
nDi.2.2.2.g00347	0.987995	7.04466	1.94244	0	3.78608	0.0673522	4.00787
nDi.2.2.2.g00348	6.24724	18.6535	13.8318	9.58574	18.8122	0.839926	18.559
nDi.2.2.2.g00349	0.36623	5.22263	3.02411	3.16809	9.74252	0.34975	7.17063
nDi.2.2.2.g00350	1.00605	2.09953	0.791176	1.02387	0.956521	0	3.81197
nDi.2.2.2.g00351	2.9776	6.21398	0	0	1.38874	0	2.76723
nDi.2.2.2.g00352	3.34211	49.2454	7.88489	4.94736	8.72724	0.993616	16.2307
nDi.2.2.2.g00353	1.23499	4.29553	1.35971	2.01099	2.60293	0.740874	5.42241
nDi.2.2.2.g00354	0.515876	6.45951	1.62278	0.525013	5.66822	0.140291	6.38391
nDi.2.2.2.g00355	2.04715	17.0888	4.82974	1.0417	3.89205	0.830847	6.78596
nDi.2.2.2.g00356	0	6.63289	0.624875	0	0.38004	0	4.73298
nDi.2.2.2.g00357	1.03755	21.4121	1.35992	0.351976	4.30304	0.565282	5.44141
nDi.2.2.2.g00358	0	3.34623	0	0	0	0	2.20037
nDi.2.2.2.g00359	3.07875	28.9127	3.74183	4.13023	4.09349	0.420212	4.27897
nDi.2.2.2.g00360	0	16.9734	0	0	1.42155	0	0
nDi.2.2.2.g00361	8.62868	30.6123	19.509	8.1229	15.1944	1.52986	6.07593
nDi.2.2.2.g00362	0	6.72032	0	0.8938	1.67215	0.237972	4.99794
nDi.2.2.2.g00363	21718.3	18343.2	16376.7	14806.5	17867.5	11740.7	15518.7
nDi.2.2.2.g00364	0	40.3902	6.08817	3.93938	30.4487	2.03921	12.4914
nDi.2.2.2.g00365	0	0	0	0	0	0	0
nDi.2.2.2.g00366	0	0	0	0	0.271325	0	22.9775
nDi.2.2.2.g00367	0	0	0	0	0.258289	0.073517	29.079
nDi.2.2.2.g00368	2.61795	5.62897	1.49731	0.484422	2.16624	0.713933	5.45242
nDi.2.2.2.g00369	20.9068	24.2391	10.961	0	22.0353	3.58395	28.2266
nDi.2.2.2.g00370	2.05264	4.28367	2.78823	1.32936	4.02478	0.509145	8.91097
nDi.2.2.2.g00371	0	0.802236	3.62772	2.34733	5.23062	0.156715	0.27428
nDi.2.2.2.g00372	0	0	0	0	0	0	0
nDi.2.2.2.g00373	0.178637	19.634	0.280966	0.0909004	0.0428524	0.0243942	0.469637
nDi.2.2.2.g00374	0	0	0	0	0.742542	0	8.87763
nDi.2.2.2.g00375	0	1.01033	4.6639	0	0	11.2814	1.81327
nDi.2.2.2.g00376	6.25111	0	2.45799	3.18091	0	6.62975	7.25204
nDi.2.2.2.g00377	0.704513	3.92067	2.21617	2.15097	3.69517	0.382458	3.68154
nDi.2.2.2.g00378	2.67471	2.48083	0	2.72208	4.66755	2.65706	36.7799
nDi.2.2.2.g00379	1.60551	8.56251	1.40289	1.27085	2.82182	0.876192	6.64515
nDi.2.2.2.g00380	4.1814	1.02661	0	3.00386	0	2.41455	0.117386
nDi.2.2.2.g00381	0.299188	2.49751	1.17643	0	1.14591	0.163081	0.998974
nDi.2.2.2.g00382	2.5436	3.53883	2.50041	1.94149	3.641	0.51817	0
nDi.2.2.2.g00383	1.30847	4.55109	2.31526	1.33164	0.310078	0.176515	1.23573
nDi.2.2.2.g00384	2.05203	10.9439	3.76543	0.696126	12.07	0.557106	11.7005
nDi.2.2.2.g00385	0	5.15996	5.00001	2.15686	4.30227	0.576263	8.06852
nDi.2.2.2.g00386	1.09119	3.98513	1.07267	1.94341	3.52726	0.446208	4.03488
nDi.2.2.2.g00387	0	120.528	19.076	1.76332	11.4484	4.65509	111.617
nDi.2.2.2.g00388	0	0	0	0	2.13958	0	0
nDi.2.2.2.g00389	8.9776	54.1245	8.62907	10.1518	14.7015	7.01915	57.644
nDi.2.2.2.g00390	1.6594	15.0064	2.60997	0	5.48623	1.78463	6.24685
nDi.2.2.2.g00391	0.871731	20.0114	3.42772	0.887171	3.73467	1.41733	6.61492
nDi.2.2.2.g00392	9.95004	121.128	144.76	15.1894	246.362	25.9712	127.272
nDi.2.2.2.g00393	0.445481	12.7056	4.55435	0.906743	2.98152	0.242466	3.81924
nDi.2.2.2.g00394	3.40954	17.7885	0.446887	0	4.61253	0.772274	10.002
nDi.2.2.2.g00395	1.2383	9.90614	2.92146	1.26023	5.90948	1.00921	6.18206
nDi.2.2.2.g00396	0.29176	0.811835	0.229446	1.18771	0.279387	0.795221	1.2526
nDi.2.2.2.g00397	2.45855	8.26623	8.05603	1.66806	12.7373	0.557757	5.07611
nDi.2.2.2.g00398	0.55279	22.1752	0.289816	0.562581	1.05984	0.35194	2.37584
nDi.2.2.2.g00399	0	21.2179	0.820064	0	4.8695	0	0.870788
nDi.2.2.2.g00400	0	0.229767	0	0	0	0	0.472503
nDi.2.2.2.g00401	0	25.8101	0.527321	1.36482	0	0	1.28034
nDi.2.2.2.g00402	0	0	0	0	0	0	0
nDi.2.2.2.g00403	0	0	0	0	0	0	0
nDi.2.2.2.g00404	0	0	0	0	15.7915	0.381292	2.90659
nDi.2.2.2.g00405	2.21547	12.4199	2.04975	1.45893	3.18745	0.249047	12.6405
nDi.2.2.2.g00406	0.424561	0.886018	0	0	0	0.115564	0.606774
nDi.2.2.2.g00407	0	0.270876	0.612453	0	0.558772	0	0.18557
nDi.2.2.2.g00408	0	0	0	0	0	0	0
nDi.2.2.2.g00409	0	2.77688	0	0	0	0	0
nDi.2.2.2.g00410	0	19.9937	6.45797	0	0	0	13.2237
nDi.2.2.2.g00411	0.33887	8.25055	2.66493	0	2.10825	0	4.68566
nDi.2.2.2.g00412	0.292885	5.4331	0.92132	0.596145	2.2481	0.0533231	4.19963
nDi.2.2.2.g00413	41.0408	12.5339	34.6368	26.9962	39.2181	10.2097	14.5334
nDi.2.2.2.g00414	6.9692	1.81801	3.42544	1.77316	3.12376	5.21615	1.03741
nDi.2.2.2.g00415	0.401239	9.48995	1.1044	1.22504	1.92288	0.383116	3.63998
nDi.2.2.2.g00416	0	1.01515	0.510059	0.330037	0.310945	0	0.232348
nDi.2.2.2.g00417	0	54.6578	1.91897	1.49001	3.03168	0.53102	4.87925
nDi.2.2.2.g00418	5.20011	4.56104	6.75649	3.22134	11.1573	1.10995	6.25956
nDi.2.2.2.g00419	0.932976	9.30249	3.54626	1.899	4.62227	0.16976	5.64511
nDi.2.2.2.g00420	0	23.059	2.60683	2.53014	12.2342	1.79728	11.4027
nDi.2.2.2.g00421	6.46072	42.2464	6.35103	7.56142	6.80326	3.08066	7.24031
nDi.2.2.2.g00422	0.870957	12.3193	0.913248	0.590922	3.47514	0.395652	4.84724
nDi.2.2.2.g00423	0	2.87316	2.43609	4.20342	1.47221	1.67614	1.46678
nDi.2.2.2.g00424	0.373315	7.53103	0.587163	0	0.178595	0.101667	7.11744
nDi.2.2.2.g00425	0	8.67897	0	0	0.505401	0.0959017	5.79067
nDi.2.2.2.g00426	0	0	0	0	0	0	0
nDi.2.2.2.g00427	0	0.909307	1.02797	0	0.935394	0.177494	0.931943
nDi.2.2.2.g00428	0.516806	33.4343	0.406426	0.26298	0.247527	0.211362	0.616536
nDi.2.2.2.g00429	6.46391	71.9444	35.075	8.55192	52.4264	4.91553	64.2158
nDi.2.2.2.g00430	2.29522	0.399159	0	0	1.64376	3.431	0.272949
nDi.2.2.2.g00431	1.06569	6.22721	8.04558	1.30148	10.0195	0.0582013	2.69937
nDi.2.2.2.g00432	0	1.5794	0.714205	0	0.868244	0	10.3805
nDi.2.2.2.g00433	0.898648	9.62702	2.75618	2.37787	3.66472	0.368149	5.15463
nDi.2.2.2.g00434	2.27754	2.97064	4.02998	1.73841	2.86271	0.465608	3.53123
nDi.2.2.2.g00435	0.33887	0.23573	0	0.344872	0.162173	0.184637	0.323149
nDi.2.2.2.g00436	2.11354	21.5637	0.554041	0	1.3437	1.3386	7.36308
nDi.2.2.2.g00437	0	1.91223	0.254328	0	0.0775226	0	3.32117
nDi.2.2.2.g00438	2.11516	4.70842	5.32289	2.15263	7.68661	0.575749	6.04599
nDi.2.2.2.g00439	0	5.55338	0.190246	0.246199	0.927085	0.131938	2.1937
nDi.2.2.2.g00440	0.524814	7.66667	3.98966	1.9584	7.04407	0.0477371	15.54
nDi.2.2.2.g00441	6.91283	33.6617	19.9334	2.34509	8.65205	7.38791	10.7752
nDi.2.2.2.g00442	1.08342	5.55829	1.27803	0.137826	1.03911	0.0739404	3.10582
nDi.2.2.2.g00443	0	0.502124	0	0	0	0.195893	1.37139
nDi.2.2.2.g00444	0.361722	0.125813	0	0.368128	0.0866919	0.197401	2.85028
nDi.2.2.2.g00445	0	0	0	0	0	2.02246	0
nDi.2.2.2.g00446	0	0	0	0	0	0.65223	4.56608
nDi.2.2.2.g00447	10.3135	9.50608	0.202767	9.1841	0.123493	1.82779	0.369112
nDi.2.2.2.g00448	0.930734	7.5536	1.70787	0.631479	0.742581	0.169089	2.66343
nDi.2.2.2.g00449	0	0	2.34164	0	0	0	0
nDi.2.2.2.g00450	1.44364	9.03823	3.97357	5.14224	6.19412	1.37125	2.39994
nDi.2.2.2.g00451	1.8893	9.71762	5.85307	2.03972	9.01228	0.344108	11.8534
nDi.2.2.2.g00452	2.17857	0	0	0	0	0.582777	1.01997
nDi.2.2.2.g00453	11.2358	14.2528	0	8.07165	0	7.1791	0
nDi.2.2.2.g00454	1.6406	17.656	0	1.86609	0.0462975	0.210843	2.7676
nDi.2.2.2.g00455	0	0	0.193837	0	0	0.134422	12.5866
nDi.2.2.2.g00456	0	0.671119	0	0	0.917639	0	38.8558
nDi.2.2.2.g00457	1.12636	12.5827	3.28263	1.61832	4.80109	0.144799	5.06848
nDi.2.2.2.g00458	0.528425	3.12452	1.24669	0.268892	0.885771	0.0720335	5.04287
nDi.2.2.2.g00459	3.31132	5.47074	3.58061	2.80831	4.49904	1.31823	4.08693
nDi.2.2.2.g00460	0	0.665655	0	0	0.45512	0	0
nDi.2.2.2.g00461	0	3.04245	0	0	0	0	0
nDi.2.2.2.g00462	0	13.3111	0.367029	0	1.56147	0.507932	4.00038
nDi.2.2.2.g00463	0.913753	6.58753	2.09045	1.01448	3.70664	0.226887	6.90942
nDi.2.2.2.g00464	1.90284	10.5895	5.38713	2.71116	19.1154	0.310905	1.8138
nDi.2.2.2.g00465	0	4.14037	0	0	8.12562	0	0
nDi.2.2.2.g00466	0.599903	42.9833	1.65121	0.305264	1.14883	0.326991	2.28918
nDi.2.2.2.g00467	0.45234	123.348	2.13437	0	1.51361	0.123091	1.72345
nDi.2.2.2.g00468	1.20409	23.4529	5.36585	1.63388	3.64722	0.21855	13.1963
nDi.2.2.2.g00469	2.62894	25.603	3.10117	1.33775	3.1353	0.892403	3.74848
nDi.2.2.2.g00470	4.91554	36.2985	9.5155	7.3115	13.9281	4.22179	18.9228
nDi.2.2.2.g00471	1.04369	5.08221	2.73593	0.70812	8.98982	0.473847	5.9711
nDi.2.2.2.g00472	8.06944	39.2937	12.6919	4.92742	16.7771	4.77527	8.35759
nDi.2.2.2.g00473	5.27452	43.6628	4.14798	2.68397	6.80252	2.86845	8.78555
nDi.2.2.2.g00474	2.17492	5.98304	1.7104	2.41467	3.3198	0.350969	3.73281
nDi.2.2.2.g00475	0	0.352669	2.39216	0	5.3287	0.137883	0
nDi.2.2.2.g00476	5.41067	1.25462	0	2.5697	0.172587	3.73339	0.687802
nDi.2.2.2.g00477	27.4421	0	0	17.7725	0	15.9681	0
nDi.2.2.2.g00478	0.925846	7.72861	2.18431	0.942244	2.80703	0.588713	2.3551
nDi.2.2.2.g00479	1.29236	9.28976	3.049	3.06891	4.94329	0.586255	22.1627
nDi.2.2.2.g00480	1.3856	6.74711	0	2.82028	2.62484	1.12066	1.30758
nDi.2.2.2.g00481	0	3.82358	2.59354	0.559389	2.36242	1.04598	3.66132
nDi.2.2.2.g00482	4.15422	8.52497	11.271	8.45559	12.84	1.18989	12.8918
nDi.2.2.2.g00483	9.06142	17.8598	16.6275	18.4438	22.1449	0.406652	27.7569
nDi.2.2.2.g00484	0	0	0	0	0	0	0
nDi.2.2.2.g00485	0.860247	1.57765	1.53753	1.43261	2.06384	0.149528	1.42066
nDi.2.2.2.g00486	0	22.656	10.9769	1.35288	13.9503	0.360972	9.16061
nDi.2.2.2.g00487	0	0	0	0	2.61347	1.48774	2.60382
nDi.2.2.2.g00488	2.55994	36.506	2.01318	2.60528	13.9568	0.690877	12.6962
nDi.2.2.2.g00489	1.61868	15.7641	0	1.64735	1.03079	0.733485	8.47263
nDi.2.2.2.g00490	0	10.37	0	0	0.396042	0	0.19729
nDi.2.2.2.g00491	0	0	0	0	0.43748	0.24904	31.8182
nDi.2.2.2.g00492	0	0	0	0	0.854766	0	46.8387
nDi.2.2.2.g00493	0	0	0	0	0	0	54.0898
nDi.2.2.2.g00494	0	0	0	0	0.206725	0.11768	3.50136
nDi.2.2.2.g00495	0	0	0	0	0	0	0
nDi.2.2.2.g00496	21.1987	2.30415	7.03309	19.8887	9.98729	7.76099	9.16072
nDi.2.2.2.g00497	1.5247	0.636381	0	1.39653	0	0.124846	0.80118
nDi.2.2.2.g00498	0	0	0	0	0	0	0
nDi.2.2.2.g00499	5.82854	0	0	1.18635	0	0	0
nDi.2.2.2.g00500	0	0.346687	0	0	0	0	0
nDi.2.2.2.g00501	0	10.527	0.340024	0	0	0.588402	4.11924
nDi.2.2.2.g00502	0	14.7082	0	4.78178	0	6.90154	12.0789
nDi.2.2.2.g00503	0.450605	22.2554	2.48055	0	4.95429	0.245242	7.72594
nDi.2.2.2.g00504	0	2.2793	0.286306	0.370511	2.09022	0.198314	11.1067
nDi.2.2.2.g00505	0	0	0.70176	0	0.0534435	0.428461	0.239608
nDi.2.2.2.g00506	0	0	0	0	0	0	0
nDi.2.2.2.g00507	0	0	0	0	0	0	0
nDi.2.2.2.g00508	0.740614	2.28159	1.66409	0.430704	2.33461	0.202239	5.91611
nDi.2.2.2.g00509	0	30.3462	2.2871	5.91951	9.50078	5.40842	17.5792
nDi.2.2.2.g00510	2.71024	46.0023	2.55766	2.20659	1.55328	1.32633	4.64263
nDi.2.2.2.g00511	1.70752	26.1319	6.71413	0	8.06093	0.458877	4.81871
nDi.2.2.2.g00512	0	10.8	1.40878	0	2.85028	0.162255	5.11158
nDi.2.2.2.g00513	3.06439	22.3828	11.1457	3.89833	13.7425	1.04308	20.629
nDi.2.2.2.g00514	1.67011	20.8228	1.51547	1.69969	3.45027	0.876832	2.70092
nDi.2.2.2.g00515	0	6.9462	0	0.128636	0	0	0.96633
nDi.2.2.2.g00516	0	0	0	0	0.364098	0	10.1571
nDi.2.2.2.g00517	4.29494	30.4747	2.7021	3.49681	4.49845	3.72478	7.74137
nDi.2.2.2.g00518	0	0.301883	0	0	0	0	0.620158
nDi.2.2.2.g00519	0	0	0	0	0	0	0
nDi.2.2.2.g00520	0	7.99386	1.50618	3.89833	2.38204	0.521539	8.39766
nDi.2.2.2.g00521	0	6.61808	0	0	0	0	0
nDi.2.2.2.g00522	1.46408	1.35796	1.91897	1.98669	2.79847	0.26551	5.34394
nDi.2.2.2.g00523	2.09966	26.4994	10.6149	1.22106	17.5196	0.572235	26.3256
nDi.2.2.2.g00524	1.93443	9.73013	2.69148	1.96869	3.13932	0.446774	3.83859
nDi.2.2.2.g00525	0	8.53334	0	0	10.7168	0	42.7091
nDi.2.2.2.g00526	0	0	0	0	0	0	0.40451
nDi.2.2.2.g00527	3.91333	14.0001	5.66042	5.12053	9.75821	0.458142	6.81557
nDi.2.2.2.g00528	0	7.55934	6.40939	2.76482	7.62068	4.33816	5.06171
nDi.2.2.2.g00529	3.23136	2.42076	6.84168	6.07124	13.4542	0.0677784	5.10086
nDi.2.2.2.g00530	1.42849	2.31866	3.37018	1.45379	2.27564	0.38863	8.38879
nDi.2.2.2.g00531	0	0.43976	0	0	0.151303	0.172262	0.30149
nDi.2.2.2.g00532	0.512539	3.92194	0.134357	1.30404	0	0.116656	2.98088
nDi.2.2.2.g00533	1.89992	13.2165	1.49413	1.93357	0	0	15.1626
nDi.2.2.2.g00534	3.34824	15.2689	41.1059	3.78616	52.6027	1.26884	1.33242
nDi.2.2.2.g00535	0	5.94056	0	0	1.72924	0.44745	2.81923
nDi.2.2.2.g00536	1.03617	12.0133	0.724322	0.585845	0.773104	0.157178	4.51147
nDi.2.2.2.g00537	0.805571	6.368	7.83256	1.9378	5.65772	0.140031	4.62151
nDi.2.2.2.g00538	0	0.437618	0.989457	0	3.30208	0	8.0752
nDi.2.2.2.g00539	0.502638	6.6434	0.790567	0	0.720457	0.410128	12.2026
nDi.2.2.2.g00540	1.14541	18.8573	9.30798	4.27423	10.9584	1.0397	15.6492
nDi.2.2.2.g00541	1.23266	4.59365	1.45408	1.4337	3.97084	0.336662	6.94437
nDi.2.2.2.g00542	1.18822	21.4908	4.67219	1.20927	3.97034	0.32288	11.8671
nDi.2.2.2.g00543	8.08907	20.462	5.78308	6.73555	12.2685	1.79589	15.0172
nDi.2.2.2.g00544	0.751187	9.40594	1.91993	1.33786	3.15036	0.307436	10.8511
nDi.2.2.2.g00545	4.9508	9.44879	3.39425	3.74657	3.10492	1.49025	7.15743
nDi.2.2.2.g00546	0	0	0	0	0	0	0
nDi.2.2.2.g00547	0	0.714586	0.807842	0	5.15283	0	0.733402
nDi.2.2.2.g00548	101.32	47.7084	56.7534	134.244	88.4894	19.0937	41.9715
nDi.2.2.2.g00549	21.3316	22.2585	20.9695	16.2821	78.0271	23.597	34.0109
nDi.2.2.2.g00550	1.83455	1.27618	0.88783	1.43619	4.06018	0.346695	6.87684
nDi.2.2.2.g00551	0	3.34623	7.56585	4.89552	24.2937	1.25723	15.4026
nDi.2.2.2.g00552	0	0	0	0	0.446133	0	0
nDi.2.2.2.g00553	3.03602	0.383993	0	1.96623	0	1.50477	0.658408
nDi.2.2.2.g00554	13.5921	1.05057	0	29.2027	0	8.94635	0
nDi.2.2.2.g00555	4.05433	87.9945	2.55072	4.40121	3.75379	0.5158	8.38262
nDi.2.2.2.g00556	1.6189	2.77786	3.69207	2.25168	4.80561	0.213837	1.97452
nDi.2.2.2.g00557	0	6.5049	0.612818	1.58611	2.22771	0.211358	1.84957
nDi.2.2.2.g00558	0	5.05789	0	0	3.44109	0	2.74271
nDi.2.2.2.g00559	92.5024	195.737	187.953	117.365	336.665	20.6213	166.642
nDi.2.2.2.g00560	0	3.0371	0	0	2.01178	0	4.00872
nDi.2.2.2.g00561	8.13571	35.2349	18.7814	8.81399	21.6192	1.57415	27.9262
nDi.2.2.2.g00562	1.35702	2.83197	0.355728	0.920703	1.51361	2.46182	2.58518
nDi.2.2.2.g00563	0.635487	11.9358	1.33269	1.0779	5.07521	0.23113	5.35988
nDi.2.2.2.g00564	0	9.63107	2.72199	0	5.76708	0.937993	1.23124
nDi.2.2.2.g00565	2.49188	25.3082	3.91931	3.55042	6.42939	2.30445	6.88016
nDi.2.2.2.g00566	0	0	0	0	3.40954	0	3.39696
nDi.2.2.2.g00567	13.2894	49.9208	12.5412	8.11488	22.3794	2.83104	21.0581
nDi.2.2.2.g00568	0.225657	4.08136	5.32383	0.688963	4.8652	0.061546	6.24757
nDi.2.2.2.g00569	10.363	18.7431	13.4469	5.8006	22.0297	2.95903	6.41191
nDi.2.2.2.g00570	0	0	0	0	8.12562	0	0
nDi.2.2.2.g00571	34.9282	71.3541	33.3791	30.5973	34.8761	15.1609	68.6525
nDi.2.2.2.g00572	0	0	0	0	0	0	0
nDi.2.2.2.g00573	0	0.566137	0	0	0.389214	0	0.775555
nDi.2.2.2.g00574	0	0	0	0	0	0	0.547673
nDi.2.2.2.g00575	0	0.247064	0.279306	0.361453	1.02147	0	1.18732
nDi.2.2.2.g00576	0.954231	3.98278	1.50085	0.776906	2.3782	0.572767	3.463
nDi.2.2.2.g00577	0.46671	25.3235	2.93623	1.42493	3.12293	0.126983	2.44468
nDi.2.2.2.g00578	0	0	0	0	0	0	8.65041
nDi.2.2.2.g00579	1.34968	5.43156	0.8772	1.14938	0.641322	0.121693	1.91843
nDi.2.2.2.g00580	0	9.09468	2.41919	0.782675	3.66462	0.208613	2.19066
nDi.2.2.2.g00581	0	7.85022	0	0	1.74222	0	0
nDi.2.2.2.g00582	0.708761	2.4652	8.36074	0.721315	8.44841	0.577122	43.4329
nDi.2.2.2.g00583	3.55406	9.6833	3.49372	3.31559	8.22437	0.645767	9.18296
nDi.2.2.2.g00584	1.01795	11.684	0.800531	2.84893	8.2887	0.138777	13.6016
nDi.2.2.2.g00585	1.1487	7.10288	3.3123	1.68862	7.95743	0.174225	9.4527
nDi.2.2.2.g00586	4.50633	18.8086	3.54386	4.58614	22.8148	0	22.7306
nDi.2.2.2.g00587	2.42201	8.55377	7.76535	2.08569	9.4656	0.25417	6.22781
nDi.2.2.2.g00588	1.17597	11.7254	11.0977	2.39361	16.4996	1.06734	5.9777
nDi.2.2.2.g00589	0	43.501	22.6975	0	8.83409	22.6301	13.2022
nDi.2.2.2.g00590	0	0	0	0	0	0	0
nDi.2.2.2.g00591	0.664669	5.54841	0	0	4.7558	0.541458	4.73825
nDi.2.2.2.g00592	2.08178	3.25836	2.45572	0.529663	3.48062	0.424581	2.47698
nDi.2.2.2.g00593	1.79139	22.8461	6.1047	1.82311	8.26582	0.162255	8.80327
nDi.2.2.2.g00594	0	410.009	3.43345	0	0	0	0
nDi.2.2.2.g00595	0	2.6433	0	1.93357	0	0.509615	0
nDi.2.2.2.g00596	6.91898	16.2904	13.3937	10.2915	17.795	3.32844	8.35814
nDi.2.2.2.g00597	1.45398	14.4491	2.77691	1.05695	2.98605	0.736598	3.17337
nDi.2.2.2.g00598	0	0	0	0	0	0	0
nDi.2.2.2.g00599	0	0	0	0	0	0	0
nDi.2.2.2.g00600	0	0	0	0	0	0	0
nDi.2.2.2.g00601	0.653807	4.80079	2.05666	1.55257	3.76477	0.158751	2.63951
nDi.2.2.2.g00602	1.3369	11.6249	2.10272	2.04087	3.50729	0.726022	4.76502
nDi.2.2.2.g00603	1.65601	4.03192	0.434105	2.24712	0.264338	0.150477	9.61275
nDi.2.2.2.g00604	17.8291	7.08718	6.00906	5.18426	5.96339	5.43156	16.6359
nDi.2.2.2.g00605	6.96892	96.9565	10.961	14.1847	116.472	34.0476	87.816
nDi.2.2.2.g00606	3.54381	16.7633	9.47551	1.44263	11.4898	4.23223	11.7841
nDi.2.2.2.g00607	1.2383	45.2237	2.92146	1.26023	3.84116	0.336404	12.3641
nDi.2.2.2.g00608	4.58356	25.189	15.4997	5.59768	31.6219	0.875054	27.6765
nDi.2.2.2.g00609	0.601859	13.3976	3.31319	1.83756	3.0766	0.328385	5.55576
nDi.2.2.2.g00610	0.264159	27.0125	0.10387	1.07535	0.253363	0.0721147	16.4079
nDi.2.2.2.g00611	1.25392	17.4454	2.71179	2.87129	2.1793	0.684465	9.28403
nDi.2.2.2.g00612	9.40614	16.5506	3.48101	7.32033	9.27356	11.5385	5.27962
nDi.2.2.2.g00613	0	29.0523	1.4929	0.965986	0.902958	4.36916	0
nDi.2.2.2.g00614	1.30209	1.16458	3.80339	1.13585	1.78314	0.659797	3.28664
nDi.2.2.2.g00615	0	0	0	0	0	0	35.8211
nDi.2.2.2.g00616	6.73963	112.52	22.1643	9.97672	62.2838	3.82855	67.0066
nDi.2.2.2.g00617	6.87191	28.682	7.43076	6.11942	4.90739	3.72478	12.2232
nDi.2.2.2.g00618	0.492493	1.88428	1.67832	0.83536	2.4024	0.044839	3.64916
nDi.2.2.2.g00619	0.845883	2.54984	2.21739	2.00868	2.29525	0.230576	2.69033
nDi.2.2.2.g00620	4.70955	18.8377	12.0369	8.38768	18.439	6.04349	22.8245
nDi.2.2.2.g00621	0.299951	7.30298	2.59476	1.22106	2.44126	0.490487	4.29221
nDi.2.2.2.g00622	0.344976	0.815922	0.732496	1.01815	0.430562	0.056562	1.73239
nDi.2.2.2.g00623	0.511387	3.20165	1.60865	0	0.977242	0	7.05887
nDi.2.2.2.g00624	5.49117	40.927	12.3382	8.78182	14.2022	1.4893	27.5549
nDi.2.2.2.g00625	8.45124	8.64556	8.60097	5.56531	10.8348	1.28779	14.5908
nDi.2.2.2.g00626	2.17723	12.453	0	1.231	0.115886	0.197907	3.5792
nDi.2.2.2.g00627	0	0.315161	0	0	0	0.123565	5.51468
nDi.2.2.2.g00628	0	7.29451	2.06162	2.28682	3.22492	0.50995	4.28402
nDi.2.2.2.g00629	2.15051	6.87213	3.80521	3.21451	5.90166	0.312093	7.6792
nDi.2.2.2.g00630	5.79464	0.806191	0	7.66645	0	5.51191	0
nDi.2.2.2.g00631	13.8088	5.29979	5.99143	13.5687	9.33012	0.777259	26.9802
nDi.2.2.2.g00632	15.3247	4.9726	0.566508	13.9106	0.895681	0.706759	19.7825
nDi.2.2.2.g00633	49.4686	8.60302	0	25.1724	2.8091	14.392	75.5659
nDi.2.2.2.g00634	0	0	0	0	0.917639	0	0
nDi.2.2.2.g00635	2.4511	13.4182	3.77137	2.92834	5.98105	0.407409	5.90805
nDi.2.2.2.g00636	1.66597	31.456	1.87164	4.84422	4.21847	1.94709	10.9048
nDi.2.2.2.g00637	1.07419	22.4173	2.1119	1.63982	14.622	0.584121	18.4017
nDi.2.2.2.g00638	0.17812	1.23906	0.42023	0.181275	2.73217	0.680452	101.483
nDi.2.2.2.g00639	1.72875	13.6657	2.96623	3.51875	5.80188	0.428933	11.2607
nDi.2.2.2.g00640	2.73482	22.8292	3.07244	3.57847	5.23248	1.27656	21.2251
nDi.2.2.2.g00641	0.846065	3.82559	0.998041	0	2.42735	0.690898	5.23986
nDi.2.2.2.g00642	0	60.8909	28.3448	5.24019	51.8683	8.0527	18.7916
nDi.2.2.2.g00643	0.430071	6.78125	1.24012	0.291792	0.824894	0.0391317	4.79413
nDi.2.2.2.g00644	0.5698	3.51073	1.53635	0.745576	2.46056	0.1334	8.1716
nDi.2.2.2.g00645	0.0924812	1.28666	0.727289	0.282358	1.15358	0.0505144	5.39297
nDi.2.2.2.g00646	0.227404	21.8303	0.715338	0.231432	0.435802	0	1.51968
nDi.2.2.2.g00647	0	4.30151	4.86287	0	0	0	0
nDi.2.2.2.g00648	2.86831	118.863	4.51138	2.91911	9.99387	1.00396	16.2045
nDi.2.2.2.g00649	0	76.4202	0	0	0	0	8.81131
nDi.2.2.2.g00650	0	0	0	0	0	0	0
nDi.2.2.2.g00651	1.03755	23.3368	8.70346	1.4079	5.79256	0.0942137	8.73923
nDi.2.2.2.g00652	0.58577	8.48922	1.76586	0.496788	2.34177	0.0533231	5.08622
nDi.2.2.2.g00653	0	1.88983	0	0	1.27011	0	2.53085
nDi.2.2.2.g00654	3.29161	29.1944	9.70717	5.02486	12.5411	3.56959	10.5425
nDi.2.2.2.g00655	0.309428	0	0	0.314908	0	0.0843226	5.31288
nDi.2.2.2.g00656	0	4.24471	0	0	0.0974722	0.110974	10.391
nDi.2.2.2.g00657	0.561229	115.757	0.882721	0.285585	0	0.152985	7.89869
nDi.2.2.2.g00658	0	0	0	0	0	0	0
nDi.2.2.2.g00659	0	23.4195	0	0.91367	0	0.122155	2.13793
nDi.2.2.2.g00660	0	0	0	0	0	0	2.84938
nDi.2.2.2.g00661	0	0	0	0	0	0	0
nDi.2.2.2.g00662	0	0	0	0	0	0	0
nDi.2.2.2.g00663	132.669	1.8096	0	116.487	3.65251	160.101	8.49108
nDi.2.2.2.g00664	0.57059	2.21143	3.39747	1.24435	2.54219	0.178113	4.0525
nDi.2.2.2.g00665	4.97012	2.30493	13.8972	6.7442	2.37346	0.450373	1.57647
nDi.2.2.2.g00666	4.40943	26.7201	11.2891	3.54016	3.50378	0.441749	0.609142
nDi.2.2.2.g00667	0	0	0	0	0	0	0
nDi.2.2.2.g00668	16.5227	76.146	64.9685	12.6115	82.5856	14.9335	34.8484
nDi.2.2.2.g00669	2.31786	16.93	2.2785	1.76918	9.40594	0.47245	12.6787
nDi.2.2.2.g00670	58.105	16.2374	7.07311	39.3742	11.4925	11.9747	11.5523
nDi.2.2.2.g00671	0.169636	1.06204	0.400213	0.17264	0.731885	0.0462926	3.24082
nDi.2.2.2.g00672	2.67164	4.40168	1.32696	3.00517	4.58505	0.575754	4.43377
nDi.2.2.2.g00673	0.786607	4.37753	7.42322	2.00135	9.97036	0.107089	1.49941
nDi.2.2.2.g00674	3.19094	29.8078	23.6602	4.1753	31.3775	1.4885	4.559
nDi.2.2.2.g00675	0.649966	8.13851	2.55572	1.32296	6.51178	0.706077	4.94305
nDi.2.2.2.g00676	2.33636	6.7719	4.5934	3.17033	4.09766	0.530145	6.30939
nDi.2.2.2.g00677	0	1.12268	0	0	18.3023	6.07761	891.982
nDi.2.2.2.g00678	0	847.947	0	0	5.93519	0	0
nDi.2.2.2.g00679	1.27997	42.6066	0.251647	0	0	0	2.03206
nDi.2.2.2.g00680	5.52749	0	0	0	0	1.43654	2.5142
nDi.2.2.2.g00681	2.41792	3.36397	2.53532	3.28099	1.91956	3.05965	1.91248
nDi.2.2.2.g00682	0	2.61674	2.95823	0	0	0	0
nDi.2.2.2.g00683	0.811537	11.8552	2.55283	3.30364	6.57121	0.66013	11.9386
nDi.2.2.2.g00684	0	1.51652	0	0	0.517748	0	16.5068
nDi.2.2.2.g00685	1.16015	31.8781	3.80151	2.75496	2.40944	0.633045	2.86219
nDi.2.2.2.g00686	0	5.57162	0	0.370511	0.174185	0.198314	26.552
nDi.2.2.2.g00687	0.905306	0.629762	0	0	0	0	0
nDi.2.2.2.g00688	0	0.258051	0	0.377528	0.709887	0.303083	0
nDi.2.2.2.g00689	0	0	0	0	0	0	0
nDi.2.2.2.g00690	2.2514	17.3442	0.292652	1.13617	0.178032	3.14258	0.35475
nDi.2.2.2.g00691	1.45847	1.64359	0	2.40457	0	0.634915	0.222244
nDi.2.2.2.g00692	0	2.81787	0	0	0	0	0.655992
nDi.2.2.2.g00693	0	0.307769	0	0	0	0	0.209801
nDi.2.2.2.g00694	0	5.42321	0	0	0	0	2.62004
nDi.2.2.2.g00695	0	0	0	0	0.212966	0	9.12373
nDi.2.2.2.g00696	2.0726	3.96488	2.03741	3.69129	4.20793	0.845438	4.68563
nDi.2.2.2.g00697	0	3.35791	3.10592	0.8932	3.56658	0.238861	0.41805
nDi.2.2.2.g00698	5.79272	1.34321	1.5185	0	1.8191	1.03554	2.71858
nDi.2.2.2.g00699	0	0	0	0	0	0	0.424896
nDi.2.2.2.g00700	0	0	0	0	0	0	0
nDi.2.2.2.g00701	1.28893	1.4346	1.52045	0.787054	3.83249	0.24632	9.36112
nDi.2.2.2.g00702	0	0.72701	0	0	0	0	10.2233
nDi.2.2.2.g00703	0.805972	29.7151	0.633831	0	3.83913	1.52982	0.764992
nDi.2.2.2.g00704	0	11.5563	0	0	0	0	0
nDi.2.2.2.g00705	1.15717	14.4894	2.18405	2.35533	2.66104	0.315589	0.552339
nDi.2.2.2.g00706	2.1723	13.7891	2.5625	1.65808	6.89198	0.888303	9.84638
nDi.2.2.2.g00707	1.63455	14.3079	6.9628	2.7725	4.2458	0.185921	6.05235
nDi.2.2.2.g00708	0	0	0	0	0	0	0
nDi.2.2.2.g00709	0	0	0	0	0	0	4.61552
nDi.2.2.2.g00710	0	1.03725	0	0	0.705422	0	1.40564
nDi.2.2.2.g00711	0	0	0	0	0	0	1.56194
nDi.2.2.2.g00712	0.628587	9.9114	0.164777	1.27944	0.150766	0.486341	0.450628
nDi.2.2.2.g00713	0.433967	38.641	2.38895	0.883306	4.35718	0.472452	13.23
nDi.2.2.2.g00714	0	2.32228	0	0	0	0	11.483
nDi.2.2.2.g00715	0.296172	0.82411	0.232915	0	0.141799	0.0807209	7.34637
nDi.2.2.2.g00716	0	0	0	0.578321	0.271325	0.926729	32.7092
nDi.2.2.2.g00717	34.7023	4.51876	1.67942	45.1876	2.30548	2.01706	5.65687
nDi.2.2.2.g00718	0.276001	1.91996	0	0.84267	0.396507	0.0752387	0.395045
nDi.2.2.2.g00719	29.43	2.33482	0.313164	45.6795	0.6555	1.60144	4.7802
nDi.2.2.2.g00720	19.6592	3.15893	0.088725	28.9633	0.0677024	0.84018	1.91565
nDi.2.2.2.g00721	43.5993	8.02257	1.32725	34.0659	2.15508	3.91044	11.9438
nDi.2.2.2.g00722	32.0561	5.25546	1.18826	31.5829	1.13833	1.58826	11.0078
nDi.2.2.2.g00723	0	0.843486	0	0	0	0	0
nDi.2.2.2.g00724	0	0	0	0	0	0	0
nDi.2.2.2.g00725	0.81718	1.70538	0	1.66331	0	0.221561	0.775544
nDi.2.2.2.g00726	0	1.04063	0	0	0	0.326162	1.56982
nDi.2.2.2.g00727	0	0	0	0	0	0	3.01716
nDi.2.2.2.g00728	7.27645	14.3416	10.0141	6.78822	24.3107	2.30652	9.51539
nDi.2.2.2.g00729	0	0	0	0	0	0.25599	23.0735
nDi.2.2.2.g00730	0	0	0	0	0	0	11.8373
nDi.2.2.2.g00731	0	0.496031	0	0	0.339972	0.387065	26.7587
nDi.2.2.2.g00732	0	0.170891	0	0	0.589108	0.0670712	39.5007
nDi.2.2.2.g00733	1.00789	0.701125	31.4408	1.02574	23.3141	1.18988	0
nDi.2.2.2.g00734	1.08417	31.6758	3.65404	1.41862	10.7675	0.084545	12.5774
nDi.2.2.2.g00735	0.717414	83.8419	0.564187	1.46024	0	0.778822	3.4077
nDi.2.2.2.g00736	0.980999	12.511	0.128579	0.831978	0.078384	0.625551	0.0780948
nDi.2.2.2.g00737	6.23355	28.3407	9.71682	5.21111	16.979	0.668682	15.1077
nDi.2.2.2.g00738	5.04271	20.6781	14.4017	5.67223	11.5669	0.940654	8.6115
nDi.2.2.2.g00739	28.4273	32.0167	5.3228	9.64361	17.9563	22.9991	4.47251
nDi.2.2.2.g00740	2.71976	13.6642	2.61417	1.99906	5.3611	0.28869	9.09469
nDi.2.2.2.g00741	3.43827	3.58767	4.05587	3.14925	5.75879	0.749315	3.93431
nDi.2.2.2.g00742	1.72185	10.6711	3.93917	1.59304	8.18029	0.3845	6.50513
nDi.2.2.2.g00743	0	10.4471	0.710404	0	1.08324	0.0308322	25.578
nDi.2.2.2.g00744	0	4.97066	2.16129	1.11878	2.88741	0	5.49198
nDi.2.2.2.g00745	1.39988	2.67797	0.825668	1.78084	2.00959	0.47666	3.33696
nDi.2.2.2.g00746	0.459197	4.47207	0.842616	1.40199	2.20168	0.125333	3.87529
nDi.2.2.2.g00747	1.12122	2.33989	0	2.28217	0	0	1.59131
nDi.2.2.2.g00748	0	6.74901	0	0.617111	0.289413	0.329503	3.1718
nDi.2.2.2.g00749	0.953385	18.7909	1.74944	0.970271	2.4339	0.0865954	9.24502
nDi.2.2.2.g00750	2.77795	1.93244	0	0	0	0	1.29322
nDi.2.2.2.g00751	0	1.90771	0.784246	0.126863	1.13591	0	2.50168
nDi.2.2.2.g00752	0.675617	6.46227	1.32829	1.03137	3.72464	0.13828	5.96971
nDi.2.2.2.g00753	0.391992	8.72586	0	0	0	0	0
nDi.2.2.2.g00754	0	1.02425	0	0	0	0	2.08243
nDi.2.2.2.g00755	2.53157	9.9793	2.87571	1.43134	6.46525	0.383376	8.45433
nDi.2.2.2.g00756	0	0	0	0	0	0	0
nDi.2.2.2.g00757	0.88406	12.9146	1.39048	0.599812	2.82367	0.48592	3.51425
nDi.2.2.2.g00758	0.800482	6.68212	0	0.81466	2.28791	0	4.93885
nDi.2.2.2.g00759	3.44165	12.3487	1.70942	2.02783	1.30238	0.741394	2.59515
nDi.2.2.2.g00760	3.57741	6.22143	1.40667	0	1.71018	0.973538	5.96354
nDi.2.2.2.g00761	4.92723	12.8533	4.35922	1.88044	5.8787	5.1871	11.4212
nDi.2.2.2.g00762	14.431	36.8085	41.6122	19.5821	70.6727	17.6012	68.2116
nDi.2.2.2.g00763	5.75786	30.5673	6.67296	5.55142	11.1712	1.81695	18.9354
nDi.2.2.2.g00764	0	0	0	0	0	0	8.81131
nDi.2.2.2.g00765	57.7234	46.4459	60.6657	74.4474	128.033	12.8363	55.9742
nDi.2.2.2.g00766	0	0	0	0	6.62557	0	6.60112
nDi.2.2.2.g00767	0.909135	14.7566	1.90656	2.15889	3.04668	0.330354	2.45726
nDi.2.2.2.g00768	1.63436	26.7176	2.57058	0	4.67049	0.886243	6.59212
nDi.2.2.2.g00769	1.42273	7.5877	0.372953	1.44793	0.4533	0.387069	1.80651
nDi.2.2.2.g00770	1.80053	0.417505	0.943981	0	0.286475	0.489237	0.570836
nDi.2.2.2.g00771	0.69994	3.16487	2.477	1.06851	7.36851	1.23931	1.83533
nDi.2.2.2.g00772	0.246481	9.31612	2.91101	0.752539	2.59749	0.274446	2.1191
nDi.2.2.2.g00773	7.14035	40.9784	18.2497	3.63341	21.8937	8.14903	15.9402
nDi.2.2.2.g00774	0	8.27453	0	0	0	0.861955	1.50858
nDi.2.2.2.g00775	1.08438	7.39244	2.55832	1.54502	4.73339	0.503375	13.2668
nDi.2.2.2.g00776	2.61432	133.214	30.8392	14.6334	57.6827	0.532483	46.9078
nDi.2.2.2.g00777	2.6978	0.375337	6.78911	3.2947	8.50401	0.880182	1.79723
nDi.2.2.2.g00778	45.1555	0	0	41.4165	0.532412	10.6078	0
nDi.2.2.2.g00779	11.9104	0	2.34164	9.09103	2.77748	61.6632	0
nDi.2.2.2.g00780	0	3.62416	0.292652	0	0.712127	0.101346	0
nDi.2.2.2.g00781	14.19	1.00834	0	20.0394	0	0.843554	0.0230443
nDi.2.2.2.g00782	0	3.96448	1.41532	0	1.57964	0.0817479	1.71688
nDi.2.2.2.g00783	1.02052	3.69152	3.69175	1.24631	3.42335	0.445435	3.41072
nDi.2.2.2.g00784	0	0	0	0	0	0	0
nDi.2.2.2.g00785	4.70446	2.94533	11.839	4.78779	13.2658	1.40794	4.48029
nDi.2.2.2.g00786	0.831107	2.89074	1.96079	0.845828	3.17949	0.678735	0.989925
nDi.2.2.2.g00787	0.692067	10.11	1.08851	0	3.63035	2.06661	3.28814
nDi.2.2.2.g00788	2.59422	24.3625	3.40024	0.440028	6.6152	0.470722	6.17887
nDi.2.2.2.g00789	1.02357	28.4814	1.60991	2.08341	3.40554	0.276949	9.69422
nDi.2.2.2.g00790	5.91427	12.3425	10.3965	4.24872	10.9876	1.13723	6.80042
nDi.2.2.2.g00791	0	0	7.85393	0	0	2.51725	0
nDi.2.2.2.g00792	10.275	74.7251	85.2116	21.8645	135.533	6.57701	45.6012
nDi.2.2.2.g00793	2.77304	4.62966	3.7073	4.23323	8.76421	0.0755928	3.57213
nDi.2.2.2.g00794	1.18998	16.2247	1.31015	1.93769	3.99045	0.389418	3.40776
nDi.2.2.2.g00795	0.713986	14.0724	2.43313	0.968843	2.96433	0.194709	6.81553
nDi.2.2.2.g00796	0.617231	5.36709	2.42701	0.314081	3.54573	0.420509	3.09106
nDi.2.2.2.g00797	0.515571	5.11075	2.43273	1.83646	4.82152	0.070377	2.58663
nDi.2.2.2.g00798	0	6.61808	0	0	0	0	8.41866
nDi.2.2.2.g00799	25.8557	1.65559	0	8.44254	0	4.41684	0.08044
nDi.2.2.2.g00800	1.36946	0	0	0	3.892	0	1.29255
nDi.2.2.2.g00801	0	0	0	0	1.56763	0.297463	0
nDi.2.2.2.g00802	0.59411	5.37269	3.73775	1.20927	4.53753	0.32288	7.34629
nDi.2.2.2.g00803	4.9022	11.6919	2.20296	3.56359	6.3448	1.52078	3.65975
nDi.2.2.2.g00804	1.1529	3.74267	3.93517	3.51997	4.41194	0.104648	8.60816
nDi.2.2.2.g00805	0.670535	4.66448	3.16393	0.682411	5.03322	0.30481	2.34728
nDi.2.2.2.g00806	0	0	0	0	0	0	0
nDi.2.2.2.g00807	1.26618	43.1591	0.995745	0	1.20073	0.341764	16.15
nDi.2.2.2.g00808	3.04421	2.82355	2.39402	1.03271	1.92939	0.549164	0
nDi.2.2.2.g00809	12.6875	17.6517	19.9554	1.8446	46.1574	3.89268	16.1806
nDi.2.2.2.g00810	8.66112	0	0	0	0	0	0
nDi.2.2.2.g00811	2.04475	6.57859	2.61304	1.56072	2.69327	0.696897	0.853788
nDi.2.2.2.g00812	0	0	0	0	0	0	0
nDi.2.2.2.g00813	0	0	5.96142	0	17.0477	3.88183	3.39696
nDi.2.2.2.g00814	9.52224	32.3407	13.6554	9.12084	25.1419	3.19744	17.8542
nDi.2.2.2.g00815	0.343827	1.91342	2.16313	0.699833	2.13898	0.0936643	1.6393
nDi.2.2.2.g00816	0.457624	2.54671	1.43953	0.931458	1.31246	0.124522	0.435873
nDi.2.2.2.g00817	0	2.81122	0.635618	0.41128	0.579822	0.110023	0.962804
nDi.2.2.2.g00818	0.308615	7.9433	1.6989	1.25633	4.5799	0.336407	18.1048
nDi.2.2.2.g00819	0	24.2256	19.5622	10.1263	20.5302	0	43.1815
nDi.2.2.2.g00820	1.44284	2.00739	0.851009	2.5697	3.27916	0.491236	8.25363
nDi.2.2.2.g00821	0	0	0	0	0	0	0
nDi.2.2.2.g00822	0	0	0	0	0	0	0
nDi.2.2.2.g00823	1.28508	2.01138	1.01061	0.32696	0.768885	0.350157	0.919257
nDi.2.2.2.g00824	12.6108	17.545	0	29.9464	0	36.5728	3.93902
nDi.2.2.2.g00825	1.30289	14.2748	2.81769	1.65745	3.42982	0.177497	4.8151
nDi.2.2.2.g00826	0	0	0	0	0	0	0
nDi.2.2.2.g00827	7.24244	39.675	7.11949	5.52804	21.1093	5.64048	13.7348
nDi.2.2.2.g00828	6.25111	2.17425	4.91598	6.36183	4.36734	1.65744	2.90082
nDi.2.2.2.g00829	2.33142	0	0.916734	0	0.553279	5.66928	0
nDi.2.2.2.g00830	9.95004	0	0	0	2.28113	0	0
nDi.2.2.2.g00831	0	1.46209	0	4.27806	0	0	0
nDi.2.2.2.g00832	1.5585	8.13113	0.612818	0.793054	0	0.211358	0
nDi.2.2.2.g00833	13.1482	16.0061	15.51	10.0358	13.759	8.70272	13.7082
nDi.2.2.2.g00834	1.30289	4.30509	3.58615	1.32596	2.96212	0.798735	3.10651
nDi.2.2.2.g00835	2.76729	17.6461	1.08812	2.34692	4.84996	0.376485	4.17314
nDi.2.2.2.g00836	2.62894	3.65757	24.2925	7.35764	18.4983	1.24936	9.68358
nDi.2.2.2.g00837	0	0	0	0	0	0	0
nDi.2.2.2.g00838	5.27172	17.7718	7.01593	4.12699	10.2787	1.87682	4.83056
nDi.2.2.2.g00839	1.9404	12.4858	4.32357	1.97477	7.98483	0.397175	10.8904
nDi.2.2.2.g00840	0	0	0	0	3.86744	0	0
nDi.2.2.2.g00841	1.40063	4.87164	6.05814	2.85087	7.34662	0.380195	5.32328
nDi.2.2.2.g00842	0	4.93737	4.38563	0	5.57091	0	2.17188
nDi.2.2.2.g00843	1.94301	19.9847	0.109144	0.988711	0.133105	0.2652	0.132614
nDi.2.2.2.g00844	0	0	0	0	0	0	0
nDi.2.2.2.g00845	4.62674	12.8741	3.94176	4.3163	12.9102	2.30977	7.71754
nDi.2.2.2.g00846	0	38.1623	0	0	0.37876	0.215613	1.13209
nDi.2.2.2.g00847	3.47173	19.6224	4.09535	2.64992	13.9015	1.41736	4.34111
nDi.2.2.2.g00848	4.20639	9.75372	3.30798	1.42697	8.63107	0.755897	13.2296
nDi.2.2.2.g00849	1.1893	20.683	9.35287	3.6311	14.1086	0.963776	7.87166
nDi.2.2.2.g00850	3.0289	0.766186	0.216544	3.08255	0.13186	0.600504	1.97061
nDi.2.2.2.g00851	9.2624	44.1823	8.32471	10.7731	20.6925	1.78476	14.9936
nDi.2.2.2.g00852	2.52399	3.16039	3.96982	1.02748	10.853	1.78482	6.72808
nDi.2.2.2.g00853	2.80226	9.09697	12.4879	5.70378	22.6628	1.01185	11.9537
nDi.2.2.2.g00854	1.4913	1.69058	3.38806	1.74257	2.30624	0.105632	0.871554
nDi.2.2.2.g00855	0.673854	22.2659	2.11972	1.02868	5.32112	0.183582	5.30149
nDi.2.2.2.g00856	46.653	6.43705	0.909638	34.9228	1.65988	22.4678	1.47001
nDi.2.2.2.g00857	0	5.05376	0	0	0	0	0
nDi.2.2.2.g00858	0	0	0	0	0	0	0
nDi.2.2.2.g00859	0	0	0	0	0	0	0
nDi.2.2.2.g00860	0	10.2486	0	0	0	0	0
nDi.2.2.2.g00861	0	38.6358	0.291186	0	0.177473	0	4.77409
nDi.2.2.2.g00862	0.963691	1.34075	1.70519	0.73557	2.88529	0.197098	0.344958
nDi.2.2.2.g00863	0.878614	0.122239	0.138192	1.43068	0	0.143853	0
nDi.2.2.2.g00864	0	0	0	0	0	0	0
nDi.2.2.2.g00865	0	4.11205	0.929738	0	0.564356	0	0.84341
nDi.2.2.2.g00866	0.871731	25.4691	3.42772	1.77434	8.71423	0.708667	4.13432
nDi.2.2.2.g00867	3.70688	65.7553	2.18637	2.8294	7.49526	2.00789	10.1032
nDi.2.2.2.g00868	0	89.6465	7.11197	2.30092	13.8005	1.20863	19.0379
nDi.2.2.2.g00869	1.04172	0.724656	0	1.06017	0.495041	0.281807	23.6743
nDi.2.2.2.g00870	1.52524	1.98056	0.239895	1.2418	0.682897	0.305444	1.06917
nDi.2.2.2.g00871	1.12428	3.04145	3.24189	1.90698	4.97265	0.238737	4.41709
nDi.2.2.2.g00872	0	2.12167	0	0	2.84311	0	1.41631
nDi.2.2.2.g00873	0.94244	9.99781	2.22345	0.239783	3.95054	0.449778	2.69895
nDi.2.2.2.g00874	0.632171	91.6901	0.994301	0.321684	2.72346	0.344524	4.37161
nDi.2.2.2.g00875	1.36011	123.944	0.534806	0	0	0	4.20088
nDi.2.2.2.g00876	0	1.27923	0.723088	0	4.3748	0	0
nDi.2.2.2.g00877	0.946546	7.37465	1.04213	0.963311	3.72008	0.41321	1.62718
nDi.2.2.2.g00878	0	0	0	0	0	0	0
nDi.2.2.2.g00879	8.69485	46.1592	26.6314	4.19156	43.9675	4.35828	41.4079
nDi.2.2.2.g00880	0	8.7141	0.985132	3.82461	8.91067	1.0145	5.32668
nDi.2.2.2.g00881	0.362229	15.4967	2.91985	0.645128	2.86745	0.123661	3.33301
nDi.2.2.2.g00882	2.95625	1.26552	0	4.86007	0.980554	1.1784	0.434194
nDi.2.2.2.g00883	0.763694	15.5029	2.29313	1.76641	3.53146	0.170688	2.82138
nDi.2.2.2.g00884	1.76933	9.1627	1.70064	1.6006	4.61667	0.697248	7.50961
nDi.2.2.2.g00885	3.58277	3.73845	1.87837	0.607705	3.42034	0.162255	3.69169
nDi.2.2.2.g00886	8.69313	16.27	8.7897	5.68742	14.7786	1.01632	10.9689
nDi.2.2.2.g00887	0	0	0	0	0	0	0
nDi.2.2.2.g00888	0	0	0	0.20808	0	0.0557761	0.195237
nDi.2.2.2.g00889	0	0	0	0	0	0	0
nDi.2.2.2.g00890	0.597129	1.66153	1.40878	0.607705	1.9952	0.162255	0.283977
nDi.2.2.2.g00891	1.0725	14.623	0.927779	0.764049	1.13182	0.351436	3.43418
nDi.2.2.2.g00892	0.429212	12.2416	1.35016	0.436814	1.84699	0.467298	8.5875
nDi.2.2.2.g00893	0	0	0	0	0	0	0
nDi.2.2.2.g00894	0	14.5435	0	0	12.5916	0	12.5451
nDi.2.2.2.g00895	0.909616	2.53104	0.715338	0.231432	4.79382	0.372127	1.84532
nDi.2.2.2.g00896	0.86455	20.448	4.75928	2.05301	3.03569	0.3142	9.34842
nDi.2.2.2.g00897	0	2.26584	5.37922	0.994472	4.05342	0	0.465977
nDi.2.2.2.g00898	0	0	0	0	0	0	0
nDi.2.2.2.g00899	0	0	0	0	0	0	0
nDi.2.2.2.g00900	1.06622	1.01984	0	0.271277	0	0.145536	1.14622
nDi.2.2.2.g00901	17.8052	0.442354	0	17.4734	0.303417	9.32705	1.20919
nDi.2.2.2.g00902	0.502638	0.699306	0	0	0	0	0.239266
nDi.2.2.2.g00903	1.40504	4.77838	1.59604	0.476642	3.21853	0.213044	3.0575
nDi.2.2.2.g00904	8.9776	6.24513	10.9824	3.04554	12.8045	2.96964	7.08738
nDi.2.2.2.g00905	9.34979	21.0131	6.50444	6.2216	10.8399	3.52612	10.457
nDi.2.2.2.g00906	41.1082	20.7077	108.69	47.6068	116.25	11.3501	1.68345
nDi.2.2.2.g00907	3.0977	10.0561	2.43609	5.25428	6.37957	2.79357	3.91141
nDi.2.2.2.g00908	1.56765	1.27227	1.64377	1.06361	5.88138	0.356175	1.24674
nDi.2.2.2.g00909	3.46377	0	10.8959	0	1.60844	0.915619	1.6025
nDi.2.2.2.g00910	0.799992	6.12153	0	0.814162	2.67832	0.108904	2.85904
nDi.2.2.2.g00911	0.287767	0	0.113153	0.585728	0	0.314201	0.137477
nDi.2.2.2.g00912	0.413915	14.9726	0.217007	0.702076	0.0661624	0.112991	14.3043
nDi.2.2.2.g00913	1.40063	7.79462	0	1.42544	0	0.380195	4.65787
nDi.2.2.2.g00914	2.6738	15.8099	3.15409	1.36058	6.37688	1.27054	5.71802
nDi.2.2.2.g00915	1.60372	9.06426	3.88867	2.10816	8.43343	0.328574	7.79531
nDi.2.2.2.g00916	5.2086	33.3342	8.19227	4.24068	4.95041	5.63615	13.3168
nDi.2.2.2.g00917	1.34771	5.15632	2.38469	1.37158	2.74118	0.82612	4.01628
nDi.2.2.2.g00918	0	0.927316	0	0.271332	0.127684	0	1.78098
nDi.2.2.2.g00919	0.978055	2.04111	1.38449	0.597226	2.15621	0.37357	3.82949
nDi.2.2.2.g00920	2.39543	1.53816	4.20234	1.12516	7.50719	0.402217	6.51156
nDi.2.2.2.g00921	4.79006	20.7333	5.85976	4.8749	15.7613	1.59186	32.6727
nDi.2.2.2.g00922	8.19705	20.5278	9.20901	6.67378	13.1273	1.66064	15.8735
nDi.2.2.2.g00923	3.32166	3.46599	3.6571	3.38049	10.8103	0.814484	8.39459
nDi.2.2.2.g00924	0.200278	7.80193	1.89002	0	2.87941	0.109276	1.33877
nDi.2.2.2.g00925	0	0.815886	0	0	0	0.159835	3.21702
nDi.2.2.2.g00926	0	4.96535	0	0.427311	0.1006	0.171802	0.200457
nDi.2.2.2.g00927	1.18387	0.274514	0.620679	0	0	0.537238	0
nDi.2.2.2.g00928	2.26088	0	0	2.30092	1.06158	0	83.5552
nDi.2.2.2.g00929	0.797279	22.1846	2.82148	0.8114	1.14397	0.759755	6.83851
nDi.2.2.2.g00930	0	0	0	0	0	0	0
nDi.2.2.2.g00931	0	0	0	0	0	3.37867	0
nDi.2.2.2.g00932	0	0	0	0	0.257697	0.146697	29.0123
nDi.2.2.2.g00933	13.3357	53.478	0	3.19339	5.97989	22.765	7.07492
nDi.2.2.2.g00934	0	0	0	0	23.1631	0	4.61552
nDi.2.2.2.g00935	0	0	0	0	10.0941	0	0
nDi.2.2.2.g00936	5.78341	11.9759	2.00966	4.38016	3.22494	2.31315	1.41374
nDi.2.2.2.g00937	0	0	0	0	0	0	0
nDi.2.2.2.g00938	0	0	0	0	0	0	0
nDi.2.2.2.g00939	1.05019	16.4374	0.825889	2.67198	11.0363	0.999496	8.7465
nDi.2.2.2.g00940	8.71399	4.76281	1.46847	3.16726	1.48515	5.41079	2.07153
nDi.2.2.2.g00941	5.90141	23.5546	11.4122	9.15658	10.0713	0.634089	6.70486
nDi.2.2.2.g00942	2.16911	4.67763	3.07049	1.10377	6.02819	0.650823	4.14204
nDi.2.2.2.g00943	0	8.72455	0.758703	0.981845	0.917639	1.56713	10.0568
nDi.2.2.2.g00944	0	33.6758	6.92193	2.23944	4.18034	1.48731	10.9329
nDi.2.2.2.g00945	4.65269	17.57	3.65896	2.70577	1.90232	0.360972	7.89708
nDi.2.2.2.g00946	2.58471	22.4752	4.74288	1.31525	24.7165	3.63478	18.4689
nDi.2.2.2.g00947	0.387354	5.38914	0.913865	0.591321	1.67081	0.0528405	3.97666
nDi.2.2.2.g00948	0	13.1995	0.904313	0.29257	1.23884	0.156717	3.01711
nDi.2.2.2.g00949	0	0	0	0	12.1955	1.98356	1.73579
nDi.2.2.2.g00950	0.64254	11.6213	1.01061	0.98088	2.92176	0.437696	5.05592
nDi.2.2.2.g00951	2.94006	19.5756	4.95454	2.13724	7.02939	1.25763	3.60178
nDi.2.2.2.g00952	2.62558	10.6074	3.5737	6.37189	6.49142	0.468808	8.15673
nDi.2.2.2.g00953	6.44777	37.0037	11.409	7.38222	24.9543	3.05965	26.0097
nDi.2.2.2.g00954	2.76238	1.17432	5.79302	2.96749	8.31463	0.586414	3.1523
nDi.2.2.2.g00955	31.9793	58.542	78.0947	11.9905	87.4242	35.2895	11.8775
nDi.2.2.2.g00956	0.476957	0.165894	0.750175	0.242702	0.228487	0	3.98377
nDi.2.2.2.g00957	0.972743	4.73672	3.05993	4.94986	4.6258	1.05332	5.99136
nDi.2.2.2.g00958	4.36011	10.6157	5.1433	0	6.21298	1.47367	15.991
nDi.2.2.2.g00959	2.25303	1.25383	0.708728	3.66869	0.215404	0.490485	3.43375
nDi.2.2.2.g00960	11.2972	38.171	7.61514	3.28494	15.2519	2.60469	23.5532
nDi.2.2.2.g00961	0	42.5896	5.55551	2.39648	13.9689	1.27231	12.804
nDi.2.2.2.g00962	0.685648	7.63137	2.15682	1.39558	2.78899	0.373568	4.57669
nDi.2.2.2.g00963	0	1.54361	0	0	0	1.78008	12.4619
nDi.2.2.2.g00964	0.283694	5.98621	1.85919	0.577438	1.99615	0.18078	5.37876
nDi.2.2.2.g00965	0.819643	2.92689	0.429721	0.77855	0.839207	0.074645	5.30408
nDi.2.2.2.g00966	0.43237	22.2571	8.50059	1.76011	10.543	0.588402	8.44445
nDi.2.2.2.g00967	3.4846	48.7832	23.293	7.97922	34.3613	1.30404	10.9966
nDi.2.2.2.g00968	0.717414	32.4388	8.46281	3.6506	9.5769	0.389411	10.9047
nDi.2.2.2.g00969	0.17785	13.6091	4.19594	0.543001	4.09207	0.582364	4.58659
nDi.2.2.2.g00970	2.0391	173.526	1.33632	3.11282	1.30112	0.648092	5.6714
nDi.2.2.2.g00971	0	0	0	0	0	0	0
nDi.2.2.2.g00972	0	2.86265	0	0	0	0	0.050429
nDi.2.2.2.g00973	1.02909	6.08489	0	1.04731	0	0.140292	0
nDi.2.2.2.g00974	0	1.34991	0	0	0	0	0
nDi.2.2.2.g00975	8.23722	15.917	3.59883	10.7118	5.0311	0.622611	5.01254
nDi.2.2.2.g00976	0	0	0	0	0	0	0
nDi.2.2.2.g00977	0.598792	21.3824	3.29631	1.01566	4.20882	0.163358	8.38657
nDi.2.2.2.g00978	0	0	4.50896	0	0	0	5.20765
nDi.2.2.2.g00979	0	3.0371	0	0	0	0	2.00436
nDi.2.2.2.g00980	0	26.209	38.8885	4.79296	25.144	0	12.804
nDi.2.2.2.g00981	0.353125	0.982583	1.11081	0.359379	2.70352	0.961882	3.03024
nDi.2.2.2.g00982	0.900274	0.894661	0.303425	1.83244	0.925189	0.561786	1.41339
nDi.2.2.2.g00983	1.02909	27.7399	3.23717	0.523657	5.42183	0.631316	5.8929
nDi.2.2.2.g00984	2.06413	13.9053	5.46784	5.08587	7.19136	0.563634	8.67048
nDi.2.2.2.g00985	2.34626	5.98453	1.43511	0.79594	3.37119	0.497541	4.60274
nDi.2.2.2.g00986	0.733291	12.7526	4.80561	2.23884	8.19614	0.0666535	9.68243
nDi.2.2.2.g00987	6.29988	22.3295	11.7017	9.83091	14.4547	0.524526	15.6636
nDi.2.2.2.g00988	0	42.6986	0.54237	0.701887	0.825089	0.281815	3.28818
nDi.2.2.2.g00989	0	0	0	0	0	0	0
nDi.2.2.2.g00990	0	0.147356	0.166586	0	0.0676695	0	1.25135
nDi.2.2.2.g00991	2.16002	0	2.54802	3.29742	1.53913	6.71726	4.60034
nDi.2.2.2.g00992	2.78087	6.10433	2.04113	2.45277	4.21125	0.287001	4.43209
nDi.2.2.2.g00993	0	0	0	0	0	1.21798	0
nDi.2.2.2.g00994	0	0	0	0	5.09947	2.90293	0
nDi.2.2.2.g00995	0.374504	16.4127	2.35613	1.14341	2.50827	0.30597	4.28402
nDi.2.2.2.g00996	0.375701	99.3134	0.590917	0.382356	0.359465	0.102315	0.179069
nDi.2.2.2.g00997	0.234201	1.79211	0	0.238349	0.224399	0	0.111785
nDi.2.2.2.g00998	0	0	0	0	0	0	0
nDi.2.2.2.g00999	313434	301003	292354	175814	170577	474994	194048
nDi.2.2.2.g01000	3.42222	10.9228	28.8127	3.48283	35.6948	1.09836	4.70971
nDi.2.2.2.g01001	1.26618	12.3312	1.99149	3.86581	8.4051	1.36706	12.5611
nDi.2.2.2.g01002	0	0	7.85393	10.1639	0	2.51725	4.40565
nDi.2.2.2.g01003	0	0	0	0	0	0	0
nDi.2.2.2.g01004	0	1.51549	0	0	0	0	0
nDi.2.2.2.g01005	0	0	5.71329	0	3.27478	0	13.0508
nDi.2.2.2.g01006	0	1.34991	1.83129	0	0	0	0.36992
nDi.2.2.2.g01007	0	6.31127	0	0	0	0	0
nDi.2.2.2.g01008	0	3.23768	0	0	0	0	2.13168
nDi.2.2.2.g01009	0.214145	5.8097	2.3577	0.871751	3.07835	0.233651	1.73796
nDi.2.2.2.g01010	85.9506	74.0027	0	124.039	1.3437	12.0474	0
nDi.2.2.2.g01011	0.446175	0.155187	0.17544	0	0.427548	0	0.106493
nDi.2.2.2.g01012	6.64935	6.16737	19.5434	7.65574	20.0477	1.10087	5.84442
nDi.2.2.2.g01013	0	0	0	0	0	0	0
nDi.2.2.2.g01014	6.57235	109.727	0.516862	6.68876	0.31353	3.56961	0.312373
nDi.2.2.2.g01015	0	0	0	0	0	0	0
nDi.2.2.2.g01016	2.76795	4.53054	0.25609	2.81697	0.468352	1.19977	0.622166
nDi.2.2.2.g01017	0	54.5837	0.752525	1.9477	0	0	0
nDi.2.2.2.g01018	2.20046	1.53072	0	3.35916	6.27051	0	1.56184
nDi.2.2.2.g01019	0	4.30151	0	0	14.0455	1.59911	5.59747
nDi.2.2.2.g01020	0	1.2693	1.43495	0	0.86823	0	0.865026
nDi.2.2.2.g01021	0	0	0	1.66331	0.778416	0	0
nDi.2.2.2.g01022	0.684011	3.80658	6.99294	4.87288	8.80784	2.04272	6.17524
nDi.2.2.2.g01023	4.68924	50.9374	16.1692	5.8736	23.1267	1.57196	11.0048
nDi.2.2.2.g01024	0	0	6.50892	0	3.70516	0	0
nDi.2.2.2.g01025	2.87828	26.6451	11.3177	4.95721	11.8813	0.66428	4.75614
nDi.2.2.2.g01026	2.93483	0.793945	3.46201	2.15714	3.28301	0.222487	2.72575
nDi.2.2.2.g01027	0.515876	29.4266	2.43416	4.2001	9.11844	0.982038	16.4508
nDi.2.2.2.g01028	1.46408	18.6719	2.30276	2.48336	3.03168	0.26551	5.57629
nDi.2.2.2.g01029	2.58559	4.84246	6.33468	3.03621	10.8293	0.597462	4.89562
nDi.2.2.2.g01030	0.780357	35.6467	2.65931	1.32363	2.2425	0.283682	3.35134
nDi.2.2.2.g01031	0	2.12167	2.39856	0	0	0	1.41631
nDi.2.2.2.g01032	3.98547	2.77243	3.13424	0	3.68468	0	0
nDi.2.2.2.g01033	0.884858	11.0797	9.74215	2.70159	8.84429	1.91798	2.93722
nDi.2.2.2.g01034	2.91242	9.88014	5.86714	2.8422	8.3688	0.163525	8.58596
nDi.2.2.2.g01035	0	0	0	0	0	0	0
nDi.2.2.2.g01036	0	0	0	0	0	0	0
nDi.2.2.2.g01037	2.46999	19.9312	3.30215	2.01099	5.20586	0.404113	3.53636
nDi.2.2.2.g01038	0.858988	5.97543	3.37762	0.874202	4.0895	0.232799	6.51905
nDi.2.2.2.g01039	0	7.08104	2.28718	0	4.81752	0	4.11407
nDi.2.2.2.g01040	1.71231	4.16899	4.48862	1.45219	8.60891	0.233368	5.17352
nDi.2.2.2.g01041	0	0	0	0	0.70106	0.199543	0.349236
nDi.2.2.2.g01042	0.745311	1.92572	1.50718	0.650153	1.1747	0	1.17036
nDi.2.2.2.g01043	1.34619	2.80937	2.29378	0.913356	2.04246	0.42836	1.82072
nDi.2.2.2.g01044	0	0	1.71327	0	0	0	3.0599
nDi.2.2.2.g01045	0	11.4409	1.27743	0.413284	0.973041	0.110783	1.16334
nDi.2.2.2.g01046	2.4377	8.76138	5.11214	2.75653	6.10476	0.480613	5.24107
nDi.2.2.2.g01047	1.16467	6.88658	5.4955	1.77795	4.72613	0.633036	5.81663
nDi.2.2.2.g01048	2.10896	11.003	5.18288	2.68289	4.67146	0.28749	5.66054
nDi.2.2.2.g01049	5.52226	6.40246	4.3428	3.74671	8.67849	0	3.45859
nDi.2.2.2.g01050	0	0	0	0	0	0	0
nDi.2.2.2.g01051	0	0	1.62406	0	0.490736	0	0
nDi.2.2.2.g01052	0.177581	7.41191	4.1896	0.722907	6.89495	0.0484571	1.69618
nDi.2.2.2.g01053	0.216875	4.45055	2.72888	1.3243	4.62936	0.0888308	10.0537
nDi.2.2.2.g01054	0.887907	8.64723	1.95515	0.903633	4.17102	0.3392	2.28984
nDi.2.2.2.g01055	3.43624	3.98394	69.3595	4.27423	103.009	1.14367	0.909835
nDi.2.2.2.g01056	2.41385	7.67616	0.813555	0.701887	2.97032	0.563629	1.97291
nDi.2.2.2.g01057	0	5.48119	4.86868	2.29113	8.86846	0.152984	0.803249
nDi.2.2.2.g01058	5.81671	7.08104	4.57437	7.39967	1.37644	5.48485	0
nDi.2.2.2.g01059	7.26495	20.215	28.5664	0	29.4731	0	13.0508
nDi.2.2.2.g01060	1.9273	17.1312	13.1358	2.17938	18.9831	0.876191	6.84961
nDi.2.2.2.g01061	0	0	0	0	2.43835	0	0
nDi.2.2.2.g01062	2.91606	6.76171	6.87972	1.97847	8.82535	2.64417	6.71029
nDi.2.2.2.g01063	0	0	0	0	0	0	0
nDi.2.2.2.g01064	0	0	7.85393	0	0	0	0
nDi.2.2.2.g01065	0	0	0	0	0	0	0
nDi.2.2.2.g01066	0.317289	4.19363	3.74282	1.13018	3.19452	0.21649	6.66858
nDi.2.2.2.g01067	0.792637	7.16802	2.70116	0.537784	3.16347	0.144067	4.0343
nDi.2.2.2.g01068	0	0	0	0	5.93519	3.37867	0
nDi.2.2.2.g01069	0.446407	1.96673	1.17021	0.302875	2.14045	0.649853	1.70604
nDi.2.2.2.g01070	0	4.63442	0	0	0.318848	0	0.158836
nDi.2.2.2.g01071	0	0	0	0	0	0	0
nDi.2.2.2.g01072	0	3.83385	2.06389	0.801272	10.8096	0.357761	9.89313
nDi.2.2.2.g01073	0	3.49019	0.438408	0	0.532412	0	0.265224
nDi.2.2.2.g01074	2.29216	22.8546	6.00866	2.33276	14.5639	0.829068	9.06887
nDi.2.2.2.g01075	0.660598	18.6112	3.37679	1.00845	3.63594	0.539948	2.04751
nDi.2.2.2.g01076	3.35911	11.3475	5.43341	3.6132	11.3702	0.760175	9.44783
nDi.2.2.2.g01077	0.112613	6.1103	0.885605	0.515732	0.974552	0.191963	2.15021
nDi.2.2.2.g01078	0.558093	3.79807	0.987512	0.504869	1.18813	0.135271	1.06537
nDi.2.2.2.g01079	4.90179	7.57746	5.35396	2.21716	4.18029	1.31125	4.16486
nDi.2.2.2.g01080	0	1.89992	0.954608	2.77958	1.72758	0.65563	2.29494
nDi.2.2.2.g01081	9.35103	13.5519	32.4793	8.74342	60.1486	4.43851	16.2762
nDi.2.2.2.g01082	0	0	0.906062	0	1.08151	0	0.538758
nDi.2.2.2.g01083	0	0	4.86287	0	2.8091	0	0
nDi.2.2.2.g01084	0	0	0	0	0	0	0.199386
nDi.2.2.2.g01085	0.828179	6.62854	1.97017	1.26427	0.792083	0.352267	1.18374
nDi.2.2.2.g01086	12.3029	30.1253	17.0306	18.5342	20.6931	2.4095	32.3308
nDi.2.2.2.g01087	0	0	4.50896	0	0	0	0
nDi.2.2.2.g01088	0	0.23848	0	0	0	0.186784	0
nDi.2.2.2.g01089	1.44258	3.01053	4.53788	2.44688	2.18835	0.393392	1.83602
nDi.2.2.2.g01090	3.64395	6.00856	6.15588	4.80731	3.55964	0.700017	2.83721
nDi.2.2.2.g01091	0	1.15434	1.30498	0	0.783748	0	0
nDi.2.2.2.g01092	0.386831	0	0	0	0	0.105334	0
nDi.2.2.2.g01093	2.15764	28.2676	1.41401	4.7577	1.54855	1.56716	0.685705
nDi.2.2.2.g01094	1.72372	15.5881	2.57558	0.877127	2.89206	0.282229	3.62232
nDi.2.2.2.g01095	0.270912	2.82684	0	0	0	0.221565	0.12926
nDi.2.2.2.g01096	0.539337	0	0	0	0	0.147034	0
nDi.2.2.2.g01097	0	19.6217	0.116138	0.150296	0	0	5.57344
nDi.2.2.2.g01098	87.9735	173.22	2.34522	124.434	2.11627	16.8659	2.81128
nDi.2.2.2.g01099	1.17562	3.40752	3.08177	1.39585	4.78911	0.160368	2.71317
nDi.2.2.2.g01100	0.29176	1.82663	0.229446	0.593856	0	0.0795221	0.139178
nDi.2.2.2.g01101	0.923421	13.4897	4.59924	3.44585	8.10441	0.671058	7.78089
nDi.2.2.2.g01102	0	14.8763	3.60379	1.03638	9.97356	0.138477	5.81664
nDi.2.2.2.g01103	0.246952	10.7368	1.55366	0.376989	2.66489	0.101135	10.8563
nDi.2.2.2.g01104	0	2.14222	2.42179	3.76088	6.46657	1.67326	3.22136
nDi.2.2.2.g01105	1.82855	8.05601	4.31401	2.48125	6.109	1.49041	6.95596
nDi.2.2.2.g01106	1.27259	7.96733	3.25256	1.7808	5.49112	0.217075	7.37046
nDi.2.2.2.g01107	1.18741	14.4551	3.15158	1.20844	3.70075	0.283593	3.82891
nDi.2.2.2.g01108	0	16.6971	0.377523	0.488557	1.37648	0.391789	1.82854
nDi.2.2.2.g01109	0.855301	5.65229	0.672624	2.61135	3.06717	0.582007	4.07447
nDi.2.2.2.g01110	0	0	15.8376	0	14.6143	0	0
nDi.2.2.2.g01111	0.289864	4.68813	0.797841	0.589997	0.695461	0.138565	2.35584
nDi.2.2.2.g01112	3.65661	6.61352	0.431343	3.34923	0.350537	0.498867	1.22235
nDi.2.2.2.g01113	8.4046	2.65751	1.8026	3.88793	1.09229	28.1883	0
nDi.2.2.2.g01114	4.6871	2.07487	0	5.63741	0	2.66757	0
nDi.2.2.2.g01115	0	0	0	0	0	6.63884	0
nDi.2.2.2.g01116	0	15.688	0	0	0.872715	0.331202	0
nDi.2.2.2.g01117	2.86741	10.5433	5.31532	2.70975	5.20196	0.72635	8.80093
nDi.2.2.2.g01118	0	11.9774	0	0	0	0	10.9047
nDi.2.2.2.g01119	1.3369	43.2447	0.525681	0.680289	0.956533	0.726022	36.8495
nDi.2.2.2.g01120	0.746629	11.4264	1.76149	1.13978	3.7505	0.101667	3.91459
nDi.2.2.2.g01121	0.513621	21.0803	2.82745	3.13631	5.3982	0.279362	8.80083
nDi.2.2.2.g01122	0.742132	6.29829	1.28398	0.453166	1.28103	0.12154	3.61619
nDi.2.2.2.g01123	0.375593	0.522552	0.738434	0.573369	0.270031	0	0.269034
nDi.2.2.2.g01124	1.34153	11.8207	1.055	1.36529	2.3515	0.243384	4.89862
nDi.2.2.2.g01125	0.658021	17.3942	2.24241	1.7858	3.67835	0.358961	5.54952
nDi.2.2.2.g01126	0	0	5.48048	0	0	1.79198	0
nDi.2.2.2.g01127	0.337896	7.52167	1.06291	0.34388	2.58733	0	1.93334
nDi.2.2.2.g01128	1.46658	7.14144	1.15335	1.2438	1.52214	0.19996	3.26636
nDi.2.2.2.g01129	1.49888	20.8534	2.94686	0.762711	3.57185	0.609995	7.82908
nDi.2.2.2.g01130	2.57832	32.1212	6.63591	2.98181	15.9079	1.24797	5.65644
nDi.2.2.2.g01131	2.00681	11.4473	2.84075	4.49318	3.2633	0.327824	4.97252
nDi.2.2.2.g01132	0	1.47025	0	0	1.00777	0.191229	0
nDi.2.2.2.g01133	0	0	0	0	0	1.78008	0
nDi.2.2.2.g01134	0	1.16521	0.263455	0	0.16033	0	0.479215
nDi.2.2.2.g01135	0.732666	4.07734	0.864272	0.745642	2.62901	0.399091	1.92083
nDi.2.2.2.g01136	6.4218	9.21366	0.315638	4.08471	11.3256	2.6226	4.59002
nDi.2.2.2.g01137	0.789725	0.54936	0	0	0.376235	3.21263	0.374846
nDi.2.2.2.g01138	26.203	0	0.772743	11.3335	1.72444	5.71145	0
nDi.2.2.2.g01139	3.8399	0	0	0	0	1.03632	0
nDi.2.2.2.g01140	1.25554	3.49359	0	1.7037	0	0.455699	1.59511
nDi.2.2.2.g01141	0	15.3629	8.68389	22.4758	0	0	4.84009
nDi.2.2.2.g01142	1.67521	8.4163	2.26888	3.03089	4.24168	0.177919	6.04989
nDi.2.2.2.g01143	0.12833	8.8378	0.504604	0.130603	1.10781	0.105105	10.9145
nDi.2.2.2.g01144	2.88434	6.86823	35.6385	5.19361	57.0224	0.545664	49.1203
nDi.2.2.2.g01145	0.443799	4.01339	0	0.45166	0	0.724663	6.13008
nDi.2.2.2.g01146	0	13.3446	0.327958	0	0	0	0.596054
nDi.2.2.2.g01147	1.35318	10.2368	3.85759	3.09858	2.59478	0.230798	1.13103
nDi.2.2.2.g01148	0.995127	7.09551	2.9347	1.13935	1.61077	0.101883	2.9719
nDi.2.2.2.g01149	0	4.09638	1.54366	0	2.77299	0.526185	4.6046
nDi.2.2.2.g01150	0	0	0	0	0	0	1.8891
nDi.2.2.2.g01151	0.999322	0.463442	0	1.35603	0	0.181508	0.158836
nDi.2.2.2.g01152	0.611249	1.27562	0.160232	1.24415	0	0.111166	0.0972805
nDi.2.2.2.g01153	1.07018	1.4889	0	3.26739	0.50842	0.289424	53.1871
nDi.2.2.2.g01154	0	3.23485	0	1.57752	0	1.25164	32.8589
nDi.2.2.2.g01155	0	1.03725	2.34522	0	2.82169	0	14.0564
nDi.2.2.2.g01156	1.29896	2.71081	8.17222	4.6269	11.4561	0.698348	1.6616
nDi.2.2.2.g01157	0.308249	1.28657	1.29287	0.627416	2.95738	0.112235	1.86609
nDi.2.2.2.g01158	0	0	0	0	0	0	0
nDi.2.2.2.g01159	11.4638	1.36708	4.37888	21.667	6.11391	2.32027	4.99804
nDi.2.2.2.g01160	0	0	0	0	0	0	0
nDi.2.2.2.g01161	12.267	0	0	0	0	0	5.33864
nDi.2.2.2.g01162	0	0	2.95823	0	3.48444	1.98356	1.73579
nDi.2.2.2.g01163	5.41067	10.2879	8.22642	3.671	3.62433	1.47371	1.20365
nDi.2.2.2.g01164	2.03006	5.64872	0	0	0	1.6315	0
nDi.2.2.2.g01165	0	0	0	0	0.386542	0.66013	5.39162
nDi.2.2.2.g01166	0.443799	8.02678	1.39605	0	0.636495	0	1.47968
nDi.2.2.2.g01167	0	0	0	0	0	0	0
nDi.2.2.2.g01168	1.02357	39.1619	0	0	1.94602	0.553898	1.93884
nDi.2.2.2.g01169	0	11.8937	1.92084	1.42044	2.17062	0.665349	3.6598
nDi.2.2.2.g01170	0	0	0	0	0	0	0
nDi.2.2.2.g01171	0	0	0	0	0	0	0
nDi.2.2.2.g01172	0	0.174082	0	0	0	0.068065	0
nDi.2.2.2.g01173	0.393146	0.823307	0.103059	0.13337	0	0.0804967	0.062615
nDi.2.2.2.g01174	0	0.720887	0	0	0	0.281813	12.3306
nDi.2.2.2.g01175	0	2.48083	0	0.907361	0	0	0.422758
nDi.2.2.2.g01176	0	0.65319	0	0	0	0	0
nDi.2.2.2.g01177	2.68547	2.98897	0	0	1.0261	1.75236	2.04464
nDi.2.2.2.g01178	0	0	0	0.950631	0	0	0
nDi.2.2.2.g01179	0.299188	0	0	0.304487	0	1.63081	0.142711
nDi.2.2.2.g01180	0.267825	4.28509	1.05311	0.817706	0.384793	0.219047	0.894537
nDi.2.2.2.g01181	0	69.4239	0	0	4.04039	0	4.02549
nDi.2.2.2.g01182	1.45655	11.5797	0.98182	1.27058	2.79191	0.283808	10.6297
nDi.2.2.2.g01183	1.26798	27.0915	2.70658	1.65913	3.73349	0.345984	6.92039
nDi.2.2.2.g01184	0	0	0.179879	0	0.21917	0	0.109181
nDi.2.2.2.g01185	0	0	1.36039	0	1.37648	0	2.46852
nDi.2.2.2.g01186	2.20236	14.4012	4.15675	4.03447	6.52803	1.67826	6.71375
nDi.2.2.2.g01187	0.794584	6.35652	3.74925	2.02164	5.7006	0.216342	10.4125
nDi.2.2.2.g01188	4.62331	1.12565	0.181793	6.23439	0	0.220913	0.110468
nDi.2.2.2.g01189	0	5.75754	0	0	0	0	0
nDi.2.2.2.g01190	0.49193	0.342204	0	0	0	0.0670709	0
nDi.2.2.2.g01191	0	0	0	0	0	0	0
nDi.2.2.2.g01192	96.4432	3.49019	0	156.588	0.532412	18.6395	0.265224
nDi.2.2.2.g01193	2.83402	4.60004	0.371454	0.480703	2.93466	0.257014	3.14875
nDi.2.2.2.g01194	0	0	0	0	0.148516	0	0
nDi.2.2.2.g01195	0	22.6198	27.8965	0.33427	32.8556	0	0.469871
nDi.2.2.2.g01196	0	0	0	0	0	0	0
nDi.2.2.2.g01197	0.355259	28.1729	1.39691	0.361552	2.71981	0.290303	2.54041
nDi.2.2.2.g01198	1.91403	36.1398	8.6013	1.66965	13.3561	0.372702	14.0896
nDi.2.2.2.g01199	0	1.91683	1.44465	1.40216	2.20025	0.125251	1.7537
nDi.2.2.2.g01200	0	0.519534	1.52707	0.760076	1.57564	0.0815408	2.42609
nDi.2.2.2.g01201	1.05019	0.365275	4.95533	1.60319	4.51486	0.142785	0.4998
nDi.2.2.2.g01202	0	0	0	0	0	0	0
nDi.2.2.2.g01203	0.387993	9.17665	2.74612	0.78973	2.3244	0.105855	2.40846
nDi.2.2.2.g01204	0	27.0326	0	0	0	0	0
nDi.2.2.2.g01205	0	18.0218	0	0	0	0	0
nDi.2.2.2.g01206	0.349356	29.2845	0.13737	0	0.0837336	0.0476663	0.417123
nDi.2.2.2.g01207	1.64477	9.43931	3.23369	2.92932	9.63541	0.67164	8.42436
nDi.2.2.2.g01208	0	1.01158	0	0	1.37644	0	1.37136
nDi.2.2.2.g01209	1.96307	2.27597	2.05839	0.887929	2.19475	0.297472	1.87427
nDi.2.2.2.g01210	2.99383	17.2289	0.214037	2.2159	5.47419	0.296785	5.58384
nDi.2.2.2.g01211	3.4828	13.9981	7.98856	3.44602	8.67898	0.528407	3.69924
nDi.2.2.2.g01212	0.222244	2.00981	4.54419	1.58326	18.3152	0.060617	2.334
nDi.2.2.2.g01213	0	6.61808	14.9635	0	38.0242	2.40508	4.20933
nDi.2.2.2.g01214	2.90836	7.08104	3.43077	1.47993	8.25861	2.35065	4.79975
nDi.2.2.2.g01215	1.32947	6.55083	1.74253	0.563755	4.1982	0.332767	2.54139
nDi.2.2.2.g01216	0.794584	6.90926	1.56219	1.61731	2.47026	0.216342	6.62617
nDi.2.2.2.g01217	0	0	0	0	0	0	0
nDi.2.2.2.g01218	1.09377	1.93387	0	0.83486	0.109373	0.0871669	0.283322
nDi.2.2.2.g01219	0.298428	0.622791	0	1.51857	1.42876	0.162668	1.85054
nDi.2.2.2.g01220	14.2783	3.54182	2.87246	13.0668	8.91942	2.02495	3.33244
nDi.2.2.2.g01221	1.63436	1.70538	5.14116	1.66331	7.39495	0.443122	2.32663
nDi.2.2.2.g01222	0	10.0387	7.56585	4.89552	2.20852	0	2.20037
nDi.2.2.2.g01223	18.3624	13.8606	9.83182	11.133	6.72747	4.14883	4.46843
nDi.2.2.2.g01224	0	0	0	0	0	0	0
nDi.2.2.2.g01225	1.33305	8.53131	2.30633	1.08533	2.55368	0.654169	3.18032
nDi.2.2.2.g01226	0	0	0	0	0	0	0
nDi.2.2.2.g01227	1.19371	1.03799	0	1.51857	0	0.081334	0.284699
nDi.2.2.2.g01228	0	4.65817	0	0	0.148257	0.0562647	0.246184
nDi.2.2.2.g01229	5.52171	29.6136	0.280153	3.98804	0.597663	1.16649	2.97729
nDi.2.2.2.g01230	0	3.13476	0	0	0	1.18069	0
nDi.2.2.2.g01231	1.14303	0	0	0	0	0.308903	0
nDi.2.2.2.g01232	0	2.77243	0	0	0	0	0
nDi.2.2.2.g01233	0.993689	52.0738	1.04194	0.337096	3.80468	0.541464	4.10653
nDi.2.2.2.g01234	1.41701	14.7858	2.97163	1.44211	2.48318	0.257014	4.2733
nDi.2.2.2.g01235	0.523715	3.8253	0.20593	0.799487	0.877897	0	1.87427
nDi.2.2.2.g01236	0	0	0	5.62539	0	0	0
nDi.2.2.2.g01237	3.27028	7.06423	7.58006	2.45236	7.50836	0.610602	8.2205
nDi.2.2.2.g01238	0	0	0.898902	0	0	0.308903	1.62191
nDi.2.2.2.g01239	2.33142	19.4618	4.58367	1.18635	3.87295	0.31496	6.06361
nDi.2.2.2.g01240	6.87649	12.2246	9.61385	0.777587	13.4716	3.7308	4.35306
nDi.2.2.2.g01241	0	7.16364	0	0	4.7153	1.34212	0
nDi.2.2.2.g01242	2.86966	17.4671	55.2904	4.38073	65.3282	1.16823	18.4016
nDi.2.2.2.g01243	0	161.31	217.097	11.2379	417.789	8.29644	111.322
nDi.2.2.2.g01244	1.06388	4.19375	3.20876	0.913549	4.7597	0.0483841	3.81065
nDi.2.2.2.g01245	0	0	0	0	0	0	0
nDi.2.2.2.g01246	0	0.390868	34.7846	1.85276	48.2635	0.0244869	0.0857132
nDi.2.2.2.g01247	0.260696	7.25397	0.820064	0	2.87176	0	15.7986
nDi.2.2.2.g01248	0	1.1924	0	0	0.164058	0.093392	3.75942
nDi.2.2.2.g01249	0	0	0	0	3.70516	0	3.69149
nDi.2.2.2.g01250	0	8.21147	3.09437	0	2.71728	0.237976	0.624752
nDi.2.2.2.g01251	0	3.57293	0	0	0	0	0.733402
nDi.2.2.2.g01252	0	2.03867	0	0	0.525802	0.0997728	16.4143
nDi.2.2.2.g01253	0	9.08966	1.28449	0	0.39056	0.111165	0
nDi.2.2.2.g01254	1.37495	14.3469	0	1.74912	0	0.469008	0
nDi.2.2.2.g01255	0.489879	23.0025	2.69675	0.997112	3.28527	0.200376	6.5463
nDi.2.2.2.g01256	0	0	0	0	0.925161	0.263329	12.9045
nDi.2.2.2.g01257	0.262442	14.9703	0	0	0	0	3.50643
nDi.2.2.2.g01258	0	0	0	0	0	0	1.96143
nDi.2.2.2.g01259	0	0	0	0	0	0	0
nDi.2.2.2.g01260	0	90.9676	0	0	0	0	0
nDi.2.2.2.g01261	0	8.56871	0	0	0	0	0
nDi.2.2.2.g01262	1.9138	21.9666	0	1.9477	6.37168	1.81357	7.70849
nDi.2.2.2.g01263	0	6.2776	0	0	0	0	5.90579
nDi.2.2.2.g01264	0.25615	1.24731	1.61153	0.782062	7.48394	0.139682	0.611174
nDi.2.2.2.g01265	9.1704	18.3199	3.51343	8.61492	23.2054	7.31033	11.1109
nDi.2.2.2.g01266	1.02909	35.7935	1.61859	1.04731	8.87208	0.491023	0.245537
nDi.2.2.2.g01267	1.0713	10.0607	1.05311	0.545137	1.7957	0.219047	7.66746
nDi.2.2.2.g01268	0	26.1319	6.71413	0	1.61219	0	21.6842
nDi.2.2.2.g01269	0	10.9085	1.45083	0	2.64543	0.125495	9.22485
nDi.2.2.2.g01270	0.940409	14.8594	3.48647	0.683618	3.35011	0.0733496	8.34438
nDi.2.2.2.g01271	0	0	0	0	0	0	3.82976
nDi.2.2.2.g01272	0	23.2799	0	0	5.87857	0.334644	5.85688
nDi.2.2.2.g01273	0	6.21982	0	0	0	0	2.513
nDi.2.2.2.g01274	0	0	0	0	0	0	0.573736
nDi.2.2.2.g01275	0.444107	2.62596	1.22239	0.527302	2.13103	0.141529	3.60938
nDi.2.2.2.g01276	1.29176	6.73946	1.72697	2.23694	2.7258	0.528987	4.19729
nDi.2.2.2.g01277	3.60971	9.68544	3.44704	3.93604	4.69273	0.351499	5.41364
nDi.2.2.2.g01278	0.926721	1.93398	1.45758	0.943135	0.881795	0.752957	3.51417
nDi.2.2.2.g01279	0	0	0	0	0	0	11.7138
nDi.2.2.2.g01280	1.28239	5.74894	1.79288	1.01508	2.80133	0.0388948	9.80251
nDi.2.2.2.g01281	0	0.699306	18.9736	1.02308	20.4129	0.136709	0
nDi.2.2.2.g01282	0	0	9.97731	0.32688	3.23374	0	0
nDi.2.2.2.g01283	0.624599	7.12568	1.7683	1.27132	2.87575	0.136421	3.7008
nDi.2.2.2.g01284	0	1.61408	0.15206	0.590348	0	0	0.276986
nDi.2.2.2.g01285	3.18409	7.75237	1.25201	0	5.26705	0	10.4952
nDi.2.2.2.g01286	0	0.211354	0	0	0.145454	0.0828013	21.1589
nDi.2.2.2.g01287	0.288892	0.401926	1.13595	1.17603	0.414972	0.0787425	3.44534
nDi.2.2.2.g01288	2.64239	1.14884	2.07802	1.68074	3.95211	0.359965	1.10251
nDi.2.2.2.g01289	0	15.2197	0	3.18091	0	3.31487	1.45041
nDi.2.2.2.g01290	0	7.2278	0.0825359	0.106811	0.0503449	0.0573187	6.16957
nDi.2.2.2.g01291	8.11249	29.8291	19.5951	12.3843	34.8573	6.92926	49.0612
nDi.2.2.2.g01292	0	7.35402	3.56303	0	7.14351	0.406652	2.84686
nDi.2.2.2.g01293	2.63834	12.8473	0.592812	3.45224	1.26215	0.513208	11.1378
nDi.2.2.2.g01294	5.95521	12.428	2.34164	3.03034	3.25968	1.58111	15.2198
nDi.2.2.2.g01295	2.56315	13.5955	2.7716	1.63034	3.68062	0.0873013	7.79246
nDi.2.2.2.g01296	0.15737	26.9301	1.23758	0.320314	0.301799	0.128852	1.0524
nDi.2.2.2.g01297	0	0	0	0	0	0	0
nDi.2.2.2.g01298	0	0	0	0	0	0	0
nDi.2.2.2.g01299	0.509171	7.08395	0.400421	0	0	0	0
nDi.2.2.2.g01300	1.68606	1.75933	3.97785	0.857962	5.64359	0.458954	1.20488
nDi.2.2.2.g01301	11.4786	79.3503	7.89862	9.49157	24.9684	6.61999	42.5963
nDi.2.2.2.g01302	1.13651	10.2778	1.34066	0.578321	2.71325	0.154455	5.13616
nDi.2.2.2.g01303	0	0	0.881751	0	0	0.60615	56.7567
nDi.2.2.2.g01304	11.1358	38.9125	0	12.6509	0	2.25948	4.44881
nDi.2.2.2.g01305	0	10.1347	0	0.340852	0	0.1371	7.67839
nDi.2.2.2.g01306	0.0415169	6.67143	0.0652993	0.169009	0.139498	0.0226887	5.79757
nDi.2.2.2.g01307	0	0	0	0	0	0	20.3057
nDi.2.2.2.g01308	1.12183	15.2955	0.352889	0.456678	0	0.244777	0.321304
nDi.2.2.2.g01309	5.99207	5.47088	11.1916	4.57365	8.24145	1.52985	10.8886
nDi.2.2.2.g01310	0.465619	19.9202	0.366171	0	0.446137	0.253968	1.88909
nDi.2.2.2.g01311	0	0	0	0	0	0	3.12388
nDi.2.2.2.g01312	0	0.233184	0	0.227432	0	0	0.427186
nDi.2.2.2.g01313	0	0.631758	0	0	0	0	0
nDi.2.2.2.g01314	0	3.08723	0	0	0	0	2.07698
nDi.2.2.2.g01315	0	2.69791	0.254167	0	0	0	0.614505
nDi.2.2.2.g01316	1.18786	1.92807	13.7009	0.402966	17.9913	0.3369	2.45289
nDi.2.2.2.g01317	3.60711	23.8377	3.97138	2.2026	3.45175	2.65268	14.0999
nDi.2.2.2.g01318	2.34758	16.4562	2.1302	1.83781	4.58762	0.344922	5.17437
nDi.2.2.2.g01319	0	4.04393	1.75834	0	3.8479	0	7.45442
nDi.2.2.2.g01320	17.3263	43.39	44.9649	7.05327	71.1436	22.8099	25.2565
nDi.2.2.2.g01321	1.14769	6.15889	1.98114	0.949248	1.96588	0.223726	3.70754
nDi.2.2.2.g01322	0	0	0	0	0	0	0
nDi.2.2.2.g01323	0.480054	17.699	4.53028	1.46567	2.52355	0.783578	4.11421
nDi.2.2.2.g01324	0	0	0.762394	0.493311	2.15068	0	2.43797
nDi.2.2.2.g01325	0	5.23348	0	0	0	0	1.73579
nDi.2.2.2.g01326	0	12.6027	0	0	1.84024	0	15.2788
nDi.2.2.2.g01327	1.15324	4.4123	2.72079	0.586834	1.37648	0.156715	11.2455
nDi.2.2.2.g01328	0.238478	8.2947	3.18824	0.485405	4.4555	0.130069	4.43906
nDi.2.2.2.g01329	1.65213	8.42805	3.4647	3.08255	4.08767	0.375315	4.46671
nDi.2.2.2.g01330	0.208818	0.871567	0	0	0.100064	0	0
nDi.2.2.2.g01331	0	5.35752	0.865242	1.11972	1.56763	0.594926	6.24737
nDi.2.2.2.g01332	0.6797	15.3668	1.60358	1.03761	2.76488	0.0925846	2.59264
nDi.2.2.2.g01333	2.21504	10.1257	2.61292	0.966117	3.56521	0.302271	4.68569
nDi.2.2.2.g01334	0.383695	5.07132	3.62093	1.69213	5.33985	0.227109	8.62231
nDi.2.2.2.g01335	4.58731	9.28318	2.95163	2.9709	2.39304	1.0217	4.17237
nDi.2.2.2.g01336	0.911697	0.951313	0.358487	0.463922	1.74319	0.496166	6.72995
nDi.2.2.2.g01337	6.3655	15.775	3.12871	5.46601	4.28993	1.08537	6.07872
nDi.2.2.2.g01338	1.44016	4.34125	0.377523	0	0.917656	0.522385	1.14284
nDi.2.2.2.g01339	3.23298	4.77907	2.22466	1.23384	2.31929	2.97063	2.31073
nDi.2.2.2.g01340	5.59852	23.0426	36.5064	6.17249	61.8006	1.65406	30.1739
nDi.2.2.2.g01341	1.93415	8.07279	1.82526	1.96841	3.70072	0.105334	8.66461
nDi.2.2.2.g01342	0.54679	14.9611	2.72337	1.29844	2.79561	0.745984	1.13153
nDi.2.2.2.g01343	1.40063	10.2304	1.65222	3.56359	3.00543	0.950487	2.99434
nDi.2.2.2.g01344	3.53222	6.66936	5.75401	4.10832	16.9188	0.825532	9.87302
nDi.2.2.2.g01345	2.56721	6.48543	2.55019	3.43774	3.62853	0.258197	2.32402
nDi.2.2.2.g01346	1.09183	6.89894	5.40225	2.06029	7.65522	0.285962	15.3627
nDi.2.2.2.g01347	0.809958	9.64883	3.26445	1.13342	4.56544	0.248833	9.53269
nDi.2.2.2.g01348	4.09109	19.2099	8.04327	2.60222	7.57363	1.94707	9.00614
nDi.2.2.2.g01349	1.66554	13.9033	1.83373	0.339007	6.05811	0.0907539	8.4183
nDi.2.2.2.g01350	7.32666	78.7437	21.3187	11.1846	30.847	2.89341	30.2094
nDi.2.2.2.g01351	4.3093	7.49425	3.38891	5.01214	5.59941	1.34212	7.04684
nDi.2.2.2.g01352	0.810698	16.2606	2.55019	2.06264	2.91578	0.331968	8.90873
nDi.2.2.2.g01353	2.21065	20.6066	10.0833	3.59968	8.45482	0.24065	12.4248
nDi.2.2.2.g01354	0	3.77967	0	0	0	0	0
nDi.2.2.2.g01355	0	1.44626	0.89182	0.577057	0.905881	0.257841	0.180508
nDi.2.2.2.g01356	13.6602	3.56344	0	17.3777	0.806093	5.04765	0
nDi.2.2.2.g01357	0	0	0	0	3.40954	0	0
nDi.2.2.2.g01358	0	25.6	67.5288	0	203.619	0	16.0159
nDi.2.2.2.g01359	5.7713	12.8471	9.98504	4.69881	19.7247	1.24761	12.5554
nDi.2.2.2.g01360	1.82169	8.99133	3.88852	3.08993	5.45221	0.379082	11.9008
nDi.2.2.2.g01361	16.5366	21.6536	26.7744	15.8395	23.5916	7.37321	15.6697
nDi.2.2.2.g01362	1.46243	5.69699	1.15008	1.19067	0.980281	0.318878	1.25571
nDi.2.2.2.g01363	0.999532	7.30075	8.48934	1.42413	12.5148	0.191071	19.4912
nDi.2.2.2.g01364	3.94977	9.29957	17.2034	4.01973	16.8727	0.579609	17.1003
nDi.2.2.2.g01365	0	5.75655	2.16927	2.80727	2.1874	0.498081	5.23039
nDi.2.2.2.g01366	5.71018	35.3526	17.0642	6.97358	29.7173	2.94882	35.3119
nDi.2.2.2.g01367	0.498375	2.7735	3.13545	1.0144	4.28626	0.135556	3.79595
nDi.2.2.2.g01368	0.617037	4.00617	3.15412	1.36059	4.24261	0.168499	3.24394
nDi.2.2.2.g01369	1.69213	16.4795	2.99412	1.7221	7.48433	0.806048	5.44139
nDi.2.2.2.g01370	1.42346	8.11974	1.11944	1.44868	2.99903	0.465608	1.6298
nDi.2.2.2.g01371	0	0.7273	0	0	0.499431	0	3.98071
nDi.2.2.2.g01372	0	2.94436	0	0	0	0	0
nDi.2.2.2.g01373	0.887297	14.6593	3.66338	0.451506	4.78274	0.242011	14.5071
nDi.2.2.2.g01374	0	0	0	0	0	0.274582	0.480568
nDi.2.2.2.g01375	0	0	0	2.2583	107.36	22.5477	36.3471
nDi.2.2.2.g01376	5.76709	11.5896	6.55105	4.23889	6.44108	0.698411	8.70922
nDi.2.2.2.g01377	0	0	0	0	0	0	0
nDi.2.2.2.g01378	0.511187	0.888999	0.201003	0.26012	1.22421	0.0696897	0.853788
nDi.2.2.2.g01379	0	0	0	0	1.18395	0	0
nDi.2.2.2.g01380	1.06644	5.74936	5.24167	2.44199	3.83051	0.436112	6.9967
nDi.2.2.2.g01381	0	3.41075	3.21322	0	3.11366	0.221561	2.32663
nDi.2.2.2.g01382	0	1.80039	1.01767	1.31698	3.68049	0.698386	3.05576
nDi.2.2.2.g01383	0	18.0218	10.1868	13.1829	0	0	0
nDi.2.2.2.g01384	0	0	5.26184	6.8094	3.02833	0	3.01716
nDi.2.2.2.g01385	0	0	0	0	0	0	0.60458
nDi.2.2.2.g01386	0	2.9405	2.21617	0	3.02332	0.382458	3.01217
nDi.2.2.2.g01387	0	20.6105	23.3003	0	7.81007	0	13.6172
nDi.2.2.2.g01388	1.37603	2.87165	3.24641	0.700201	3.93735	0	5.55734
nDi.2.2.2.g01389	0	8.47309	6.3859	2.06602	5.73198	0	12.3735
nDi.2.2.2.g01390	0.664669	2.31184	1.04542	2.02933	3.80464	0	2.52707
nDi.2.2.2.g01391	1.04172	5.79725	4.09613	1.06017	6.43553	0.281807	2.95929
nDi.2.2.2.g01392	0	6.9216	7.82489	0	9.12452	0	4.54543
nDi.2.2.2.g01393	0	17.2726	0	8.42326	11.1155	0	11.0745
nDi.2.2.2.g01394	0	3.20587	1.81212	4.69018	4.32602	0	4.31006
nDi.2.2.2.g01395	2.53157	6.06585	0.221208	1.43134	1.34693	0.230026	2.28133
nDi.2.2.2.g01396	0.952545	11.3972	2.77167	1.26024	3.51872	0.0780417	4.91714
nDi.2.2.2.g01397	0.972019	5.07128	4.96869	0.989236	2.32246	0.661043	1.85111
nDi.2.2.2.g01398	0	3.28056	2.7197	0	4.3644	0.0856717	4.64818
nDi.2.2.2.g01399	0	110.933	19.2939	0	10.7168	15.2517	21.3545
nDi.2.2.2.g01400	3.54381	32.5406	8.91812	2.16394	13.1795	0.384748	10.7741
nDi.2.2.2.g01401	9.98697	111.157	31.4157	10.1639	13.2659	12.5863	35.2452
nDi.2.2.2.g01402	4.13027	18.6755	8.12029	8.40684	10.7962	2.79357	6.35604
nDi.2.2.2.g01403	14.431	30.1161	26.4805	4.89552	41.9619	13.8295	13.2022
nDi.2.2.2.g01404	0	0.309893	0.350334	0	0	0	0.21218
nDi.2.2.2.g01405	0	0	0	0	0	0	0
nDi.2.2.2.g01406	0.33985	5.91029	5.34528	2.07522	4.71656	0.370339	7.45384
nDi.2.2.2.g01407	0.399996	4.73028	4.71846	2.0354	5.16533	0.108904	3.62145
nDi.2.2.2.g01408	2.8831	27.276	2.26732	0.586834	4.68003	2.82087	3.29136
nDi.2.2.2.g01409	2.26183	5.90028	5.55857	3.57615	6.99885	0.264876	5.89134
nDi.2.2.2.g01410	3.36223	18.7111	5.28824	4.27723	7.60473	1.13923	11.5644
nDi.2.2.2.g01411	4.67551	5.96283	6.741	0.793054	9.65339	1.26815	6.65846
nDi.2.2.2.g01412	0	0	0	0	0	0	0
nDi.2.2.2.g01413	2.45504	6.73078	4.54279	1.91063	7.06322	0.591296	4.48446
nDi.2.2.2.g01414	15.3677	79.5835	41.6276	19.1154	54.8143	5.9654	46.5809
nDi.2.2.2.g01415	0	0.879946	0	0	0	0	0
nDi.2.2.2.g01416	1.44124	1.00258	0	2.09538	0	0	7.56917
nDi.2.2.2.g01417	0	1.604	0	0.782215	0	0.209295	0.915762
nDi.2.2.2.g01418	0	0	0	0	0.742542	0	7.39802
nDi.2.2.2.g01419	2.91534	14.1961	16.5582	3.29663	20.4659	0	6.64231
nDi.2.2.2.g01420	3.15311	21.203	9.11274	3.20895	14.987	4.83312	12.942
nDi.2.2.2.g01421	0	9.63532	0.90773	1.1747	0.547907	0	0.545886
nDi.2.2.2.g01422	0.358744	13.2264	1.31657	1.21699	2.81036	0.065299	3.19999
nDi.2.2.2.g01423	0	0	0	0	0	0	0
nDi.2.2.2.g01424	0.327912	0.456214	0	0.8343	0.235807	0.0447452	0.234937
nDi.2.2.2.g01425	2.7802	75.9787	5.15365	1.81893	6.5668	0.595948	6.73221
nDi.2.2.2.g01426	0	0	0	0	0	0	0.32267
nDi.2.2.2.g01427	0.237995	0.331116	0	0	0.342038	0.064903	0.340776
nDi.2.2.2.g01428	0	0	0	0	0	0	0
nDi.2.2.2.g01429	1.77125	19.0982	4.8753	2.47861	6.15283	0.120778	6.44721
nDi.2.2.2.g01430	1.15841	41.2992	1.59425	1.7684	2.21862	0.473616	2.21044
nDi.2.2.2.g01431	0	0	0	0	3.1479	0	0
nDi.2.2.2.g01432	3.87384	6.87633	2.101	4.48624	2.43427	1.094	4.33998
nDi.2.2.2.g01433	0	0	5.38482	0	3.892	0.738521	0
nDi.2.2.2.g01434	0	0	0	0	0	0	0
nDi.2.2.2.g01435	0	7.62612	0	0.278925	0.131247	0.149428	0.91534
nDi.2.2.2.g01436	0	1.9021	1.2902	0.278276	1.57131	0.0745405	0.913216
nDi.2.2.2.g01437	2.61241	22.7766	1.50659	3.5449	2.92201	0.617828	3.32711
nDi.2.2.2.g01438	0.314319	40.4505	0.123593	0.159943	0	0	0.450427
nDi.2.2.2.g01439	3.81539	19.9059	4.00066	6.47162	5.76492	4.31808	12.0919
nDi.2.2.2.g01440	0.618758	9.46946	2.43301	0.629717	3.45932	0.225058	8.96105
nDi.2.2.2.g01441	1.37759	11.3931	3.25009	1.55777	4.55015	0.584888	6.43444
nDi.2.2.2.g01442	2.27736	116.703	26.2673	4.63539	31.1117	2.05938	27.0322
nDi.2.2.2.g01443	10.2652	51.7168	27.6429	13.2962	44.0768	3.22117	27.298
nDi.2.2.2.g01444	8.32491	48.9834	88.9282	8.11934	103.411	0.850417	17.6952
nDi.2.2.2.g01445	0	51.912	133.023	10.1263	125.462	5.19423	11.3636
nDi.2.2.2.g01446	0	3.20587	0	0	0	0.615659	0
nDi.2.2.2.g01447	0.981805	7.51276	0.772109	0.999194	3.99757	0.0669312	4.80281
nDi.2.2.2.g01448	1.80356	7.02585	2.8367	5.1394	5.86797	1.57196	7.56582
nDi.2.2.2.g01449	0	0	0	0	0	0	0
nDi.2.2.2.g01450	0	0	0	0	0	0	0
nDi.2.2.2.g01451	1.39298	4.47234	9.35359	2.83531	14.5974	0.380376	7.73268
nDi.2.2.2.g01452	2.23667	27.2552	10.7357	2.59026	8.17869	0.21067	9.66023
nDi.2.2.2.g01453	0	0	0	0	0	0	0
nDi.2.2.2.g01454	4.4147	62.9656	4.33975	1.99684	4.79232	0.53046	10.6308
nDi.2.2.2.g01455	0	0.580569	0	0	0	0	1.18789
nDi.2.2.2.g01456	0	2.68641	0	0	0	0	0.906194
nDi.2.2.2.g01457	2.14452	3.48088	2.24865	1.455	1.36815	0.0973541	4.43007
nDi.2.2.2.g01458	0.560702	3.5104	0.440946	0.190211	0.985398	0.101991	3.30229
nDi.2.2.2.g01459	0	3.92464	1.26766	0	0	0	2.29498
nDi.2.2.2.g01460	0.839694	11.5656	5.67901	1.88005	5.63559	0.229152	8.90347
nDi.2.2.2.g01461	0.865313	12.0388	1.36099	0	5.35515	1.17249	1.64166
nDi.2.2.2.g01462	4.68188	127.425	2.76143	4.1692	5.58768	4.29415	15.3094
nDi.2.2.2.g01463	1.07419	13.0767	3.37904	1.09321	3.33484	0.876181	3.83369
nDi.2.2.2.g01464	0.687654	14.1115	2.43352	0.699833	4.27795	0.468322	7.86862
nDi.2.2.2.g01465	1.87477	5.77556	1.47436	2.18055	2.95008	0.292063	6.77292
nDi.2.2.2.g01466	0	9.54161	3.59561	2.32656	14.1086	0.617806	28.1131
nDi.2.2.2.g01467	0.361722	1.8872	0	0.920321	0.953611	0.0493503	4.49135
nDi.2.2.2.g01468	0.423032	13.5367	10.6458	2.58315	11.7322	0.345449	2.21686
nDi.2.2.2.g01469	9.30857	213.687	29.2817	4.73672	40.652	14.6157	25.5802
nDi.2.2.2.g01470	2.33356	31.5531	5.62016	5.04665	5.66463	0.278674	0.836108
nDi.2.2.2.g01471	0	0	0	0	5.93519	0	0
nDi.2.2.2.g01472	0	0	6.86691	4.44327	6.03534	1.14523	2.00436
nDi.2.2.2.g01473	0	0	0	0	0	0	0
nDi.2.2.2.g01474	1.15994	31.5766	4.37856	1.96748	4.5268	0.126734	7.9851
nDi.2.2.2.g01475	0	5.50742	0	8.05734	0	0	0
nDi.2.2.2.g01476	0.937141	7.49695	1.10548	0.95374	3.80718	0.509948	5.35501
nDi.2.2.2.g01477	0	0	0	7.71473	0	0	0
nDi.2.2.2.g01478	0	0.255631	0	0	0.351626	0	10.3347
nDi.2.2.2.g01479	1.89143	7.67517	1.48745	2.56657	3.01798	0.257702	5.56266
nDi.2.2.2.g01480	5.05938	7.87693	1.1368	3.43266	1.61576	1.11689	4.94508
nDi.2.2.2.g01481	0	12.6973	1.38022	0.714464	1.51168	0.0956156	7.19583
nDi.2.2.2.g01482	0	0	0	0	0	0	5.35347
nDi.2.2.2.g01483	2.71024	12.0662	0.852553	2.20659	2.58879	3.09477	6.19018
nDi.2.2.2.g01484	0	0.660279	0	0	0	0.257009	0
nDi.2.2.2.g01485	0.888975	4.48342	4.71896	0.22618	4.68528	0.303085	3.18272
nDi.2.2.2.g01486	3.3316	4.91327	4.13965	5.5606	3.5173	0.928321	2.3256
nDi.2.2.2.g01487	0	0	0	0	2.77386	0	53.7989
nDi.2.2.2.g01488	0	0	0	0	0.267468	0.304518	45.0352
nDi.2.2.2.g01489	0	0	0	0	0.411935	0	4.51456
nDi.2.2.2.g01490	0	0	0	0	0	0	18.4575
nDi.2.2.2.g01491	1.60545	14.5185	4.73458	2.45083	6.71857	0.655649	10.71
nDi.2.2.2.g01492	1.62752	7.98803	2.63093	1.84039	3.07994	0.419801	3.8033
nDi.2.2.2.g01493	0.498185	18.0209	1.17535	0.507009	2.02837	0.0679217	3.20964
nDi.2.2.2.g01494	1.94728	6.77037	2.70831	3.20009	4.56242	0.879356	7.51625
nDi.2.2.2.g01495	0.475029	80.4638	0.186786	0.241721	0.227566	0.259089	3.17417
nDi.2.2.2.g01496	0.317795	153.201	1.49952	0.646847	0.608476	0.173191	2.12181
nDi.2.2.2.g01497	0	11.9191	0.528416	0.341914	0.643147	0.183059	0.48058
nDi.2.2.2.g01498	0	3.02934	0.684936	0	0.278011	0.0791304	0.138493
nDi.2.2.2.g01499	0	19.0832	1.7978	1.16328	2.7132	1.23561	2.16255
nDi.2.2.2.g01500	3.82761	5.9909	0.752525	0	1.36536	0.777246	1.36032
nDi.2.2.2.g01501	0.447176	14.6204	1.75834	0.455097	3.20658	1.21692	4.47265
nDi.2.2.2.g01502	2.89982	9.16916	2.6951	4.29262	4.79771	0.0718724	13.9627
nDi.2.2.2.g01503	0	6.93375	2.74352	0	3.57188	0.406667	5.93118
nDi.2.2.2.g01504	0.783983	16.361	1.23308	0	1.31246	0.960602	3.73606
nDi.2.2.2.g01505	1.71868	5.61921	3.64933	2.44877	5.35528	0.375207	5.33552
nDi.2.2.2.g01506	0.625742	9.14105	1.96838	0	0.298601	0.169982	0.594998
nDi.2.2.2.g01507	0	0	0	0	0	1.07937	0
nDi.2.2.2.g01508	1.57078	12.0196	0	4.7958	0.742542	0.4227	0
nDi.2.2.2.g01509	1.57078	84.1371	0	4.7958	0	0	0
nDi.2.2.2.g01510	1.52126	12.0255	1.95766	2.39268	3.64748	0.264265	3.83225
nDi.2.2.2.g01511	0	1.51953	0	0	0.348371	0.0991569	12.3215
nDi.2.2.2.g01512	0	0.267333	0	0.391107	0	0	6.59349
nDi.2.2.2.g01513	14.5299	5.05376	0	23.1051	0	24.2347	0
nDi.2.2.2.g01514	0	10.948	0	0	1.07156	0	133.45
nDi.2.2.2.g01515	0	0	0	0	0	0	0
nDi.2.2.2.g01516	0	0	0	0	0.152943	0	6.24755
nDi.2.2.2.g01517	3.50455	33.3178	6.43075	5.54807	10.6167	4.0291	19.856
nDi.2.2.2.g01518	2.47542	22.6011	1.2167	2.51927	3.25878	0.505935	11.5112
nDi.2.2.2.g01519	0	8.53334	0	0	0	0	5.33864
nDi.2.2.2.g01520	1.24626	47.682	5.39047	1.26834	10.3516	0.339968	27.3703
nDi.2.2.2.g01521	1.09373	37.0909	4.30065	1.1131	5.49959	0.447243	6.78389
nDi.2.2.2.g01522	1.70551	27.8807	1.34124	0	5.68411	0.924497	2.83157
nDi.2.2.2.g01523	0.342235	8.57055	0.26914	0.348297	0.410149	0.140089	1.47109
nDi.2.2.2.g01524	0.274071	13.1551	1.07767	0	1.18122	0.522997	18.3068
nDi.2.2.2.g01525	0	11.5995	0.771367	0	3.26482	0	0
nDi.2.2.2.g01526	0.173367	2.8341	0.681693	0.0882186	0.998142	0.0710254	1.53313
nDi.2.2.2.g01527	22.9825	139.89	33.8884	14.6185	54.3941	16.6434	116.516
nDi.2.2.2.g01528	0.532229	1.85119	0	0	0.50843	0.144715	2.27949
nDi.2.2.2.g01529	1.17633	2.86403	2.31271	4.19007	0.280774	0.159834	0
nDi.2.2.2.g01530	0	0	0	0	0.569844	0	0.567742
nDi.2.2.2.g01531	0	0	0	0	0	0	4.60034
nDi.2.2.2.g01532	0	0	0	0	0	0	5.62276
nDi.2.2.2.g01533	0	0	0	0	0	0	0
nDi.2.2.2.g01534	0	0	0	0	0	0	1.92561
nDi.2.2.2.g01535	1.99502	3.46952	0	1.01518	0.948483	1.07987	1.41748
nDi.2.2.2.g01536	0.731321	2.03493	0.287562	0	1.57742	0.0498867	1.92084
nDi.2.2.2.g01537	1.05477	1.79357	2.02764	2.1469	4.72178	0.319991	5.1524
nDi.2.2.2.g01538	1.20821	3.08174	4.43408	0.819742	3.27444	0.109648	3.07046
nDi.2.2.2.g01539	16.8312	108.888	30.4437	11.9905	63.5812	17.1923	72.8486
nDi.2.2.2.g01540	0.681671	0	0	0.346872	0	0.278557	0
nDi.2.2.2.g01541	0	0	0	0	0	0	0
nDi.2.2.2.g01542	0.340253	12.0713	0.267581	0.17314	0	0	0.325019
nDi.2.2.2.g01543	0	3.26848	0	0	0	0	0
nDi.2.2.2.g01544	0	0	0	0	0	0	0
nDi.2.2.2.g01545	0	0	0	0	0	0	0
nDi.2.2.2.g01546	1.80894	5.45291	9.0097	4.60245	13.1348	1.47899	7.33408
nDi.2.2.2.g01547	7.49607	9.62683	4.08118	9.38934	13.4895	2.19401	3.83992
nDi.2.2.2.g01548	2.83505	49.797	37.3446	4.32789	28.3866	3.84748	19.528
nDi.2.2.2.g01549	0	2.89162	0	0	0	0	0
nDi.2.2.2.g01550	0	34.2983	1.06718	0	1.29738	0.123091	1.50802
nDi.2.2.2.g01551	0.492115	10.9546	1.54803	2.00332	3.76239	0.267722	9.37126
nDi.2.2.2.g01552	3.14156	12.0196	16.0588	0	13.3658	3.3816	17.0154
nDi.2.2.2.g01553	20.9908	21.9029	0	0	0	0	9.23104
nDi.2.2.2.g01554	2.82918	9.15156	3.78236	3.59911	7.39373	0.308914	7.9071
nDi.2.2.2.g01555	0.334054	4.41844	6.04224	0.339971	5.9154	0	7.48643
nDi.2.2.2.g01556	1.47271	22.1968	0.772109	0	1.05818	0	0.937134
nDi.2.2.2.g01557	5.80638	0.605868	0	1.4773	0.834033	1.02869	25.4826
nDi.2.2.2.g01558	1.65087	2.87101	3.57025	1.17608	6.65358	0.202908	8.20737
nDi.2.2.2.g01559	3.99004	43.022	7.06015	6.09107	10.9076	1.34984	11.3398
nDi.2.2.2.g01560	0	7.81287	0.939625	0.729587	0.572376	0.195499	2.96538
nDi.2.2.2.g01561	0.51038	1.06512	0	0.8657	0	0.0928528	0.650037
nDi.2.2.2.g01562	0	0	0	0	0	0	0
nDi.2.2.2.g01563	4.90308	12.5061	1.92793	2.49496	5.0597	1.55093	1.93886
nDi.2.2.2.g01564	0.657057	11.0205	24.0562	4.30936	23.1212	0.299136	6.94566
nDi.2.2.2.g01565	0	0	0	0	0	0	0
nDi.2.2.2.g01566	7.06432	1.63806	0	4.79296	0	6.36156	0
nDi.2.2.2.g01567	0	2.68919	0.50669	0	0.308394	0.0877784	0.768141
nDi.2.2.2.g01568	0	0	0	0	0	3.72841	0
nDi.2.2.2.g01569	8.46525	11.7775	0	8.61519	7.81007	5.55746	9.72657
nDi.2.2.2.g01570	1.80431	7.53086	3.31087	0.61209	4.46307	0.0819564	1.57783
nDi.2.2.2.g01571	1.07375	17.9265	20.6881	2.45872	30.4679	0.512275	14.6014
nDi.2.2.2.g01572	3.23196	30.1267	4.06667	3.94704	6.78459	1.22888	13.5191
nDi.2.2.2.g01573	4.44	41.6964	45.974	10.5435	64.9006	5.82291	23.5451
nDi.2.2.2.g01574	1.48181	19.0125	2.33064	1.67561	4.10447	0.314531	12.3466
nDi.2.2.2.g01575	6.53472	26.8959	7.28027	8.86727	15.0842	2.36878	11.9192
nDi.2.2.2.g01576	1.91776	10.9079	3.72604	2.41095	6.92606	0.431237	7.87089
nDi.2.2.2.g01577	6.83009	7.12688	1.34283	0	3.22437	3.67102	4.81871
nDi.2.2.2.g01578	4.4849	3.11985	0	2.28217	0	2.12153	0
nDi.2.2.2.g01579	0	1.02954	0	0	0	0	0
nDi.2.2.2.g01580	0	0.385805	0	0	1.19512	0	0
nDi.2.2.2.g01581	0	0.247131	0	0	0	0	0
nDi.2.2.2.g01582	1.13921	23.1258	1.79179	1.26478	2.68273	0.141405	2.96981
nDi.2.2.2.g01583	0	0	0	0	0.783748	0	17.1788
nDi.2.2.2.g01584	1.44932	6.16121	0	1.14721	0	0.571343	1.38455
nDi.2.2.2.g01585	0	0	0	0	0	0	30.7861
nDi.2.2.2.g01586	0.49765	4.43114	2.89607	0.911635	3.91523	0.244623	5.28033
nDi.2.2.2.g01587	2.49332	15.61	1.96079	0.422914	4.17308	1.92308	9.50328
nDi.2.2.2.g01588	1.28508	9.16295	1.01061	0.65392	1.07644	0.0875392	31.408
nDi.2.2.2.g01589	0.572158	7.96026	13.7236	1.16458	19.0404	0.155956	1.91066
nDi.2.2.2.g01590	0	0	5.26184	0	3.02833	0	0
nDi.2.2.2.g01591	0	0	0.954608	0	2.30344	0	0.573736
nDi.2.2.2.g01592	0	0	2.6529	0	0	0	4.68582
nDi.2.2.2.g01593	0.719215	3.50218	1.13121	0.365977	0.860306	0.195895	2.74282
nDi.2.2.2.g01594	6.18842	2.04994	35.689	13.1959	45.0079	1.28508	7.0285
nDi.2.2.2.g01595	0	0	0	0	0.167965	0	1.67345
nDi.2.2.2.g01596	0	0	0	0	0	4.58091	0
nDi.2.2.2.g01597	2.49093	8.66388	1.37124	2.53505	1.31247	0.882982	4.04176
nDi.2.2.2.g01598	1.93295	17.4802	1.93468	3.0402	3.36934	0.431558	7.88873
nDi.2.2.2.g01599	0.351446	29.9486	2.76383	1.96719	3.03241	0.191803	6.54597
nDi.2.2.2.g01600	1.36024	15.6917	1.96221	1.15361	2.44667	0.31037	4.65861
nDi.2.2.2.g01601	0	4.74256	2.34565	1.30094	3.25984	0.695887	3.24781
nDi.2.2.2.g01602	0.464864	5.17401	4.38693	3.31168	6.66565	0.126483	4.87011
nDi.2.2.2.g01603	1.37934	2.87856	2.98303	1.75472	2.8053	0.469691	4.27463
nDi.2.2.2.g01604	0	10.7455	0	0	7.07295	1.34212	14.0937
nDi.2.2.2.g01605	3.44438	20.7656	7.58443	5.84231	5.28059	1.25251	12.0567
nDi.2.2.2.g01606	1.62861	8.38359	3.07384	2.32044	10.4454	0.621238	9.31954
nDi.2.2.2.g01607	1.61963	13.0694	2.80216	1.97798	4.80637	1.14739	5.71547
nDi.2.2.2.g01608	0.828704	0	0	0	0.394651	0.224659	12.9754
nDi.2.2.2.g01609	6.7729	2.94467	0	6.03125	8.06215	4.81894	2.40972
nDi.2.2.2.g01610	1.07859	0.600241	0	0.878151	0	0.294203	0.51491
nDi.2.2.2.g01611	0	93.3021	0	0	0.854766	0	0
nDi.2.2.2.g01612	0	52.2936	0.402164	0.520444	0.488621	0	0.243409
nDi.2.2.2.g01613	1.23019	17.4956	0.752456	0.417326	2.22862	0.447765	3.46121
nDi.2.2.2.g01614	0	0.538186	0	0.393682	2.0354	0.316001	174.214
nDi.2.2.2.g01615	6.91617	1.48035	0	3.51933	0.254791	0.435128	0.126926
nDi.2.2.2.g01616	0.792637	1.10277	1.03891	0.268892	1.645	0.288134	45.7641
nDi.2.2.2.g01617	12.6875	0	7.12691	1.8446	14.531	12.6512	9.36774
nDi.2.2.2.g01618	51.5243	17.9211	27.0745	52.1985	78.4274	16.0954	22.2453
nDi.2.2.2.g01619	2.84175	33.6059	11.174	11.5683	7.96219	6.04342	11.8992
nDi.2.2.2.g01620	14.9684	45.1211	103.981	12.6946	229.08	6.65338	81.5124
nDi.2.2.2.g01621	1.90646	25.7872	4.16465	2.80255	4.8722	0.520042	8.89942
nDi.2.2.2.g01622	0	6.0742	6.86691	0	8.04713	2.29046	8.01743
nDi.2.2.2.g01623	3.38905	13.7825	1.84514	4.77564	4.24521	0.426464	4.47834
nDi.2.2.2.g01624	0.308615	10.7342	2.42701	1.88449	4.87538	0.420509	4.85739
nDi.2.2.2.g01625	1.54474	42.983	2.18666	1.41489	5.11039	0.337292	5.31291
nDi.2.2.2.g01626	0	24.5209	0	6.52254	7.45745	0	2.97198
nDi.2.2.2.g01627	0.188564	9.3132	1.53233	0.831583	1.80983	0.137369	4.568
nDi.2.2.2.g01628	4.67043	76.6745	24.2412	4.75315	37.7714	7.58886	34.9756
nDi.2.2.2.g01629	2.93983	16.8716	4.04588	1.12196	8.79066	2.70226	7.70724
nDi.2.2.2.g01630	5.85452	17.0309	7.53398	7.04153	11.6939	0.434144	5.82537
nDi.2.2.2.g01631	0	0	4.04926	0	0	0	2.34895
nDi.2.2.2.g01632	1.02357	7.12034	7.24461	2.08341	3.40554	0.276949	6.78596
nDi.2.2.2.g01633	0.424561	3.83941	4.67435	0.864161	6.49622	0.462256	3.8429
nDi.2.2.2.g01634	4.32062	39.7165	21.115	7.85204	47.4241	1.17743	36.7984
nDi.2.2.2.g01635	0.364063	13.1693	2.29045	0.741023	7.31578	0.694098	4.68565
nDi.2.2.2.g01636	1.7482	12.1611	5.84296	3.55832	10.8894	0.655653	11.5794
nDi.2.2.2.g01637	0.71356	11.789	1.82376	0.544649	1.53918	0.243387	3.06699
nDi.2.2.2.g01638	0	0	0	0	0	0	1.23871
nDi.2.2.2.g01639	0.962042	5.48769	0.605254	1.1749	1.65989	0.157485	4.13442
nDi.2.2.2.g01640	1.47916	15.9488	1.74486	0.37634	1.41532	0.100711	6.34546
nDi.2.2.2.g01641	0.808245	5.34131	4.76714	3.29024	2.31929	0.550116	5.58426
nDi.2.2.2.g01642	1.23181	4.28445	3.39051	1.25363	7.34838	0.836629	5.85701
nDi.2.2.2.g01643	1.03589	2.16181	2.24027	1.3178	3.473	0.423652	4.81955
nDi.2.2.2.g01644	2.37791	6.98423	8.9346	3.76449	12.5273	0.792369	9.45539
nDi.2.2.2.g01645	0	13.3849	0	0	0	0	0
nDi.2.2.2.g01646	0	1.46209	0	0	1.9768	0	145.744
nDi.2.2.2.g01647	1.23905	7.75734	2.07062	0.788122	3.71293	0.464997	61.3332
nDi.2.2.2.g01648	3.10486	25.6483	3.05215	2.76487	5.94063	0.845442	9.06303
nDi.2.2.2.g01649	1.45418	11.1274	1.14359	1.47993	7.57039	1.17533	10.9709
nDi.2.2.2.g01650	1.9629	17.751	3.08732	3.99533	8.31897	2.10474	21.1811
nDi.2.2.2.g01651	0.880945	11.9499	3.81035	0.448274	5.68571	0.119876	10.7
nDi.2.2.2.g01652	2.75755	12.9046	3.94289	1.78589	5.88378	0.341776	9.4511
nDi.2.2.2.g01653	0.557237	6.58978	2.19111	1.70132	3.20206	0.1519	6.11463
nDi.2.2.2.g01654	3.1686	9.06167	3.8762	6.44944	3.53778	0.575406	2.18198
nDi.2.2.2.g01655	0.633876	4.62994	2.49246	0.322551	2.12394	0.518176	2.56956
nDi.2.2.2.g01656	0	6.08554	2.29324	2.47309	5.57391	0.264417	6.24751
nDi.2.2.2.g01657	2.24831	16.6827	3.53623	0	1.78593	0.406663	4.27041
nDi.2.2.2.g01658	0.279281	12.4338	3.29447	0.852682	2.54097	0	4.7967
nDi.2.2.2.g01659	2.33142	33.2472	5.5004	1.18635	12.7254	0.62992	9.92227
nDi.2.2.2.g01660	1.55243	11.8792	2.13651	1.18495	3.52725	0.422721	7.21343
nDi.2.2.2.g01661	1.4846	21.8941	2.10153	0.604358	2.41666	0.242773	9.77262
nDi.2.2.2.g01662	16.9305	67.7204	36.6147	0	48.8129	37.7907	29.1797
nDi.2.2.2.g01663	3.86182	14.7753	3.037	0	11.8241	6.21325	19.9363
nDi.2.2.2.g01664	4.38478	8.13389	9.77011	4.46245	11.8444	1.7848	7.98286
nDi.2.2.2.g01665	0	112.507	7.48176	0	0	0	0
nDi.2.2.2.g01666	0.44213	12.9176	3.12929	0.44996	1.47959	0.24065	0.210591
nDi.2.2.2.g01667	0	11.2268	2.53838	1.64247	9.15113	0.86823	8.35759
nDi.2.2.2.g01668	0.934087	22.0926	10.2842	0.950631	7.10991	0	6.64094
nDi.2.2.2.g01669	0	4.17746	1.3993	0.565889	1.44025	0.15183	1.91325
nDi.2.2.2.g01670	2.66259	13.6777	2.57712	1.04221	0	0.614604	8.31199
nDi.2.2.2.g01671	1.05937	11.791	2.77703	2.15627	7.09675	0.673317	16.498
nDi.2.2.2.g01672	1.49108	8.29796	0	1.51749	5.64338	1.60628	4.91974
nDi.2.2.2.g01673	24.515	48.3763	10.4264	38.1876	11.0236	8.25343	14.3256
nDi.2.2.2.g01674	0	0	0	0	0	1.72391	0
nDi.2.2.2.g01675	0	8.28074	4.6807	0	18.9598	3.08373	0
nDi.2.2.2.g01676	1.98015	11.5363	5.06099	1.51142	5.69105	0.134987	9.9226
nDi.2.2.2.g01677	5.2086	20.2904	9.01149	3.18051	25.2471	2.25446	19.7286
nDi.2.2.2.g01678	0	6.77989	5.47478	0	6.30748	2.07877	2.31524
nDi.2.2.2.g01679	0	21.7905	1.99737	0.861608	1.20932	1.83579	10.0405
nDi.2.2.2.g01680	2.61432	22.278	10.7937	3.32578	24.3203	1.77494	12.4259
nDi.2.2.2.g01681	0	0	0	0	0.322488	0	0
nDi.2.2.2.g01682	0	0.508084	4.02074	0.371663	2.27142	0.397856	0.17408
nDi.2.2.2.g01683	0	20.3405	0.0923496	0.239021	0.112648	0	5.16268
nDi.2.2.2.g01684	0	21.233	0.500082	0.647162	0.606833	0	4.83675
nDi.2.2.2.g01685	1.27782	10.1588	3.01471	2.04357	2.01246	0.697331	4.79465
nDi.2.2.2.g01686	2.92319	11.6925	2.87356	3.7187	7.66405	1.18987	6.24745
nDi.2.2.2.g01687	1.68112	143.257	0	0	3.20199	0.911384	0.398772
nDi.2.2.2.g01688	0	3.76326	5.6725	0	13.6079	0.484151	1.69471
nDi.2.2.2.g01689	0	1.88983	4.27293	5.52964	1.27011	0	0
nDi.2.2.2.g01690	18.2604	2.2836	5.16324	18.5838	3.04796	2.07091	0.489792
nDi.2.2.2.g01691	0	0	0	0	1.08151	0	1.07752
nDi.2.2.2.g01692	1.29406	0.900195	7.12371	3.95094	2.45366	0	1.2223
nDi.2.2.2.g01693	0	0.759072	1.50173	0	1.56767	0.0743679	1.8222
nDi.2.2.2.g01694	4.97222	24.7885	3.91025	0.843382	7.10372	2.24659	12.5822
nDi.2.2.2.g01695	0	0	0	0	0	0	0
nDi.2.2.2.g01696	6.39749	19.8553	4.25709	10.0166	4.70298	1.20475	9.13698
nDi.2.2.2.g01697	49.0679	68.2667	19.2939	24.9685	5.35841	6.10066	21.3545
nDi.2.2.2.g01698	0	0.505227	0	0	0	0	0
nDi.2.2.2.g01699	0	0	0	0	0	0	0
nDi.2.2.2.g01700	0	0.853222	0	0	0	0	0
nDi.2.2.2.g01701	0	0	0	0	0	0	0
nDi.2.2.2.g01702	0.220162	4.59458	1.21198	0.672185	0.210977	0.0600505	1.15609
nDi.2.2.2.g01703	0.87115	11.8171	1.37018	0	1.87426	0	6.22447
nDi.2.2.2.g01704	0	0	6.81126	0	0	0	0
nDi.2.2.2.g01705	6.36818	23.2571	31.3003	9.72145	31.6023	0.428332	14.9932
nDi.2.2.2.g01706	2.01198	9.84238	12.8622	3.96313	17.0058	0.301414	21.8149
nDi.2.2.2.g01707	0	0	0	0	18.5304	0	0
nDi.2.2.2.g01708	10.5259	485.928	0	1.9477	0	0.259082	0
nDi.2.2.2.g01709	0.476164	76.1844	0.374464	0.969196	2.73077	0	0.906897
nDi.2.2.2.g01710	0	0	0	0	0	0	0
nDi.2.2.2.g01711	1.35228	2.35174	0.531729	0.688117	1.28995	0.36716	0.321298
nDi.2.2.2.g01712	0	8.45356	2.81082	0.363751	1.19713	0	1.87426
nDi.2.2.2.g01713	0.737262	4.87222	1.15959	0.75032	1.23454	0.200793	1.58141
nDi.2.2.2.g01714	0	0	0	0	0	0	0
nDi.2.2.2.g01715	2.55143	2.59404	0.308691	0.998702	0	0.32127	0.0937136
nDi.2.2.2.g01716	0	0	0	0.317416	0	0	0.148751
nDi.2.2.2.g01717	5.68986	1.66655	0	7.69545	0.215544	0.449903	5.54768
nDi.2.2.2.g01718	2.2335	2.11869	0	3.09963	0	0.166174	0.290835
nDi.2.2.2.g01719	0.354189	0.246386	0	0	0.169478	0.385908	0.168852
nDi.2.2.2.g01720	0.980126	7.49991	3.08315	1.49623	3.04425	0.666529	2.5664
nDi.2.2.2.g01721	1.20409	4.74643	2.52511	2.04236	3.83918	0.109275	1.91251
nDi.2.2.2.g01722	2.97316	9.30706	2.42165	2.26937	3.82017	1.53677	4.71953
nDi.2.2.2.g01723	0	22.8738	3.40249	2.64192	3.70741	0.468996	16.0062
nDi.2.2.2.g01724	58.1761	16.6823	0.221875	53.9233	0.352052	1.51078	1.29509
nDi.2.2.2.g01725	0.352067	14.2048	0.553743	1.07491	2.35852	0	8.89575
nDi.2.2.2.g01726	0	7.85022	0	0	1.74222	0	1.73579
nDi.2.2.2.g01727	0.555919	18.5624	9.61807	1.13153	7.85315	0.378855	5.56976
nDi.2.2.2.g01728	0.344836	0.959519	0.271185	1.40377	0.990107	0	0.328818
nDi.2.2.2.g01729	0	0.355739	2.81515	1.04089	7.81794	0.139076	0
nDi.2.2.2.g01730	0	0.279202	0	1.63388	0.959795	0	0
nDi.2.2.2.g01731	0	1.04006	0	0	0.476251	0	0
nDi.2.2.2.g01732	0	0.694583	0	0	0.239137	0	0
nDi.2.2.2.g01733	4.81845	22.7928	9.66276	2.94228	18.5813	1.18259	3.44958
nDi.2.2.2.g01734	0	0	0	0	0	0	0
nDi.2.2.2.g01735	0	0	0	0	0	0	0
nDi.2.2.2.g01736	0	0.490084	0.554041	0	0	0	17.7383
nDi.2.2.2.g01737	0	0.561484	0	0	0.12885	0.220048	0.385123
nDi.2.2.2.g01738	0.921997	2.03102	1.571	0.469164	1.98928	0.0419414	3.81706
nDi.2.2.2.g01739	0	2.02851	1.52883	0.494618	1.39348	0.132209	2.54528
nDi.2.2.2.g01740	0.420009	0.292173	0.990908	0.854896	1.20504	0.34299	0
nDi.2.2.2.g01741	0	17.2406	11.3695	0	9.71595	0	1.93602
nDi.2.2.2.g01742	7.47578	4.21413	6.08181	9.83817	6.30507	2.49838	1.90918
nDi.2.2.2.g01743	54.1763	1.65657	69.5261	41.2004	84.3693	9.16753	3.40776
nDi.2.2.2.g01744	0	0	0	0	0	0	0
nDi.2.2.2.g01745	0	1.80039	0	0	0	0.349193	0.611152
nDi.2.2.2.g01746	2.34928	17.9767	3.69503	0	7.71507	2.50965	13.177
nDi.2.2.2.g01747	3.41505	1.18781	2.68565	1.73777	3.22437	0.917754	6.42495
nDi.2.2.2.g01748	0	0	0	0	0.581797	0	1.73895
nDi.2.2.2.g01749	13.3935	17.303	22.9049	19.0397	35.1454	1.2758	19.69
nDi.2.2.2.g01750	2.45154	17.0538	5.14116	0	3.89208	1.55093	9.69429
nDi.2.2.2.g01751	4.83635	22.5152	11.4102	7.76163	12.9278	0.507536	17.055
nDi.2.2.2.g01752	1.2383	3.87632	0.97382	0.630115	3.25021	0.672807	2.06069
nDi.2.2.2.g01753	0.925846	5.15241	3.15511	1.25633	4.13668	0.168204	3.53265
nDi.2.2.2.g01754	0.583521	10.3509	1.60612	0	1.25724	0.0795221	8.48987
nDi.2.2.2.g01755	0	0	0	0	2.28113	0	4.54543
nDi.2.2.2.g01756	0.463782	5.00066	0.729453	0.235998	1.33314	0.0632421	3.43124
nDi.2.2.2.g01757	2.737	32.3672	1.43495	2.78548	0.86823	0.247125	6.4877
nDi.2.2.2.g01758	3.28705	32.0123	7.75499	3.34527	3.05755	2.61082	4.56941
nDi.2.2.2.g01759	2.0279	4.23203	1.99347	0.515954	3.87542	0.413648	3.86112
nDi.2.2.2.g01760	9.63988	0.437338	25.0502	11.3035	27.1136	1.60063	5.0025
nDi.2.2.2.g01761	2.47932	9.85545	3.06394	2.16277	3.38955	0.675339	6.24754
nDi.2.2.2.g01762	4.97502	20.7648	23.4747	5.06314	68.4339	1.29856	18.1817
nDi.2.2.2.g01763	0	0	0	0	0	4.07692	0
nDi.2.2.2.g01764	0	0	0	0	0	0	0
nDi.2.2.2.g01765	0	0	0	0	0	0	0
nDi.2.2.2.g01766	0.17212	11.9733	1.6243	1.40135	3.4654	0.281816	2.54836
nDi.2.2.2.g01767	0	0.787476	0	1.15207	4.29977	0.611923	1.07098
nDi.2.2.2.g01768	0	0	0	0.494618	2.09021	0	0.231389
nDi.2.2.2.g01769	0	0	0	0	0	0	0
nDi.2.2.2.g01770	0.117431	1.55209	3.50928	0.956084	5.01283	0.032063	2.0763
nDi.2.2.2.g01771	3.81457	14.5945	17.1809	4.05859	10.5559	0.851675	1.49059
nDi.2.2.2.g01772	0	0	0	0	0	0	0
nDi.2.2.2.g01773	0	2.07133	7.02492	0	1.38874	0	0
nDi.2.2.2.g01774	0	0.235052	0.797182	0	0.161708	0	0.161111
nDi.2.2.2.g01775	4.11837	10.6782	6.3303	5.90594	10.7669	0.663993	6.25751
nDi.2.2.2.g01776	1.51439	12.9927	3.96982	1.54121	1.92943	0.823761	2.64317
nDi.2.2.2.g01777	2.86831	6.27093	1.61121	2.91911	2.15554	0.223103	6.24753
nDi.2.2.2.g01778	0.511387	2.84591	2.81515	0.520444	0.977242	0.834459	1.46046
nDi.2.2.2.g01779	0	0	0	0	0	0.849047	0
nDi.2.2.2.g01780	0	0	0	3.93021	0	3.10663	0
nDi.2.2.2.g01781	0	0	0	0	1.28259	0	0
nDi.2.2.2.g01782	0	0	0	0	0	0	0
nDi.2.2.2.g01783	2.92156	16.2587	0.574391	1.85831	0.174725	1.0941	3.13344
nDi.2.2.2.g01784	0	0	2.04576	5.29487	0	0.693077	1.21301
nDi.2.2.2.g01785	0	3.47085	5.88572	2.53892	2.33755	0	0
nDi.2.2.2.g01786	1.41627	28.9292	6.88517	4.45509	10.003	0.2812	8.85873
nDi.2.2.2.g01787	1.68098	1.0023	6.13764	2.32174	7.71683	0.393393	2.63929
nDi.2.2.2.g01788	0	0	0	0	0	0	8.41866
nDi.2.2.2.g01789	7.99396	5.37856	0.721412	6.40174	1.82256	1.39528	1.44015
nDi.2.2.2.g01790	4.48827	45.1517	9.77442	2.98661	10.3439	0.612393	5.85367
nDi.2.2.2.g01791	0.677684	18.2807	2.72393	1.60927	3.79376	0.30852	6.80357
nDi.2.2.2.g01792	0	9.63808	5.44794	0	0	0	3.205
nDi.2.2.2.g01793	2.2805	28.7314	6.17736	1.80514	6.43252	0.276361	9.4318
nDi.2.2.2.g01794	0	0	0	0	0	0	0
nDi.2.2.2.g01795	0	0	0	0	0	0	0
nDi.2.2.2.g01796	2.25421	20.3854	1.47729	9.94125	0.898663	0.511574	0.895347
nDi.2.2.2.g01797	1.49108	0	4.69044	1.51749	140.379	2.40942	288.859
nDi.2.2.2.g01798	0	0	0	0	0	0	5.08066
nDi.2.2.2.g01799	2.14415	4.47463	2.28132	1.79704	3.68985	0.275474	2.35038
nDi.2.2.2.g01800	0.136529	5.50852	1.18106	0.138947	1.50585	0.0745408	4.76179
nDi.2.2.2.g01801	4.89863	49.8757	7.70473	3.17252	4.90751	0.789511	4.67682
nDi.2.2.2.g01802	0	8.60302	4.86287	0	2.8091	0	2.79874
nDi.2.2.2.g01803	0	0	0	0	1.06158	0	0
nDi.2.2.2.g01804	0	0	0	0	0	0	0
nDi.2.2.2.g01805	0	0.671119	1.51741	0	4.12938	0.261188	0
nDi.2.2.2.g01806	0	0	0	0	0	0	0
nDi.2.2.2.g01807	0	0	0	0	0	0	0
nDi.2.2.2.g01808	0	0	0	0	0	0	0
nDi.2.2.2.g01809	0	0	0.224978	0	0	0	0.136476
nDi.2.2.2.g01810	0.666215	8.34196	2.09569	0.678014	2.55078	0.363016	2.2237
nDi.2.2.2.g01811	0	47.1824	0	0	147.559	2.41726	27.4992
nDi.2.2.2.g01812	0.233355	1.96419	0.825815	0.237488	0.6692	0.253966	1.56496
nDi.2.2.2.g01813	16.8162	1.39314	0.674979	9.51141	0.398666	3.53235	0.714951
nDi.2.2.2.g01814	0	0	0	0	0	0	0
nDi.2.2.2.g01815	0	0	0	0	0	0	25.4033
nDi.2.2.2.g01816	1.76972	13.5418	4.87107	1.80106	2.9481	0.719244	9.65086
nDi.2.2.2.g01817	3.11265	15.8787	2.17586	1.4079	2.81353	1.22478	5.27652
nDi.2.2.2.g01818	5.0151	9.1046	2.69344	2.98766	3.51995	0.367358	5.66959
nDi.2.2.2.g01819	3.18027	44.7992	5.62729	2.42745	7.57519	0.215613	12.4529
nDi.2.2.2.g01820	9.08393	21.9506	4.88784	3.89255	23.7624	2.47129	12.9756
nDi.2.2.2.g01821	1.38304	2.40522	0.407867	0.879707	0.0828729	0.0943526	1.89904
nDi.2.2.2.g01822	0	0	0	0	0	0	10.0919
nDi.2.2.2.g01823	0	0	0	0	0	0	0.451627
nDi.2.2.2.g01824	0	0	0.325647	0	0.198021	0	3.94581
nDi.2.2.2.g01825	0.506778	0.352533	0.19927	0	0.121368	0.0690903	0.241841
nDi.2.2.2.g01826	1.6594	19.6238	3.91495	1.68879	0.783748	2.23079	3.90428
nDi.2.2.2.g01827	0.736551	6.45587	2.89618	0.749596	2.11902	0.0804183	3.30755
nDi.2.2.2.g01828	1.66918	27.2868	3.93801	0	5.16659	0.452483	7.52331
nDi.2.2.2.g01829	0	7.9433	1.94161	0.314081	1.77286	0.168204	1.91352
nDi.2.2.2.g01830	0	6.00507	0	0	0.142516	0	10.2233
nDi.2.2.2.g01831	0	0	0	0	0	0	1.31784
nDi.2.2.2.g01832	0	16.7815	3.34793	0	12.093	1.91224	12.0484
nDi.2.2.2.g01833	3.9696	17.4888	5.20294	4.03991	8.15159	0.356953	20.6162
nDi.2.2.2.g01834	1.37385	10.2396	3.24126	1.19844	5.54958	0.588996	2.81141
nDi.2.2.2.g01835	6.37367	9.97594	5.84776	6.66674	14.7668	1.35272	8.87814
nDi.2.2.2.g01836	0.528425	6.43284	2.28559	1.34446	2.02462	0.360168	3.40394
nDi.2.2.2.g01837	10.9638	12.4949	1.83449	7.1221	2.45861	1.27236	5.34445
nDi.2.2.2.g01838	0.482023	27.4956	1.89536	1.47168	3.91595	0.524518	2.754
nDi.2.2.2.g01839	21.0255	1.93441	0	12.4246	0	20.8438	1.45922
nDi.2.2.2.g01840	4.01029	1.17461	0	4.29613	0.10114	0.575753	6.75141
nDi.2.2.2.g01841	0	11.0748	11.2681	6.48097	3.00974	0	11.2449
nDi.2.2.2.g01842	3.86182	25.5209	3.037	1.96511	9.0955	0.517771	28.9982
nDi.2.2.2.g01843	0	8.69674	2.9131	0	5.97556	0.251974	5.07151
nDi.2.2.2.g01844	1.04552	18.9098	2.05554	0.532019	5.99317	0.284307	5.22468
nDi.2.2.2.g01845	4.438	46.3084	8.7253	0	32.3124	4.15352	30.1162
nDi.2.2.2.g01846	41.0883	0	0	0	0	3.37867	0
nDi.2.2.2.g01847	1.68312	93.6672	3.97091	1.71293	11.1267	2.71457	36.4243
nDi.2.2.2.g01848	0	0	0	0	0	0	2.03521
nDi.2.2.2.g01849	2.94082	5.72806	3.70034	4.19007	3.65006	1.75817	1.67843
nDi.2.2.2.g01850	0	0	0	0	0	0	0
nDi.2.2.2.g01851	0	1.39969	1.58235	0	0	0.272255	7.62394
nDi.2.2.2.g01852	0	0	0	2.4384	0	3.19798	0
nDi.2.2.2.g01853	0	1.7616	0	0	0	1.70882	0
nDi.2.2.2.g01854	1.52126	6.54186	0.217517	1.26671	0.132636	0.151009	0.396439
nDi.2.2.2.g01855	0	0	0	0	0	0	0
nDi.2.2.2.g01856	0	0.779963	0	0	0	0	0
nDi.2.2.2.g01857	1.4724	39.9458	0	0	0	0	0
nDi.2.2.2.g01858	0	0.634651	0	0.928492	0.86823	0	22.9232
nDi.2.2.2.g01859	0.625634	13.1108	2.82906	1.03466	4.05263	0.0640835	11.5149
nDi.2.2.2.g01860	0.537094	4.85708	2.53428	2.73303	1.28263	0.14603	3.06695
nDi.2.2.2.g01861	1.17101	6.84259	1.47344	0.715048	2.35619	0.127742	5.14213
nDi.2.2.2.g01862	23.6152	1.53774	0.339203	31.3313	10.2989	1.04586	2.39764
nDi.2.2.2.g01863	0.675792	0	92.4731	3.4388	134.703	0.0920541	1.12778
nDi.2.2.2.g01864	0.196922	32.4656	6.81397	3.40697	8.30502	0.483517	4.70135
nDi.2.2.2.g01865	0	5.557	0	0	0.84866	0	5.70732
nDi.2.2.2.g01866	2.97192	25.6945	10.3503	5.18496	9.74433	2.19571	10.1129
nDi.2.2.2.g01867	0.846065	15.0081	12.3092	6.8884	14.3618	0.345449	19.9518
nDi.2.2.2.g01868	0	1.67656	0.758143	0	1.8428	0.262259	1.6065
nDi.2.2.2.g01869	0	12.1385	9.14839	0	5.42901	2.31789	1.35225
nDi.2.2.2.g01870	15.3675	24.0529	70.2458	22.8731	72.8241	4.08794	56.2282
nDi.2.2.2.g01871	3.07952	17.9947	1.93743	3.76088	3.52722	0.669303	9.95692
nDi.2.2.2.g01872	38.6925	219.172	121.714	84.3809	176.646	37.35	138.281
nDi.2.2.2.g01873	28.7516	51.6682	47.1057	19.5072	53.9306	26.2234	31.3434
nDi.2.2.2.g01874	0.390688	1.63066	0.307244	0.795216	1.68187	0.10638	35.7475
nDi.2.2.2.g01875	3.44744	5.06278	6.32596	9.74582	6.41318	0.208616	3.83371
nDi.2.2.2.g01876	12.7005	27.4348	5.25681	10.8846	19.1307	6.89721	10.1654
nDi.2.2.2.g01877	4.28333	17.8778	3.67472	5.15178	7.07778	2.12058	4.08254
nDi.2.2.2.g01878	1.96846	23.6209	4.25709	3.50582	6.58418	1.20475	8.19985
nDi.2.2.2.g01879	0.354189	0.492772	0	0	0.677911	0	0.168852
nDi.2.2.2.g01880	4.19972	0.476975	0	4.47841	0	0.0597152	0.0522562
nDi.2.2.2.g01881	0	0	0	0	0	0	10.1909
nDi.2.2.2.g01882	0	0	0	0	0	0	1.84184
nDi.2.2.2.g01883	0	0	0	0	0	0	0
nDi.2.2.2.g01884	1.25268	1.74282	0	1.27487	0	1.0145	0
nDi.2.2.2.g01885	0	0	0	0	0.895222	0	0
nDi.2.2.2.g01886	2.32593	11.326	2.82687	1.29116	6.68725	0.403751	3.33129
nDi.2.2.2.g01887	20.5418	1.90528	4.30786	13.9371	3.892	4.80039	2.58509
nDi.2.2.2.g01888	0	10.1308	1.32149	1.14011	2.13974	0	0
nDi.2.2.2.g01889	0.540692	3.23467	2.04101	0.440215	1.55616	0.0590572	0.413444
nDi.2.2.2.g01890	0	0	0	0	0	0	0
nDi.2.2.2.g01891	0.399833	1.29798	1.46737	0.949468	1.66178	0.109152	1.71933
nDi.2.2.2.g01892	0	0	0	0	0.527426	0	0
nDi.2.2.2.g01893	3.54673	1.64482	0.464869	6.61751	0.846534	0.642531	0
nDi.2.2.2.g01894	3.01629	28.1164	7.59061	4.91155	17.2762	3.60604	16.3518
nDi.2.2.2.g01895	0	0	0	0	0	0	0
nDi.2.2.2.g01896	1.33398	0.695972	0	0.509103	0.239815	0.0910115	0.0796434
nDi.2.2.2.g01897	2.90825	2.02308	0	0	2.71451	0	0
nDi.2.2.2.g01898	0	0	0	0	0	0	0
nDi.2.2.2.g01899	0	0	9.14721	0	0	0	0
nDi.2.2.2.g01900	2.34797	28.42	5.41636	2.70817	9.08087	0.854444	5.0097
nDi.2.2.2.g01901	0	0	0	0	0	0	0
nDi.2.2.2.g01902	1.52401	8.78412	2.91066	1.10786	3.44251	0.475076	2.59834
nDi.2.2.2.g01903	0.483829	40.3882	0.760984	0.492399	0.579428	0.197907	0.808206
nDi.2.2.2.g01904	31.807	33.1891	0	29.3889	0.200127	6.15194	31.7029
nDi.2.2.2.g01905	0.311891	0.650888	0.735831	0.952247	0.895812	0	0.595005
nDi.2.2.2.g01906	2.84546	29.0312	2.23772	0.965285	4.75965	0.516092	11.9681
nDi.2.2.2.g01907	2.49661	10.7362	6.42561	5.54363	10.1129	0.557116	11.2673
nDi.2.2.2.g01908	1.92432	33.709	8.25447	1.9584	12.411	0.286423	7.93712
nDi.2.2.2.g01909	0	0	0	0	0	0	0
nDi.2.2.2.g01910	0	8.09127	0	0	0	0	0
nDi.2.2.2.g01911	1.89133	9.71574	9.38189	2.36901	12.1384	0.516257	5.69928
nDi.2.2.2.g01912	0	0	0	0	5.6364	0	0
nDi.2.2.2.g01913	0	0	0	0	0.381319	0	0.759823
nDi.2.2.2.g01914	2.24527	8.14413	7.189	3.10112	9.688	1.8821	4.74952
nDi.2.2.2.g01915	0	0	4.6807	0	0	0	0
nDi.2.2.2.g01916	8.31861	15.5189	2.97359	6.54187	2.71327	0.926735	2.52304
nDi.2.2.2.g01917	5.45476	1.69399	0	4.01484	0.371284	1.27871	0
nDi.2.2.2.g01918	0	0	0	0	0	0	0
nDi.2.2.2.g01919	0	0	0	0	0	0	0
nDi.2.2.2.g01920	4.0242	2.79938	3.95588	1.02387	20.5652	1.63353	2.38248
nDi.2.2.2.g01921	6.00597	4.87429	5.51041	2.54681	4.78269	0.95291	2.62078
nDi.2.2.2.g01922	1.63903	1.71025	2.57793	2.5021	1.95958	0.446205	1.95235
nDi.2.2.2.g01923	22.9653	2.47895	0	16.1187	0	5.49821	0
nDi.2.2.2.g01924	0.676972	66.7145	12.0674	1.14827	40.6515	0.30773	0.107717
nDi.2.2.2.g01925	6.96892	0	0	0	0	1.79198	0
nDi.2.2.2.g01926	0	0	0	0	0	0	0
nDi.2.2.2.g01927	2.56995	1.16592	0.351487	3.75262	0.321576	0.671222	0.587381
nDi.2.2.2.g01928	0.214928	3.5899	0.338046	0.218735	2.47167	0.0586259	0.820849
nDi.2.2.2.g01929	0	1.70644	0	0	4.65437	0.331194	3.4779
nDi.2.2.2.g01930	0	0	1.95186	0	1.48516	0	0.147968
nDi.2.2.2.g01931	0	145.354	58.6867	15.1894	155.117	0	38.6361
nDi.2.2.2.g01932	0.0629557	1.79556	5.59457	0.512566	10.4837	0.0343974	3.82281
nDi.2.2.2.g01933	0	3.98846	13.5269	0	20.9077	0	5.20765
nDi.2.2.2.g01934	0.130903	1.73015	5.76487	0.666105	8.91434	0	2.93963
nDi.2.2.2.g01935	0.71484	6.96175	2.81082	1.09125	8.03786	0.292062	7.49705
nDi.2.2.2.g01936	0	0	0	0	2.38855	2.46762	0
nDi.2.2.2.g01937	44.6487	0	0	31.7391	0	8.87317	0.214202
nDi.2.2.2.g01938	4.43243	18.9406	6.14155	5.37016	7.78781	1.26666	11.3867
nDi.2.2.2.g01939	0	0	0	0	0	0	0
nDi.2.2.2.g01940	0	0	0	0	0	0	0
nDi.2.2.2.g01941	0.81324	26.6465	2.39177	1.06149	5.03642	0.221792	3.47498
nDi.2.2.2.g01942	0	26.7302	94.4331	0	60.0289	0	89.7111
nDi.2.2.2.g01943	0.112183	3.12153	0.529334	0	0.644987	0.137687	0.963911
nDi.2.2.2.g01944	0.364829	1.13108	1.40266	0.673825	0.932834	0.0995674	1.00684
nDi.2.2.2.g01945	0.67774	3.30022	1.86545	0.689744	1.29738	0.369274	5.49353
nDi.2.2.2.g01946	0.52983	2.94855	0.416668	1.07843	1.26537	0.432197	3.78212
nDi.2.2.2.g01947	1.31515	3.65945	4.75758	0.535377	9.82596	0.35856	2.51018
nDi.2.2.2.g01948	0	5.75754	0	0	3.70516	0	0
nDi.2.2.2.g01949	24.545	132.042	171.15	24.9797	267.468	25.0831	108.595
nDi.2.2.2.g01950	4.90899	17.0743	6.4342	6.66125	17.7796	4.40055	8.47193
nDi.2.2.2.g01951	3.16344	3.66766	4.1463	5.36578	5.17648	0.862469	3.52211
nDi.2.2.2.g01952	1.99593	11.1075	6.27855	2.03128	3.75833	0	9.36116
nDi.2.2.2.g01953	0	3.58182	0	0	4.7153	0	4.6979
nDi.2.2.2.g01954	2.09383	9.98774	5.0575	2.43534	3.15528	0.204111	5.8586
nDi.2.2.2.g01955	0	6.20208	2.80459	0.907361	2.12162	1.9324	5.49585
nDi.2.2.2.g01956	0.177046	1.60108	1.94925	0.360364	1.273	0.0483114	6.59519
nDi.2.2.2.g01957	0	0	0	0	0	0	1.78449
nDi.2.2.2.g01958	1.49456	80.4008	0.979455	2.02804	0	0.40753	4.51727
nDi.2.2.2.g01959	1.44851	5.70991	3.22754	0.491387	7.51713	0.263336	8.52639
nDi.2.2.2.g01960	0	0	0	0	0	0	0
nDi.2.2.2.g01961	0	16.8513	5.32291	0.906373	4.09826	0.243019	4.76366
nDi.2.2.2.g01962	0	10.5465	5.96142	7.71473	0	0	6.79392
nDi.2.2.2.g01963	1.00959	8.77887	19.8491	1.02748	14.7119	0.41188	4.3252
nDi.2.2.2.g01964	0	0	0	0	5.93519	0	0
nDi.2.2.2.g01965	1.87428	7.49695	1.84246	2.38435	1.79161	1.14738	6.91689
nDi.2.2.2.g01966	4.41819	15.5868	3.47454	5.78114	4.69043	2.36862	6.78357
nDi.2.2.2.g01967	2.78957	8.3313	5.90854	3.70959	12.0694	0.315072	13.608
nDi.2.2.2.g01968	1.75695	6.5554	1.88413	2.60082	2.60358	0.435917	5.41683
nDi.2.2.2.g01969	0.784453	6.54832	1.23382	1.59669	2.98994	0.425515	3.35128
nDi.2.2.2.g01970	3.37416	40.5728	13.2675	7.35841	21.8833	2.36033	20.4255
nDi.2.2.2.g01971	0.784453	10.3682	8.63671	2.39504	14.2022	0.638272	34.2575
nDi.2.2.2.g01972	0	7.38158	1.9841	0.377595	6.01754	0.040539	4.32799
nDi.2.2.2.g01973	0	0	0	0	0	0	0
nDi.2.2.2.g01974	0	0	0	0	0	0	0
nDi.2.2.2.g01975	0	1.34991	0	0.789964	0	0	4.99391
nDi.2.2.2.g01976	0	0	0	0	0	0	0
nDi.2.2.2.g01977	3.49756	4.2578	5.84491	3.11457	6.47968	0.713928	4.37326
nDi.2.2.2.g01978	12.859	0	0	6.5434	23.3244	3.31942	11.6192
nDi.2.2.2.g01979	4.97775	5.93605	6.52431	2.65357	5.10993	1.16355	5.09107
nDi.2.2.2.g01980	1.15324	29.2816	5.44158	0.586834	11.8377	2.97759	11.2455
nDi.2.2.2.g01981	1.4829	15.4734	2.87658	2.31406	5.26425	0.377966	4.81957
nDi.2.2.2.g01982	0	0	0	0	0	0	0
nDi.2.2.2.g01983	0	4.24335	0	0	0	0.809236	0
nDi.2.2.2.g01984	0	8.93946	0	0	0	0	0
nDi.2.2.2.g01985	0	0.188456	0	0	0	0	0.12926
nDi.2.2.2.g01986	0	1.80222	0	0	0.247525	0	0
nDi.2.2.2.g01987	0	4.68577	10.1871	1.05466	4.70298	0.140906	0
nDi.2.2.2.g01988	1.96274	3.41339	2.82982	1.77556	3.55671	0.476399	9.22374
nDi.2.2.2.g01989	2.21302	5.79559	0.716618	2.64967	1.12374	0.390927	8.08593
nDi.2.2.2.g01990	0	0	0	0	0	0	8.03245
nDi.2.2.2.g01991	0.725609	2.27142	0.570632	0.866666	1.50807	0.134826	2.19597
nDi.2.2.2.g01992	0	21.0274	0	0	3.92	3.96711	3.47158
nDi.2.2.2.g01993	1.4888	33.1412	7.02492	1.51517	13.8874	3.16222	16.6034
nDi.2.2.2.g01994	0.953914	7.96291	4.87614	1.46835	3.08458	0.265557	5.80549
nDi.2.2.2.g01995	0.236168	11.831	1.85727	0.961406	3.61189	0.0642534	2.47401
nDi.2.2.2.g01996	0.276001	11.3278	0	1.40445	0.396507	0.225716	10.7979
nDi.2.2.2.g01997	0	12.0677	4.15207	0.767606	14.3784	0.409253	5.01388
nDi.2.2.2.g01998	0	40.9546	2.89371	0	6.98156	3.97433	13.332
nDi.2.2.2.g01999	0	2.97456	1.12092	0.362648	1.02301	0	1.52885
[truncated: 10,858 more rows]
