# Supplementary material for: Tissue-specific transcriptomics and proteomics of a filarial nematode and its Wolbachia endosymbiont
Source: BMC Genomics. 2015 Nov 11;16:920. doi: 10.1186/s12864-015-2083-2 (PMC4642636; doi:10.1186/s12864-015-2083-2)
Supplement: Additional file 3: — Table S1. List of over-represented GO terms and their associated p-values for tissue-associated D. immitis genes detected by either transcriptomics (red) or proteomics (blue). (XLSX 984 kb) [file 12864_2015_2083_MOESM3_ESM.xlsx]

## Sheet: Sheet1
Transcriptomics							Proteomics
FBW	MBW	FU	MT	FU+MT	MI	Intestine (M+F)	FBW	FU	FI	MH	GO terms	GO ID
											biological process
							0.0003602			0.003381	actin cytoskeleton organization	GO:0030036
							0.0007026			0.002235	actin filament-based process	GO:0030029
							0.000236			0.006633	actomyosin structure organization	GO:0031032
								1.251e-05			aging	GO:0007568
								1.901e-30			anatomical structure development	GO:0048856
								6.371e-06			anatomical structure morphogenesis	GO:0009653
								0.07269			antigen processing and presentation of peptide antigen	GO:0048002
								0.07269			antigen processing and presentation of peptide antigen via MHC class I	GO:0002474
								0.005467			apoptotic cell clearance	GO:0043277
								2.115e-20			apoptotic process	GO:0006915
								7.965e-09			aromatic compound catabolic process	GO:0019439
										0.0402	axonal fasciculation	GO:0007413
								3.34e-06			biological regulation	GO:0065007
								0.001421			biological_process	GO:0008150
								0.007679			biosynthetic process	GO:0009058
								2.015e-08			body morphogenesis	GO:0010171
0.01999							1.878e-06				carbohydrate biosynthetic process	GO:0016051
							0.003439				carbohydrate catabolic process	GO:0016052
								0.03719			carbohydrate derivative catabolic process	GO:1901136
							1.607e-07				carbohydrate metabolic process	GO:0005975
								1.298e-14			catabolic process	GO:0009056
						0.06224					catechol-containing compound metabolic process	GO:0009712
						0.06224					catecholamine metabolic process	GO:0006584
				0.01335				1.482e-17			cell cycle	GO:0007049
								0.04126			cell cycle checkpoint	GO:0000075
				0.01099				3.849e-05			cell cycle phase	GO:0022403
				0.04021				0.01118			cell cycle phase transition	GO:0044770
				0.04021				2.772e-15			cell cycle process	GO:0022402
								6.285e-20			cell death	GO:0008219
								0.06227			cell development	GO:0048468
								0.0001406			cell division	GO:0051301
								0.0002648			cell migration	GO:0016477
								0.000665			cell motility	GO:0048870
				0.0001675				1.27e-19			cellular aromatic compound metabolic process	GO:0006725
								0.0138			cellular biosynthetic process	GO:0044249
0.005065							1.316e-07				cellular carbohydrate biosynthetic process	GO:0034637
0.01779											cellular carbohydrate catabolic process	GO:0044275
0.08356							0.001499				cellular carbohydrate metabolic process	GO:0044262
								5.325e-15			cellular catabolic process	GO:0044248
								0.03542			cellular component assembly	GO:0022607
							0.001279			0.006131	cellular component assembly involved in morphogenesis	GO:0010927
								8.614e-05			cellular component biogenesis	GO:0044085
								0.0006374			cellular component disassembly	GO:0022411
										0.02867	cellular component morphogenesis	GO:0032989
								0.0152			cellular component movement	GO:0006928
								3.236e-15			cellular component organization	GO:0016043
								2.319e-18			cellular component organization or biogenesis	GO:0071840
								1.493e-12			cellular localization	GO:0051641
0.001517							2.596e-07				cellular glucan metabolic process	GO:0006073
								0.01975			cellular macromolecular complex assembly	GO:0034622
								1.581e-05			cellular macromolecule biosynthetic process	GO:0034645
								6.13e-16			cellular macromolecule catabolic process	GO:0044265
								4.991e-11			cellular macromolecule localization	GO:0070727
				0.005682				1.74e-29			cellular macromolecule metabolic process	GO:0044260
								0.004262			cellular membrane organization	GO:0016044
								1.586e-25			cellular metabolic process	GO:0044237
								6.004e-09			cellular nitrogen compound catabolic process	GO:0044270
				0.0007936				9.379e-20			cellular nitrogen compound metabolic process	GO:0034641
0.002282							2.492e-06				cellular polysaccharide biosynthetic process	GO:0033692
0.01779											cellular polysaccharide catabolic process	GO:0044247
0.00517							8.666e-06				cellular polysaccharide metabolic process	GO:0044264
								1.305e-12			cellular process	GO:0009987
								3.842e-09			cellular process involved in reproduction	GO:0048610
								0.0004089			cellular process involved in reproduction in multicellular organism	GO:0022412
								3.545e-07			cellular protein catabolic process	GO:0044257
										0.04639	cellular protein complex assembly	GO:0043623
								0.09922			cellular protein complex disassembly	GO:0043624
								3.018e-10			cellular protein localization	GO:0034613
								4.784e-15			cellular protein metabolic process	GO:0044267
			8.761e-08								cellular protein modification process	GO:0006464
								0.01451			cellular response to stress	GO:0033554
								0.0002152			chromatin modification	GO:0016568
								6.621e-06			chromatin organization	GO:0006325
								5.631e-09			chromosome organization	GO:0051276
								0.000225			chromosome segregation	GO:0007059
								0.000511			cotranslational protein targeting to membrane	GO:0006613
								0.002656			covalent chromatin modification	GO:0016569
								9.732e-06			cytokinesis	GO:0000910
								0.02771			cytokinesis after meiosis	GO:0033206
								9.01e-06			cytoplasmic transport	GO:0016482
							0.06899	0.0001336		0.02189	cytoskeleton organization	GO:0007010
								6.285e-20			death	GO:0016265
			0.008986								dephosphorylation	GO:0016311
								1.302e-05			determination of adult lifespan	GO:0008340
								8.019e-05			development of primary sexual characteristics	GO:0045137
								3.622e-27			developmental process	GO:0032502
								1.411e-20			developmental process involved in reproduction	GO:0003006
			4.223e-08								disaccharide metabolic process	GO:0005984
				0.03796				0.005099			DNA conformation change	GO:0071103
				4.581e-05							DNA metabolic process	GO:0006259
								0.01132			DNA packaging	GO:0006323
				0.03774							DNA repair	GO:0006281
				0.01389							DNA replication	GO:0006260
				0.005682				0.01837			DNA strand elongation	GO:0022616
				0.005682				0.01837			DNA strand elongation involved in DNA replication	GO:0006271
				0.09877				0.03292			DNA-dependent DNA replication	GO:0006261
		0.04453									DNA-dependent transcription, initiation	GO:0006352
										0.006231	eating behavior	GO:0042755
								7.696e-43			embryo development	GO:0009790
								3.133e-46			embryo development ending in birth or egg hatching	GO:0009792
								0.07331			embryonic body morphogenesis	GO:0010172
								0.02089			embryonic morphogenesis	GO:0048598
								4.325e-16			endocytosis	GO:0006897
0.01779							0.0007005				energy derivation by oxidation of organic compounds	GO:0015980
0.0005712							4.964e-07				energy reserve metabolic process	GO:0006112
								3.475e-06			epithelium development	GO:0060429
								3.658e-11			establishment of localization in cell	GO:0051649
								0.01118			establishment of organelle localization	GO:0051656
								1.581e-10			establishment of protein localization	GO:0045184
								0.002659			establishment of protein localization to endoplasmic reticulum	GO:0072599
								0.05172			establishment of protein localization to organelle	GO:0072594
										0.07044	feeding behavior	GO:0007631
								0.001164			female gamete generation	GO:0007292
								0.03029			feminization of hermaphroditic germ-line	GO:0040022
				0.03774				5.748e-10			G1/S transition of mitotic cell cycle	GO:0000082
								0.002846			gamete generation	GO:0007276
								0.0008904			gastrulation	GO:0007369
								4.533e-27			gastrulation with mouth forming first	GO:0001703
				0.05152				3.035e-05			gene expression	GO:0010467
								1.273e-05			gene silencing	GO:0016458
							1.899e-06				generation of precursor metabolites and energy	GO:0006091
								2.346e-15			genitalia development	GO:0048806
								0.001282			germ cell development	GO:0007281
				0.05118				0.07487			germ-line sex determination	GO:0018992
0.000836							1.737e-08				glucan biosynthetic process	GO:0009250
0.01779											glucan catabolic process	GO:0009251
0.001517							2.596e-07				glucan metabolic process	GO:0044042
							0.03688				glucose metabolic process	GO:0006006
0.000836							1.737e-08				glycogen biosynthetic process	GO:0005978
0.01779											glycogen catabolic process	GO:0005980
0.001517							2.596e-07				glycogen metabolic process	GO:0005977
							0.07603				glycolysis	GO:0006096
								0.001701			glycosyl compound catabolic process	GO:1901658
								0.001471			glycosyl compound metabolic process	GO:1901657
								7.187e-05			gonad development	GO:0008406
								7.532e-08			growth	GO:0040007
								0.003873			GTP catabolic process	GO:0006184
								0.007835			GTP metabolic process	GO:0046039
								0.003873			guanosine-containing compound catabolic process	GO:1901069
								0.007263			guanosine-containing compound metabolic process	GO:1901068
								7.187e-17			hermaphrodite genitalia development	GO:0040035
								0.006006			hermaphrodite germ-line sex determination	GO:0040021
								3.734e-09			heterocycle catabolic process	GO:0046700
				0.0002505				9.379e-20			heterocycle metabolic process	GO:0046483
								0.002656			histone modification	GO:0016570
										0.01451	inositol lipid-mediated signaling	GO:0048017
								0.0002177			interphase	GO:0051325
								0.0002124			interphase of mitotic cell cycle	GO:0051329
								7.698e-11			intracellular protein transport	GO:0006886
								3.11e-09			intracellular transport	GO:0046907
						0.07591					ion transport	GO:0006811
								1.475e-28			larval development	GO:0002164
								0.000665			localization of cell	GO:0051674
								8.483e-08			locomotion	GO:0040011
								0.00671			macromolecular complex assembly	GO:0065003
								0.01118			macromolecular complex disassembly	GO:0032984
								6.918e-09			macromolecular complex subunit organization	GO:0043933
								8.884e-06			macromolecule biosynthetic process	GO:0009059
								3.144e-15			macromolecule catabolic process	GO:0009057
								1.73e-08			macromolecule localization	GO:0033036
				0.0604				2.853e-23			macromolecule metabolic process	GO:0043170
			1.417e-06								macromolecule modification	GO:0043412
								0.005594			membrane organization	GO:0061024
								2.938e-14			metabolic process	GO:0008152
								4.031e-08			microtubule cytoskeleton organization	GO:0000226
								0.0005238			microtubule-based process	GO:0007017
								1.387e-07			mitosis	GO:0007067
								2.45e-13			mitotic cell cycle	GO:0000278
				0.04021				0.01118			mitotic cell cycle phase transition	GO:0044772
								0.0009147			mitotic sister chromatid segregation	GO:0000070
								5.044e-07			mitotic spindle organization	GO:0007052
								8.46e-07			modification-dependent macromolecule catabolic process	GO:0043632
								8.46e-07			modification-dependent protein catabolic process	GO:0019941
								8.884e-06			morphogenesis of an epithelium	GO:0002009
								2.348e-07			mRNA catabolic process	GO:0006402
								4.022e-30			mRNA metabolic process	GO:0016071
								1.807e-19			mRNA processing	GO:0006397
				0.03774				1.74e-13			mRNA splicing, via spliceosome	GO:0000398
								0.07232			mRNA transport	GO:0051028
								5.254e-07			multi-organism cellular process	GO:0044764
								0.01598			multi-organism process	GO:0051704
								3.623e-07			multicellular organism reproduction	GO:0032504
								2.276e-05			multicellular organismal aging	GO:0010259
								4.022e-30			multicellular organismal development	GO:0007275
								2.581e-23			multicellular organismal process	GO:0032501
								4.22e-07			multicellular organismal reproductive process	GO:0048609
							0.000269			0.006633	muscle cell development	GO:0055001
							0.001427			0.01707	muscle cell differentiation	GO:0042692
							9.444e-05				muscle contraction	GO:0006936
							0.0006256			0.0402	muscle structure development	GO:0061061
							0.0001321				muscle system process	GO:0003012
							0.000236			0.006633	myofibril assembly	GO:0030239
							0.002371			0.005416	myosin filament assembly	GO:0031034
							0.002371			0.005416	myosin filament organization	GO:0031033
								0.01933			ncRNA metabolic process	GO:0034660
										0.04639	negative regulation of actin filament depolymerization	GO:0030835
								3.26e-10			negative regulation of biological process	GO:0048519
								0.002685			negative regulation of cellular process	GO:0048523
								0.001841			negative regulation of developmental process	GO:0051093
								0.009008			negative regulation of gene expression	GO:0010629
				0.01294							negative regulation of intracellular protein kinase cascade	GO:0010741
								0.000173			negative regulation of macromolecule metabolic process	GO:0010605
								0.0002319			negative regulation of metabolic process	GO:0009892
								0.00507			negative regulation of multicellular organismal process	GO:0051241
								7.435e-06			negative regulation of nematode larval development	GO:0061064
								7.435e-06			negative regulation of post-embryonic development	GO:0048581
								7.435e-06			negative regulation of vulval development	GO:0040027
								1.856e-29			nematode larval development	GO:0002119
				0.005682				5.997e-19			nitrogen compound metabolic process	GO:0006807
								1.387e-07			nuclear division	GO:0000280
								0.07232			nuclear export	GO:0051168
								4.849e-06			nuclear transport	GO:0051169
								5.344e-07			nuclear-transcribed mRNA catabolic process	GO:0000956
								5.044e-07			nuclear-transcribed mRNA catabolic process, nonsense-mediated decay	GO:0000184
				1.303e-06				2.939e-20			nucleic acid metabolic process	GO:0090304
								3.334e-09			nucleobase-containing compound catabolic process	GO:0034655
				8.345e-05				4.993e-22			nucleobase-containing compound metabolic process	GO:0006139
								0.002815			nucleobase-containing small molecule metabolic process	GO:0055086
								9.745e-06			nucleocytoplasmic transport	GO:0006913
								0.002487			nucleoside catabolic process	GO:0009164
								0.002065			nucleoside metabolic process	GO:0009116
								0.004833			nucleoside phosphate catabolic process	GO:1901292
								0.002659			nucleoside phosphate metabolic process	GO:0006753
								0.002846			nucleoside triphosphate catabolic process	GO:0009143
								0.005744			nucleoside triphosphate metabolic process	GO:0009141
								0.005645			nucleotide catabolic process	GO:0009166
								0.003873			nucleotide metabolic process	GO:0009117
			7.767e-08								oligosaccharide metabolic process	GO:0009311
	0.07157										one-carbon metabolic process	GO:0006730
								0.006997			oogenesis	GO:0048477
								6.759e-15			organ development	GO:0048513
								5.974e-08			organelle fission	GO:0048285
								0.001094			organelle fusion	GO:0048284
								0.05471			organelle localization	GO:0051640
								8.002e-22			organelle organization	GO:0006996
								5.044e-09			organic cyclic compound catabolic process	GO:1901361
				0.0002505				3.524e-19			organic cyclic compound metabolic process	GO:1901360
								0.003727			organic substance biosynthetic process	GO:1901576
								9.731e-16			organic substance catabolic process	GO:1901575
								2.814e-20			organic substance metabolic process	GO:0071704
								2.698e-05			organic substance transport	GO:0071702
								0.0174			organonitrogen compound catabolic process	GO:1901565
								0.001647			organonitrogen compound metabolic process	GO:1901564
								0.01198			organophosphate catabolic process	GO:0046434
							2.446e-05				oxidation-reduction process	GO:0055114
0.04741											peptide cross-linking	GO:0018149
								2.846e-05			peptidyl-amino acid modification	GO:0018193
								0.03766			peptidyl-proline modification	GO:0018208
			0.001082								peptidyl-tyrosine dephosphorylation	GO:0035335
								0.00968			phagocytosis	GO:0006909
								0.08217			phagolysosome assembly	GO:0001845
								0.08217			phagolysosome assembly involved in apoptotic cell clearance	GO:0090387
								0.009211			phagosome maturation	GO:0090382
								0.009211			phagosome maturation involved in apoptotic cell clearance	GO:0090386
										0.005947	pharyngeal pumping	GO:0043050
			5.191e-10								phosphate-containing compound metabolic process	GO:0006796
			1.447e-10								phosphorus metabolic process	GO:0006793
			2.159e-12								phosphorylation	GO:0016310
0.002282							2.492e-06				polysaccharide biosynthetic process	GO:0000271
0.01779											polysaccharide catabolic process	GO:0000272
0.00517							8.666e-06				polysaccharide metabolic process	GO:0005976
								4.125e-13			positive regulation of biological process	GO:0048518
		0.01775									positive regulation of biosynthetic process	GO:0009891
		0.01605									positive regulation of cellular biosynthetic process	GO:0031328
		0.06046									positive regulation of cellular metabolic process	GO:0031325
		0.03724									positive regulation of gene expression	GO:0010628
								2.772e-15			positive regulation of growth	GO:0045927
								1.428e-19			positive regulation of growth rate	GO:0040010
		0.0277									positive regulation of macromolecule biosynthetic process	GO:0010557
		0.05954									positive regulation of macromolecule metabolic process	GO:0010604
		0.07929									positive regulation of metabolic process	GO:0009893
		0.08171									positive regulation of RNA metabolic process	GO:0051254
		0.02625									positive regulation of transcription, DNA-dependent	GO:0045893
								2.12e-28			post-embryonic development	GO:0009791
								5.353e-05			posttranscriptional gene silencing	GO:0016441
								5.353e-05			posttranscriptional gene silencing by RNA	GO:0035194
								1.223e-08			posttranscriptional regulation of gene expression	GO:0010608
								4.607e-20			primary metabolic process	GO:0044238
								2.104e-19			programmed cell death	GO:0012501
								6.085e-09			protein catabolic process	GO:0030163
								0.02352			protein complex disassembly	GO:0043241
								3.334e-05			protein complex subunit organization	GO:0071822
			0.01106								protein dephosphorylation	GO:0006470
								3.095e-12			protein folding	GO:0006457
								9.063e-11			protein localization	GO:0008104
								0.009211			protein localization to endoplasmic reticulum	GO:0070972
								0.007835			protein localization to organelle	GO:0033365
								5.968e-09			protein metabolic process	GO:0019538
								0.007835			protein modification by small protein conjugation	GO:0032446
								0.003191			protein modification by small protein conjugation or removal	GO:0070647
			8.761e-08								protein modification process	GO:0036211
								0.001164			protein peptidyl-prolyl isomerization	GO:0000413
			1.636e-14								protein phosphorylation	GO:0006468
			0.02092								protein polymerization	GO:0051258
								0.0009147			protein refolding	GO:0042026
								0.01386			protein targeting	GO:0006605
								0.002659			protein targeting to ER	GO:0045047
								0.0002171			protein targeting to membrane	GO:0006612
								1.197e-10			protein transport	GO:0015031
								0.01598			protein ubiquitination	GO:0016567
								4.181e-07			proteolysis involved in cellular protein catabolic process	GO:0051603
								0.002379			purine nucleoside catabolic process	GO:0006152
								0.007475			purine nucleoside metabolic process	GO:0042278
								0.002846			purine nucleoside triphosphate catabolic process	GO:0009146
								0.007708			purine nucleoside triphosphate metabolic process	GO:0009144
								0.007475			purine nucleotide catabolic process	GO:0006195
								0.04786			purine nucleotide metabolic process	GO:0006163
								0.002379			purine ribonucleoside catabolic process	GO:0046130
								0.007475			purine ribonucleoside metabolic process	GO:0046128
								0.002846			purine ribonucleoside triphosphate catabolic process	GO:0009207
								0.007708			purine ribonucleoside triphosphate metabolic process	GO:0009205
								0.007475			purine ribonucleotide catabolic process	GO:0009154
								0.04761			purine ribonucleotide metabolic process	GO:0009150
								0.007475			purine-containing compound catabolic process	GO:0072523
								0.03179			purine-containing compound metabolic process	GO:0072521
								2.183e-14			receptor-mediated endocytosis	GO:0006898
										0.04639	regulation of actin filament depolymerization	GO:0030834
								0.01819			regulation of apoptotic process	GO:0042981
								0.0732			regulation of ARF protein signal transduction	GO:0032012
								1.454e-07			regulation of biological process	GO:0050789
		0.009831									regulation of biosynthetic process	GO:0009889
								9.075e-08			regulation of cell cycle	GO:0051726
								0.08568			regulation of cell cycle phase transition	GO:1901987
								2.747e-09			regulation of cell cycle process	GO:0010564
								0.007475			regulation of cell proliferation	GO:0042127
		0.009831									regulation of cellular biosynthetic process	GO:0031326
		0.01605									regulation of cellular macromolecule biosynthetic process	GO:2000112
		0.009831									regulation of cellular metabolic process	GO:0031323
								0.0204			regulation of cellular protein metabolic process	GO:0032268
								0.012			regulation of developmental process	GO:0050793
								0.09922			regulation of DNA replication	GO:0006275
		0.01225						0.07556			regulation of gene expression	GO:0010468
								0.0001354			regulation of gene expression, epigenetic	GO:0040029
								7.792e-17			regulation of growth	GO:0040008
								9.521e-20			regulation of growth rate	GO:0040009
		0.01504									regulation of macromolecule biosynthetic process	GO:0010556
		0.01605						0.0005233			regulation of macromolecule metabolic process	GO:0060255
								9.365e-08			regulation of meiosis	GO:0040020
								7.029e-07			regulation of meiotic cell cycle	GO:0051445
		0.009831						0.009211			regulation of metabolic process	GO:0019222
								0.01027			regulation of mitotic cell cycle	GO:0007346
								0.08568			regulation of mitotic cell cycle phase transition	GO:1901990
								0.006105			regulation of mRNA processing	GO:0050684
								0.07269			regulation of multicellular organismal development	GO:2000026
								8.615e-05			regulation of nematode larval development	GO:0061062
		0.02625									regulation of nitrogen compound metabolic process	GO:0051171
		0.02625									regulation of nucleobase-containing compound metabolic process	GO:0019219
		0.009831									regulation of primary metabolic process	GO:0080090
				0.03457							regulation of protein serine/threonine kinase activity	GO:0071900
								0.0001247			regulation of post-embryonic development	GO:0048580
								0.07626			regulation of programmed cell death	GO:0043067
								0.000511			regulation of protein catabolic process	GO:0042176
								0.002487			regulation of protein metabolic process	GO:0051246
								0.006995			regulation of reproductive process	GO:2000241
		0.01523									regulation of RNA biosynthetic process	GO:2001141
		0.0277									regulation of RNA metabolic process	GO:0051252
			0.04683								regulation of striated muscle contraction	GO:0006942
		0.01523									regulation of transcription, DNA-dependent	GO:0006355
								3.334e-05			regulation of vulval development	GO:0040028
								8.326e-34			reproduction	GO:0000003
								1.21e-20			reproductive process	GO:0022414
								1.27e-19			reproductive structure development	GO:0048608
								1.27e-19			reproductive system development	GO:0061458
								0.03154			response to DNA damage stimulus	GO:0006974
								0.03766			response to topologically incorrect protein	GO:0035966
								0.09922			response to unfolded protein	GO:0006986
								0.005744			ribonucleoprotein complex assembly	GO:0022618
								2.894e-07			ribonucleoprotein complex biogenesis	GO:0022613
								0.005744			ribonucleoprotein complex subunit organization	GO:0071826
								0.003513			ribonucleoside catabolic process	GO:0042454
								0.006987			ribonucleoside metabolic process	GO:0009119
								0.002846			ribonucleoside triphosphate catabolic process	GO:0009203
								0.007708			ribonucleoside triphosphate metabolic process	GO:0009199
								0.007475			ribonucleotide catabolic process	GO:0009261
								0.02041			ribonucleotide metabolic process	GO:0009259
								0.01792			ribose phosphate metabolic process	GO:0019693
								0.0001881			ribosome biogenesis	GO:0042254
								9.809e-08			RNA catabolic process	GO:0006401
								0.000284			RNA interference	GO:0016246
								0.02092			RNA localization	GO:0006403
				0.01852				5.145e-26			RNA metabolic process	GO:0016070
				0.001254				7.938e-22			RNA processing	GO:0006396
								4.655e-18			RNA splicing	GO:0008380
				0.04021				6.868e-14			RNA splicing, via transesterification reactions	GO:0000375
				0.03774				1.74e-13			RNA splicing, via transesterification reactions with bulged adenosine as nucleophile	GO:0000377
								0.003793			rRNA metabolic process	GO:0016072
								0.002302			rRNA processing	GO:0006364
								0.001471			S phase	GO:0051320
								0.003855			S phase of mitotic cell cycle	GO:0000084
								1.006e-18			sex differentiation	GO:0007548
								5.866e-11			sexual reproduction	GO:0019953
								8.498e-10			single organism reproductive process	GO:0044702
								1.748e-24			single-multicellular organism process	GO:0044707
							0.002778				single-organism carbohydrate catabolic process	GO:0044724
								3.768e-05	0.03573		single-organism cellular process	GO:0044763
								1.03e-25			single-organism developmental process	GO:0044767
							9.444e-05				single-organism carbohydrate metabolic process	GO:0044723
							4.381e-05				single-organism metabolic process	GO:0044710
								2.132e-06			single-organism process	GO:0044699
								0.0001971			sister chromatid segregation	GO:0000819
							0.0278			0.006633	skeletal muscle myosin thick filament assembly	GO:0030241
							0.0278			0.004877	skeletal myofibril assembly	GO:0014866
								0.002133			small molecule metabolic process	GO:0044281
								3.637e-07			spindle organization	GO:0007051
								0.001186			SRP-dependent cotranslational protein targeting to membrane	GO:0006614
							0.0003602			0.006131	striated muscle cell development	GO:0055002
							0.0004944			0.006989	striated muscle cell differentiation	GO:0051146
							0.003007				striated muscle contraction	GO:0006941
							0.003591				striated muscle contraction involved in embryonic body morphogenesis	GO:0061199
							0.002053			0.005416	striated muscle myosin thick filament assembly	GO:0071688
								1.938e-12			system development	GO:0048731
								5.998e-06			tissue development	GO:0009888
								4.267e-05			tissue morphogenesis	GO:0048729
								1.225e-08			translation	GO:0006412
								0.0001893			translational elongation	GO:0006414
								0.0005434			translational initiation	GO:0006413
			4.223e-08								trehalose metabolic process	GO:0005991
						0.01005					turning behavior	GO:0035178
						0.01005					turning behavior involved in mating	GO:0034607
								3.169e-06			ubiquitin-dependent protein catabolic process	GO:0006511
								0.07232			vesicle coating	GO:0006901
								0.009211			vesicle fusion	GO:0006906
								0.001048			vesicle organization	GO:0016050
								8.361e-15			vesicle-mediated transport	GO:0016192
								0.01188			viral genome expression	GO:0019080
								0.000284			viral infectious cycle	GO:0019058
								5.051e-07			viral reproduction	GO:0016032
								0.001186			viral reproductive process	GO:0022415
								0.01188			viral transcription	GO:0019083
											cellular component
							9.151e-07				A band	GO:0031672
										0.006989	actin cytoskeleton	GO:0015629
								8.165e-12			catalytic step 2 spliceosome	GO:0071013
				0.03725				1.295e-35			cell	GO:0005623
				0.0315				2.99e-36			cell part	GO:0044464
								0.0131			cell-cell adherens junction	GO:0005913
								4.722e-06			cellular_component	GO:0005575
				0.004371				0.0003506			chromatin	GO:0000785
				4.581e-05				2.306e-08			chromosomal part	GO:0044427
				0.0002505				6.626e-09			chromosome	GO:0005694
								0.03766			chromosome, centromeric region	GO:0000775
								0.006557			coated membrane	GO:0048475
								0.005744			coated vesicle membrane	GO:0030662
								0.08254			condensed chromosome	GO:0000793
							1.798e-11			0.001872	contractile fiber	GO:0043292
							3.696e-08			0.005416	contractile fiber part	GO:0044449
								0.02771			COPI vesicle coat	GO:0030126
								0.01837			COPI-coated vesicle	GO:0030137
								0.003185			COPI-coated vesicle membrane	GO:0030663
							0.04521	7.966e-28			cytoplasm	GO:0005737
							0.01218	4.717e-16			cytoplasmic part	GO:0044444
								0.07294			cytoplasmic vesicle membrane	GO:0030659
								0.09974			cytoplasmic vesicle part	GO:0044433
								0.03962			cytoskeletal part	GO:0044430
								0.02092			cytoskeleton	GO:0005856
								2.468e-15			cytosol	GO:0005829
								0.06612			cytosolic large ribosomal subunit	GO:0022625
								0.002713			cytosolic part	GO:0044445
								8.615e-05			cytosolic ribosome	GO:0022626
								0.0314			cytosolic small ribosomal subunit	GO:0022627
								0.03766			endocytic vesicle	GO:0030139
								8.614e-05			endomembrane system	GO:0012505
						0.05335					endoplasmic reticulum lumen	GO:0005788
								0.0293			endosome	GO:0005768
								8.821e-05			envelope	GO:0031975
								0.07269			eukaryotic translation initiation factor 3 complex	GO:0005852
										0.01482	extracellular region	GO:0005576
							0.02553			0.006989	extracellular region part	GO:0044421
							0.07603			0.004134	extracellular space	GO:0005615
								0.07556			Golgi apparatus	GO:0005794
								0.07487			Golgi-associated vesicle	GO:0005798
								0.01353			Golgi-associated vesicle membrane	GO:0030660
							0.01809				I band	GO:0031674
				0.005682				6.557e-47			intracellular	GO:0005622
				0.004371				1.111e-22			intracellular membrane-bounded organelle	GO:0043231
								2.285e-14			intracellular non-membrane-bounded organelle	GO:0043232
				0.01142				3.162e-28			intracellular organelle	GO:0043229
				0.09777				4.09e-11			intracellular organelle lumen	GO:0070013
				0.04044				7.979e-31			intracellular organelle part	GO:0044446
				0.08				9.935e-51			intracellular part	GO:0044424
							0.001134				M band	GO:0031430
								4.823e-38			macromolecular complex	GO:0032991
				0.004567				1.262e-22			membrane-bounded organelle	GO:0043227
								0.006557			membrane coat	GO:0030117
								8.697e-12			membrane-enclosed lumen	GO:0031974
								0.00114			microtubule cytoskeleton	GO:0015630
								0.03903			microtubule organizing center	GO:0005815
								0.06202			midbody	GO:0030496
								0.08529			mitochondrial envelope	GO:0005740
								0.08324			mitochondrial membrane	GO:0031966
								0.08165			mitochondrial part	GO:0044429
								0.0201			mitochondrion	GO:0005739
								0.05113			MLL1 complex	GO:0071339
								0.05113			MLL1/2 complex	GO:0044665
										0.006231	muscle myosin complex	GO:0005859
							1.798e-11			0.006131	myofibril	GO:0030016
										0.006131	myosin filament	GO:0032982
										0.006989	myosin II complex	GO:0016460
								2.285e-14			non-membrane-bounded organelle	GO:0043228
								0.01792			nuclear body	GO:0016604
				0.005682				0.05671			nuclear chromosome	GO:0000228
				0.03457							nuclear chromosome part	GO:0044454
								0.001022			nuclear envelope	GO:0005635
				0.03774				2.2e-11			nuclear lumen	GO:0031981
				0.01754				3.709e-24			nuclear part	GO:0044428
								0.001471			nuclear pore	GO:0005643
								0.03766			nuclear speck	GO:0016607
								1.805e-06			nucleolus	GO:0005730
								3.605e-05			nucleoplasm	GO:0005654
		0.03636									nucleoplasm part	GO:0044451
		0.009831		0.0002505				3.544e-25			nucleus	GO:0005634
				0.0118				3.162e-28			organelle	GO:0043226
								2.529e-05			organelle envelope	GO:0031967
				0.09777				4.09e-11			organelle lumen	GO:0043233
								0.0009382			organelle membrane	GO:0031090
								0.0732			organelle outer membrane	GO:0031968
								4.665e-27			organelle part	GO:0044422
								0.0254			phagocytic vesicle	GO:0045335
								0.001471			pore complex	GO:0046930
								0.005671			precatalytic spliceosome	GO:0071011
								1.618e-05			proteasome complex	GO:0000502
								3.159e-16			protein complex	GO:0043234
								0.08217			protein phosphatase type 2A complex	GO:0000159
								0.03029			protein serine/threonine phosphatase complex	GO:0008287
			0.02065								pseudopodium	GO:0031143
								5.412e-27			ribonucleoprotein complex	GO:0030529
								0.001543			ribosomal subunit	GO:0044391
								0.0002177			ribosome	GO:0005840
							3.781e-09			0.04639	sarcomere	GO:0030017
								0.000511			small nuclear ribonucleoprotein complex	GO:0030532
								0.03592			spindle	GO:0005819
								0.02771			spindle midzone	GO:0051233
								8.361e-15			spliceosomal complex	GO:0005681
								0.0732		0.005416	striated muscle myosin thick filament	GO:0005863
								0.03265			SWI/SNF superfamily-type complex	GO:0000151
								0.01342			ubiquitin ligase complex	GO:0030120
								0.07294			vesicle coat	GO:0012506
											molecular function
0.004755							0.01007				4-alpha-glucanotransferase activity	GO:0004134
								0.06193			acid-amino acid ligase activity	GO:0051082
						0.01164				0.00529	actin binding	GO:0003779
										0.0002479	actin filament binding	GO:0016215
						0.02836					acyl-CoA desaturase activity	GO:0051015
			0.005269					0.000249			adenyl nucleotide binding	GO:0030554
			0.004587					0.000511			adenyl ribonucleotide binding	GO:0032559
0.001919							0.001076				alpha-glucosidase activity	GO:0004558
			4.23e-06								alpha,alpha-trehalase activity	GO:0004555
0.001517							0.0004957				amylo-alpha-1,6-glucosidase activity	GO:0004135
			0.01087					3.475e-06			anion binding	GO:0043168
			0.003167					0.0002269			ATP binding	GO:0005524
								4.031e-08			ATP-dependent helicase activity	GO:0008026
								0.009729			ATP-dependent RNA helicase activity	GO:0004004
								4.98e-05			ATPase activity	GO:0016887
								9.01e-06			ATPase activity, coupled	GO:0042623
								8.78e-35			binding	GO:0005488
	0.04204										carbonate dehydratase activity	GO:0004089
					1.184e-08	0.0001453					cargo receptor activity	GO:0038024
							8.666e-06				catalytic activity	GO:0003824
								0.08568			chromatin binding	GO:0003682
								0.001164			cis-trans isomerase activity	GO:0016859
						0.05893				0.006633	cytoskeletal protein binding	GO:0008092
		0.01225									DNA binding	GO:0003677
								0.06348			enzyme binding	GO:0019899
0.002282							0.002053				glucosidase activity	GO:0015926
0.001517							0.0004957				glycogen debranching enzyme activity	GO:0004133
							0.06899				glycosaminoglycan binding	GO:0005539
								0.001933			GTP binding	GO:0005525
								0.001186			GTPase activity	GO:0003924
								0.003772			guanyl nucleotide binding	GO:0019001
								0.003063			guanyl ribonucleotide binding	GO:0032561
								2.5e-09			helicase activity	GO:0004386
							0.06899				heparin binding	GO:0008201
								4.758e-10			histone binding	GO:1901363
			0.01323								hydrolase activity	GO:0016787
								5.213e-08			hydrolase activity, acting on acid anhydrides	GO:0016817
								2.832e-08			hydrolase activity, acting on acid anhydrides, in phosphorus-containing anhydrides	GO:0016818
			0.0006265								hydrolase activity, acting on ester bonds	GO:0016788
0.000836							0.0004589				hydrolase activity, acting on glycosyl bonds	GO:0016798
0.000836							0.0003227				hydrolase activity, hydrolyzing O-glycosyl compounds	GO:0004553
								0.003648			ion binding	GO:0043167
			1.308e-13								kinase activity	GO:0016301
								0.003111			kinase binding	GO:0019900
								0.001234			ligase activity	GO:0016874
										0.02518	microfilament motor activity	GO:0003729
								0.005054			mRNA binding	GO:0000146
	0.03097										neurotransmitter receptor activity	GO:0030594
								1.446e-10			nucleic acid binding	GO:0003676
			0.001674					9.515e-08			nucleoside binding	GO:0001882
								7.403e-16			nucleoside phosphate binding	GO:1901265
								2.422e-07			nucleoside-triphosphatase activity	GO:0017111
								7.403e-16			nucleotide binding	GO:0000166
								5.748e-10			organic cyclic compound binding	GO:0097159
							0.00862				oxidoreductase activity	GO:0016491
						0.02836					oxidoreductase activity, acting on paired donors, with oxidation of a pair of donors resulting in the reduction of molecular oxygen to two molecules of water	GO:0016717
								0.001164			peptidyl-prolyl cis-trans isomerase activity	GO:0003755
			1.982e-11								phosphatase activity	GO:0016791
								0.0314			phosphatase regulator activity	GO:0019212
			2.06e-13								phosphoprotein phosphatase activity	GO:0004721
			5.793e-08								phosphoric ester hydrolase activity	GO:0042578
			1.632e-13								phosphotransferase activity, alcohol group as acceptor	GO:0016773
								4.856e-34			protein binding	GO:0005515
			1.79e-14								protein kinase activity	GO:0004672
								0.006219			protein kinase binding	GO:0019901
		0.07299									protein methyltransferase activity	GO:0008276
								0.02965			protein phosphatase regulator activity	GO:0019888
			0.01149								protein tyrosine kinase activity	GO:0004713
			1.359e-05								protein tyrosine phosphatase activity	GO:0004725
			0.001299					4.031e-08			purine nucleoside binding	GO:0001883
			0.002043					3.359e-07			purine nucleotide binding	GO:0017076
								4.236e-07			purine NTP-dependent helicase activity	GO:0070035
			0.001299					3.359e-07			purine ribonucleoside binding	GO:0032550
			0.001299					2.24e-07			purine ribonucleoside triphosphate binding	GO:0035639
			0.001704					8.289e-07			purine ribonucleotide binding	GO:0032555
								4.091e-08			pyrophosphatase activity	GO:0016462
					0.02841	0.01164					receptor activity	GO:0004872
								0.0732			ribonucleoprotein complex binding	GO:0043021
			0.001646					1.266e-07			ribonucleoside binding	GO:0032549
			0.002579					5.385e-07			ribonucleotide binding	GO:0032553
								2.115e-20			RNA binding	GO:0003723
								0.0131			RNA helicase activity	GO:0003724
								0.009729			RNA-dependent ATPase activity	GO:0008186
					5.464e-10	1.957e-06					scavenger receptor activity	GO:0005044
								6.252e-17			small molecule binding	GO:0003697
						0.02836					stearoyl-CoA 9-desaturase activity	GO:0017069
								0.0001213		0.006989	structural constituent of muscle	GO:0003735
			0.01256								transferase activity	GO:0008307
0.05906											transferase activity, transferring glycosyl groups	GO:0016757
			9.701e-11								transferase activity, transferring phosphorus-containing groups	GO:0016772
								0.02321			translation factor activity, nucleic acid binding	GO:0008135
								0.0595			translation initiation factor activity	GO:0003743
						0.01005					transporter activity	GO:0005215
			4.23e-06								trehalase activity	GO:0015927
								1.372e-06			unfolded protein binding	GO:0051082
