# Supplementary material for: Tissue-specific transcriptomics and proteomics of a filarial nematode and its Wolbachia endosymbiont
Source: BMC Genomics. 2015 Nov 11;16:920. doi: 10.1186/s12864-015-2083-2 (PMC4642636; doi:10.1186/s12864-015-2083-2)
Supplement: Additional file 4: — Table S2. List of over-represented GO terms and their associated p-values for tissue-associated D. immitis genes that were also over-represented in the transcriptome of either adult male (AM) or adult female (AF) D. immitis. GO terms identified by transcriptomic analysis are highlighted in red while GO terms identified by proteomic analysis are in blue. (XLSX 55 kb) [file 12864_2015_2083_MOESM4_ESM.xlsx]

## Sheet: Sheet1
FBW	FU	MH	MT	AM	AF	GO terms	GO ID
						biological process
			8.761e-08	0.006549		cellular protein modification process	GO:0006464
0.07603				0.02386		glycolysis	GO:0006096
			1.417e-06	0.02607		macromolecule modification	GO:0043412
			5.191e-10	2.266e-06		phosphate-containing compound metabolic process	GO:0006796
			1.447e-10	1.305e-06		phosphorus metabolic process	GO:0006793
			2.159e-12	1.066e-06		phosphorylation	GO:0016310
			8.761e-08	0.006549		protein modification process	GO:0036211
			1.636e-14	1.066e-06		protein phosphorylation	GO:0006468
			0.02092	7.249e-05		protein polymerization	GO:0051258
						cellular component
	0.02092			0.00444		cytoskeleton	GO:0005856
		0.01482			0.007177	extracellular region	GO:0005576
			0.02065	0.04704		pseudopodium	GO:0031143
						molecular function
	0.000249		0.005269	0.006095		adenyl nucleotide binding	GO:0030554
	0.000511		0.004587	0.005789		adenyl ribonucleotide binding	GO:0032559
	3.475e-06		0.01087	0.006251		anion binding	GO:0043168
	0.0002269		0.003167	0.005449		ATP binding	GO:0005524
			0.0006265	0.05269		hydrolase activity, acting on ester bonds	GO:0016788
			1.308e-13	1.066e-06		kinase activity	GO:0016301
	9.515e-08		0.001674	0.0002616		nucleoside binding	GO:0001882
	7.403e-16			0.004555		nucleoside phosphate binding	GO:1901265
	7.403e-16			0.00444		nucleotide binding	GO:0000166
			1.982e-11	5.505e-05		phosphatase activity	GO:0016791
			2.06e-13	7.739e-06		phosphoprotein phosphatase activity	GO:0004721
			5.793e-08	0.0001238		phosphoric ester hydrolase activity	GO:0042578
			1.632e-13	4.024e-07		phosphotransferase activity, alcohol group as acceptor	GO:0016773
			1.79e-14	1.066e-06		protein kinase activity	GO:0004672
			0.01149	0.01649		protein tyrosine kinase activity	GO:0004713
	4.031e-08		0.001299	0.0002499		purine nucleoside binding	GO:0001883
	3.359e-07		0.002043	0.0002803		purine nucleotide binding	GO:0017076
	3.359e-07		0.001299	0.0002499		purine ribonucleoside binding	GO:0032550
	2.24e-07		0.001299	0.0002499		purine ribonucleoside triphosphate binding	GO:0035639
	8.289e-07		0.001704	0.0002616		purine ribonucleotide binding	GO:0032555
	1.266e-07		0.001646	0.0002616		ribonucleoside binding	GO:0032549
	5.385e-07		0.002579	0.0003097		ribonucleotide binding	GO:0032553
			9.701e-11	0.0001206		transferase activity, transferring phosphorus-containing groups	GO:0016772
