# Supplementary material for: Tissue-specific transcriptomics and proteomics of a filarial nematode and its Wolbachia endosymbiont
Source: BMC Genomics. 2015 Nov 11;16:920. doi: 10.1186/s12864-015-2083-2 (PMC4642636; doi:10.1186/s12864-015-2083-2)
Supplement: Additional file 7: — Table S3. D. immitis tissue-associated Wolbachia transcript list based on hierarchical clustering. (XLSX 226 kb) [file 12864_2015_2083_MOESM7_ESM.xlsx]

## Sheet: Sheet1
TissueCluster	wDi Gene	Annotation
FBW	fig_82301.12.peg.211	Pyruvate2Cphosphate dikinase
	fig_82301.12.peg.468	hypothetical protein
	fig_82301.12.peg.855	hypothetical protein
	fig_82301.12.peg.123	Heat shock protein 60 family chaperone GroEL
	fig_82301.12.peg.134	hypothetical protein
	fig_82301.12.peg.611	SSU ribosomal protein S12p (S23e)
	fig_82301.12.peg.488	2-C-methyl-D-erythritol 4-phosphate cytidylyltransferase (EC 2.7.7.60) / 2-C-methyl-D-erythritol 22C4-cyclodiphosphate synthase (EC 4.6.1.12)
	fig_82301.12.peg.411	18K peptidoglycan-associated outer membrane lipoprotein%3B Peptidoglycan-associated lipoprotein precursor%3B Outer membrane protein P6%3B OmpA/MotB precursor
	fig_82301.12.peg.420	hypothetical protein
FU	fig_82301.12.peg.68	4-hydroxy-3-methylbut-2-enyl diphosphate reductase (EC 1.17.1.2)
	fig_82301.12.peg.93	hypothetical protein
	fig_82301.12.peg.58	(3R)-hydroxymyristoyl-[acyl carrier protein] dehydratase (EC 4.2.1.-)
	fig_82301.12.peg.186	2-oxoglutarate dehydrogenase E1 component (EC 1.2.4.2)
	fig_82301.12.peg.700	O-methyltransferase family protein
	fig_82301.12.peg.701	Glutathione S-transferase family protein
	fig_82301.12.peg.778	SSU ribosomal protein S21p
	fig_82301.12.peg.73	Phosphoribosylaminoimidazole carboxylase ATPase subunit (EC 4.1.1.21)
	fig_82301.12.peg.691	Putative deoxyribonuclease YcfH
	fig_82301.12.peg.777	Protein export cytoplasm chaperone protein (SecB2C maintains protein to be exported in unfolded state)
	fig_82301.12.peg.538	Dihydrolipoamide succinyltransferase component (E2) of 2-oxoglutarate dehydrogenase complex (EC 2.3.1.61)
	fig_82301.12.peg.514	FIG01207848: hypothetical protein
	fig_82301.12.peg.510	membrane protein2C TerC family
	fig_82301.12.peg.626	Aconitate hydratase (EC 4.2.1.3)
	fig_82301.12.peg.133	hypothetical protein
	fig_82301.12.peg.466	Fructose-bisphosphate aldolase class I (EC 4.1.2.13)
	fig_82301.12.peg.87	hypothetical protein
	fig_82301.12.peg.679	hypothetical protein
	fig_82301.12.peg.275	hypothetical protein
	fig_82301.12.peg.457	Succinate dehydrogenase flavoprotein subunit (EC 1.3.99.1)
	fig_82301.12.peg.716	hypothetical protein
	fig_82301.12.peg.327	hypothetical protein
	fig_82301.12.peg.648	hypothetical protein
	fig_82301.12.peg.652	NADH-ubiquinone oxidoreductase chain J (EC 1.6.5.3)
	fig_82301.12.peg.335	hypothetical protein
	fig_82301.12.peg.353	FIG01207609: hypothetical protein
	fig_82301.12.peg.569	Pyridoxamine 5'-phosphate oxidase (EC 1.4.3.5)
	fig_82301.12.peg.100	hypothetical protein
	fig_82301.12.peg.430	Glycerol-3-phosphate dehydrogenase [NAD(P)+] (EC 1.1.1.94)
	fig_82301.12.peg.324	Periplasmic thiol:disulfide oxidoreductase DsbB2C required for DsbA reoxidation
	fig_82301.12.peg.654	NADH-ubiquinone oxidoreductase chain K (EC 1.6.5.3)
	fig_82301.12.peg.194	hypothetical protein
	fig_82301.12.peg.559	Translation initiation factor 3
	fig_82301.12.peg.281	hypothetical protein
	fig_82301.12.peg.334	hypothetical protein
	fig_82301.12.peg.671	hypothetical protein
	fig_82301.12.peg.429	Transcriptional regulatory protein basR/pmrA
	fig_82301.12.peg.137	Exodeoxyribonuclease III (EC 3.1.11.2)
	fig_82301.12.peg.505	Lipoprotein signal peptidase (EC 3.4.23.36)
	fig_82301.12.peg.222	Uridylate kinase (EC 2.7.4.-)
	fig_82301.12.peg.473	3-oxoacyl-[acyl-carrier-protein] synthase2C KASII (EC 2.3.1.41)
	fig_82301.12.peg.422	5-aminolevulinate synthase (EC 2.3.1.37)
	fig_82301.12.peg.813	hypothetical protein
	fig_82301.12.peg.297	DNA-binding protein2C HU family
	fig_82301.12.peg.221	Ribosome recycling factor
	fig_82301.12.peg.747	hypothetical protein
	fig_82301.12.peg.90	Holo-[acyl-carrier protein] synthase (EC 2.7.8.7)
	fig_82301.12.peg.507	ZINC PROTEASE (EC 3.4.99.-)
	fig_82301.12.peg.678	tRNA pseudouridine synthase B( EC:4.2.1.70 )
	fig_82301.12.peg.805	hypothetical protein
	fig_82301.12.peg.441	Acetylglutamate kinase (EC 2.7.2.8)
	fig_82301.12.peg.410	Thermostable carboxypeptidase 1 (EC 3.4.17.19)
	fig_82301.12.peg.486	hypothetical protein
	fig_82301.12.peg.380	hypothetical protein
	fig_82301.12.peg.51	Bacterial nucleoid DNA-binding protein2C HupA family
	fig_82301.12.peg.499	hypothetical protein
	fig_82301.12.peg.628	hypothetical protein
	fig_82301.12.peg.752	NAD-specific glutamate dehydrogenase (EC 1.4.1.2)2C large form
	fig_82301.12.peg.268	SSU ribosomal protein S10p (S20e)
	fig_82301.12.peg.104	Chaperone protein HscB
	fig_82301.12.peg.362	hypothetical protein
	fig_82301.12.peg.193	hypothetical protein
	fig_82301.12.peg.205	hypothetical protein
	fig_82301.12.peg.113	hypothetical protein
	fig_82301.12.peg.290	hypothetical protein
	fig_82301.12.peg.480	hypothetical protein
	fig_82301.12.peg.395	Inner membrane protein of type IV secretion of T-DNA complex2C VirB6
	fig_82301.12.peg.479	hypothetical protein
	fig_82301.12.peg.469	Dihydroorotate dehydrogenase (EC 1.3.3.1)
	fig_82301.12.peg.477	conserved domain protein
	fig_82301.12.peg.440	Deoxyuridine 5'-triphosphate nucleotidohydrolase (EC 3.6.1.23)
	fig_82301.12.peg.427	hypothetical protein
	fig_82301.12.peg.456	N-Acetyl-D-glucosamine ABC transport system2C sugar-binding protein
	fig_82301.12.peg.826	Protoporphyrinogen IX oxidase2C novel form2C HemJ (EC 1.3.-.-)
	fig_82301.12.peg.379	hypothetical protein
	fig_82301.12.peg.609	Translation elongation factor G
	fig_82301.12.peg.793	SSU ribosomal protein S18p
	fig_82301.12.peg.264	LSU ribosomal protein L2p (L8e)
	fig_82301.12.peg.489	Triosephosphate isomerase (EC 5.3.1.1)
	fig_82301.12.peg.256	LSU ribosomal protein L24p (L26e)
	fig_82301.12.peg.357	Transaldolase (EC 2.2.1.2)
	fig_82301.12.peg.754	Pole remodelling regulatory diguanylate cyclase
	fig_82301.12.peg.439	FIG01208441: hypothetical protein
	fig_82301.12.peg.298	SSU ribosomal protein S9p (S16e)
	fig_82301.12.peg.424	Translation elongation factor P
	fig_82301.12.peg.382	cytochrome c-1
FI	fig_82301.12.peg.547	ATP-dependent DNA helicase UvrD/PcrA
	fig_82301.12.peg.675	Alpha/beta hydrolase
	fig_82301.12.peg.641	Transcription termination factor Rho
	fig_82301.12.peg.452	Glutamyl-tRNA(Gln) synthetase (EC 6.1.1.24)
	fig_82301.12.peg.84	Ubiquinol-cytochrome C reductase iron-sulfur subunit (EC 1.10.2.2)
	fig_82301.12.peg.1	Uroporphyrinogen III decarboxylase (EC 4.1.1.37)
	fig_82301.12.peg.61	Signal recognition particle2C subunit Ffh SRP54 (TC 3.A.5.1.1)
	fig_82301.12.peg.9	Phosphate transport system permease protein PstA (TC 3.A.1.7.1)
	fig_82301.12.peg.38	Glucosamine--fructose-6-phosphate aminotransferase [isomerizing] (EC 2.6.1.16)
	fig_82301.12.peg.762	ATP-dependent Clp protease proteolytic subunit (EC 3.4.21.92)
	fig_82301.12.peg.451	tRNA-i(6)A37 methylthiotransferase
	fig_82301.12.peg.850	conserved hypothetical protein
	fig_82301.12.peg.642	Cytosol aminopeptidase PepA (EC 3.4.11.1)
	fig_82301.12.peg.552	NADH-ubiquinone oxidoreductase chain F (EC 1.6.5.3)
	fig_82301.12.peg.423	Inositol-1-monophosphatase (EC 3.1.3.25)
	fig_82301.12.peg.846	Cytochrome c oxidase polypeptide I (EC 1.9.3.1)
	fig_82301.12.peg.604	LSU ribosomal protein L10p (P0)
	fig_82301.12.peg.195	Adenylosuccinate synthetase (EC 6.3.4.4)
	fig_82301.12.peg.405	FIG01207944: hypothetical protein
	fig_82301.12.peg.320	Peptide deformylase (EC 3.5.1.88)
	fig_82301.12.peg.645	LSU ribosomal protein L36p
	fig_82301.12.peg.289	Thioredoxin reductase (EC 1.8.1.9)
	fig_82301.12.peg.635	Transcription termination protein NusA
	fig_82301.12.peg.572	NADH-ubiquinone oxidoreductase chain D (EC 1.6.5.3)
	fig_82301.12.peg.431	Phosphatidylglycerophosphatase A (EC 3.1.3.27)
	fig_82301.12.peg.543	Ribonucleotide reductase of class Ia (aerobic)2C beta subunit (EC 1.17.4.1)
	fig_82301.12.peg.125	hypothetical protein
	fig_82301.12.peg.236	hypothetical protein
	fig_82301.12.peg.302	Heme exporter protein B
	fig_82301.12.peg.849	Ribonuclease HI (EC 3.1.26.4)
	fig_82301.12.peg.174	YrbA protein
	fig_82301.12.peg.215	Predicted glutamine amidotransferases
	fig_82301.12.peg.732	hypothetical protein
	fig_82301.12.peg.239	FIG005935: membrane protein
	fig_82301.12.peg.368	Excinuclease ABC subunit C
	fig_82301.12.peg.398	hypothetical protein
	fig_82301.12.peg.491	CDP-diacylglycerol--serine O-phosphatidyltransferase (EC 2.7.8.8)
	fig_82301.12.peg.359	ATP synthase beta chain (EC 3.6.3.14)
	fig_82301.12.peg.502	FIG01208366: hypothetical protein
	fig_82301.12.peg.601	Methionine aminopeptidase (EC 3.4.11.18)
	fig_82301.12.peg.316	NADH-ubiquinone oxidoreductase chain G (EC 1.6.5.3)
	fig_82301.12.peg.322	hypothetical protein
FNR	fig_82301.12.peg.524	Type IV secretory pathway2C VirB4 components
	fig_82301.12.peg.790	hypothetical protein
	fig_82301.12.peg.62	hypothetical protein
	fig_82301.12.peg.653	hypothetical protein
	fig_82301.12.peg.670	hypothetical protein
	fig_82301.12.peg.498	Excinuclease ABC subunit A
	fig_82301.12.peg.737	62C7-dimethyl-8-ribityllumazine synthase (EC 2.5.1.78)
	fig_82301.12.peg.400	hypothetical protein
	fig_82301.12.peg.807	hypothetical protein
	fig_82301.12.peg.760	hypothetical protein
	fig_82301.12.peg.731	hypothetical protein
	fig_82301.12.peg.220	hypothetical protein
	fig_82301.12.peg.127	hypothetical protein
MBW	fig_82301.12.peg.584	hypothetical protein
	fig_82301.12.peg.29	Probable extracellular metallopeptidase
	fig_82301.12.peg.630	hypothetical protein
	fig_82301.12.peg.796	hypothetical protein
	fig_82301.12.peg.171	hypothetical protein
	fig_82301.12.peg.539	hypothetical protein
	fig_82301.12.peg.492	hypothetical protein
	fig_82301.12.peg.26	hypothetical protein
	fig_82301.12.peg.493	hypothetical protein
	fig_82301.12.peg.373	hypothetical protein
	fig_82301.12.peg.565	Acetyl-coenzyme A carboxyl transferase alpha chain (EC 6.4.1.2) / Acetyl-coenzyme A carboxyl transferase beta chain (EC 6.4.1.2)%3B Propionyl-CoA carboxylase beta chain (EC 6.4.1.3)
	fig_82301.12.peg.85	DNA gyrase subunit A (EC 5.99.1.3)
	fig_82301.12.peg.311	Dephospho-CoA kinase (EC 2.7.1.24)
	fig_82301.12.peg.618	hypothetical protein
	fig_82301.12.peg.22	hypothetical protein
	fig_82301.12.peg.23	hypothetical protein
	fig_82301.12.peg.65	hypothetical protein
	fig_82301.12.peg.77	hypothetical protein
	fig_82301.12.peg.101	hypothetical protein
	fig_82301.12.peg.527	hypothetical protein
	fig_82301.12.peg.534	hypothetical protein
	fig_82301.12.peg.537	hypothetical protein
	fig_82301.12.peg.576	hypothetical protein
	fig_82301.12.peg.581	hypothetical protein
	fig_82301.12.peg.608	Preprotein translocase subunit SecE (TC 3.A.5.1.1)
	fig_82301.12.peg.631	hypothetical protein
	fig_82301.12.peg.634	hypothetical protein
	fig_82301.12.peg.669	hypothetical protein
	fig_82301.12.peg.710	hypothetical protein
	fig_82301.12.peg.720	hypothetical protein
	fig_82301.12.peg.769	hypothetical protein
	fig_82301.12.peg.785	hypothetical protein
	fig_82301.12.peg.808	Crossover junction endodeoxyribonuclease RuvC (EC 3.1.22.4)
	fig_82301.12.peg.833	hypothetical protein
	fig_82301.12.peg.848	hypothetical protein
	fig_82301.12.peg.868	hypothetical protein
	fig_82301.12.peg.132	hypothetical protein
	fig_82301.12.peg.143	hypothetical protein
	fig_82301.12.peg.210	hypothetical protein
	fig_82301.12.peg.212	hypothetical protein
	fig_82301.12.peg.487	hypothetical protein
	fig_82301.12.peg.241	hypothetical protein
	fig_82301.12.peg.276	hypothetical protein
	fig_82301.12.peg.277	hypothetical protein
	fig_82301.12.peg.280	hypothetical protein
	fig_82301.12.peg.283	hypothetical protein
	fig_82301.12.peg.284	hypothetical protein
	fig_82301.12.peg.292	hypothetical protein
	fig_82301.12.peg.386	hypothetical protein
	fig_82301.12.peg.401	hypothetical protein
	fig_82301.12.peg.375	5-formyltetrahydrofolate cyclo-ligase (EC 6.3.3.2)
	fig_82301.12.peg.312	Dephospho-CoA kinase (EC 2.7.1.24)
	fig_82301.12.peg.714	Phosphoribosylformylglycinamidine synthase2C PurS subunit (EC 6.3.5.3) / Phosphoribosylformylglycinamidine synthase2C synthetase subunit (EC 6.3.5.3)
	fig_82301.12.peg.854	GTP-binding protein TypA/BipA
	fig_82301.12.peg.28	hypothetical protein
	fig_82301.12.peg.419	Chaperone protein HtpG
	fig_82301.12.peg.336	Biotin carboxylase of acetyl-CoA carboxylase (EC 6.3.4.14) / Biotin carboxyl carrier protein of acetyl-CoA carboxylase%3B Propionyl-CoA carboxylase alpha chain (EC 6.4.1.3)
	fig_82301.12.peg.306	ankyrin repeat domain protein
	fig_82301.12.peg.540	hypothetical protein
	fig_82301.12.peg.712	hypothetical protein
	fig_82301.12.peg.804	hypothetical protein
	fig_82301.12.peg.501	Putative 3-methyladenine DNA glycosylase
	fig_82301.12.peg.651	FIG01208044: hypothetical protein
	fig_82301.12.peg.592	FIG01207846: hypothetical protein
	fig_82301.12.peg.156	hypothetical protein
	fig_82301.12.peg.445	hypothetical protein
	fig_82301.12.peg.847	Heme O synthase2C protoheme IX farnesyltransferase (EC 2.5.1.-) COX10-CtaB
	fig_82301.12.peg.857	Mg/Co/Ni transporter MgtE / CBS domain
	fig_82301.12.peg.644	hypothetical protein
	fig_82301.12.peg.358	ATP synthase epsilon chain (EC 3.6.3.14)
	fig_82301.12.peg.418	hypothetical protein
	fig_82301.12.peg.460	Helicase PriA essential for oriC/DnaA-independent DNA replication
	fig_82301.12.peg.425	16S rRNA processing protein RimM
	fig_82301.12.peg.458	Primosomal protein N'2C superfamily II helicase2C PriA
	fig_82301.12.peg.544	small protein A
	fig_82301.12.peg.521	KAP family P-loop domain protein
	fig_82301.12.peg.797	Conserved domain protein
	fig_82301.12.peg.53	hypothetical protein
	fig_82301.12.peg.279	hypothetical protein
	fig_82301.12.peg.467	hypothetical protein
	fig_82301.12.peg.208	hypothetical protein
	fig_82301.12.peg.784	hypothetical protein
	fig_82301.12.peg.528	hypothetical protein
	fig_82301.12.peg.632	hypothetical protein
	fig_82301.12.peg.711	hypothetical protein
	fig_82301.12.peg.57	Outer membrane protein H precursor
	fig_82301.12.peg.397	Ribosomal RNA small subunit methyltransferase D (EC 2.1.1.-)
	fig_82301.12.peg.191	hypothetical protein
	fig_82301.12.peg.285	hypothetical protein
	fig_82301.12.peg.650	hypothetical protein
	fig_82301.12.peg.715	hypothetical protein
	fig_82301.12.peg.836	ATP synthase delta chain (EC 3.6.3.14)
	fig_82301.12.peg.201	hypothetical protein
	fig_82301.12.peg.428	hypothetical protein
	fig_82301.12.peg.124	Heat shock protein 60 family chaperone GroEL
	fig_82301.12.peg.475	hypothetical protein
MT	fig_82301.12.peg.603	LSU ribosomal protein L7/L12 (P1/P2)
	fig_82301.12.peg.560	L-Proline/Glycine betaine transporter ProP
	fig_82301.12.peg.639	Peptidyl-prolyl cis-trans isomerase ppiD (EC 5.2.1.8)
	fig_82301.12.peg.391	ATPase required for both assembly of type IV secretion complex and secretion of T-DNA complex2C VirB4
	fig_82301.12.peg.360	Phosphate transport system permease protein PstC (TC 3.A.1.7.1)
	fig_82301.12.peg.682	Ribulose-phosphate 3-epimerase (EC 5.1.3.1)
	fig_82301.12.peg.728	Coupling protein VirD42C ATPase required for T-DNA transfer
	fig_82301.12.peg.827	Pyruvate dehydrogenase E1 component alpha subunit (EC 1.2.4.1)
	fig_82301.12.peg.751	ClpB protein
	fig_82301.12.peg.801	Aspartyl-tRNA(Asn) amidotransferase subunit B (EC 6.3.5.6) @ Glutamyl-tRNA(Gln) amidotransferase subunit B (EC 6.3.5.7)
	fig_82301.12.peg.366	Ribonucleotide reductase of class Ia (aerobic)2C alpha subunit (EC 1.17.4.1)
	fig_82301.12.peg.55	Intramembrane protease RasP/YluC2C implicated in cell division based on FtsL cleavage
	fig_82301.12.peg.612	Cell division protein FtsQ
	fig_82301.12.peg.636	Translation initiation factor 2
	fig_82301.12.peg.110	Heat shock protein GrpE
	fig_82301.12.peg.229	Phosphomannomutase (EC 5.4.2.8)
	fig_82301.12.peg.615	type I secretion system ATPase
	fig_82301.12.peg.500	hypothetical protein
	fig_82301.12.peg.337	hypothetical protein
	fig_82301.12.peg.59	Glutamate synthase [NADPH] small chain (EC 1.4.1.13)
	fig_82301.12.peg.415	Cytochrome oxidase biogenesis protein Surf12C facilitates heme A insertion
	fig_82301.12.peg.579	N-acetylglucosamine-1-phosphate uridyltransferase (EC 2.7.7.23) / Glucosamine-1-phosphate N-acetyltransferase (EC 2.3.1.157)
	fig_82301.12.peg.810	Cystathionine beta-lyase (EC 4.4.1.8)
	fig_82301.12.peg.837	ATP synthase alpha chain (EC 3.6.3.14)
	fig_82301.12.peg.339	COG1565: Uncharacterized conserved protein
	fig_82301.12.peg.558	Threonyl-tRNA synthetase (EC 6.1.1.3)
	fig_82301.12.peg.81	Thymidylate kinase (EC 2.7.4.9)
	fig_82301.12.peg.21	NAD kinase (EC 2.7.1.23)
	fig_82301.12.peg.69	putrescine-ornithine antiporter
	fig_82301.12.peg.772	SSU ribosomal protein S20p
	fig_82301.12.peg.385	tRNA delta(2)-isopentenylpyrophosphate transferase (EC 2.5.1.8)
	fig_82301.12.peg.374	hypothetical protein
	fig_82301.12.peg.72	Aspartate-semialdehyde dehydrogenase (EC 1.2.1.11)
	fig_82301.12.peg.89	UDP-N-acetylglucosamine 1-carboxyvinyltransferase (EC 2.5.1.7)
	fig_82301.12.peg.830	Arginyl-tRNA synthetase (EC 6.1.1.19)
	fig_82301.12.peg.146	Glutamate--cysteine ligase (EC 6.3.2.2)2C divergent2C of Alpha- and Beta-proteobacteria type
	fig_82301.12.peg.490	Phosphatidylserine decarboxylase (EC 4.1.1.65)
	fig_82301.12.peg.563	ABC transporter involved in cytochrome c biogenesis2C ATPase component CcmA
	fig_82301.12.peg.99	Acetylornithine aminotransferase (EC 2.6.1.11)
	fig_82301.12.peg.326	Leucyl-tRNA synthetase (EC 6.1.1.4)
	fig_82301.12.peg.144	ATP-dependent hsl protease ATP-binding subunit HslU
	fig_82301.12.peg.735	Translation initiation factor 1
	fig_82301.12.peg.235	hypothetical protein
	fig_82301.12.peg.862	FIG01289484: hypothetical protein
	fig_82301.12.peg.638	4-hydroxybenzoate polyprenyltransferase (EC 2.5.1.-)
	fig_82301.12.peg.508	Phosphoribosylglycinamide formyltransferase (EC 2.1.2.2)
	fig_82301.12.peg.780	Succinyl-CoA ligase [ADP-forming] alpha chain (EC 6.2.1.5)
	fig_82301.12.peg.139	TldD protein2C part of proposed TldE/TldD proteolytic complex (PMID 12029038)
	fig_82301.12.peg.869	Valyl-tRNA synthetase (EC 6.1.1.9)
	fig_82301.12.peg.542	Protein export cytoplasm protein SecA ATPase RNA helicase (TC 3.A.5.1.1)
	fig_82301.12.peg.806	Cytochrome c oxidase polypeptide III (EC 1.9.3.1)
	fig_82301.12.peg.393	Inner membrane protein of type IV secretion of T-DNA complex2C VirB6
	fig_82301.12.peg.178	Excinuclease ABC subunit B
	fig_82301.12.peg.394	Inner membrane protein of type IV secretion of T-DNA complex2C VirB6
	fig_82301.12.peg.694	Tyrosyl-tRNA synthetase (EC 6.1.1.1)
	fig_82301.12.peg.131	HtrA protease/chaperone protein
	fig_82301.12.peg.270	hypothetical protein
	fig_82301.12.peg.442	GTP-binding protein EngB
	fig_82301.12.peg.126	Periplasmic divalent cation tolerance protein cutA
	fig_82301.12.peg.517	hypothetical protein
	fig_82301.12.peg.295	PQQ enzyme repeat family protein
	fig_82301.12.peg.392	Inner membrane protein of type IV secretion of T-DNA complex2C VirB6
	fig_82301.12.peg.627	hypothetical protein
	fig_82301.12.peg.240	Cytochrome oxidase biogenesis protein Cox11-CtaG2C copper delivery to Cox1
	fig_82301.12.peg.461	hypothetical protein
	fig_82301.12.peg.412	tRNA(Ile)-lysidine synthetase
MI	fig_82301.12.peg.79	Glutathione-regulated potassium-efflux system protein KefKL
	fig_82301.12.peg.616	hypothetical protein
	fig_82301.12.peg.522	Dihydrolipoamide acetyltransferase component of pyruvate dehydrogenase complex (EC 2.3.1.12)
	fig_82301.12.peg.655	NADH-ubiquinone oxidoreductase chain L (EC 1.6.5.3)
	fig_82301.12.peg.723	32C4-dihydroxy-2-butanone 4-phosphate synthase / GTP cyclohydrolase II (EC 3.5.4.25)
	fig_82301.12.peg.865	Sensor histidine kinase/response regulator (EC 2.7.3.-)
	fig_82301.12.peg.620	Single-stranded DNA-binding protein
	fig_82301.12.peg.596	DNA mismatch repair protein MutL
	fig_82301.12.peg.843	Secretion protein2C HlyD family
	fig_82301.12.peg.111	Tryptophanyl-tRNA synthetase (EC 6.1.1.2)
	fig_82301.12.peg.287	N-succinyl-L2CL-diaminopimelate desuccinylase (EC 3.5.1.18)
	fig_82301.12.peg.14	UDP-N-acetylmuramate--alanine ligase (EC 6.3.2.8)
	fig_82301.12.peg.64	hypothetical protein
	fig_82301.12.peg.555	Metallo-beta-lactamase family protein2C RNA-specific
	fig_82301.12.peg.75	Ferric iron ABC transporter2C permease protein
	fig_82301.12.peg.858	Pyruvate dehydrogenase E1 component beta subunit (EC 1.2.4.1)
	fig_82301.12.peg.824	1-deoxy-D-xylulose 5-phosphate reductoisomerase (EC 1.1.1.267)
	fig_82301.12.peg.851	Twin-arginine translocation protein TatC
	fig_82301.12.peg.157	Protein-export membrane protein SecD (TC 3.A.5.1.1)
	fig_82301.12.peg.684	UDP-N-acetylmuramoylalanyl-D-glutamyl-22C6-diaminopimelate--D-alanyl-D-alanine ligase (EC 6.3.2.10)
	fig_82301.12.peg.169	competence lipoprotein ComL2C putative
	fig_82301.12.peg.852	NAD-dependent glyceraldehyde-3-phosphate dehydrogenase (EC 1.2.1.12)
	fig_82301.12.peg.483	membrane protein2C putative
	fig_82301.12.peg.106	Iron-sulfur cluster assembly scaffold protein IscU
	fig_82301.12.peg.347	hypothetical protein
	fig_82301.12.peg.602	DNA-directed RNA polymerase beta subunit (EC 2.7.7.6) / DNA-directed RNA polymerase beta' subunit (EC 2.7.7.6)
	fig_82301.12.peg.693	Iojap protein
	fig_82301.12.peg.856	Peptide chain release factor 2%3B programmed frameshift-containing
	fig_82301.12.peg.803	LSU ribosomal protein L27p
	fig_82301.12.peg.67	4-hydroxy-3-methylbut-2-enyl diphosphate reductase (EC 1.17.1.2)
	fig_82301.12.peg.304	Guanylate kinase (EC 2.7.4.8)
	fig_82301.12.peg.308	2-octaprenyl-3-methyl-6-methoxy-12C4-benzoquinol hydroxylase (EC 1.14.13.-)
	fig_82301.12.peg.860	hypothetical protein
	fig_82301.12.peg.238	23S rRNA (guanosine-2'-O-) -methyltransferase rlmB (EC 2.1.1.-)
	fig_82301.12.peg.323	GTP-binding protein EngA
	fig_82301.12.peg.46	Cell division protein FtsK
	fig_82301.12.peg.147	FIG01207574: hypothetical protein
	fig_82301.12.peg.184	DNA ligase (EC 6.5.1.2)
	fig_82301.12.peg.108	SSU ribosomal protein S16p
	fig_82301.12.peg.319	Uracil-DNA glycosylase2C family 4
	fig_82301.12.peg.726	Inner membrane protein forms channel for type IV secretion of T-DNA complex (VirB10)
	fig_82301.12.peg.370	Glycyl-tRNA synthetase alpha chain (EC 6.1.1.14)
	fig_82301.12.peg.840	Zinc metalloprotease (EC 3.4.24.-)
	fig_82301.12.peg.702	DNA polymerase III subunits gamma and tau (EC 2.7.7.7)
	fig_82301.12.peg.791	DNA polymerase III alpha subunit (EC 2.7.7.7)
	fig_82301.12.peg.187	DsbA-like disulfide oxidoreductase
	fig_82301.12.peg.549	Isocitrate dehydrogenase [NAD] (EC 1.1.1.41)
	fig_82301.12.peg.706	FIG01208493: hypothetical protein
	fig_82301.12.peg.177	ubiquinol cytochrome C oxidoreductase2C cytochrome C1 subunit
	fig_82301.12.peg.119	DNA primase (EC 2.7.7.-)
	fig_82301.12.peg.365	Predicted methyltransferase2C contains N-terminal TPR repeats
