# Supplementary material for: Tissue-specific transcriptomics and proteomics of a filarial nematode and its Wolbachia endosymbiont
Source: BMC Genomics. 2015 Nov 11;16:920. doi: 10.1186/s12864-015-2083-2 (PMC4642636; doi:10.1186/s12864-015-2083-2)
Supplement: Additional file 8: — Table S4. Tissue-associated expression and proteomic detection of the 834 D. immitis genes uniquely shared with B. malayi. (XLSX 170 kb) [file 12864_2015_2083_MOESM8_ESM.xlsx]

## Sheet: FBW v MBW
Gene	Locus	Sample 1	Sample 2	Value 1	Value 2	log2(fold_change)	q Value	Annotation	GO terms
nDi.2.2.2.g00235	nDi.2.2.scaf00002:556617-557144	MBW	FBW	2170940	0	-1.79769e+308	0.000441776
nDi.2.2.2.g00375	nDi.2.2.scaf00003:480623-481340	MBW	FBW	382.878	0	-1.79769e+308	0.00918037
nDi.2.2.2.g00589	nDi.2.2.scaf00005:67806-68821	MBW	FBW	824.602	0	-1.79769e+308	0.00729142	pet191 polypeptide	GO:0040010
nDi.2.2.2.g01375	nDi.2.2.scaf00013:483964-485246	MBW	FBW	783.233	0	-1.79769e+308	0.000497327
nDi.2.2.2.g02303	nDi.2.2.scaf00027:272745-273761	MBW	FBW	8655.41	0	-1.79769e+308	9.03912e-05	cytochrome oxidase subunit ii	GO:0006810,GO:0009055,GO:0020037,GO:0004129,GO:0022904,GO:0005507,GO:0005743,GO:0016021,GO:0070469
nDi.2.2.2.g02392	nDi.2.2.scaf00029:184388-186891	MBW	FBW	183.294	0	-1.79769e+308	0.00108278
nDi.2.2.2.g03064	nDi.2.2.scaf00043:197877-202863	MBW	FBW	427.909	0	-1.79769e+308	0.000457721	matrix metalloproteinase-24-like	GO:0031012,GO:0006508,GO:0004222,GO:0008270
nDi.2.2.2.g03095	nDi.2.2.scaf00044:43149-43754	MBW	FBW	1054.03	0	-1.79769e+308	0.00187673	60s ribosomal protein l37a	GO:0005840,GO:0046872,GO:0006412,GO:0003735
nDi.2.2.2.g03166	nDi.2.2.scaf00045:197689-199732	MBW	FBW	121.924	0	-1.79769e+308	0.00729142
nDi.2.2.2.g03249	nDi.2.2.scaf00047:201119-203070	MBW	FBW	184.398	0	-1.79769e+308	0.00187673	msp-domain protein 1 variant	GO:0005856,GO:0005198
nDi.2.2.2.g04021	nDi.2.2.scaf00071:147229-148300	MBW	FBW	1119.48	0	-1.79769e+308	0.0029368
nDi.2.2.2.g04037	nDi.2.2.scaf00072:49870-51343	MBW	FBW	106.801	0	-1.79769e+308	0.00729142	udp-n-acetylglucosamine transferase subunit alg14 homolog	GO:0043687,GO:0018279,GO:0005789,GO:0006488
nDi.2.2.2.g04929	nDi.2.2.scaf00112:112068-116579	MBW	FBW	252.716	0	-1.79769e+308	0.00466077
nDi.2.2.2.g05422	nDi.2.2.scaf00143:25869-26106	MBW	FBW	12254.3	0	-1.79769e+308	8.6676e-05	cytochrome c oxidase subunit i	GO:0009055,GO:0005840,GO:0006810,GO:0020037,GO:0004129,GO:0009060,GO:0022900,GO:0006412,GO:0016021,GO:0005743,GO:0070469,GO:0003735
nDi.2.2.2.g05677	nDi.2.2.scaf00162:85487-87882	MBW	FBW	98.4257	0	-1.79769e+308	0.00187673
nDi.2.2.2.g05930	nDi.2.2.scaf00185:41730-42733	MBW	FBW	1423030	0	-1.79769e+308	0.00186472	sodium potassium-transporting atpase alpha-3 chain	GO:0016020,GO:0006754,GO:0006810,GO:0046872,GO:0015662,GO:0000166
nDi.2.2.2.g08316	nDi.2.2.scaf00542:12732-13248	MBW	FBW	688.166	0	-1.79769e+308	0.00168565	major sperm protein	GO:0000003,GO:0005856,GO:0005737,GO:0009792,GO:0040010,GO:0019915,GO:0031143,GO:0005198
nDi.2.2.2.g08314	nDi.2.2.scaf00542:9578-10109	MBW	FBW	786.586	0	-1.79769e+308	0.000434526	major sperm protein	GO:0000003,GO:0005856,GO:0005737,GO:0009792,GO:0040010,GO:0019915,GO:0031143,GO:0005198
nDi.2.2.2.g08315	nDi.2.2.scaf00542:11630-12172	MBW	FBW	1016.72	0	-1.79769e+308	0.000292662	major sperm protein	GO:0000003,GO:0005856,GO:0005737,GO:0009792,GO:0040010,GO:0019915,GO:0031143,GO:0005198
nDi.2.2.2.g08990	nDi.2.2.scaf00722:7210-7411	MBW	FBW	6287.25	0	-1.79769e+308	0.00021781	hypothetical protein LOAG_10809 [Loa loa]	GO:0005622,GO:0042981
nDi.2.2.2.g09644	nDi.2.2.scaf00985:0-100	MBW	FBW	1210520	0	-1.79769e+308	0.000149914
nDi.2.2.2.g10671	nDi.2.2.scaf01866:926-1456	MBW	FBW	1033.41	0	-1.79769e+308	0.00309741
nDi.2.2.2.g10749	nDi.2.2.scaf02004:1592-1687	MBW	FBW	435269	0	-1.79769e+308	0.000198625
nDi.2.2.2.g12854	nDi.2.2.scaf15999:97-184	MBW	FBW	65519.6	0	-1.79769e+308	0.00729142
nDi.2.2.2.g07944	nDi.2.2.scaf00461:10320-11504	MBW	FBW	2038.67	514.851	-1.9854	0.00623896
nDi.2.2.2.g06756	nDi.2.2.scaf00272:21914-23125	MBW	FBW	1908.17	479.054	-1.99393	0.00982545
nDi.2.2.2.g06544	nDi.2.2.scaf00247:46611-46887	MBW	FBW	86428.7	20816.9	-2.05376	0.00295482
nDi.2.2.2.g03775	nDi.2.2.scaf00063:123145-124899	MBW	FBW	5168.94	1243.29	-2.0557	0.00293519
nDi.2.2.2.g03669	nDi.2.2.scaf00060:30954-32798	MBW	FBW	5072.76	1193.93	-2.08705	0.00741876	cleavage stimulation factor subunit 2	GO:0005847,GO:0000166,GO:0071920,GO:0003676
nDi.2.2.2.g00933	nDi.2.2.scaf00008:203611-206578	MBW	FBW	832.029	195.787	-2.08735	0.00898106
nDi.2.2.2.g09989	nDi.2.2.scaf01161:1869-3656	MBW	FBW	452.913	105.524	-2.10167	0.00352761	zinc finger protein 271-like	GO:0008270,GO:0005622,GO:0003676
nDi.2.2.2.g04160	nDi.2.2.scaf00076:141839-149668	MBW	FBW	377.108	85.9624	-2.1332	0.00159571	egg laying defective family member (egl-9)	GO:0005506,GO:0018401,GO:0055114,GO:0031418,GO:0001666,GO:0008340,GO:0005515,GO:0008270,GO:0031545
nDi.2.2.2.g12552	nDi.2.2.scaf10430:55-295	MBW	FBW	7308.21	1592.14	-2.19856	0.00188255	cuticular collagen	GO:0042302,GO:0040010,GO:0040011,GO:0010171,GO:0016021,GO:0005581
nDi.2.2.2.g07936	nDi.2.2.scaf00459:19613-21845	MBW	FBW	1685.02	359.858	-2.22726	0.00239626
nDi.2.2.2.g05452	nDi.2.2.scaf00145:57537-57843	MBW	FBW	915642	185402	-2.30413	0.00308958
nDi.2.2.2.g10240	nDi.2.2.scaf01360:379-1215	MBW	FBW	1955.69	393.263	-2.31411	0.000995965	nematode cuticle collagen n-terminal domain containing protein	GO:0042302,GO:0040010,GO:0040011,GO:0010171,GO:0005581
nDi.2.2.2.g06871	nDi.2.2.scaf00287:11956-12973	MBW	FBW	1444.95	279.709	-2.36901	0.00653092	large subunit ribosomal protein 23	GO:0000003,GO:0005840,GO:0007165,GO:0018996,GO:0006355,GO:0006412,GO:0003735,GO:0040007,GO:0002119,GO:0009792
nDi.2.2.2.g09854	nDi.2.2.scaf01083:8123-10068	MBW	FBW	1319.55	255.113	-2.37084	0.0049626	nucleoredoxin-like protein 2	GO:0016209,GO:0009987,GO:0055114,GO:0016491
nDi.2.2.2.g12384	nDi.2.2.scaf08882:287-450	MBW	FBW	53990.1	9905.19	-2.44644	0.000459668
nDi.2.2.2.g00137,nDi.2.2.2.g00138	nDi.2.2.scaf00001:860720-868297	MBW	FBW	3254.97	586.933	-2.47138	0.00172991
nDi.2.2.2.g04407	nDi.2.2.scaf00087:8457-8727	MBW	FBW	4822.22	843.048	-2.51601	0.00132143
nDi.2.2.2.g08943	nDi.2.2.scaf00709:4671-10866	MBW	FBW	409.949	67.0058	-2.61309	0.00218958
nDi.2.2.2.g05638	nDi.2.2.scaf00159:57284-57933	MBW	FBW	4321.59	700.025	-2.62608	0.00325255
nDi.2.2.2.g07248	nDi.2.2.scaf00337:24794-25205	MBW	FBW	1659.2	263.601	-2.65406	0.00167301	histone -like	GO:0005634,GO:0003677,GO:0006334,GO:0000786
nDi.2.2.2.g10464	nDi.2.2.scaf01593:155-2504	MBW	FBW	913.897	140.272	-2.7038	0.000439925
nDi.2.2.2.g07226	nDi.2.2.scaf00333:10813-12584	MBW	FBW	2011.77	302.611	-2.73293	0.000102401	actin-depolymerizing factor 1	GO:0051015,GO:0009792,GO:0005865,GO:0008340,GO:0040011,GO:0040035,GO:0030838,GO:0030042,GO:0040007,GO:0002119,GO:0030240,GO:0051014
nDi.2.2.2.g00824	nDi.2.2.scaf00007:186461-187309	MBW	FBW	1298.2	190.607	-2.76784	0.00599154
nDi.2.2.2.g02710	nDi.2.2.scaf00035:229460-235115	MBW	FBW	294.825	40.675	-2.85764	0.000404562	aconitate mitochondrial	GO:0005759,GO:0005506,GO:0009792,GO:0006099,GO:0006102,GO:0040035,GO:0051539,GO:0016747,GO:0051538,GO:0006101,GO:0016246,GO:0005634,GO:0008340,GO:0040011,GO:0040007,GO:0002119,GO:0052633,GO:0052632
nDi.2.2.2.g03230	nDi.2.2.scaf00047:93576-94628	MBW	FBW	5119.03	705.994	-2.85814	0.00027527	ribosomal protein p2	GO:0005840,GO:0040010,GO:0006414,GO:0003735,GO:0009792
nDi.2.2.2.g11734	nDi.2.2.scaf05232:0-321	MBW	FBW	99020	13024.7	-2.92647	9.61113e-06	nadh dehydrogenase subunit 3	GO:0005739,GO:0008137,GO:0055114
nDi.2.2.2.g07093,nDi.2.2.2.g07094	nDi.2.2.scaf00316:17154-23638	MBW	FBW	2472.35	305.961	-3.01446	0.000166209
nDi.2.2.2.g01113	nDi.2.2.scaf00010:219548-222105	MBW	FBW	987.087	117.012	-3.07652	0.000109271	for rac-1 and cdc-42 family member (rrc-1)	GO:0016020,GO:0043229,GO:0005515,GO:0007264,GO:0043547,GO:0044444,GO:0005096
nDi.2.2.2.g02654	nDi.2.2.scaf00034:74019-75835	MBW	FBW	710.512	81.4107	-3.12557	0.00113716	atp-binding domain-containing protein 4	GO:0005524
nDi.2.2.2.g12150	nDi.2.2.scaf07323:63-811	MBW	FBW	1997410	221740	-3.17119	5.79645e-06
nDi.2.2.2.g08901	nDi.2.2.scaf00694:828-6041	MBW	FBW	3219.62	242.991	-3.72792	0.000647227	pleckstriny domain-containing family g member 6	GO:0007165,GO:0005057
nDi.2.2.2.g12342	nDi.2.2.scaf08590:427-519	MBW	FBW	3610010	120022	-4.91063	8.63006e-11
nDi.2.2.2.g03614	nDi.2.2.scaf00058:118995-128230	MBW	FBW	4458.02	14.6729	-8.24711	0	c-terminal binding protein	GO:0022416,GO:0005634,GO:0016616,GO:0003714,GO:0070491,GO:0030111,GO:0051287,GO:0042803,GO:0055114,GO:0003676,GO:0000122,GO:0003713,GO:0008022,GO:0001700,GO:0035220
nDi.2.2.2.g03194	nDi.2.2.scaf00046:128269-134763	MBW	FBW	50210.7	102.514	-8.93603	0	ef hand family protein	GO:0005515,GO:0005509,GO:0007268
nDi.2.2.2.g06796	nDi.2.2.scaf00277:50776-54850	MBW	FBW	79419.4	15.7872	-12.2965	0	probable atp-dependent rna helicase ddx47	GO:0005524,GO:0006364,GO:0009792,GO:0008026,GO:0006915,GO:0003676,GO:0040010,GO:0005515,GO:0005730,GO:0010171,GO:0040035,GO:0008380,GO:0002119
nDi.2.2.2.g02834	nDi.2.2.scaf00038:165513-203035	MBW	FBW	32.6703	712.13	4.44609	4.92618e-11	uncoordinated family member (unc-22)	GO:0000003,GO:0005524,GO:0006468,GO:0031672,GO:0004713,GO:0005515,GO:0004674,GO:0040027,GO:0040011,GO:0040018,GO:0040015
nDi.2.2.2.g10879	nDi.2.2.scaf02264:1679-1784	MBW	FBW	5945.88	128792	4.43701	0.00127775
nDi.2.2.2.g07737	nDi.2.2.scaf00416:37565-42999	MBW	FBW	14.7278	243.355	4.04644	4.61877e-05	uncoordinated family member (unc-89)	GO:0030241,GO:0017048,GO:0005524,GO:0006468,GO:0005543,GO:0005021,GO:0005887,GO:0031430,GO:0019902,GO:0040011,GO:0048010,GO:0005975,GO:0035023,GO:0005089,GO:0038084
nDi.2.2.2.g10656	nDi.2.2.scaf01849:296-2194	MBW	FBW	23.3174	366.309	3.97358	0.00239674	naaladase ii protein	GO:0006508,GO:0004181
nDi.2.2.2.g01724	nDi.2.2.scaf00018:253533-267541	MBW	FBW	52.7518	768.903	3.86551	4.42065e-10	227 kda spindle- and centromere-associated protein	GO:0005634,GO:0009987,GO:0005694,GO:0005828,GO:0009792
nDi.2.2.2.g09918	nDi.2.2.scaf01123:4547-6001	MBW	FBW	958.225	12146	3.66397	0.000219318
nDi.2.2.2.g10031	nDi.2.2.scaf01194:4321-10556	MBW	FBW	9.35785	107.01	3.51542	0.00549812
nDi.2.2.2.g12333	nDi.2.2.scaf08530:38-677	MBW	FBW	131.322	1395.11	3.4092	0.000696154	filarial antigen	GO:0030241,GO:0007413,GO:0048017,GO:0051015,GO:0005524,GO:0018991,GO:0006936,GO:0040011,GO:0043050,GO:0000146,GO:0010171,GO:0008307,GO:0005863
nDi.2.2.2.g03771	nDi.2.2.scaf00063:89817-94686	MBW	FBW	11.9299	117.618	3.30146	0.000317508	wh2 motif family protein	GO:0005515
nDi.2.2.2.g11127	nDi.2.2.scaf02919:336-1682	MBW	FBW	80.2719	784.363	3.28855	1.82918e-05
nDi.2.2.2.g05499	nDi.2.2.scaf00149:35183-44030	MBW	FBW	142.03	1380.79	3.28123	2.37056e-06	myosin heavy chain	GO:0030241,GO:0007413,GO:0048017,GO:0051015,GO:0005524,GO:0018991,GO:0006936,GO:0040011,GO:0043050,GO:0000146,GO:0010171,GO:0008307,GO:0005863
nDi.2.2.2.g06547	nDi.2.2.scaf00248:75-47316	MBW	FBW	47.232	457.303	3.27532	2.51534e-06	uncoordinated family member (unc-89)	GO:0030241,GO:0017048,GO:0005524,GO:0006468,GO:0031430,GO:0004672,GO:0040011,GO:0019902,GO:0035023,GO:0005089
nDi.2.2.2.g00720	nDi.2.2.scaf00006:254514-276499	MBW	FBW	27.8324	266.278	3.25809	1.20185e-06	in family member (ttn-1)	GO:0004672,GO:0031674,GO:0009987,GO:0031672,GO:0005488,GO:0009792
nDi.2.2.2.g03376	nDi.2.2.scaf00050:176210-189867	MBW	FBW	154.563	1451.91	3.23169	5.9083e-06	myosin heavy chain	GO:0030241,GO:0051015,GO:0005524,GO:0040017,GO:0009792,GO:0043050,GO:0008307,GO:0005863,GO:0048017,GO:0007413,GO:0018991,GO:0006936,GO:0031672,GO:0007626,GO:0006898,GO:0010171,GO:0000146,GO:0040007,GO:0002119
nDi.2.2.2.g10205	nDi.2.2.scaf01334:7449-8715	MBW	FBW	71.545	657.209	3.19943	0.000188268
nDi.2.2.2.g00632	nDi.2.2.scaf00005:377601-412602	MBW	FBW	24.5626	223.663	3.18679	3.82558e-06	immunoglobulin i-set domain containing protein	GO:0008406,GO:0007413,GO:0040039,GO:0005515,GO:0008152,GO:0005509,GO:0040035
nDi.2.2.2.g01862	nDi.2.2.scaf00020:324038-354788	MBW	FBW	35.8628	313.865	3.12958	1.07387e-06
nDi.2.2.2.g00722	nDi.2.2.scaf00006:287051-335024	MBW	FBW	55.5005	459.926	3.05083	2.09887e-05	ke (drosophila actin-binding) homolog family member (ketn-1)	GO:0040010,GO:0031674
nDi.2.2.2.g06979	nDi.2.2.scaf00301:10912-17899	MBW	FBW	12.4312	98.8579	2.99139	0.00277353	serine threonine-protein kinase tnni3k	GO:0004713,GO:0005634,GO:0008022,GO:0005524,GO:0006468,GO:0005737,GO:0031013
nDi.2.2.2.g08178	nDi.2.2.scaf00509:10923-20869	MBW	FBW	14.2595	109.869	2.94578	0.000570028	high density lipoprotein binding protein	GO:0003723,GO:0018991,GO:0040017,GO:0009792,GO:0040010,GO:0040035,GO:0010171,GO:0002119
nDi.2.2.2.g00719	nDi.2.2.scaf00006:223185-254385	MBW	FBW	53.9835	404.776	2.90653	4.18726e-05	immunoglobulin i-set domain containing protein	GO:0006810,GO:0005515,GO:0004672,GO:0031674,GO:0009987,GO:0031672,GO:0009792
nDi.2.2.2.g05192	nDi.2.2.scaf00128:2564-8031	MBW	FBW	12.0784	85.9942	2.83181	0.0090139	and ph domain-containing protein 4	GO:0045179,GO:0000902,GO:0002064,GO:0005543,GO:0046872,GO:0005515,GO:0040011,GO:0010171,GO:0035150,GO:0035023,GO:0005089
nDi.2.2.2.g00717	nDi.2.2.scaf00006:195584-210624	MBW	FBW	69.3481	484.63	2.80496	3.12225e-05	uncoordinated family member (unc-89)	GO:0005515,GO:0005524,GO:0004674,GO:0006468,GO:0031674,GO:0031672,GO:0009792
nDi.2.2.2.g00781	nDi.2.2.scaf00007:125-8350	MBW	FBW	30.6653	192.201	2.64794	0.001193
nDi.2.2.2.g08706	nDi.2.2.scaf00640:11293-22989	MBW	FBW	14.8794	92.3179	2.63329	0.000756926	high incidence of males (increased x chromosome loss) family member (him-4)	GO:0016020,GO:0002009,GO:0018991,GO:0040011,GO:0005509,GO:0040035,GO:0005604
nDi.2.2.2.g02985	nDi.2.2.scaf00042:54973-61648	MBW	FBW	39.8189	243.738	2.61381	0.000582775	inin family member (atn-1)	GO:0003779,GO:0005509,GO:0055120,GO:0007067,GO:0009792
nDi.2.2.2.g08367	nDi.2.2.scaf00554:217-18574	MBW	FBW	54.7612	322.68	2.55888	0.000389284
nDi.2.2.2.g00121	nDi.2.2.scaf00001:771927-796697	MBW	FBW	21.9422	123.058	2.48756	0.000421869	dynein heavy chain	GO:0048599,GO:0035047,GO:0000922,GO:0005938,GO:0005524,GO:0048489,GO:0051296,GO:0005635,GO:0042127,GO:0009792,GO:0051932,GO:0030286,GO:0016887,GO:0007018,GO:0000910,GO:0040020,GO:0035046,GO:0006200,GO:0003777,GO:0007052,GO:0040007,GO:0002119
nDi.2.2.2.g09120	nDi.2.2.scaf00774:10377-20973	MBW	FBW	21.2087	116.686	2.4599	0.00990328	lim domain and actin-binding protein 1	GO:0000003,GO:0008270
nDi.2.2.2.g09994	nDi.2.2.scaf01163:313-11243	MBW	FBW	103.126	566.236	2.457	0.000578482	myosin heavy chain	GO:0030241,GO:0007413,GO:0048017,GO:0051015,GO:0005524,GO:0018991,GO:0006936,GO:0040011,GO:0043050,GO:0000146,GO:0010171,GO:0008307,GO:0005863
nDi.2.2.2.g04588	nDi.2.2.scaf00095:66677-74768	MBW	FBW	49.0006	264.709	2.43354	0.000450078	polyadenylate-binding protein	GO:0002009,GO:0003729,GO:0000932,GO:0009792,GO:0040010,GO:0005515,GO:0000166,GO:0006898,GO:0040035,GO:0010171,GO:0043186,GO:0007276
nDi.2.2.2.g07749	nDi.2.2.scaf00419:724-21657	MBW	FBW	27.1712	138.894	2.35384	0.000742163
nDi.2.2.2.g04427	nDi.2.2.scaf00087:137150-146902	MBW	FBW	23.583	114.606	2.28086	0.0061808	hypothetical protein LOAG_01753 [Loa loa]	GO:0004180
nDi.2.2.2.g00721	nDi.2.2.scaf00006:283515-286955	MBW	FBW	137.853	662.896	2.26565	0.00184206	ke (drosophila actin-binding) homolog family member (ketn-1)	GO:0040010,GO:0031674
nDi.2.2.2.g09350	nDi.2.2.scaf00858:3985-8121	MBW	FBW	139.61	667.726	2.25786	0.00200591
nDi.2.2.2.g09795	nDi.2.2.scaf01057:629-12841	MBW	FBW	70.3995	335.781	2.25388	0.00295718	papilin	GO:0004222,GO:0004867,GO:0008270,GO:0005578
nDi.2.2.2.g07987	nDi.2.2.scaf00471:19381-32950	MBW	FBW	24.5287	116.06	2.24232	0.00116405	high incidence of males (increased x chromosome loss) family member (him-4)	GO:0002009,GO:0018991,GO:0040011,GO:0040035,GO:0005604
nDi.2.2.2.g00987	nDi.2.2.scaf00008:621338-637095	MBW	FBW	18.0904	85.293	2.23721	0.000960329
nDi.2.2.2.g08607	nDi.2.2.scaf00611:3946-11213	MBW	FBW	20.0922	94.5788	2.23488	0.00972601	-like protein subfamily c member 14	GO:0006457,GO:0031072,GO:0051082
nDi.2.2.2.g03480	nDi.2.2.scaf00053:169844-205989	MBW	FBW	32.4435	150.376	2.21257	0.00159083	low-density lipoprotein receptor-related protein	GO:0015918,GO:0002009,GO:0016324,GO:0040017,GO:0005515,GO:0030334,GO:0005798,GO:0016021,GO:0008152,GO:0004872,GO:0032940,GO:0015248,GO:0042395,GO:0040010,GO:0030139,GO:0005509,GO:0040018,GO:0010171,GO:0016740,GO:0002119
nDi.2.2.2.g10698	nDi.2.2.scaf01905:59-3069	MBW	FBW	453.223	2001.25	2.14261	0.0048267	paramyosin	GO:0030241,GO:0018991,GO:0003774,GO:0008092,GO:0030016,GO:0004553,GO:0006898,GO:0040011,GO:0051493,GO:0032982,GO:0005975,GO:0010171,GO:0040007,GO:0002119
nDi.2.2.2.g01749	nDi.2.2.scaf00019:17536-23882	MBW	FBW	43.356	189.781	2.13003	0.00466077	uncoordinated family member	GO:0051015,GO:0040010,GO:0016358,GO:0040011,GO:0007010,GO:0008270,GO:0040015
nDi.2.2.2.g02689	nDi.2.2.scaf00035:34435-40352	MBW	FBW	94.5176	399.849	2.0808	0.00248196	kh domain-containing protein	GO:0016070,GO:0003723,GO:0005515
nDi.2.2.2.g04452	nDi.2.2.scaf00089:50389-66608	MBW	FBW	22.4802	94.108	2.06566	0.00299323	spectrin beta chain	GO:0016358,GO:0030054,GO:0040017,GO:0008305,GO:0031674,GO:0016328,GO:0007411,GO:0007413,GO:0005200,GO:0005543,GO:0046716,GO:0003779,GO:0010172,GO:0008091,GO:0040010,GO:0031430,GO:0002119
nDi.2.2.2.g09053	nDi.2.2.scaf00746:3302-21431	MBW	FBW	207.565	863.295	2.05629	0.00523761	227 kda spindle- and centromere-associated protein	GO:0009987,GO:0005694,GO:0044446
nDi.2.2.2.g07131	nDi.2.2.scaf00319:46332-52628	MBW	FBW	58.9728	241.255	2.03244	0.00380168	dense body family member (deb-1)	GO:0000003,GO:0007016,GO:0055120,GO:0005200,GO:0005912,GO:0009792,GO:0003779,GO:0007155,GO:0015629,GO:0005886
nDi.2.2.2.g07557	nDi.2.2.scaf00387:6905-22368	MBW	FBW	29.7613	118.387	1.992	0.00342727	serine threonine-protein kinase doa	GO:0004713,GO:0004674,GO:0005524,GO:0006468
nDi.2.2.2.g05039	nDi.2.2.scaf00119:105164-115281	MBW	FBW	195.943	774.782	1.98335	0.00820833	nadh oxidase	GO:0010181,GO:0055114,GO:0016491
nDi.2.2.2.g08489	nDi.2.2.scaf00580:11612-19385	MBW	FBW	31.4696	120.309	1.93472	0.00454196
nDi.2.2.2.g01690	nDi.2.2.scaf00018:16914-24191	MBW	FBW	70.5852	257.816	1.8689	0.00897358
nDi.2.2.2.g07736	nDi.2.2.scaf00416:22342-35711	MBW	FBW	55.2971	200.568	1.85882	0.0051964	uncoordinated family member (unc-89)	GO:0030241,GO:0017048,GO:0005524,GO:0006468,GO:0004713,GO:0031430,GO:0040011,GO:0019902,GO:0005089
nDi.2.2.2.g07535	nDi.2.2.scaf00383:7885-13303	MBW	FBW	349.552	1258.73	1.84839	0.00706102
nDi.2.2.2.g02937	nDi.2.2.scaf00041:62603-66345	MBW	FBW	349.019	1230.86	1.81829	0.00574147	troponin t	GO:0007413,GO:0045214,GO:0030728,GO:0040017,GO:0006937,GO:0007526,GO:0040010,GO:0006898,GO:0005861,GO:0048598
nDi.2.2.2.g02993,nDi.2.2.2.g02994	nDi.2.2.scaf00042:101018-103767	MBW	FBW	982.785	2310.38	1.23318	0.00083596

## Sheet: FI v MI
Gene	Locus	Sample 1	Sample 2	Value 1	Value 2	log2(fold_change)	q Value	Annotation	GO terms
nDi.2.2.2.g00113	nDi.2.2.scaf00001:674133-679033	MI	FI	0	184.603	1.79769e+308	0.00199602
nDi.2.2.2.g04775	nDi.2.2.scaf00103:133223-141432	MI	FI	0	72.2484	1.79769e+308	0.00103211	nuclear hormone receptor family member (nhr-49)	GO:0003707,GO:0005634,GO:0006355,GO:0007275,GO:0008270,GO:0043565,GO:0043401,GO:0048518,GO:0003700
nDi.2.2.2.g05380	nDi.2.2.scaf00139:101465-103295	MI	FI	0	122.26	1.79769e+308	0.00199602	sulfhydryl oxidase 1	GO:0045454
nDi.2.2.2.g08646	nDi.2.2.scaf00622:22328-26492	MI	FI	5.31279	370.955	6.12563	0.000425613	cre-clec-1 protein	GO:0002009,GO:0040011,GO:0040035,GO:0010171,GO:0040018,GO:0005488,GO:0002119
nDi.2.2.2.g11593	nDi.2.2.scaf04586:858-985	MI	FI	205.876	8730.05	5.40614	0.00334553
nDi.2.2.2.g05426	nDi.2.2.scaf00143:64383-68119	MI	FI	1.91937	75.9185	5.30575	0.00349742	cytidine deaminase	GO:0003723,GO:0047844,GO:0004126,GO:0005622,GO:0006217,GO:0009972,GO:0005515,GO:0009790,GO:0008270,GO:0009451
nDi.2.2.2.g10465	nDi.2.2.scaf01594:2153-6126	MI	FI	2.72754	93.9288	5.10589	7.37678e-05	adenylate kinase 1	GO:0046083,GO:0005524,GO:0006172,GO:0004017,GO:0021772,GO:0015949,GO:0007050,GO:0010828,GO:0032355,GO:0014042,GO:0033574,GO:0046939,GO:0005829,GO:0046033,GO:0005886,GO:0021549,GO:0042493,GO:0014823,GO:0007517,GO:0030017,GO:0043005,GO:0048471,GO:0046103
nDi.2.2.2.g12584	nDi.2.2.scaf10741:16-220	MI	FI	69.0098	2234.44	5.01697	9.38903e-05
nDi.2.2.2.g09720	nDi.2.2.scaf01021:5806-6136	MI	FI	8.12382	245.097	4.91505	0.00857508
nDi.2.2.2.g04243	nDi.2.2.scaf00080:12438-18664	MI	FI	2.57828	75.9805	4.88115	0.00014238	calcium calmodulin-dependent protein kinase type 1	GO:0040040,GO:0016020,GO:0005954,GO:0005524,GO:0005737,GO:0004713,GO:0048812,GO:0004683,GO:0005516,GO:0005634,GO:0045664,GO:0046777,GO:0009103,GO:0046872,GO:0032793,GO:0045944
nDi.2.2.2.g07249	nDi.2.2.scaf00337:27877-28258	MI	FI	11.6967	270.585	4.53191	0.000521952	histone h2a	GO:0005634,GO:0003677,GO:0006334,GO:0000786
nDi.2.2.2.g10366	nDi.2.2.scaf01475:3714-6896	MI	FI	13.1501	279.874	4.41163	1.86644e-11	adenosine deaminase-like protein	GO:0004000,GO:0009168
nDi.2.2.2.g03357	nDi.2.2.scaf00050:82131-83745	MI	FI	14.6027	294.211	4.33255	0.00123951
nDi.2.2.2.g03934	nDi.2.2.scaf00068:145058-146696	MI	FI	4.11293	81.3796	4.30643	0.00133998	diacylglycerol o-acyltransferase 1	GO:0005792,GO:0005622,GO:0005488,GO:0055089,GO:0019915,GO:0035336,GO:0003846,GO:0004144,GO:0016021,GO:0046339,GO:0019432
nDi.2.2.2.g08045	nDi.2.2.scaf00482:32509-35128	MI	FI	3.21384	63.4915	4.30419	0.00134434	protein lozenge	GO:0005634,GO:0003677,GO:0005524,GO:0006355,GO:0003700
nDi.2.2.2.g11847	nDi.2.2.scaf05742:630-732	MI	FI	1561	29205.8	4.22571	0.000497327
nDi.2.2.2.g12662	nDi.2.2.scaf11685:0-378	MI	FI	162.536	2943.65	4.17878	1.4613e-09	papain family cysteine protease containing protein	GO:0006508,GO:0004197
nDi.2.2.2.g04244	nDi.2.2.scaf00080:20937-23315	MI	FI	18.3911	332.695	4.17713	9.99671e-12	cre-col-109 protein	GO:0042302,GO:0009792,GO:0019915,GO:0040011,GO:0006898,GO:0010171,GO:0040007,GO:0005581,GO:0002119
nDi.2.2.2.g11461	nDi.2.2.scaf03995:657-1252	MI	FI	97.5923	1628.77	4.06087	0.00360639	lymphocyte antigen 75	GO:0005488
nDi.2.2.2.g12659	nDi.2.2.scaf11641:65-422	MI	FI	95.202	1531.51	4.00782	0.00036739	neuronal calcium sensor 1	GO:0032580,GO:0030054,GO:0008427,GO:0045921,GO:0005515,GO:0005829,GO:0031045,GO:0005886,GO:0045211,GO:0030424,GO:0051927,GO:0050806,GO:0014069,GO:0048471,GO:0005509,GO:0048015,GO:0010975
nDi.2.2.2.g00049	nDi.2.2.scaf00001:279052-279277	MI	FI	123.672	1956.27	3.98351	3.2285e-06
nDi.2.2.2.g09806	nDi.2.2.scaf01061:7734-10038	MI	FI	21.5813	326.016	3.91709	9.3693e-05	hypotetical conserved	GO:0005515,GO:0008270
nDi.2.2.2.g01058	nDi.2.2.scaf00009:496201-496651	MI	FI	8.42626	125.421	3.89575	0.00557527	1-deoxy-d-xylulose 5-phosphate reductoisomerase	GO:0005515,GO:0055114,GO:0070402
nDi.2.2.2.g09150	nDi.2.2.scaf00782:8520-10548	MI	FI	4.93549	73.0194	3.88702	0.00569366	39s ribosomal protein l13	GO:0005840,GO:0006412,GO:0003735,GO:0009792,GO:0016491
nDi.2.2.2.g05969	nDi.2.2.scaf00188:21880-23797	MI	FI	7.67754	113.123	3.8811	8.14465e-07	probable o-sialoglycoprotein endopeptidase	GO:0046872,GO:0006508,GO:0004222,GO:0008033
nDi.2.2.2.g08897	nDi.2.2.scaf00693:7653-10253	MI	FI	4.15003	61.0968	3.8799	7.87799e-05
nDi.2.2.2.g06284	nDi.2.2.scaf00219:22756-23061	MI	FI	81.2112	1153.61	3.82834	0.000847801
nDi.2.2.2.g12472	nDi.2.2.scaf09654:224-353	MI	FI	579.86	8065.25	3.79794	0.00149441
nDi.2.2.2.g05037	nDi.2.2.scaf00119:86278-88143	MI	FI	8.97364	121.881	3.76364	0.000130269	vesicle transport through interaction with t-snares homolog 1a-like	GO:0006886,GO:0005484,GO:0005794,GO:0031201,GO:0016021,GO:0042147
nDi.2.2.2.g12103	nDi.2.2.scaf07054:16-457	MI	FI	8.74623	116.779	3.73898	0.0087232
nDi.2.2.2.g11912	nDi.2.2.scaf06065:497-605	MI	FI	1620	21548.9	3.73355	0.000570028
nDi.2.2.2.g12188	nDi.2.2.scaf07600:139-751	MI	FI	67.6707	803.167	3.5691	1.48436e-05
nDi.2.2.2.g07248	nDi.2.2.scaf00337:24794-25205	MI	FI	15.0182	177.83	3.56572	0.00208789	histone -like	GO:0005634,GO:0003677,GO:0006334,GO:0000786
nDi.2.2.2.g00665	nDi.2.2.scaf00005:639060-648160	MI	FI	14.5299	164.915	3.50463	1.84972e-06
nDi.2.2.2.g03878	nDi.2.2.scaf00066:191700-193816	MI	FI	6.51864	72.1224	3.46781	0.000646758
nDi.2.2.2.g08717	nDi.2.2.scaf00643:529-5663	MI	FI	7.90598	84.3637	3.41561	1.6482e-06
nDi.2.2.2.g03521	nDi.2.2.scaf00055:109476-113492	MI	FI	12.0801	126.634	3.38996	1.07109e-08
nDi.2.2.2.g11871	nDi.2.2.scaf05863:18-1003	MI	FI	35.8588	365.059	3.34773	0.00604091	leucine-rich repeat protein soc-2	GO:0005634,GO:0040025,GO:0019903,GO:0007517,GO:0017016,GO:0016787,GO:0046579,GO:0031344,GO:0000164,GO:0008543
nDi.2.2.2.g00441	nDi.2.2.scaf00003:979886-980846	MI	FI	52.9661	530.464	3.32411	4.35161e-06	transcription elongation factor spt4	GO:0005634,GO:0032786,GO:0008340,GO:0008270,GO:0003746,GO:0006414
nDi.2.2.2.g04556	nDi.2.2.scaf00094:10734-12611	MI	FI	7.67748	75.9185	3.30575	0.00159981
nDi.2.2.2.g01666	nDi.2.2.scaf00017:337766-346960	MI	FI	9.05777	89.0997	3.29819	2.71949e-05	epithelial splicing regulatory protein 2	GO:0043484,GO:0005634,GO:0003729,GO:0000166
nDi.2.2.2.g05471	nDi.2.2.scaf00147:19801-22621	MI	FI	9.59679	90.2622	3.2335	0.00206469	ras-related protein m-ras	GO:0016020,GO:0006886,GO:0006913,GO:0006184,GO:0007264,GO:0005622,GO:0005525,GO:0003924
nDi.2.2.2.g05228	nDi.2.2.scaf00130:311-2464	MI	FI	10.487	96.8892	3.20774	0.000220838
nDi.2.2.2.g01641	nDi.2.2.scaf00017:236567-238977	MI	FI	14.1982	127.865	3.17084	2.39826e-07	isocitrate dehydrogenase	GO:0006099,GO:0000287,GO:0005759,GO:0004449,GO:0005875,GO:0005811,GO:0051287
nDi.2.2.2.g11465	nDi.2.2.scaf04018:64-1225	MI	FI	73.0449	645.785	3.1442	3.04161e-05	serine carboxypeptidase s28 family protein	GO:0004180,GO:0006508,GO:0008236,GO:0009792
nDi.2.2.2.g12523	nDi.2.2.scaf10149:27-476	MI	FI	36.2268	314.238	3.11673	0.00371445	novel protein vertebrate ptprf interacting binding protein 1 (liprin beta 1)	GO:0005515
nDi.2.2.2.g10384	nDi.2.2.scaf01496:2666-3068	MI	FI	52.3271	443.74	3.08409	4.00053e-06	histone h2b -like	GO:0035267,GO:0003677,GO:0050829,GO:0005811,GO:0005576,GO:0006334,GO:0050830,GO:0000786
nDi.2.2.2.g04811	nDi.2.2.scaf00106:20253-23567	MI	FI	6.62585	55.723	3.0721	0.000124235	astacin protease 28	GO:0008233
nDi.2.2.2.g07207	nDi.2.2.scaf00330:1576-6911	MI	FI	9.67844	78.4048	3.0181	6.50297e-06	tyrosine-protein kinase dnt	GO:0005524,GO:0006468,GO:0004713,GO:0005515,GO:0016021,GO:0043410,GO:0004888,GO:0007411,GO:0005886
nDi.2.2.2.g12136	nDi.2.2.scaf07252:142-612	MI	FI	118.959	952.39	3.00108	0.00719033
nDi.2.2.2.g11506	nDi.2.2.scaf04185:158-1193	MI	FI	20.8119	165.922	2.99503	0.00225786
nDi.2.2.2.g07694	nDi.2.2.scaf00410:8921-16995	MI	FI	7.82474	61.9357	2.98466	7.27175e-07	poor isoform c	GO:0007186,GO:0016021,GO:0004930
nDi.2.2.2.g04563	nDi.2.2.scaf00094:49882-51757	MI	FI	12.9327	100.236	2.95432	0.000276783
nDi.2.2.2.g03428	nDi.2.2.scaf00052:45789-46903	MI	FI	1432.38	10939.6	2.93308	3.01467e-06
nDi.2.2.2.g08362	nDi.2.2.scaf00553:5751-6671	MI	FI	28.0562	210.829	2.90968	0.00946556
nDi.2.2.2.g08905	nDi.2.2.scaf00695:18113-19428	MI	FI	25.9951	194.998	2.90715	0.00954517	sodium hydrogen exchanger 3-like	GO:0055085,GO:0015385,GO:0016021,GO:0006885,GO:0006814
nDi.2.2.2.g02429	nDi.2.2.scaf00030:69378-70283	MI	FI	24.6286	184.532	2.90546	0.00959679
nDi.2.2.2.g07946	nDi.2.2.scaf00461:18643-20496	MI	FI	34.5476	257.207	2.89627	0.000162446
nDi.2.2.2.g08498	nDi.2.2.scaf00582:14879-28045	MI	FI	19.2416	142.838	2.89208	1.3288e-06	oxysterol-binding protein	GO:0005515,GO:0006869,GO:0005543,GO:0009792
nDi.2.2.2.g08188	nDi.2.2.scaf00511:6750-8391	MI	FI	25.9762	192.242	2.88766	2.46473e-05
nDi.2.2.2.g06709	nDi.2.2.scaf00266:25125-27879	MI	FI	7.35084	54.1445	2.88083	0.00135262	u5 small nuclear ribonucleoprotein 40 kda protein	GO:0005654,GO:0000398,GO:0005732,GO:0005737,GO:0071013,GO:0003676,GO:0016874,GO:0005730,GO:0005515,GO:0005682
nDi.2.2.2.g10686	nDi.2.2.scaf01888:815-3547	MI	FI	6.70854	49.3953	2.8803	0.0013559	helix loop helix family member (hlh-30)	GO:0000003,GO:0019915,GO:0003677,GO:0006357,GO:0002376
nDi.2.2.2.g05363	nDi.2.2.scaf00138:66455-67637	MI	FI	8.47829	62.4134	2.88001	0.000175677	gtp-binding gtp1 obg domian containing protein	GO:0000287,GO:0000003,GO:0006184,GO:0005525,GO:0003924
nDi.2.2.2.g08090	nDi.2.2.scaf00491:23175-28303	MI	FI	11438.5	81681.6	2.83612	0.00844208	major facilitator superfamily protein	GO:0055085,GO:0016021
nDi.2.2.2.g12175	nDi.2.2.scaf07480:51-513	MI	FI	148.407	1048	2.82001	0.00246995
nDi.2.2.2.g04286	nDi.2.2.scaf00081:133331-134673	MI	FI	49.7287	348.681	2.80976	8.53844e-07
nDi.2.2.2.g11941	nDi.2.2.scaf06201:535-899	MI	FI	83.7877	574.674	2.77793	0.0029368
nDi.2.2.2.g07383	nDi.2.2.scaf00358:34428-35280	MI	FI	83.7234	573.099	2.77508	3.17245e-05	patched domain-containing protein 3	GO:0008158,GO:0016021,GO:0032501
nDi.2.2.2.g11266	nDi.2.2.scaf03314:99-640	MI	FI	67.7287	454.274	2.74572	9.07805e-05
nDi.2.2.2.g06093	nDi.2.2.scaf00199:76635-78071	MI	FI	14.8418	98.0293	2.72355	0.00361976
nDi.2.2.2.g05915	nDi.2.2.scaf00184:10950-13478	MI	FI	11.4316	74.1488	2.69739	0.000512908
nDi.2.2.2.g11104	nDi.2.2.scaf02850:287-864	MI	FI	50.4222	324.978	2.68821	0.00187673	patched family protein	GO:0000003,GO:0040025,GO:0019915,GO:0008340,GO:0045138,GO:0008158,GO:0018996,GO:0040011,GO:0006897,GO:0016021,GO:0040018,GO:0040002,GO:0005215
nDi.2.2.2.g02026	nDi.2.2.scaf00023:208357-211061	MI	FI	10.3131	65.8385	2.67445	0.000317204
nDi.2.2.2.g03896	nDi.2.2.scaf00067:118731-121714	MI	FI	11.4617	72.4661	2.66049	0.00210273	hypothetical protein LOAG_06954 [Loa loa]	GO:0016787
nDi.2.2.2.g00027	nDi.2.2.scaf00001:157770-161631	MI	FI	8.84258	55.7138	2.6555	1.38178e-05	chitobiosyldiphosphodolichol beta-mannosyltransferase	GO:0009058,GO:0016740
nDi.2.2.2.g05135	nDi.2.2.scaf00125:4229-7373	MI	FI	16.8749	104.549	2.63123	6.30456e-06	nedd8-activating enzyme e1 catalytic subunit	GO:0008641,GO:0045116,GO:0005524,GO:0016881
nDi.2.2.2.g00666	nDi.2.2.scaf00005:649955-667533	MI	FI	21.4494	132.365	2.62551	1.86146e-05	egf-like domain containing protein	GO:0016020,GO:0016477,GO:0048513,GO:0044464,GO:0007409,GO:0005515,GO:0010171,GO:0009790,GO:0007276,GO:0009886
nDi.2.2.2.g02179	nDi.2.2.scaf00025:375976-379659	MI	FI	10.6072	64.162	2.59668	0.000155207	solute carrier family facilitated glucose transporter member 1	GO:0008643,GO:0055085,GO:0008152,GO:0044464,GO:0016021,GO:0051119
nDi.2.2.2.g06996	nDi.2.2.scaf00304:7040-9158	MI	FI	64.9877	389.996	2.58522	0.000319711
nDi.2.2.2.g08398	nDi.2.2.scaf00560:14841-18652	MI	FI	12.266	73.5158	2.58339	1.3008e-05	negative elongation factor d	GO:0045892,GO:0005634,GO:0003746,GO:0006414
nDi.2.2.2.g01282	nDi.2.2.scaf00012:280874-286932	MI	FI	19.7963	118.497	2.58154	2.49926e-05
nDi.2.2.2.g02943	nDi.2.2.scaf00041:102728-103590	MI	FI	56.5856	338.596	2.58106	0.000327417	iron-sulfur cluster assembly accessory protein	GO:0005634,GO:0016226,GO:0008233,GO:0006508,GO:0005198,GO:0051536
nDi.2.2.2.g12384	nDi.2.2.scaf08882:287-450	MI	FI	1401.83	8379.44	2.57954	8.88627e-05
nDi.2.2.2.g01922	nDi.2.2.scaf00021:277713-279965	MI	FI	11.9962	70.6824	2.55878	0.000371724	fructose- -bisphosphatase	GO:0000166,GO:0005506,GO:0005975,GO:0042578
nDi.2.2.2.g02390	nDi.2.2.scaf00029:174390-174618	MI	FI	260.432	1494.02	2.52022	0.000320571
nDi.2.2.2.g04744	nDi.2.2.scaf00102:63662-65504	MI	FI	30.5531	173.785	2.50792	8.54388e-05	ring finger protein 11	GO:0005515,GO:0000151,GO:0008270,GO:0042787
nDi.2.2.2.g00245	nDi.2.2.scaf00002:663248-670189	MI	FI	11.2385	61.5677	2.45372	3.51535e-05	die-1	GO:0009653,GO:0050789,GO:0009790,GO:0005622,GO:0008270,GO:0002119,GO:0003676
nDi.2.2.2.g02084	nDi.2.2.scaf00024:214071-215322	MI	FI	23.0323	125.157	2.44201	0.000928153
nDi.2.2.2.g03212	nDi.2.2.scaf00046:226522-238764	MI	FI	10.3929	56.4492	2.44136	4.31715e-05	cre-pgp-4 protein	GO:0007623,GO:0007595,GO:0014070,GO:0016324,GO:0005524,GO:0042626,GO:0033280,GO:0001666,GO:0046686,GO:0005515,GO:0006200,GO:0016021,GO:0060548,GO:0006855
nDi.2.2.2.g05038	nDi.2.2.scaf00119:89043-91111	MI	FI	19.1936	102.045	2.41051	0.00412089	ribosomal protein s7p s5e containing protein	GO:0003723,GO:0006412,GO:0005739,GO:0022627,GO:0003735
nDi.2.2.2.g08661	nDi.2.2.scaf00626:19585-22078	MI	FI	9.80073	51.5733	2.39566	0.00627762	mitochondrial gtpase 1-like	GO:0005739,GO:0005525
nDi.2.2.2.g06932	nDi.2.2.scaf00295:0-1601	MI	FI	46.7364	244.28	2.38592	8.99582e-05
nDi.2.2.2.g09864	nDi.2.2.scaf01088:59-12130	MI	FI	38.787	200.108	2.36713	8.43302e-05	3 -cyclic phosphodiesterase pde- partial	GO:0046872,GO:0008152,GO:0007165,GO:0004114,GO:0004871,GO:0007411
nDi.2.2.2.g12223	nDi.2.2.scaf07823:126-500	MI	FI	1362.2	7010.83	2.36365	9.03912e-05	cathepsin l	GO:0016020,GO:0045453,GO:0009986,GO:0006508,GO:0051930,GO:0004197,GO:0005764
nDi.2.2.2.g10642	nDi.2.2.scaf01830:843-1667	MI	FI	80.8573	411.04	2.34583	0.00754939	saccharopine dehydrogenase	GO:0005811,GO:0000166,GO:0055114,GO:0030496,GO:0016491
nDi.2.2.2.g02476	nDi.2.2.scaf00030:338785-341669	MI	FI	12.0356	60.8255	2.33737	0.000277348	rna-binding protein 15b	GO:0005634,GO:0000166,GO:0006355,GO:0003676
nDi.2.2.2.g07531	nDi.2.2.scaf00382:20381-26945	MI	FI	17.8813	89.3252	2.32062	0.00020396	sodium-bile acid cotransporter	GO:0016020,GO:0008508,GO:0006814
nDi.2.2.2.g07137	nDi.2.2.scaf00321:16659-21593	MI	FI	20.6259	102.212	2.30903	0.00878116	e3 ubiquitin-protein ligase znrf2	GO:0016020,GO:0043231,GO:0008270,GO:0044444,GO:0016874
nDi.2.2.2.g10499	nDi.2.2.scaf01641:201-1975	MI	FI	20.0281	99.2234	2.30866	0.00879335	6-phosphofructo-2-kinase fructose- -biphosphatase	GO:0006003,GO:0016310,GO:0004331,GO:0005524,GO:0005515,GO:0003873
nDi.2.2.2.g01381	nDi.2.2.scaf00014:33359-35532	MI	FI	19.0612	94.394	2.30806	0.0088143	tetraspanin family protein	GO:0016021
nDi.2.2.2.g00038	nDi.2.2.scaf00001:220673-225573	MI	FI	58.6085	289.841	2.30608	0.000113093
nDi.2.2.2.g05175	nDi.2.2.scaf00127:16307-19258	MI	FI	12.45	61.4788	2.30394	0.00895684	ammd protein	GO:0008152,GO:0016787
nDi.2.2.2.g01965	nDi.2.2.scaf00022:166086-169945	MI	FI	10.9679	54.1255	2.30302	0.00898383	palmitoyltransferase zdhhc3	GO:0008270
nDi.2.2.2.g02945	nDi.2.2.scaf00041:105251-106506	MI	FI	22.8629	112.779	2.30242	0.00501287	protein lin-7 homolog b	GO:0016323,GO:0005840,GO:0007043,GO:0019717,GO:0030674,GO:0005102,GO:0007269,GO:0007173,GO:0005923,GO:0003735,GO:0015031,GO:0045211,GO:0008105,GO:0018991,GO:0014069,GO:0040026,GO:0040010,GO:0019904,GO:0008022,GO:0006898,GO:0006412,GO:0006887
nDi.2.2.2.g10327	nDi.2.2.scaf01443:2047-3170	MI	FI	386.617	1904.78	2.30065	0.000633472
nDi.2.2.2.g00157	nDi.2.2.scaf00001:1031803-1033507	MI	FI	32.593	160.572	2.30058	0.000163742
nDi.2.2.2.g06935	nDi.2.2.scaf00295:12293-15457	MI	FI	21.593	106.111	2.29694	0.000167729	cyclin domain-containing protein	GO:0022008,GO:0006355,GO:0016538,GO:0000079,GO:0019901
nDi.2.2.2.g09756	nDi.2.2.scaf01038:10617-13275	MI	FI	12.7434	62.6178	2.29682	0.00514328	dhhc zinc finger domain containing protein	GO:0008270
nDi.2.2.2.g08191	nDi.2.2.scaf00511:26486-30284	MI	FI	10.3855	50.9048	2.29323	0.000170246	was protein family homolog 1	GO:0003779,GO:0005768
nDi.2.2.2.g07251	nDi.2.2.scaf00337:30571-31329	MI	FI	127.856	618.947	2.2753	3.93504e-05	h4 histone protein	GO:0009792,GO:0006352,GO:0045653,GO:0005515,GO:0040035,GO:0043565,GO:0005576,GO:0000786,GO:0005654,GO:0032940,GO:0040010,GO:0019915,GO:0060465,GO:0006952,GO:0040011,GO:0006898,GO:0010171,GO:0034080,GO:0048015,GO:0071688,GO:0002119,GO:0000723
nDi.2.2.2.g02049	nDi.2.2.scaf00023:411499-412074	MI	FI	222.667	1071.46	2.26661	0.000212955	u6 snrna-associated sm-like protein lsm5	GO:0043928,GO:0006397,GO:0005634,GO:0003723,GO:0040020,GO:0046982,GO:0042127,GO:0009792,GO:0006915,GO:0005829,GO:0030529,GO:0008380
nDi.2.2.2.g08854	nDi.2.2.scaf00680:21364-23956	MI	FI	14.7645	70.7789	2.26119	0.00471175	rna binding protein	GO:0005634,GO:0007538,GO:0042464,GO:0018991,GO:0007617,GO:0000166,GO:0016071,GO:0003727
nDi.2.2.2.g01059	nDi.2.2.scaf00009:497109-497423	MI	FI	180.428	839.188	2.21757	0.00987733	hypothetical protein Bm1_38060 [Brugia malayi]	GO:0016021
nDi.2.2.2.g01603	nDi.2.2.scaf00017:19232-23778	MI	FI	17.1735	79.3841	2.20867	0.000303906	mfs-type transporter	GO:0007413,GO:0055085,GO:0016358,GO:0040011,GO:0016021
nDi.2.2.2.g07529	nDi.2.2.scaf00382:13503-14304	MI	FI	77.7538	351.469	2.17641	0.00681304	cre-tomm-22 protein	GO:0006886,GO:0040010,GO:0006898,GO:0010171,GO:0005741,GO:0002119,GO:0009792
nDi.2.2.2.g09269	nDi.2.2.scaf00827:4414-7066	MI	FI	19.5559	88.3499	2.17562	0.00223404	kow domain-containing protein family protein	GO:0000003,GO:0005840,GO:0016246,GO:0006898,GO:0006412,GO:0003735,GO:0040007,GO:0002119,GO:0009792
nDi.2.2.2.g07978	nDi.2.2.scaf00468:7810-14402	MI	FI	13.3738	60.2023	2.17041	0.00353585	xaa-pro dipeptidase	GO:0004177,GO:0009987,GO:0030145
nDi.2.2.2.g07518	nDi.2.2.scaf00381:13713-15770	MI	FI	76.774	345.33	2.16929	0.000688327	ubiquitin-conjugating enzyme e2 h	GO:0070936,GO:0005524,GO:0006511,GO:0005515,GO:0070979,GO:0004842
nDi.2.2.2.g05868	nDi.2.2.scaf00179:59412-67626	MI	FI	18.0998	81.3654	2.16845	0.000128301	atp-dependent rna helicase ddx41	GO:0007399,GO:0009653,GO:0000398,GO:0005524,GO:0071013,GO:0006915,GO:0003676,GO:0030010,GO:0004004,GO:0008270,GO:0071011
nDi.2.2.2.g08326	nDi.2.2.scaf00544:5463-13677	MI	FI	18.0998	81.3654	2.16845	0.000128301	atp-dependent rna helicase ddx41	GO:0007399,GO:0009653,GO:0000398,GO:0005524,GO:0071013,GO:0006915,GO:0003676,GO:0030010,GO:0004004,GO:0008270,GO:0071011
nDi.2.2.2.g07424	nDi.2.2.scaf00365:37549-43570	MI	FI	12.8855	57.8244	2.16593	0.00147778	serine threonine-protein kinase mrck beta	GO:0005524,GO:0006468,GO:0005622,GO:0035556,GO:0005543,GO:0046872,GO:0005515,GO:0005083,GO:0004674
nDi.2.2.2.g01397	nDi.2.2.scaf00014:107503-112554	MI	FI	14.2176	63.7839	2.16551	0.00819159	cell cycle checkpoint protein rad1	GO:0005634,GO:0006281,GO:0003684,GO:0008853
nDi.2.2.2.g03509	nDi.2.2.scaf00054:210714-216348	MI	FI	20.4645	91.7228	2.16415	0.000785015	organic solute transporter alpha-like protein	GO:0006810,GO:0016021,GO:0005215,GO:0009792
nDi.2.2.2.g02107	nDi.2.2.scaf00024:315765-319778	MI	FI	15.3065	67.8321	2.14782	0.0029368
nDi.2.2.2.g02481	nDi.2.2.scaf00031:13857-16596	MI	FI	20.0864	89.0109	2.14776	0.00762013	hypothetical kda protein in chromosome	GO:0016021
nDi.2.2.2.g06451	nDi.2.2.scaf00236:37837-40817	MI	FI	13.4957	59.669	2.14448	0.00774011	phd-finger family protein	GO:0005515,GO:0008270
nDi.2.2.2.g08425	nDi.2.2.scaf00566:4254-6440	MI	FI	13.0867	57.8527	2.14428	0.0077472	gpi-anchor transamidase	GO:0006501,GO:0003923,GO:0006467,GO:0016255,GO:0034235,GO:0042765,GO:0006508,GO:0005515,GO:0004197
nDi.2.2.2.g07115	nDi.2.2.scaf00318:25449-28300	MI	FI	11.109	49.0764	2.1433	0.00778123	transmembrane protein 120b-like	GO:0016021
nDi.2.2.2.g06539	nDi.2.2.scaf00246:63306-66209	MI	FI	14.7646	64.6439	2.13038	0.00217852	cre-col-46 protein	GO:0005581
nDi.2.2.2.g03607	nDi.2.2.scaf00058:92549-96084	MI	FI	24.4835	107.016	2.12794	0.000477324	disorganized muscle protein 1	GO:0016740,GO:0071688
nDi.2.2.2.g10462	nDi.2.2.scaf01590:439-6118	MI	FI	16.6001	71.958	2.11596	0.00215161	bmp-binding endothelial regulator	GO:0005515
nDi.2.2.2.g02647	nDi.2.2.scaf00034:35544-36779	MI	FI	28.3182	122.408	2.11189	0.00804175	isoform cra_a	GO:0004596,GO:0008283,GO:0017196,GO:0043967,GO:0006334,GO:0010485,GO:0000139
nDi.2.2.2.g02178	nDi.2.2.scaf00025:371099-372179	MI	FI	114.168	492.056	2.10766	0.00227275	dynein light chain type 1 family protein	GO:0005875,GO:0007017
nDi.2.2.2.g08225	nDi.2.2.scaf00522:241-2400	MI	FI	43.8436	187.761	2.09846	0.00105517	serine carboxypeptidase s28 family protein	GO:0006508,GO:0008236
nDi.2.2.2.g01987	nDi.2.2.scaf00022:382286-385649	MI	FI	28.7907	123.038	2.09543	0.00209409	isoform b	GO:0005515
nDi.2.2.2.g07250	nDi.2.2.scaf00337:28557-28926	MI	FI	68.9387	294.572	2.09524	0.00601278	histone h2b	GO:0035267,GO:0000003,GO:0006334,GO:0009792,GO:0060465,GO:0005811,GO:0040011,GO:0043565,GO:0040007,GO:0002119,GO:0000786
nDi.2.2.2.g06043	nDi.2.2.scaf00194:78582-79771	MI	FI	74.3791	317.526	2.0939	0.00170447	dense body family member (deb-1)	GO:0000003,GO:0007016,GO:0055120,GO:0005200,GO:0005912,GO:0009792,GO:0003779,GO:0007155,GO:0015629,GO:0005886
nDi.2.2.2.g01163	nDi.2.2.scaf00010:570583-573284	MI	FI	22.1874	93.3986	2.07366	0.00142651	cdp-alcohol phosphatidyltransferase	GO:0016020,GO:0008654,GO:0016780
nDi.2.2.2.g01209	nDi.2.2.scaf00011:301388-306117	MI	FI	13.4358	56.4376	2.07057	0.000475516	sodium-coupled monocarboxylate transporter 2	GO:0015291,GO:0055085,GO:0016021
nDi.2.2.2.g05282	nDi.2.2.scaf00133:48561-52218	MI	FI	10.7486	44.7418	2.05747	0.00407314	myelin expression factor 2	GO:0005515,GO:0000166,GO:0003676
nDi.2.2.2.g03409	nDi.2.2.scaf00051:172360-175648	MI	FI	11.8194	49.1683	2.05657	0.00340561	diphthamide biosynthesis protein 2	GO:0017183,GO:0040002,GO:0005737
nDi.2.2.2.g10314	nDi.2.2.scaf01431:2063-3447	MI	FI	35.1029	145.602	2.05236	0.000706788	linker histone h1 and h5 family protein	GO:0005634,GO:0003677,GO:0006334,GO:0000786
nDi.2.2.2.g01089	nDi.2.2.scaf00010:42080-53496	MI	FI	13.3966	55.3273	2.04612	0.00271764	roundabout homolog 2 isoform 1	GO:0042802,GO:0050925,GO:0050772,GO:0032870,GO:0007420,GO:0033563,GO:0061364,GO:0009986,GO:0005887,GO:0001764,GO:0007156,GO:0001657
nDi.2.2.2.g07218	nDi.2.2.scaf00331:45485-51374	MI	FI	12.0668	49.466	2.03539	0.00178589	trafficking kinesin-binding protein 1-like	GO:0016740
nDi.2.2.2.g10315	nDi.2.2.scaf01431:4605-7441	MI	FI	94.0073	375.799	1.99912	0.00244737
nDi.2.2.2.g09693	nDi.2.2.scaf01009:8904-14461	MI	FI	439.969	1742.4	1.9856	0.00104731	basement membrane proteoglycan	GO:0000003,GO:0016477,GO:0016358,GO:0061199,GO:0040017,GO:0009792,GO:0005515,GO:0007173,GO:0018996,GO:0005604,GO:0031581,GO:0030239,GO:0048644,GO:0008340,GO:0040010,GO:0006898,GO:0005198,GO:0002119
nDi.2.2.2.g05920	nDi.2.2.scaf00184:44503-48510	MI	FI	22.1706	87.6137	1.98251	0.000281795	fatty-acid amide hydrolase 1	GO:0016884,GO:0016811
nDi.2.2.2.g02039	nDi.2.2.scaf00023:320174-322114	MI	FI	33.6511	132.66	1.97901	0.00275947
nDi.2.2.2.g03791	nDi.2.2.scaf00064:34895-41439	MI	FI	29.514	115.479	1.96816	0.00521306
nDi.2.2.2.g05468	nDi.2.2.scaf00146:60056-100137	MI	FI	227.53	889.187	1.96643	0.00476911	basement membrane proteoglycan	GO:0000003,GO:0016477,GO:0016358,GO:0061199,GO:0040017,GO:0009792,GO:0005515,GO:0007173,GO:0018996,GO:0005604,GO:0031581,GO:0030239,GO:0048644,GO:0008340,GO:0040010,GO:0006898,GO:0005198,GO:0002119
nDi.2.2.2.g00614	nDi.2.2.scaf00005:231365-236799	MI	FI	10.916	42.5194	1.96167	0.00332651	solute carrier organic anion transporter family member 4a1	GO:0006810,GO:0016020,GO:0005215
nDi.2.2.2.g07837	nDi.2.2.scaf00436:14048-21185	MI	FI	11.0828	42.4823	1.93855	0.00095965	methionyl-trna synthetase	GO:0005759,GO:0000003,GO:0005524,GO:0008168,GO:0006431,GO:0004825,GO:0009792
nDi.2.2.2.g03600	nDi.2.2.scaf00058:43745-47093	MI	FI	24.1391	92.4915	1.93795	0.000481902	acl-5 protein	GO:0008152,GO:0016746
nDi.2.2.2.g09010	nDi.2.2.scaf00729:8168-10414	MI	FI	115.663	442.755	1.93657	0.00112554
nDi.2.2.2.g04518	nDi.2.2.scaf00092:1910-4336	MI	FI	47.7102	181.233	1.92548	0.00191561	ligand-binding domain of nuclear hormone receptor family protein	GO:0003707,GO:0005634,GO:0043565,GO:0008270,GO:0043401,GO:0006351,GO:0003700
nDi.2.2.2.g09981	nDi.2.2.scaf01157:4491-5860	MI	FI	130.147	490.771	1.91491	0.00262792	u1 small nuclear ribonucleoprotein c	GO:0000003,GO:0005685,GO:0008340,GO:0040010,GO:0003723,GO:0006898,GO:0008270,GO:0009792
nDi.2.2.2.g04407	nDi.2.2.scaf00087:8457-8727	MI	FI	670.302	2523.81	1.91272	0.0022661
nDi.2.2.2.g03630	nDi.2.2.scaf00059:6697-8901	MI	FI	82.5257	310.462	1.9115	0.00241452	transmembrane protein 135	GO:0016020
nDi.2.2.2.g09639	nDi.2.2.scaf00983:3394-6054	MI	FI	13.5155	50.801	1.91024	0.00798725	nad-dependent deacetylase sirtuin-7	GO:0044424,GO:0070403,GO:0008270,GO:0006476
nDi.2.2.2.g03686	nDi.2.2.scaf00060:159782-168308	MI	FI	10.8817	40.7528	1.905	0.00237414	zinc finger ccch domain-containing protein 4	GO:0007275,GO:0008270,GO:0048518,GO:0040007,GO:0048856,GO:0003676
nDi.2.2.2.g05968	nDi.2.2.scaf00188:17331-19387	MI	FI	42.3392	158.368	1.90322	0.00104958	transmembrane protein 55b-like	GO:0019887,GO:0005956,GO:0016021
nDi.2.2.2.g08239	nDi.2.2.scaf00524:9692-25980	MI	FI	13.8964	51.6598	1.89433	0.00084011	rho guanine nucleotide exchange factor 7	GO:0005515,GO:0005622,GO:0035023,GO:0005089,GO:0006915,GO:0005543
nDi.2.2.2.g05634	nDi.2.2.scaf00159:39959-42236	MI	FI	28.7906	106.242	1.88369	0.0052615	dual specificity protein phosphatase 19	GO:0008330,GO:0008579,GO:0035335,GO:0004725,GO:0000188,GO:0005737,GO:0005515,GO:0043506,GO:0019887,GO:0043410,GO:0045860
nDi.2.2.2.g00802	nDi.2.2.scaf00007:87696-90661	MI	FI	27.7779	102.483	1.88337	0.00527152	acyltransferase family protein	GO:0001649,GO:0016310,GO:0007165,GO:0003714,GO:0016746,GO:0009888,GO:0045599,GO:0005737,GO:0042803,GO:0000122,GO:0060271,GO:0003713,GO:0005667,GO:0045944,GO:0032835
nDi.2.2.2.g09503	nDi.2.2.scaf00920:11809-16490	MI	FI	31.2251	115.002	1.88088	0.00444347	small conductance calcium-activated potassium isoform m	GO:0006813,GO:0016021,GO:0005516,GO:0016286
nDi.2.2.2.g08623	nDi.2.2.scaf00615:18493-21035	MI	FI	24.3466	88.9794	1.86975	0.00582675	dual specificity mitogen-activated protein kinase kinase 4	GO:0071260,GO:0005524,GO:0035666,GO:0034130,GO:0006468,GO:0034134,GO:0007254,GO:0004713,GO:0005515,GO:0004674,GO:0005829,GO:0008063,GO:0002755,GO:0034142,GO:0034138
nDi.2.2.2.g10143	nDi.2.2.scaf01280:3276-4045	MI	FI	71.9692	262.502	1.86688	0.00980317	nadh-ubiquinone oxidoreductase subunit b	GO:0008340,GO:0040010,GO:0006120,GO:0006898,GO:0005743,GO:0002119,GO:0008137,GO:0009792
nDi.2.2.2.g04041	nDi.2.2.scaf00072:66017-69780	MI	FI	37.3245	135.202	1.85692	0.00164661	cre-mig-17 protein	GO:0031012,GO:0044421,GO:0006508,GO:0004222,GO:0007229
nDi.2.2.2.g00277	nDi.2.2.scaf00002:891637-893425	MI	FI	29.4449	106.543	1.85535	0.00706096	mediator of rna polymerase ii transcription subunit 8-like	GO:0000003,GO:0002009,GO:0016592,GO:0001104,GO:0009792,GO:0040010,GO:0006357,GO:0040018,GO:0010171,GO:0002119
nDi.2.2.2.g03371	nDi.2.2.scaf00050:148383-149665	MI	FI	91.0814	328.261	1.84962	0.00353473
nDi.2.2.2.g05833	nDi.2.2.scaf00176:71714-77182	MI	FI	12.5633	45.0154	1.8412	0.00431489	ataxin-1	GO:0008542,GO:0005654,GO:0008344,GO:0042326,GO:0042405,GO:0005515,GO:0045944,GO:0043569,GO:0060079,GO:0003727
nDi.2.2.2.g04913	nDi.2.2.scaf00112:1197-1777	MI	FI	96.9829	346.726	1.83799	0.00659772
nDi.2.2.2.g09765	nDi.2.2.scaf01043:12470-13884	MI	FI	68.6679	244.693	1.83327	0.0027731
nDi.2.2.2.g07927	nDi.2.2.scaf00457:31209-37045	MI	FI	171.416	608.794	1.82845	0.00360359
nDi.2.2.2.g08168	nDi.2.2.scaf00507:30961-33777	MI	FI	29.7653	104.575	1.81283	0.00292127	swim zinc finger family protein	GO:0008270
nDi.2.2.2.g09209	nDi.2.2.scaf00803:4859-8637	MI	FI	13.0492	45.675	1.80745	0.00311029	sh2 domain-containing protein 4b	GO:0005515
nDi.2.2.2.g04774	nDi.2.2.scaf00103:123946-128383	MI	FI	14.561	50.7102	1.80017	0.0078525	run domain beclin-1 interacting and cystein-rich containing	GO:0045806,GO:0005515,GO:0005770,GO:0010507,GO:0005794,GO:0008270,GO:0005769
nDi.2.2.2.g06152	nDi.2.2.scaf00206:6610-13268	MI	FI	31.7173	110.444	1.79997	0.00253542	rho gtpase-activating protein 15	GO:0005515,GO:0007165,GO:0005622,GO:0005543
nDi.2.2.2.g04396	nDi.2.2.scaf00086:110111-113455	MI	FI	38.6398	134.419	1.79858	0.00782039	inhibin beta a chain precursor	GO:0005615,GO:0008083,GO:0042325,GO:0045786,GO:0009888,GO:0061039,GO:0045893,GO:0045637,GO:0006357,GO:0022602,GO:0009653,GO:0090092,GO:0051246,GO:0030218,GO:0043234,GO:0022402,GO:0040007,GO:0046880
nDi.2.2.2.g02014	nDi.2.2.scaf00023:136080-142025	MI	FI	31.2412	108.175	1.79185	0.00136582	protein-l-isoaspartate(d-aspartate) o-methyltransferase	GO:0006464,GO:0004719,GO:0032259,GO:0005737
nDi.2.2.2.g09850	nDi.2.2.scaf01081:5420-6827	MI	FI	271.89	938.209	1.78689	0.00555031	macrophage migration inhibitory factor	GO:0050731,GO:0005615,GO:0007166,GO:0010629,GO:0048731,GO:0005179,GO:0005126,GO:0030890,GO:0043518,GO:0050178,GO:0071157,GO:0042056,GO:0001516,GO:0070207,GO:0043498,GO:0005125,GO:0010739,GO:0007267,GO:0048146,GO:0043066,GO:0007530,GO:0010628,GO:0090344,GO:0009986,GO:0001880,GO:0004167,GO:0050715,GO:0070374,GO:0033138,GO:0050918
nDi.2.2.2.g03563	nDi.2.2.scaf00056:164824-171368	MI	FI	41.1154	140.801	1.7759	0.0031387	nuclear hormone receptor family member nhr-31	GO:0003707,GO:0005634,GO:0006970,GO:0006355,GO:0043565,GO:0008270,GO:0043401,GO:0003700,GO:0009792
nDi.2.2.2.g04868	nDi.2.2.scaf00109:80415-87700	MI	FI	25.1485	85.9242	1.77259	0.00443948	acetylcholinesterase 2	GO:0005623,GO:0040012,GO:0042803,GO:0003990,GO:0001507
nDi.2.2.2.g00654	nDi.2.2.scaf00005:570101-572076	MI	FI	76.7743	260.368	1.76186	0.00195822
nDi.2.2.2.g09073	nDi.2.2.scaf00753:11133-18325	MI	FI	17.4844	58.5513	1.74363	0.00969008	rna-binding protein ews	GO:0000003,GO:0005515,GO:0005730,GO:0000166,GO:0008270,GO:0015030,GO:0005737,GO:0003676
nDi.2.2.2.g02108	nDi.2.2.scaf00024:322918-324156	MI	FI	65.902	220.352	1.74142	0.00681371	cx module family protein	GO:0016021
nDi.2.2.2.g01090	nDi.2.2.scaf00010:56291-62965	MI	FI	21.7914	72.617	1.73655	0.00488066	roundabout homolog 2-like	GO:0005515,GO:0001764,GO:0005887,GO:0008038,GO:0033563
nDi.2.2.2.g03892	nDi.2.2.scaf00067:92724-106983	MI	FI	103.991	340.953	1.71311	0.00575913	5 -amp-activated protein kinase subunit gamma-2	GO:0005515,GO:0008152,GO:0040011,GO:0040035,GO:0003824,GO:0009792
nDi.2.2.2.g08864	nDi.2.2.scaf00683:10737-19222	MI	FI	13.8814	45.3321	1.70738	0.00377589	protein o-linked mannose -n-acetylglucosaminyltransferase	GO:0016740
nDi.2.2.2.g05417	nDi.2.2.scaf00142:95503-101514	MI	FI	25.1397	81.5265	1.6973	0.00741394	alr-1	GO:0005634,GO:0006355,GO:0000976,GO:0003700
nDi.2.2.2.g06544	nDi.2.2.scaf00247:46611-46887	MI	FI	15901.1	50911.5	1.67887	0.0066841
nDi.2.2.2.g09721	nDi.2.2.scaf01021:10397-14221	MI	FI	379.67	1195.81	1.65517	0.00844
nDi.2.2.2.g08758	nDi.2.2.scaf00652:23162-24641	MI	FI	186.609	585.782	1.65034	0.00710288
nDi.2.2.2.g03910	nDi.2.2.scaf00068:24301-33675	MI	FI	17.4065	54.2626	1.64033	0.00419257	zinc c2h2 type family protein	GO:0005622,GO:0008270
nDi.2.2.2.g07422	nDi.2.2.scaf00365:22657-35116	MI	FI	17.014	52.2747	1.61939	0.00813438	serine threonine-protein kinase mrck alpha	GO:0000226,GO:0005524,GO:0005622,GO:0006468,GO:0035556,GO:0005543,GO:0004713,GO:0046872,GO:0005515,GO:0005083,GO:0004674,GO:0007097
nDi.2.2.2.g02567	nDi.2.2.scaf00032:196773-200488	MI	FI	28.7908	88.353	1.61767	0.00847267	serine threonine-protein phosphatase pp1-beta catalytic subunit	GO:0019433,GO:0005981,GO:0007067,GO:0009792,GO:0019901,GO:0017018,GO:0072357,GO:0005730,GO:0005829,GO:0006470,GO:0070688,GO:0000164,GO:0030155,GO:0016568,GO:0001889,GO:0042587,GO:0046872,GO:0005979,GO:0007126,GO:0051301,GO:0050115,GO:0002119
nDi.2.2.2.g06822	nDi.2.2.scaf00281:42058-48229	MI	FI	41.069	125.948	1.61671	0.00682196	camk dcamkl protein kinase	GO:0000922,GO:0005524,GO:0019717,GO:0005813,GO:0035556,GO:0008017,GO:0007020,GO:0046777,GO:0004713,GO:0040001,GO:0004683,GO:0040011,GO:0010171,GO:0007026,GO:0046785,GO:0005876
nDi.2.2.2.g03639	nDi.2.2.scaf00059:77295-94693	MI	FI	21.6808	66.2179	1.61081	0.00774995	pdz domain containing protein	GO:0005515
nDi.2.2.2.g01400	nDi.2.2.scaf00014:120028-122537	MI	FI	80.6823	244.52	1.59963	0.00466077	translocon-associated protein subunit beta	GO:0006614,GO:0005783,GO:0004872,GO:0006412,GO:0016021,GO:0009792
nDi.2.2.2.g00707	nDi.2.2.scaf00006:106228-116984	MI	FI	25.992	77.9312	1.58414	0.00896534	zinc finger protein	GO:0008270,GO:0005622,GO:0003676
nDi.2.2.2.g09300	nDi.2.2.scaf00837:4716-15816	MI	FI	12.2764	36.1373	1.5576	0.00941373
nDi.2.2.2.g07242	nDi.2.2.scaf00336:6953-10206	MI	FI	79.5783	229.308	1.52684	0.00728718	eating: abnormal pharyngeal pumping family member (eat-18)	GO:0016021,GO:0007268,GO:0043051
nDi.2.2.2.g00052	nDi.2.2.scaf00001:285130-287068	MI	FI	12.9559	0	-1.79769e+308	0.00187673	protein artemis-like	GO:0050896,GO:0006259,GO:0004518
nDi.2.2.2.g00235	nDi.2.2.scaf00002:556617-557144	MI	FI	474419	0	-1.79769e+308	0.000560893
nDi.2.2.2.g00253	nDi.2.2.scaf00002:732275-733187	MI	FI	139.646	0	-1.79769e+308	0.00466077
nDi.2.2.2.g00378	nDi.2.2.scaf00003:488539-490694	MI	FI	28.5738	0	-1.79769e+308	0.0029368	had-superfamily hydrolase	GO:0008152,GO:0016787
nDi.2.2.2.g00535	nDi.2.2.scaf00004:660808-663917	MI	FI	10.5861	0	-1.79769e+308	0.0029368	mboat family protein	GO:0016746,GO:0010171,GO:0016021
nDi.2.2.2.g00591	nDi.2.2.scaf00005:69349-71562	MI	FI	29.114	0	-1.79769e+308	0.000498087	heterochromatin protein 1	GO:0000793,GO:0016571,GO:0006342,GO:0000781,GO:0044454,GO:0005700,GO:0000775,GO:0006259,GO:0005515,GO:0043565,GO:0000792
nDi.2.2.2.g00677	nDi.2.2.scaf00005:721884-722535	MI	FI	112.043	0	-1.79769e+308	0.000277348
nDi.2.2.2.g00910	nDi.2.2.scaf00008:14133-17217	MI	FI	16.3961	0	-1.79769e+308	0.000756926	cral trio domain containing protein	GO:0006810,GO:0016021
nDi.2.2.2.g00933	nDi.2.2.scaf00008:203611-206578	MI	FI	36.6077	0	-1.79769e+308	0.00069174
nDi.2.2.2.g01018	nDi.2.2.scaf00009:252629-253960	MI	FI	38.3868	0	-1.79769e+308	0.00187673	homeobox protein ceh-9	GO:0005634,GO:0006355,GO:0043565,GO:0003700
nDi.2.2.2.g01262	nDi.2.2.scaf00012:112698-116526	MI	FI	39.0061	0	-1.79769e+308	0.000756926	calcium-binding protein p22	GO:0007165,GO:0040011,GO:0005509,GO:0005578
nDi.2.2.2.g01272	nDi.2.2.scaf00012:199365-200742	MI	FI	35.9874	0	-1.79769e+308	0.00466077
nDi.2.2.2.g01375	nDi.2.2.scaf00013:483964-485246	MI	FI	657.239	0	-1.79769e+308	8.54388e-05
nDi.2.2.2.g01487	nDi.2.2.scaf00015:231112-232954	MI	FI	16.981	0	-1.79769e+308	0.000453719
nDi.2.2.2.g01609	nDi.2.2.scaf00017:57866-58906	MI	FI	49.3549	0	-1.79769e+308	0.000434526
nDi.2.2.2.g01614	nDi.2.2.scaf00017:91449-93331	MI	FI	12.4603	0	-1.79769e+308	0.0029368
nDi.2.2.2.g01811	nDi.2.2.scaf00019:434181-435696	MI	FI	903.328	0	-1.79769e+308	9.08694e-05
nDi.2.2.2.g01768	nDi.2.2.scaf00019:128713-134622	MI	FI	12.7959	0	-1.79769e+308	0.00729142
nDi.2.2.2.g02118	nDi.2.2.scaf00025:29787-31466	MI	FI	144.979	0	-1.79769e+308	9.3693e-05
nDi.2.2.2.g02166	nDi.2.2.scaf00025:294826-296521	MI	FI	31.4078	0	-1.79769e+308	0.000498087	ribosomal rna small subunit methyltransferase nep1-like	GO:0000003,GO:0070037,GO:0040007,GO:0002119,GO:0032259,GO:0009792
nDi.2.2.2.g02303	nDi.2.2.scaf00027:272745-273761	MI	FI	2253.78	0	-1.79769e+308	9.19855e-05	cytochrome oxidase subunit ii	GO:0006810,GO:0009055,GO:0020037,GO:0004129,GO:0022904,GO:0005507,GO:0005743,GO:0016021,GO:0070469
nDi.2.2.2.g02358	nDi.2.2.scaf00028:304746-308047	MI	FI	11.038	0	-1.79769e+308	0.00466077	transmembrane protein 129	GO:0016020
nDi.2.2.2.g02322	nDi.2.2.scaf00028:51258-53657	MI	FI	28.3611	0	-1.79769e+308	0.000316661	alpha 10 subunit of nicotinic acetylcholine receptor	GO:0005230,GO:0044464,GO:0016021,GO:0006811,GO:0045211
nDi.2.2.2.g02514	nDi.2.2.scaf00031:186251-187095	MI	FI	30.7854	0	-1.79769e+308	0.00729142	mitochondrial ribosomal protein l18	GO:0040010,GO:0005622,GO:0002119,GO:0009792
nDi.2.2.2.g02505	nDi.2.2.scaf00031:133406-138663	MI	FI	97.4815	0	-1.79769e+308	0.000498087	af2 peptide	GO:0007218
nDi.2.2.2.g02594	nDi.2.2.scaf00033:37069-39986	MI	FI	25.7653	0	-1.79769e+308	0.000316661	guanine nucleotide-binding protein g subunit alpha-like	GO:0007186,GO:0030424,GO:0005515,GO:0031234,GO:0005525,GO:0004871,GO:0043025
nDi.2.2.2.g02792	nDi.2.2.scaf00037:180288-184757	MI	FI	14.1982	0	-1.79769e+308	0.00187673
nDi.2.2.2.g02841	nDi.2.2.scaf00038:269260-273916	MI	FI	30.23	0	-1.79769e+308	0.000756926	small heat shock protein	GO:0005515,GO:0050789,GO:0006950,GO:0009987,GO:0005737
nDi.2.2.2.g03064	nDi.2.2.scaf00043:197877-202863	MI	FI	17.4489	0	-1.79769e+308	0.00466077	matrix metalloproteinase-24-like	GO:0031012,GO:0006508,GO:0004222,GO:0008270
nDi.2.2.2.g03203	nDi.2.2.scaf00046:186650-188045	MI	FI	25.7824	0	-1.79769e+308	0.00466077
nDi.2.2.2.g03249	nDi.2.2.scaf00047:201119-203070	MI	FI	92.287	0	-1.79769e+308	0.000117513	msp-domain protein 1 variant	GO:0005856,GO:0005198
nDi.2.2.2.g03402	nDi.2.2.scaf00051:142070-145588	MI	FI	87.1372	0	-1.79769e+308	8.71722e-05
nDi.2.2.2.g03435	nDi.2.2.scaf00052:98529-100827	MI	FI	11.5163	0	-1.79769e+308	0.00729142
nDi.2.2.2.g03956	nDi.2.2.scaf00069:115758-119293	MI	FI	77.9641	0	-1.79769e+308	9.03912e-05
nDi.2.2.2.g04106	nDi.2.2.scaf00074:171214-171984	MI	FI	93.4193	0	-1.79769e+308	0.00729142
nDi.2.2.2.g04133	nDi.2.2.scaf00075:158439-162070	MI	FI	25.8793	0	-1.79769e+308	0.000434526	trypsin family protein	GO:0004252,GO:0006508
nDi.2.2.2.g04158	nDi.2.2.scaf00076:117374-121063	MI	FI	18.4484	0	-1.79769e+308	0.0029368	protein isoform b	GO:0016021,GO:0009792
nDi.2.2.2.g04752	nDi.2.2.scaf00102:141220-142403	MI	FI	22.3695	0	-1.79769e+308	0.00729142	msp domain-containing protein	GO:0005856,GO:0005198
nDi.2.2.2.g04768	nDi.2.2.scaf00103:85314-89247	MI	FI	18.426	0	-1.79769e+308	0.00187673	syntaxin 1b	GO:0016020,GO:0005515,GO:0051649,GO:0044464,GO:0015031,GO:0016192
nDi.2.2.2.g04788	nDi.2.2.scaf00104:93317-94124	MI	FI	240.755	0	-1.79769e+308	0.000756926
nDi.2.2.2.g04854	nDi.2.2.scaf00108:42568-46073	MI	FI	11.8679	0	-1.79769e+308	0.00729142	protein isoform a	GO:0009792
nDi.2.2.2.g05422	nDi.2.2.scaf00143:25869-26106	MI	FI	1273.22	0	-1.79769e+308	8.54388e-05	cytochrome c oxidase subunit i	GO:0009055,GO:0005840,GO:0006810,GO:0020037,GO:0004129,GO:0009060,GO:0022900,GO:0006412,GO:0016021,GO:0005743,GO:0070469,GO:0003735
nDi.2.2.2.g05930	nDi.2.2.scaf00185:41730-42733	MI	FI	116500	0	-1.79769e+308	0.000473299	sodium potassium-transporting atpase alpha-3 chain	GO:0016020,GO:0006754,GO:0006810,GO:0046872,GO:0015662,GO:0000166
nDi.2.2.2.g06029	nDi.2.2.scaf00193:47164-48609	MI	FI	55.2751	0	-1.79769e+308	0.00187673	glutaredoxin-related protein 5	GO:0015035,GO:0043231,GO:0009055,GO:0040010,GO:0040015,GO:0045454,GO:0009792
nDi.2.2.2.g06083	nDi.2.2.scaf00199:21861-24372	MI	FI	14.6393	0	-1.79769e+308	0.00466077
nDi.2.2.2.g06085	nDi.2.2.scaf00199:26774-27763	MI	FI	76.5142	0	-1.79769e+308	0.00729142	glutaredoxin family protein	GO:0015035,GO:0009055,GO:0045454
nDi.2.2.2.g06115	nDi.2.2.scaf00202:16178-19998	MI	FI	11.1758	0	-1.79769e+308	0.0069312	p40	GO:0009792
nDi.2.2.2.g06130	nDi.2.2.scaf00203:57218-58359	MI	FI	31.4072	0	-1.79769e+308	0.00729142
nDi.2.2.2.g06173	nDi.2.2.scaf00208:27949-30206	MI	FI	16.9912	0	-1.79769e+308	0.00187673	inositol polyphosphate kinase family protein	GO:0043229,GO:0016310,GO:0008440
nDi.2.2.2.g06195	nDi.2.2.scaf00210:20140-25559	MI	FI	18.788	0	-1.79769e+308	0.000560893
nDi.2.2.2.g06674	nDi.2.2.scaf00262:25231-27286	MI	FI	25.0754	0	-1.79769e+308	0.00729142
nDi.2.2.2.g06754	nDi.2.2.scaf00272:4437-9515	MI	FI	45.0349	0	-1.79769e+308	8.43302e-05
nDi.2.2.2.g06755	nDi.2.2.scaf00272:10910-12795	MI	FI	758.563	0	-1.79769e+308	8.86889e-05
nDi.2.2.2.g06913	nDi.2.2.scaf00291:51726-56014	MI	FI	12.5072	0	-1.79769e+308	0.0069312
nDi.2.2.2.g06991	nDi.2.2.scaf00302:49888-54141	MI	FI	21.0451	0	-1.79769e+308	0.000277348	calcium calmodulin-dependent 3 -cyclic nucleotide phosphodiesterase 1c	GO:0046872,GO:0004114,GO:0007165,GO:0008152,GO:0005516
nDi.2.2.2.g07140	nDi.2.2.scaf00321:34482-36882	MI	FI	30.23	0	-1.79769e+308	0.000756926
nDi.2.2.2.g07264	nDi.2.2.scaf00339:19699-20837	MI	FI	78.5177	0	-1.79769e+308	0.000434526
nDi.2.2.2.g07602	nDi.2.2.scaf00394:384-1542	MI	FI	49.1869	0	-1.79769e+308	0.000756926
nDi.2.2.2.g07702	nDi.2.2.scaf00411:2254-4917	MI	FI	43.6221	0	-1.79769e+308	0.000235158	protein cwc15 homolog	GO:0003723,GO:0000398,GO:0006898,GO:0071013,GO:0009792
nDi.2.2.2.g07735	nDi.2.2.scaf00416:9158-15452	MI	FI	11.2566	0	-1.79769e+308	0.001193	globin family protein	GO:0015671,GO:0020037,GO:0019825
nDi.2.2.2.g07944	nDi.2.2.scaf00461:10320-11504	MI	FI	148.437	0	-1.79769e+308	0.000316661
nDi.2.2.2.g07955	nDi.2.2.scaf00463:2783-4115	MI	FI	61.9035	0	-1.79769e+308	0.00729142	dna-directed rna polymerase ii subunit rpb11-like	GO:0005665,GO:0003677,GO:0000398,GO:0006370,GO:0050434,GO:0030275,GO:0006283,GO:0006468,GO:0005666,GO:0046983,GO:0006368,GO:0003899,GO:0004672,GO:0006367
nDi.2.2.2.g07996	nDi.2.2.scaf00473:27602-28124	MI	FI	173.437	0	-1.79769e+308	0.00729142	ribosomal protein l36 containing protein	GO:0005840,GO:0040010,GO:0006412,GO:0003735
nDi.2.2.2.g08150	nDi.2.2.scaf00505:1984-3762	MI	FI	200.942	0	-1.79769e+308	8.68123e-05
nDi.2.2.2.g08316	nDi.2.2.scaf00542:12732-13248	MI	FI	103.619	0	-1.79769e+308	0.000560892	major sperm protein	GO:0000003,GO:0005856,GO:0005737,GO:0009792,GO:0040010,GO:0019915,GO:0031143,GO:0005198
nDi.2.2.2.g08314	nDi.2.2.scaf00542:9578-10109	MI	FI	207.07	0	-1.79769e+308	0.000130306	major sperm protein	GO:0000003,GO:0005856,GO:0005737,GO:0009792,GO:0040010,GO:0019915,GO:0031143,GO:0005198
nDi.2.2.2.g08315	nDi.2.2.scaf00542:11630-12172	MI	FI	149.608	0	-1.79769e+308	0.000235158	major sperm protein	GO:0000003,GO:0005856,GO:0005737,GO:0009792,GO:0040010,GO:0019915,GO:0031143,GO:0005198
nDi.2.2.2.g08330	nDi.2.2.scaf00545:15088-16465	MI	FI	45.7861	0	-1.79769e+308	0.0029368	bis(5 -nucleosyl)-tetraphosphatase	GO:0006167,GO:0006754,GO:0019693,GO:0004081,GO:0043135,GO:0006917,GO:0006172,GO:0015967
nDi.2.2.2.g08374	nDi.2.2.scaf00555:25579-27415	MI	FI	38.387	0	-1.79769e+308	0.000756926
nDi.2.2.2.g08383	nDi.2.2.scaf00557:13235-17551	MI	FI	45.9723	0	-1.79769e+308	0.000148874	dm dna binding domain containing protein	GO:0000122,GO:0005634,GO:0007548,GO:0045138,GO:0043565
nDi.2.2.2.g08393	nDi.2.2.scaf00560:2075-4206	MI	FI	16.3738	0	-1.79769e+308	0.00466077	nt5c3 protein	GO:0000287,GO:0008253,GO:0005737
nDi.2.2.2.g08586	nDi.2.2.scaf00607:26494-27788	MI	FI	67.0798	0	-1.79769e+308	0.00729142	tb2 hva22 family protein	GO:0004872
nDi.2.2.2.g08653	nDi.2.2.scaf00624:2950-5058	MI	FI	16.3106	0	-1.79769e+308	0.0029368
nDi.2.2.2.g08725	nDi.2.2.scaf00645:4111-10704	MI	FI	20.2278	0	-1.79769e+308	0.000235158	gamma-glutamyltranspeptidase family protein	GO:0003840
nDi.2.2.2.g08936	nDi.2.2.scaf00707:9104-10722	MI	FI	41.4582	0	-1.79769e+308	0.000560893
nDi.2.2.2.g08971	nDi.2.2.scaf00717:18313-23397	MI	FI	34.0623	0	-1.79769e+308	0.000194113
nDi.2.2.2.g09132	nDi.2.2.scaf00779:4570-6316	MI	FI	15.3814	0	-1.79769e+308	0.001193	p40	GO:0046872,GO:0009792
nDi.2.2.2.g09274	nDi.2.2.scaf00828:13989-16126	MI	FI	25.0022	0	-1.79769e+308	0.0029368	member ras oncogene family	GO:0005783,GO:0031090,GO:0006184,GO:0019003,GO:0031410,GO:0044446,GO:0003924,GO:0006886,GO:0012505,GO:0005768,GO:0006913,GO:0005515,GO:0005794,GO:0007264,GO:0005525
nDi.2.2.2.g09576	nDi.2.2.scaf00953:10660-14244	MI	FI	11.2771	0	-1.79769e+308	0.0029368	nematode astacin protease family member (nas-9)	GO:0006508,GO:0004222,GO:0008270,GO:0009792
nDi.2.2.2.g09644	nDi.2.2.scaf00985:0-100	MI	FI	194449	0	-1.79769e+308	8.73191e-05
nDi.2.2.2.g09665	nDi.2.2.scaf00994:10576-12812	MI	FI	16.1108	0	-1.79769e+308	0.00729142	histone chaperone asf-1	GO:0042393,GO:0005634,GO:0048477,GO:0000785,GO:0006260,GO:0006334,GO:0007283,GO:0060378
nDi.2.2.2.g09712	nDi.2.2.scaf01018:2885-4051	MI	FI	70.9848	0	-1.79769e+308	0.000498087	cre-rab-37 protein	GO:0016020,GO:0046907,GO:0006184,GO:0007264,GO:0005525,GO:0005793,GO:0015031,GO:0003924
nDi.2.2.2.g09774	nDi.2.2.scaf01047:8281-9670	MI	FI	22.4567	0	-1.79769e+308	0.001193
nDi.2.2.2.g09775	nDi.2.2.scaf01047:12666-13842	MI	FI	211.141	0	-1.79769e+308	0.000316661	pyridoxal-phosphate dependent enzyme family protein	GO:0008152,GO:0003824,GO:0030170
nDi.2.2.2.g09780	nDi.2.2.scaf01050:8802-11945	MI	FI	28.0123	0	-1.79769e+308	0.00187673
nDi.2.2.2.g09985	nDi.2.2.scaf01159:5091-7853	MI	FI	53.5193	0	-1.79769e+308	0.0029368
nDi.2.2.2.g10104	nDi.2.2.scaf01249:8893-10045	MI	FI	198.653	0	-1.79769e+308	0.000235158	von willebrand factor type c domain-containing protein	GO:0001558,GO:0005520,GO:0004867,GO:0005576
nDi.2.2.2.g10261	nDi.2.2.scaf01380:351-568	MI	FI	335.045	0	-1.79769e+308	0.00187673	filamin abp280 repeat family protein	GO:0003779
nDi.2.2.2.g10269	nDi.2.2.scaf01385:3239-6533	MI	FI	1840.79	0	-1.79769e+308	8.46209e-05	sode_dirim ame: full	GO:0004784,GO:0006801,GO:0005615,GO:0046872,GO:0055114
nDi.2.2.2.g10444	nDi.2.2.scaf01561:4117-6172	MI	FI	64.9233	0	-1.79769e+308	0.000194113	c (cysteine rich motor neuron protein) homolog family member (crm-1)	GO:0005520,GO:0000003,GO:0001558,GO:0009653,GO:0004867,GO:0048731,GO:0018996,GO:0009790,GO:0005576,GO:0040018,GO:0040015
nDi.2.2.2.g10565	nDi.2.2.scaf01735:284-1754	MI	FI	126.219	0	-1.79769e+308	0.000277348	pyridoxal-phosphate dependent enzyme family protein	GO:0008152,GO:0003824,GO:0030170
nDi.2.2.2.g10566	nDi.2.2.scaf01735:4015-4666	MI	FI	379.554	0	-1.79769e+308	0.0029368
nDi.2.2.2.g10749	nDi.2.2.scaf02004:1592-1687	MI	FI	28037.8	0	-1.79769e+308	0.000117513
nDi.2.2.2.g10828	nDi.2.2.scaf02154:229-1190	MI	FI	31.1244	0	-1.79769e+308	0.00466077	rna binding protein	GO:0016021
nDi.2.2.2.g10877	nDi.2.2.scaf02259:1118-2018	MI	FI	100.121	0	-1.79769e+308	0.000434526	protein embryonic gonad	GO:0003707,GO:0035151,GO:0007427,GO:0007088,GO:0000122,GO:0043565,GO:0008270,GO:0005634,GO:0035290,GO:0070491,GO:0046845,GO:0007517,GO:0004879,GO:0048813,GO:0001078,GO:0008544,GO:0043401,GO:0007354
nDi.2.2.2.g10881	nDi.2.2.scaf02268:261-1067	MI	FI	735.921	0	-1.79769e+308	8.47662e-05	small heat shock protein ov25-1	GO:0001817,GO:0006469,GO:0051716,GO:0000267,GO:0048523,GO:0006950,GO:0048518,GO:0043292,GO:0019901
nDi.2.2.2.g11059	nDi.2.2.scaf02737:63-1826	MI	FI	10.6853	0	-1.79769e+308	0.00466077
nDi.2.2.2.g11149	nDi.2.2.scaf02963:407-1624	MI	FI	58.1183	0	-1.79769e+308	0.000560893
nDi.2.2.2.g11184	nDi.2.2.scaf03092:805-1157	MI	FI	1100.7	0	-1.79769e+308	0.000270915
nDi.2.2.2.g11406	nDi.2.2.scaf03780:27-992	MI	FI	190.809	0	-1.79769e+308	0.000188268	mgc68765 protein	GO:0005515
nDi.2.2.2.g11438	nDi.2.2.scaf03905:614-1351	MI	FI	448.564	0	-1.79769e+308	0.001193	sphingomyelin phosphodiesterase 1	GO:0006685,GO:0004767
nDi.2.2.2.g11570	nDi.2.2.scaf04434:20-1207	MI	FI	45.5576	0	-1.79769e+308	0.00187673	scavenger receptor cysteine-rich domain protein	GO:0016020,GO:0005044
nDi.2.2.2.g11616	nDi.2.2.scaf04700:0-1026	MI	FI	81.1113	0	-1.79769e+308	0.000560893
nDi.2.2.2.g11865	nDi.2.2.scaf05833:66-807	MI	FI	665.806	0	-1.79769e+308	9.03912e-05	superoxide dismutase	GO:0004784,GO:0005615,GO:0055114,GO:0060378,GO:0005829,GO:0005507,GO:0008270,GO:0005739,GO:0019430,GO:0005634,GO:0018991,GO:0042803,GO:0008340,GO:0007281,GO:0040027,GO:0071688,GO:0001306
nDi.2.2.2.g11905	nDi.2.2.scaf06025:145-937	MI	FI	134.939	0	-1.79769e+308	0.001193	scavenger receptor cysteine-rich domain protein	GO:0016020,GO:0005044
nDi.2.2.2.g12043	nDi.2.2.scaf06711:441-638	MI	FI	389.917	0	-1.79769e+308	0.00466077
nDi.2.2.2.g12126	nDi.2.2.scaf07200:114-812	MI	FI	145.319	0	-1.79769e+308	0.000756926	tensin-like c1 domain-containing phosphatase	GO:0003779,GO:0005856,GO:0007044,GO:0005925,GO:0008138,GO:0006470,GO:0005737,GO:0010761
nDi.2.2.2.g12240	nDi.2.2.scaf07901:32-603	MI	FI	81.5651	0	-1.79769e+308	0.000633472
nDi.2.2.2.g12257	nDi.2.2.scaf08022:308-493	MI	FI	487.962	0	-1.79769e+308	0.00466077	g-protein coupled receptor	GO:0007186,GO:0004872,GO:0016021
nDi.2.2.2.g12301	nDi.2.2.scaf08295:398-560	MI	FI	3265.17	0	-1.79769e+308	0.000112932	small heat shock protein	GO:0006950
nDi.2.2.2.g12380	nDi.2.2.scaf08856:71-615	MI	FI	143.03	0	-1.79769e+308	0.000560893	dual specificity phosphatase	GO:0035335,GO:0008138,GO:0004725
nDi.2.2.2.g12432	nDi.2.2.scaf09333:128-197	MI	FI	90192.7	0	-1.79769e+308	0.000316661
nDi.2.2.2.g12574	nDi.2.2.scaf10656:111-342	MI	FI	362.916	0	-1.79769e+308	0.00069174	pyridoxal-phosphate dependent enzyme family protein	GO:0008152,GO:0003824,GO:0030170
nDi.2.2.2.g12583	nDi.2.2.scaf10735:32-212	MI	FI	1886.33	0	-1.79769e+308	0.000141416
nDi.2.2.2.g12664	nDi.2.2.scaf11720:182-357	MI	FI	1075.51	0	-1.79769e+308	0.000560893	pyridoxal-phosphate dependent enzyme family protein	GO:0008152,GO:0003824,GO:0030170
nDi.2.2.2.g12819	nDi.2.2.scaf14752:44-240	MI	FI	357.286	0	-1.79769e+308	0.00729142	scavenger receptor cysteine-rich domain protein	GO:0016020,GO:0005044
nDi.2.2.2.g09890	nDi.2.2.scaf01103:12053-12684	MI	FI	831.787	248.483	-1.74307	0.00541597	hsp20 alpha crystallin family protein	GO:0006950
nDi.2.2.2.g10654	nDi.2.2.scaf01844:3028-3659	MI	FI	831.787	248.483	-1.74307	0.00541597	hsp20 alpha crystallin family protein	GO:0006950
nDi.2.2.2.g08447	nDi.2.2.scaf00571:11458-15957	MI	FI	771.322	205.577	-1.90766	0.00193628	galactoside-binding lectin family protein	GO:0005515,GO:0060102,GO:0005529,GO:0016936
nDi.2.2.2.g11640	nDi.2.2.scaf04828:38-470	MI	FI	4072.22	1012.81	-2.00745	0.00428514	transthyretin-like protein partial	GO:0005615
nDi.2.2.2.g12150	nDi.2.2.scaf07323:63-811	MI	FI	575011	141348	-2.02434	0.00352396
nDi.2.2.2.g08614	nDi.2.2.scaf00613:20955-27994	MI	FI	132.99	30.1935	-2.13901	0.00182911
nDi.2.2.2.g05320	nDi.2.2.scaf00135:92467-96426	MI	FI	192.832	40.9083	-2.23688	0.000497327	hexokinase family protein	GO:0016310,GO:0005524,GO:0005515,GO:0006096,GO:0004396,GO:0060361
nDi.2.2.2.g06335	nDi.2.2.scaf00224:28786-32980	MI	FI	1060.54	201.233	-2.39786	2.39142e-05	kruppel-like factor 5	GO:0003677,GO:0001525,GO:0043277,GO:0006366,GO:0045893,GO:0006915,GO:0030033,GO:0019915,GO:0044255,GO:0005730,GO:0005794,GO:0008270,GO:0003700,GO:0008284
nDi.2.2.2.g07600	nDi.2.2.scaf00393:10088-27512	MI	FI	21.3228	3.8329	-2.47589	0.0052958	cre-cdh-1 protein	GO:0005509,GO:0007156,GO:0016021,GO:0005886
nDi.2.2.2.g06290	nDi.2.2.scaf00219:46330-69175	MI	FI	13.7162	2.40991	-2.50883	0.00288266	laminin a	GO:0002009,GO:0010950,GO:0042127,GO:0051788,GO:0040017,GO:0009792,GO:0005515,GO:0040035,GO:0005604,GO:0071711,GO:0007414,GO:0009408,GO:0006915,GO:0007155,GO:0040027,GO:0001764,GO:0006898,GO:0010171,GO:0040007
nDi.2.2.2.g12342	nDi.2.2.scaf08590:427-519	MI	FI	697257	100079	-2.80055	3.57569e-05
nDi.2.2.2.g03614	nDi.2.2.scaf00058:118995-128230	MI	FI	905.665	80.7762	-3.48698	5.89835e-10	c-terminal binding protein	GO:0022416,GO:0005634,GO:0016616,GO:0003714,GO:0070491,GO:0030111,GO:0051287,GO:0042803,GO:0055114,GO:0003676,GO:0000122,GO:0003713,GO:0008022,GO:0001700,GO:0035220
nDi.2.2.2.g07763	nDi.2.2.scaf00421:37928-42021	MI	FI	798.933	62.1681	-3.68383	2.47177e-05	tubby protein homolog	GO:0005615
nDi.2.2.2.g01797	nDi.2.2.scaf00019:345578-346147	MI	FI	859.372	56.3235	-3.93147	0.00175433
nDi.2.2.2.g01862	nDi.2.2.scaf00020:324038-354788	MI	FI	63.0475	3.78719	-4.05724	2.09531e-06
nDi.2.2.2.g09271	nDi.2.2.scaf00827:15113-18668	MI	FI	240.127	14.3182	-4.06788	0.000633472	zinc transporter zip11	GO:0016020,GO:0055085,GO:0046873,GO:0030001
nDi.2.2.2.g03194	nDi.2.2.scaf00046:128269-134763	MI	FI	1389.95	71.2401	-4.2862	0	ef hand family protein	GO:0005515,GO:0005509,GO:0007268
nDi.2.2.2.g08388	nDi.2.2.scaf00559:2919-6021	MI	FI	489.138	19.6082	-4.64071	0.000304781	tetraspanin family protein	GO:0016021
nDi.2.2.2.g06796	nDi.2.2.scaf00277:50776-54850	MI	FI	5062.54	47.2086	-6.74467	0	probable atp-dependent rna helicase ddx47	GO:0005524,GO:0006364,GO:0009792,GO:0008026,GO:0006915,GO:0003676,GO:0040010,GO:0005515,GO:0005730,GO:0010171,GO:0040035,GO:0008380,GO:0002119

## Sheet: FU v MT
Gene	Locus	Sample 1	Sample 2	Value 1	Value 2	log2(fold_change)	q Value	Annotation	GO terms
nDi.2.2.2.g00112	nDi.2.2.scaf00001:671154-672629	MT	FU	0	200.401	1.79769e+308	0.000163773
nDi.2.2.2.g00060	nDi.2.2.scaf00001:325430-329417	MT	FU	0	33.8975	1.79769e+308	6.2259e-05	bactericidal permeability-increasing protein precursor	GO:0008289
nDi.2.2.2.g00332	nDi.2.2.scaf00003:179040-179283	MT	FU	0	404.662	1.79769e+308	0.00354262
nDi.2.2.2.g00461	nDi.2.2.scaf00004:144643-152677	MT	FU	0	15.4882	1.79769e+308	0.00242698	protein isoform d	GO:0016787,GO:0016021
nDi.2.2.2.g00453	nDi.2.2.scaf00004:69095-71757	MT	FU	0	84.7107	1.79769e+308	0.000416899
nDi.2.2.2.g00613	nDi.2.2.scaf00005:217095-218195	MT	FU	0	163.327	1.79769e+308	0.000253481
nDi.2.2.2.g00594	nDi.2.2.scaf00005:83760-84221	MT	FU	0	2200.43	1.79769e+308	0.000313122
nDi.2.2.2.g00678	nDi.2.2.scaf00005:724108-724530	MT	FU	0	4712.08	1.79769e+308	0.000257618
nDi.2.2.2.g00704	nDi.2.2.scaf00006:81300-82036	MT	FU	0	138.941	1.79769e+308	0.000167729
nDi.2.2.2.g00753	nDi.2.2.scaf00006:598280-604004	MT	FU	0	51.8	1.79769e+308	0.000435527	hypothetical protein Bm1_50630 [Brugia malayi]	GO:0040010,GO:0008340,GO:0002009,GO:0040011,GO:0018996,GO:0002119
nDi.2.2.2.g00780	nDi.2.2.scaf00006:730245-735012	MT	FU	0	20.8649	1.79769e+308	0.0038758	larval opioid receptor	GO:0007186,GO:0004872,GO:0016021
nDi.2.2.2.g00832	nDi.2.2.scaf00007:210153-211519	MT	FU	0	99.9819	1.79769e+308	3.2611e-05
nDi.2.2.2.g00860	nDi.2.2.scaf00007:398397-402445	MT	FU	0	55.5538	1.79769e+308	0.000198625	traf3-interacting protein 1	GO:0045184,GO:0030992,GO:0006972,GO:0005932,GO:0035085,GO:0042073,GO:0035058,GO:0048609,GO:0006935,GO:0055088,GO:0006461,GO:0005215,GO:0043053
nDi.2.2.2.g00973	nDi.2.2.scaf00008:507436-511841	MT	FU	0	33.4593	1.79769e+308	0.000326887	bactericidal permeability increasing protein	GO:0008289,GO:0040011,GO:0040015
nDi.2.2.2.g01017	nDi.2.2.scaf00009:249637-251173	MT	FU	0	239.185	1.79769e+308	7.37232e-05
nDi.2.2.2.g01058	nDi.2.2.scaf00009:496201-496651	MT	FU	0	87.5164	1.79769e+308	0.00134434	1-deoxy-d-xylulose 5-phosphate reductoisomerase	GO:0005515,GO:0055114,GO:0070402
nDi.2.2.2.g01010	nDi.2.2.scaf00009:145497-146817	MT	FU	0	386.034	1.79769e+308	0.000295975
nDi.2.2.2.g01114	nDi.2.2.scaf00010:229806-231745	MT	FU	0	25.6438	1.79769e+308	0.00134434
nDi.2.2.2.g01116	nDi.2.2.scaf00010:237176-238894	MT	FU	0	86.552	1.79769e+308	0.000306375
nDi.2.2.2.g01113	nDi.2.2.scaf00010:219548-222105	MT	FU	0	33.8876	1.79769e+308	0.00604091	for rac-1 and cdc-42 family member (rrc-1)	GO:0016020,GO:0043229,GO:0005515,GO:0007264,GO:0043547,GO:0044444,GO:0005096
nDi.2.2.2.g01253	nDi.2.2.scaf00012:59273-63664	MT	FU	0	52.289	1.79769e+308	0.000416346	protein glb- isoform b	GO:0015671,GO:0020037,GO:0005344,GO:0019825
nDi.2.2.2.g01254	nDi.2.2.scaf00012:70275-75546	MT	FU	0	72.5258	1.79769e+308	0.000194113	follicle stimulating hormone receptor	GO:0007186,GO:0040010,GO:0016500,GO:0006952,GO:0016021,GO:0009792
nDi.2.2.2.g01260	nDi.2.2.scaf00012:101730-104269	MT	FU	0	479.684	1.79769e+308	0.00222784
nDi.2.2.2.g01299	nDi.2.2.scaf00012:412358-419150	MT	FU	0	41.8445	1.79769e+308	0.0013312	homeobox protein six2	GO:0072107,GO:2000729,GO:0030878,GO:0042474,GO:0001759,GO:0003700,GO:0090191,GO:0072075,GO:0043524,GO:0002062,GO:0090190,GO:0045944,GO:0006606,GO:0045596,GO:0007519,GO:0051451,GO:0072513,GO:0090103,GO:0071599,GO:0000122,GO:0005730,GO:0005667,GO:0043565,GO:0003337,GO:0048538,GO:0072095,GO:0045664,GO:0044212,GO:0072193,GO:0007501,GO:0048701,GO:0007605,GO:0072172,GO:0021610,GO:0032403
nDi.2.2.2.g01508	nDi.2.2.scaf00015:339064-339986	MT	FU	0	62.89	1.79769e+308	0.00896217
nDi.2.2.2.g01525	nDi.2.2.scaf00015:429724-432118	MT	FU	0	64.8822	1.79769e+308	0.00222784	glia maturation factor beta	GO:0007399,GO:0007165,GO:0006468,GO:0005622,GO:0003779,GO:0004860,GO:0004871,GO:0008047,GO:0043085
nDi.2.2.2.g01509	nDi.2.2.scaf00015:341465-346639	MT	FU	0	439.738	1.79769e+308	0.000170246
nDi.2.2.2.g01529	nDi.2.2.scaf00015:456128-459566	MT	FU	0	35.3973	1.79769e+308	0.00134434
nDi.2.2.2.g01611	nDi.2.2.scaf00017:68089-68779	MT	FU	0	525.567	1.79769e+308	0.000241697
nDi.2.2.2.g01665	nDi.2.2.scaf00017:337317-337539	MT	FU	0	629.316	1.79769e+308	0.00222784
nDi.2.2.2.g01857	nDi.2.2.scaf00020:272159-273386	MT	FU	0	220.813	1.79769e+308	0.000289143
nDi.2.2.2.g01888	nDi.2.2.scaf00021:49198-51640	MT	FU	0	52.7229	1.79769e+308	0.000659138	iq calmodulin-binding motif family protein	GO:0005515,GO:0007165,GO:0008603
nDi.2.2.2.g01984	nDi.2.2.scaf00022:351014-360010	MT	FU	0	41.7938	1.79769e+308	0.000206494	nuclear hormone receptor family member (nhr-23)	GO:0003707,GO:0005634,GO:0018991,GO:0006355,GO:0004887,GO:0040011,GO:0018996,GO:0040018,GO:0008270,GO:0043565,GO:0010171,GO:0043401,GO:0002119
nDi.2.2.2.g01987	nDi.2.2.scaf00022:382286-385649	MT	FU	0	21.781	1.79769e+308	0.00575731	isoform b	GO:0005515
nDi.2.2.2.g02080	nDi.2.2.scaf00024:189143-192814	MT	FU	0	221.775	1.79769e+308	0.00244742
nDi.2.2.2.g02179	nDi.2.2.scaf00025:375976-379659	MT	FU	0	26.9217	1.79769e+308	0.000652252	solute carrier family facilitated glucose transporter member 1	GO:0008643,GO:0055085,GO:0008152,GO:0044464,GO:0016021,GO:0051119
nDi.2.2.2.g02564	nDi.2.2.scaf00032:172308-182157	MT	FU	0	25.3592	1.79769e+308	0.00021097	dopamine d2-like receptor-like	GO:0000003,GO:0016021,GO:0001591,GO:0007212
nDi.2.2.2.g02570	nDi.2.2.scaf00032:221369-225053	MT	FU	0	45.4485	1.79769e+308	0.000242926	hypothetical protein Bm1_29720 [Brugia malayi]	GO:0005515
nDi.2.2.2.g02595	nDi.2.2.scaf00033:41325-42843	MT	FU	0	43.1197	1.79769e+308	0.0038758	glutathione peroxidase	GO:0006979,GO:0005615,GO:0004602,GO:0055114
nDi.2.2.2.g02596	nDi.2.2.scaf00033:45606-49716	MT	FU	0	71.2281	1.79769e+308	0.000235158	innexin unc-7	GO:0005921,GO:0018991,GO:0042221,GO:0016264,GO:0040011,GO:0016021,GO:0043051,GO:0055077,GO:0032589
nDi.2.2.2.g02610	nDi.2.2.scaf00033:119484-127759	MT	FU	0	36.61	1.79769e+308	0.000201557	glycosyl transferase family 8 protein	GO:0005515,GO:0016757,GO:0046716
nDi.2.2.2.g02643	nDi.2.2.scaf00034:13631-15500	MT	FU	0	136.835	1.79769e+308	0.00016075	lipase family protein	GO:0004806,GO:0006629
nDi.2.2.2.g02932	nDi.2.2.scaf00041:28452-31487	MT	FU	0	33.4097	1.79769e+308	0.00288034	wrt-10 protein	GO:0040011,GO:0040018
nDi.2.2.2.g03021	nDi.2.2.scaf00042:249188-251235	MT	FU	0	25.6325	1.79769e+308	0.000454919
nDi.2.2.2.g03119	nDi.2.2.scaf00044:191075-192410	MT	FU	0	60.3493	1.79769e+308	0.00222784	dan domain-containing protein	GO:0007399,GO:0039022,GO:0014032,GO:0005615,GO:0032525,GO:0016015,GO:0060675,GO:0009887,GO:0048263,GO:0035582,GO:0014029,GO:0036122
nDi.2.2.2.g03130	nDi.2.2.scaf00044:264931-266641	MT	FU	0	42.9818	1.79769e+308	0.00239016
nDi.2.2.2.g03324	nDi.2.2.scaf00049:108145-109586	MT	FU	0	84.9335	1.79769e+308	0.000835829
nDi.2.2.2.g03329	nDi.2.2.scaf00049:134189-136698	MT	FU	0	73.3961	1.79769e+308	0.000454919
nDi.2.2.2.g03332	nDi.2.2.scaf00049:148825-153562	MT	FU	0	109.328	1.79769e+308	0.00244742	myosin light polypeptide 1	GO:0018991,GO:0040011,GO:0005509
nDi.2.2.2.g03413	nDi.2.2.scaf00051:212245-215337	MT	FU	0	239.911	1.79769e+308	0.000197685	dead box atp-dependent rna helicase	GO:0005524,GO:0003676,GO:0008026
nDi.2.2.2.g03443	nDi.2.2.scaf00052:144487-148147	MT	FU	0	22.3583	1.79769e+308	0.00352939	hypothetical protein Bm1_33845 [Brugia malayi]	GO:0007186,GO:0016021
nDi.2.2.2.g03485	nDi.2.2.scaf00054:857-2242	MT	FU	0	41.1042	1.79769e+308	8.56855e-05	hypothetical protein TRIADDRAFT_52590 [Trichoplax adhaerens]	GO:0009279,GO:0005524,GO:0005737,GO:0008033
nDi.2.2.2.g03580	nDi.2.2.scaf00057:70019-76043	MT	FU	0	16.2593	1.79769e+308	0.00604091	protein phosphatase 1 regulatory subunit 3d-like	GO:0005515
nDi.2.2.2.g03791	nDi.2.2.scaf00064:34895-41439	MT	FU	0	35.7552	1.79769e+308	0.00134434
nDi.2.2.2.g03794	nDi.2.2.scaf00064:52975-54819	MT	FU	0	178.04	1.79769e+308	0.00016075
nDi.2.2.2.g03876	nDi.2.2.scaf00066:178396-184513	MT	FU	0	63.2249	1.79769e+308	0.000100545	class a rhodopsin-like g-protein coupled receptor	GO:0007186,GO:0016021
nDi.2.2.2.g03942	nDi.2.2.scaf00069:6044-7276	MT	FU	0	79.4141	1.79769e+308	0.000450078	cuticlin 1	GO:0010171
nDi.2.2.2.g03967	nDi.2.2.scaf00069:195345-198042	MT	FU	0	395.007	1.79769e+308	0.000565861
nDi.2.2.2.g03981	nDi.2.2.scaf00070:88350-93058	MT	FU	0	24.5964	1.79769e+308	0.000434526	cg1428- partial	GO:0008152,GO:0003824
nDi.2.2.2.g03982	nDi.2.2.scaf00070:97738-100722	MT	FU	0	201.733	1.79769e+308	0.000368899	core-2 i-branching enzyme family protein	GO:0008375,GO:0016020
nDi.2.2.2.g03985	nDi.2.2.scaf00070:116247-120931	MT	FU	0	20.2138	1.79769e+308	0.0013312
nDi.2.2.2.g04162	nDi.2.2.scaf00076:157130-161390	MT	FU	0	250.798	1.79769e+308	0.000442156	major facilitator superfamily domain-containing protein 10	GO:0055085,GO:0016021,GO:0005886,GO:0005215
nDi.2.2.2.g04206	nDi.2.2.scaf00078:158486-160438	MT	FU	0	62.9387	1.79769e+308	0.00604091
nDi.2.2.2.g04344	nDi.2.2.scaf00084:82807-87750	MT	FU	0	585.427	1.79769e+308	0.00102126	cre-mex-1 protein	GO:0000003,GO:0002009,GO:0001704,GO:0003730,GO:0009792,GO:0000122,GO:0030010,GO:0008340,GO:0009880,GO:0001708,GO:0008266,GO:0008270,GO:0043186
nDi.2.2.2.g04389	nDi.2.2.scaf00086:71555-77771	MT	FU	0	38.086	1.79769e+308	0.00124662
nDi.2.2.2.g04470	nDi.2.2.scaf00090:11702-15879	MT	FU	0	53.5974	1.79769e+308	0.000454919	bruno-3 transcript variant 17	GO:0003729,GO:0017148,GO:0000166,GO:0043234,GO:0042803
nDi.2.2.2.g04556	nDi.2.2.scaf00094:10734-12611	MT	FU	0	148.558	1.79769e+308	0.000235158
nDi.2.2.2.g04555	nDi.2.2.scaf00094:645-1645	MT	FU	0	167.117	1.79769e+308	0.000211367
nDi.2.2.2.g04639	nDi.2.2.scaf00097:128751-133431	MT	FU	0	24.5747	1.79769e+308	0.00134434	odr-3	GO:0030425,GO:0043025,GO:0031683,GO:0006972,GO:0004871,GO:0006935,GO:0007188,GO:0007608,GO:0005834,GO:0006184,GO:0003924,GO:0046872,GO:0001664,GO:0042048,GO:0005525,GO:0031513
nDi.2.2.2.g04822	nDi.2.2.scaf00106:89482-92899	MT	FU	0	33.8181	1.79769e+308	0.000650614	major facilitator superfamily protein	GO:0055085,GO:0016021
nDi.2.2.2.g04875	nDi.2.2.scaf00110:6857-8582	MT	FU	0	171.046	1.79769e+308	0.000231004
nDi.2.2.2.g04906	nDi.2.2.scaf00111:100792-104290	MT	FU	0	52.1544	1.79769e+308	0.000497327	neuronal acetylcholine receptor subunit alpha-7	GO:0007610,GO:0005230,GO:0004872,GO:0044464,GO:0006811,GO:0048519,GO:0010033,GO:0016021,GO:0009987,GO:0051239,GO:0050877
nDi.2.2.2.g04921	nDi.2.2.scaf00112:45201-50104	MT	FU	0	23.7536	1.79769e+308	3.2611e-05
nDi.2.2.2.g04945	nDi.2.2.scaf00113:93698-98896	MT	FU	0	27.2276	1.79769e+308	0.00896217
nDi.2.2.2.g04955	nDi.2.2.scaf00114:113877-119528	MT	FU	0	24.5255	1.79769e+308	0.00244742	meis homeobox 2	GO:0060429,GO:0005634,GO:0001654,GO:0045893,GO:0007389,GO:0006357,GO:0009887,GO:0048514,GO:0043565,GO:0003700,GO:0048598,GO:0048468
nDi.2.2.2.g05036	nDi.2.2.scaf00119:82527-85259	MT	FU	0	71.4862	1.79769e+308	8.56855e-05
nDi.2.2.2.g05066	nDi.2.2.scaf00121:82894-84120	MT	FU	0	59.3553	1.79769e+308	0.00604091	chondroitin proteoglycan 2	GO:0008061,GO:0006030,GO:0005576
nDi.2.2.2.g05146	nDi.2.2.scaf00125:81605-81973	MT	FU	0	610.347	1.79769e+308	1.58705e-05
nDi.2.2.2.g05228	nDi.2.2.scaf00130:311-2464	MT	FU	0	114.866	1.79769e+308	0.000118188
nDi.2.2.2.g05292	nDi.2.2.scaf00134:12482-17363	MT	FU	0	18.2877	1.79769e+308	0.00288034	gex interacting protein 10	GO:0031430,GO:0040011,GO:0051493,GO:0008092,GO:0071688,GO:0005863
nDi.2.2.2.g05371	nDi.2.2.scaf00139:15202-18584	MT	FU	0	281.106	1.79769e+308	0.000843882	innexin family protein	GO:0002009,GO:0005921,GO:0018991,GO:0042221,GO:0005737,GO:0040010,GO:0040011,GO:0040035,GO:0043051,GO:0032589,GO:0002119
nDi.2.2.2.g05427	nDi.2.2.scaf00143:72206-72590	MT	FU	0	279.718	1.79769e+308	0.000450078
nDi.2.2.2.g05505	nDi.2.2.scaf00149:67849-70961	MT	FU	0	21.9162	1.79769e+308	0.00203283	cuticlin 1	GO:0060102,GO:0010171
nDi.2.2.2.g05747	nDi.2.2.scaf00169:25833-28781	MT	FU	0	48.4104	1.79769e+308	0.00604091	egf-like domain containing protein	GO:0016020,GO:0030154
nDi.2.2.2.g05750	nDi.2.2.scaf00169:38170-41935	MT	FU	0	44.4347	1.79769e+308	0.00353473	g-protein coupled partial	GO:0007186,GO:0004872,GO:0016021
nDi.2.2.2.g05764	nDi.2.2.scaf00170:67263-70446	MT	FU	0	191.716	1.79769e+308	0.000244787	kelch motif family protein	GO:0005515
nDi.2.2.2.g05781	nDi.2.2.scaf00172:66699-67071	MT	FU	0	327.532	1.79769e+308	0.0013312
nDi.2.2.2.g05783	nDi.2.2.scaf00172:73584-73954	MT	FU	0	1617.93	1.79769e+308	0.00036739
nDi.2.2.2.g05785	nDi.2.2.scaf00172:81398-83046	MT	FU	0	98.3429	1.79769e+308	0.000111143	collagen alpha-1 chain-like	GO:0048513
nDi.2.2.2.g05794	nDi.2.2.scaf00173:82932-85762	MT	FU	0	79.7958	1.79769e+308	7.47163e-06	chaperonin complex tcp-1 eta	GO:0005524,GO:0044429,GO:0006950,GO:0016023,GO:0001819,GO:0005515,GO:0016021,GO:0019724,GO:0042110,GO:0002696,GO:0002440,GO:0019222,GO:0043234,GO:0050778,GO:0042981,GO:0042113,GO:0042026
nDi.2.2.2.g05847	nDi.2.2.scaf00178:7424-7966	MT	FU	0	616.875	1.79769e+308	0.000316661
nDi.2.2.2.g05937	nDi.2.2.scaf00186:650-1971	MT	FU	0	1312.91	1.79769e+308	0.00116087
nDi.2.2.2.g06002	nDi.2.2.scaf00191:25581-29068	MT	FU	0	97.7241	1.79769e+308	0.000138801
nDi.2.2.2.g06127	nDi.2.2.scaf00203:27166-30104	MT	FU	0	33.7496	1.79769e+308	0.000524657	zona pellucida-like domain containing protein	GO:0004386,GO:0005488
nDi.2.2.2.g06197	nDi.2.2.scaf00210:40733-47020	MT	FU	0	147.295	1.79769e+308	0.000197685	cre-pal-1 protein	GO:0005914,GO:0007443,GO:0048103,GO:0035019,GO:0005737,GO:0003705,GO:0007420,GO:0008258,GO:0006541,GO:0035224,GO:0005515,GO:0007298,GO:0042078,GO:0006309,GO:0030720,GO:0003151,GO:0001748,GO:0007409,GO:0030175,GO:0000977,GO:0045944,GO:0007156,GO:0042693,GO:0007280,GO:0004151,GO:0000776,GO:0006207,GO:0035147,GO:0005524,GO:0045186,GO:0035160,GO:0045176,GO:0009880,GO:0016021,GO:0043296,GO:0030031,GO:…
nDi.2.2.2.g06313	nDi.2.2.scaf00221:63857-68950	MT	FU	0	359.407	1.79769e+308	0.00084011	lipase family protein	GO:0004806,GO:0006629
nDi.2.2.2.g06471	nDi.2.2.scaf00238:12306-14741	MT	FU	0	1371.39	1.79769e+308	0.0081735
nDi.2.2.2.g06474	nDi.2.2.scaf00238:29699-32936	MT	FU	0	439.725	1.79769e+308	0.00233484
nDi.2.2.2.g06546	nDi.2.2.scaf00247:60403-64316	MT	FU	0	17.8014	1.79769e+308	0.00604091
nDi.2.2.2.g06550	nDi.2.2.scaf00249:12444-17148	MT	FU	0	29.2843	1.79769e+308	0.0013312	serine threonine-protein kinase nek7-like	GO:0004713,GO:0005524,GO:0006468
nDi.2.2.2.g06555	nDi.2.2.scaf00249:53560-59953	MT	FU	0	16.7915	1.79769e+308	0.000450078	lbp bpi cetp c-terminal domain containing protein	GO:0008289,GO:0019915
nDi.2.2.2.g06565	nDi.2.2.scaf00250:53926-54887	MT	FU	0	86.2587	1.79769e+308	0.000450078
nDi.2.2.2.g06654	nDi.2.2.scaf00259:59330-62445	MT	FU	0	294.337	1.79769e+308	0.000382854	hypothetical protein LOAG_05362 [Loa loa]	GO:0005488
nDi.2.2.2.g06652	nDi.2.2.scaf00259:46659-49784	MT	FU	0	242.885	1.79769e+308	0.000532728
nDi.2.2.2.g06659	nDi.2.2.scaf00260:50248-51330	MT	FU	0	68.7492	1.79769e+308	0.00604091	calcium and integrin binding family member 2	GO:0005509,GO:0007229,GO:0040015,GO:0005578
nDi.2.2.2.g06756	nDi.2.2.scaf00272:21914-23125	MT	FU	0	90.1433	1.79769e+308	0.000450078
nDi.2.2.2.g06831	nDi.2.2.scaf00283:5589-13913	MT	FU	0	31.065	1.79769e+308	0.000454919
nDi.2.2.2.g06930	nDi.2.2.scaf00294:180-1779	MT	FU	0	604.831	1.79769e+308	0.000239237	adenosine deaminase-like	GO:0019239,GO:0009168
nDi.2.2.2.g06996	nDi.2.2.scaf00304:7040-9158	MT	FU	0	100.275	1.79769e+308	0.00604091
nDi.2.2.2.g07098	nDi.2.2.scaf00316:37072-40288	MT	FU	0	74.8324	1.79769e+308	0.00015782	sterol o-acyltransferase 1	GO:0016020,GO:0044464,GO:0008202,GO:0008340,GO:0040011,GO:0009987,GO:0008374,GO:0065007
nDi.2.2.2.g07192	nDi.2.2.scaf00327:50300-51440	MT	FU	0	765.604	1.79769e+308	0.000582775	bone morphogenetic protein 3	GO:0008083,GO:0005576,GO:0007267,GO:0040007,GO:0001501,GO:0070700
nDi.2.2.2.g07275	nDi.2.2.scaf00340:28798-36694	MT	FU	0	38.0521	1.79769e+308	2.01804e-05
nDi.2.2.2.g07305	nDi.2.2.scaf00347:5784-14297	MT	FU	0	21.3234	1.79769e+308	0.00033429	dopamine transporter	GO:0051583,GO:0006821,GO:0005330,GO:0005254,GO:0042734,GO:0016021
nDi.2.2.2.g07401	nDi.2.2.scaf00361:21706-26008	MT	FU	0	51.1751	1.79769e+308	0.00027968	f-box lrr-repeat protein 7-like isoform 2	GO:0005515
nDi.2.2.2.g07425	nDi.2.2.scaf00366:6387-11813	MT	FU	0	67.1291	1.79769e+308	0.000170246
nDi.2.2.2.g07426	nDi.2.2.scaf00366:26416-35560	MT	FU	0	70.6698	1.79769e+308	0.000177738	mitogen-activated protein kinase 15	GO:0004713,GO:0005524,GO:0004674,GO:0006468,GO:0040007,GO:0002119,GO:0009792
nDi.2.2.2.g07432	nDi.2.2.scaf00367:33187-40349	MT	FU	0	36.5225	1.79769e+308	0.000235158	ribonuclease zc3h12a	GO:0008270,GO:0003676
nDi.2.2.2.g07447	nDi.2.2.scaf00370:2327-3531	MT	FU	0	310.174	1.79769e+308	0.00036739
nDi.2.2.2.g07526	nDi.2.2.scaf00382:678-2352	MT	FU	0	18.5681	1.79769e+308	0.00604091
nDi.2.2.2.g07651	nDi.2.2.scaf00403:7181-10982	MT	FU	0	29.9406	1.79769e+308	0.000927572	galactoside-binding lectin family protein	GO:0005515,GO:0005529
nDi.2.2.2.g07655	nDi.2.2.scaf00403:36130-42458	MT	FU	0	15.8044	1.79769e+308	0.00604091	leishmanolysin-2 (m08 family)	GO:0016020,GO:0007155,GO:0006508,GO:0004222,GO:0008270
nDi.2.2.2.g07667	nDi.2.2.scaf00406:2617-4023	MT	FU	0	35.9936	1.79769e+308	0.00604091
nDi.2.2.2.g07692	nDi.2.2.scaf00410:5456-6357	MT	FU	0	52.8859	1.79769e+308	0.00876146	glutamate-gated chloride channel	GO:0042493,GO:0030054,GO:0006811,GO:0031987,GO:0008068,GO:0008144,GO:0016021,GO:0043051,GO:0005886,GO:0045211
nDi.2.2.2.g07715	nDi.2.2.scaf00413:175-2475	MT	FU	0	38.8715	1.79769e+308	0.00611862	hypothetical kda protein in chromosome	GO:0015671,GO:0020037,GO:0005344,GO:0019825
nDi.2.2.2.g07783	nDi.2.2.scaf00426:13084-13625	MT	FU	0	122.762	1.79769e+308	0.00288034
nDi.2.2.2.g07847	nDi.2.2.scaf00440:20914-26668	MT	FU	0	19.5233	1.79769e+308	0.000167729
nDi.2.2.2.g07875	nDi.2.2.scaf00446:17020-20414	MT	FU	0	26.445	1.79769e+308	0.00223254
nDi.2.2.2.g07891	nDi.2.2.scaf00450:20694-22708	MT	FU	0	110.14	1.79769e+308	0.00194462	transthyretin-like protein 5	GO:0008340,GO:0005615
nDi.2.2.2.g07964	nDi.2.2.scaf00464:20407-25262	MT	FU	0	37.2827	1.79769e+308	0.000454919	cutical collagen 6	GO:0042302,GO:0005581
nDi.2.2.2.g08161	nDi.2.2.scaf00506:13019-15460	MT	FU	0	420.587	1.79769e+308	0.00134434
nDi.2.2.2.g08196	nDi.2.2.scaf00513:16021-26724	MT	FU	0	97.1072	1.79769e+308	0.00048215	hypothetical protein LOAG_00413 [Loa loa]	GO:0005488
nDi.2.2.2.g08197	nDi.2.2.scaf00513:29560-30656	MT	FU	0	112.162	1.79769e+308	0.00118686
nDi.2.2.2.g08215	nDi.2.2.scaf00518:29457-32980	MT	FU	0	42.8689	1.79769e+308	0.00201509	gaba neurotransmitter transporter 1	GO:0023061,GO:0010033,GO:0016021,GO:0007268,GO:0005624,GO:0005328,GO:0006836,GO:0005886,GO:0046903,GO:0065007
nDi.2.2.2.g08369	nDi.2.2.scaf00555:1334-2305	MT	FU	0	1366.23	1.79769e+308	0.000499179	small nuclear ribonucleoprotein sm d1	GO:0005654,GO:0003723,GO:0007507,GO:0071013,GO:0005515,GO:0030532,GO:0005829,GO:0005689,GO:0071011,GO:0000245,GO:0034660,GO:0000387
nDi.2.2.2.g08467	nDi.2.2.scaf00575:16309-18873	MT	FU	0	84.6972	1.79769e+308	0.000116437	collagen family member (col-3)	GO:0042302,GO:0019915,GO:0006898,GO:0040011,GO:0010171,GO:0040007,GO:0002119,GO:0009792
nDi.2.2.2.g08691	nDi.2.2.scaf00634:24637-25119	MT	FU	0	419.054	1.79769e+308	0.000121629
nDi.2.2.2.g08711	nDi.2.2.scaf00641:23908-25126	MT	FU	0	34.5371	1.79769e+308	0.00288034
nDi.2.2.2.g08812	nDi.2.2.scaf00668:11289-13171	MT	FU	0	49.4123	1.79769e+308	0.000167729	ground-like domain containing protein	GO:0007276
nDi.2.2.2.g08895	nDi.2.2.scaf00692:20223-23568	MT	FU	0	917.884	1.79769e+308	0.000416346
nDi.2.2.2.g08908	nDi.2.2.scaf00697:120-777	MT	FU	0	767.921	1.79769e+308	0.00604091
nDi.2.2.2.g08973	nDi.2.2.scaf00718:7092-7419	MT	FU	0	186.626	1.79769e+308	0.00223464
nDi.2.2.2.g09224	nDi.2.2.scaf00808:4266-8732	MT	FU	0	18.8985	1.79769e+308	0.00604091	cre-egl-20 protein	GO:0033554,GO:0008356,GO:0007569,GO:0009888,GO:0044464,GO:0030971,GO:0035556,GO:0040028,GO:0005578,GO:0005109,GO:0007389,GO:0019915,GO:0060070,GO:0030334,GO:0009967,GO:0000904
nDi.2.2.2.g09268	nDi.2.2.scaf00827:121-2020	MT	FU	0	1072.8	1.79769e+308	0.000836322
nDi.2.2.2.g09341	nDi.2.2.scaf00855:104-473	MT	FU	0	543.122	1.79769e+308	2.25683e-05
nDi.2.2.2.g09375	nDi.2.2.scaf00868:13036-14665	MT	FU	0	318.403	1.79769e+308	0.00076839
nDi.2.2.2.g09402	nDi.2.2.scaf00880:14248-17255	MT	FU	0	30.39	1.79769e+308	0.0013312	doublecortin family protein	GO:0005622,GO:0035556
nDi.2.2.2.g09398	nDi.2.2.scaf00880:1623-2871	MT	FU	0	17.7077	1.79769e+308	0.00288034	udp-n-acetylmuramoylalanine--d-glutamate ligase-like	GO:0009058,GO:0005524,GO:0051301,GO:0008764,GO:0008360,GO:0005737
nDi.2.2.2.g09416	nDi.2.2.scaf00885:9492-10840	MT	FU	0	57.115	1.79769e+308	0.0015183
nDi.2.2.2.g09447	nDi.2.2.scaf00896:14744-16614	MT	FU	0	117.925	1.79769e+308	0.000454919	egf-like domain containing protein	GO:0005515
nDi.2.2.2.g09605	nDi.2.2.scaf00968:998-1909	MT	FU	0	74.5555	1.79769e+308	0.000885167
nDi.2.2.2.g09675	nDi.2.2.scaf01000:12819-15121	MT	FU	0	130.485	1.79769e+308	0.000174103	filamin abp280 repeat family protein	GO:0032991,GO:0009653,GO:0005515,GO:0007275,GO:0043232,GO:0022414,GO:0009987
nDi.2.2.2.g09704	nDi.2.2.scaf01015:1876-2725	MT	FU	0	28.7222	1.79769e+308	0.00288034	transcription factor sox-2	GO:0030324,GO:0001649,GO:0002009,GO:0042127,GO:0007166,GO:0009792,GO:0048593,GO:0043565,GO:0040035,GO:0045597,GO:0045892,GO:0045165,GO:0005634,GO:0018991,GO:0042221,GO:0021536,GO:0045665,GO:0040010,GO:0040011,GO:0009967,GO:0045944,GO:0010171,GO:0050974,GO:0048646,GO:0048598,GO:0002119
nDi.2.2.2.g09734	nDi.2.2.scaf01029:174-506	MT	FU	0	308.323	1.79769e+308	0.000498087	short chain protein isoform a	GO:0000166,GO:0055114,GO:0016491
nDi.2.2.2.g09803	nDi.2.2.scaf01060:1170-6066	MT	FU	0	330.16	1.79769e+308	0.000619391	integrase core domain containing protein	GO:0005488
nDi.2.2.2.g09802	nDi.2.2.scaf01060:510-1032	MT	FU	0	98.7082	1.79769e+308	0.000835829
nDi.2.2.2.g09895	nDi.2.2.scaf01106:601-4209	MT	FU	0	26.6457	1.79769e+308	0.000713608	cre-wrt- protein	GO:0016020,GO:0040027,GO:0016485,GO:0040011,GO:0018996,GO:0040018,GO:0007154,GO:0009792
nDi.2.2.2.g09914	nDi.2.2.scaf01119:11159-12370	MT	FU	0	45.8205	1.79769e+308	0.00575731	cre-let-653 protein	GO:0000003,GO:0008340,GO:0002009,GO:0002064,GO:0040011,GO:0035150
nDi.2.2.2.g09955	nDi.2.2.scaf01143:6441-7410	MT	FU	0	194.483	1.79769e+308	0.000319244
nDi.2.2.2.g09954	nDi.2.2.scaf01143:4600-5569	MT	FU	0	194.483	1.79769e+308	0.000319244
nDi.2.2.2.g09974	nDi.2.2.scaf01153:4295-6216	MT	FU	0	51.3692	1.79769e+308	0.00604091	riboflavin kinase	GO:0016310,GO:0008531,GO:0009231
nDi.2.2.2.g10004	nDi.2.2.scaf01171:6259-7109	MT	FU	0	883.328	1.79769e+308	0.000235158
nDi.2.2.2.g10044	nDi.2.2.scaf01205:77-2159	MT	FU	0	62.1878	1.79769e+308	0.00604091	pap2 superfamily protein	GO:0016020,GO:0016787,GO:0044255,GO:0044464,GO:0016311
nDi.2.2.2.g10084	nDi.2.2.scaf01233:515-5360	MT	FU	0	43.0373	1.79769e+308	0.000235158	low-density lipoprotein receptor domain class a containing protein	GO:0005515
nDi.2.2.2.g10100	nDi.2.2.scaf01245:7193-9933	MT	FU	0	32.7369	1.79769e+308	0.00196524	galactoside-binding lectin family protein	GO:0005515,GO:0005529
nDi.2.2.2.g10170	nDi.2.2.scaf01298:6708-8269	MT	FU	0	42.7018	1.79769e+308	0.00288034	phosphomevalonate kinase	GO:0070723,GO:0016310,GO:0005524,GO:0019287,GO:0005829,GO:0006695,GO:0005777,GO:0004631,GO:0005625
nDi.2.2.2.g10193	nDi.2.2.scaf01323:1546-4908	MT	FU	0	731.244	1.79769e+308	0.00364663
nDi.2.2.2.g10292	nDi.2.2.scaf01406:190-672	MT	FU	0	419.054	1.79769e+308	0.000121629
nDi.2.2.2.g10303	nDi.2.2.scaf01418:650-1971	MT	FU	0	1312.91	1.79769e+308	0.00116087
nDi.2.2.2.g10305	nDi.2.2.scaf01419:6678-7569	MT	FU	0	132.002	1.79769e+308	0.000235158	cre-sul-2 protein	GO:0008152,GO:0008484
nDi.2.2.2.g10345	nDi.2.2.scaf01456:2092-3883	MT	FU	0	285.504	1.79769e+308	0.000453091	serine threonine protein kinase	GO:0005524,GO:0004674,GO:0006468
nDi.2.2.2.g10355	nDi.2.2.scaf01467:3468-3900	MT	FU	0	213.456	1.79769e+308	0.00108278
nDi.2.2.2.g10360	nDi.2.2.scaf01471:4005-7093	MT	FU	0	27.9986	1.79769e+308	0.00015445	elongation factor mitochondrial-like	GO:0006184,GO:0005622,GO:0003746,GO:0016779,GO:0005525,GO:0006414,GO:0003924
nDi.2.2.2.g10368	nDi.2.2.scaf01477:4914-6814	MT	FU	0	45.6105	1.79769e+308	0.000434355	cre-	GO:0009888,GO:0021591
nDi.2.2.2.g10391	nDi.2.2.scaf01505:4948-6565	MT	FU	0	520.074	1.79769e+308	0.000283222	uridine phosphorylase	GO:0006212,GO:0004850,GO:0006218,GO:0009032,GO:0005737,GO:0046104,GO:0009166
nDi.2.2.2.g10422	nDi.2.2.scaf01538:3771-5682	MT	FU	0	68.9478	1.79769e+308	0.000167729
nDi.2.2.2.g10439	nDi.2.2.scaf01556:1446-4426	MT	FU	0	216.307	1.79769e+308	0.00604091
nDi.2.2.2.g10495	nDi.2.2.scaf01637:471-4781	MT	FU	0	229.783	1.79769e+308	0.00022191	heparan sulfate glucosamine 3-o-sulfotransferase 5	GO:0046596,GO:0005794,GO:0008467,GO:0016021,GO:0006477,GO:0050819,GO:0015015
nDi.2.2.2.g10498	nDi.2.2.scaf01640:4900-5783	MT	FU	0	171.765	1.79769e+308	0.00288034
nDi.2.2.2.g10502	nDi.2.2.scaf01646:4052-5157	MT	FU	0	38.5243	1.79769e+308	0.00203462
nDi.2.2.2.g10539	nDi.2.2.scaf01697:708-1116	MT	FU	0	791.254	1.79769e+308	0.00154398	adipocyte plasma membrane-associated protein	GO:0016844,GO:0009058
nDi.2.2.2.g10540	nDi.2.2.scaf01697:3403-4625	MT	FU	0	717.189	1.79769e+308	0.000181201	strictosidine synthase family protein	GO:0016844,GO:0009058
nDi.2.2.2.g10550	nDi.2.2.scaf01711:9-1406	MT	FU	0	44.084	1.79769e+308	0.000454919	cuticle collagen dpy-2	GO:0040032,GO:0042302,GO:0040014,GO:0005581,GO:0040002
nDi.2.2.2.g10553	nDi.2.2.scaf01714:3989-5515	MT	FU	0	230.125	1.79769e+308	0.00198474	cre-irk-3 protein	GO:0046620,GO:0005009,GO:0034059,GO:0008286,GO:0040014,GO:0048132,GO:0060250,GO:0005911,GO:0007390,GO:0007411,GO:0006974,GO:0042391,GO:0045927,GO:0007285,GO:0006813,GO:0005242,GO:0008361,GO:0034765,GO:0005488,GO:0007446,GO:0046777,GO:0060180,GO:0007626,GO:0008340,GO:0005899,GO:0048133,GO:2000377,GO:0042220,GO:0008284
nDi.2.2.2.g10572	nDi.2.2.scaf01747:113-1726	MT	FU	0	62.9387	1.79769e+308	0.00604091
nDi.2.2.2.g10598	nDi.2.2.scaf01776:3420-4306	MT	FU	0	254.296	1.79769e+308	0.00604091	hypothetical protein LOAG_12108 [Loa loa]	GO:0016021
nDi.2.2.2.g10601	nDi.2.2.scaf01782:459-3597	MT	FU	0	71.8739	1.79769e+308	0.00016992	protein fam43a	GO:0005515
nDi.2.2.2.g10719	nDi.2.2.scaf01943:195-1908	MT	FU	0	78.8266	1.79769e+308	8.56855e-05
nDi.2.2.2.g10758	nDi.2.2.scaf02019:341-2512	MT	FU	0	50.2437	1.79769e+308	0.00242698	zinc finger protein	GO:0005622,GO:0008270,GO:0003676
nDi.2.2.2.g10805	nDi.2.2.scaf02102:100-2541	MT	FU	0	29.5249	1.79769e+308	0.00560772	kunitz bovine pancreatic trypsin inhibitor domain protein	GO:0004867
nDi.2.2.2.g10818	nDi.2.2.scaf02138:768-1366	MT	FU	0	575.222	1.79769e+308	0.00566797	zinc c2h2 type family protein	GO:0005622,GO:0008270
nDi.2.2.2.g10873	nDi.2.2.scaf02247:908-1724	MT	FU	0	164.227	1.79769e+308	0.000167729	organic cation transporter protein	GO:0055085,GO:0016021,GO:0022857
nDi.2.2.2.g10878	nDi.2.2.scaf02262:1675-2079	MT	FU	0	433.015	1.79769e+308	0.000805963	major facilitator superfamily transporter	GO:0055085,GO:0016021,GO:0022857
nDi.2.2.2.g10880	nDi.2.2.scaf02267:1050-2005	MT	FU	0	277.356	1.79769e+308	0.000214522
nDi.2.2.2.g10922	nDi.2.2.scaf02354:10-2171	MT	FU	0	18.3298	1.79769e+308	0.00118798	elongation factor tu-like	GO:0005856,GO:0042645,GO:0006184,GO:0003746,GO:0016779,GO:0006414,GO:0003924,GO:0043234,GO:0005743,GO:0005525,GO:0007017
nDi.2.2.2.g10927	nDi.2.2.scaf02370:7-2110	MT	FU	0	104.82	1.79769e+308	0.000326887	Prominin-1-A [Ascaris suum]	GO:0016021
nDi.2.2.2.g10931	nDi.2.2.scaf02381:412-1852	MT	FU	0	43.2259	1.79769e+308	0.0038107	ptx1 homeodomain	GO:0000003,GO:0005634,GO:0000981,GO:0034243,GO:0000976,GO:0009792,GO:0040011,GO:0040015
nDi.2.2.2.g10938	nDi.2.2.scaf02396:1013-1397	MT	FU	0	5519.04	1.79769e+308	0.000235158	uncoordinated family member (unc-62)	GO:0016477,GO:0048477,GO:0006355,GO:0045727,GO:0009792,GO:0005515,GO:0040035,GO:0043565,GO:0003700,GO:0005634,GO:0018991,GO:0007501,GO:0042692,GO:0008340,GO:0019915,GO:0010171,GO:0002119
nDi.2.2.2.g10994	nDi.2.2.scaf02545:284-1562	MT	FU	0	295.494	1.79769e+308	0.000203396	fibronectin type iii domain protein	GO:0000132,GO:0003384,GO:0005913,GO:0030506,GO:0016328,GO:0030017,GO:0042074
nDi.2.2.2.g11008	nDi.2.2.scaf02596:91-910	MT	FU	0	1703.48	1.79769e+308	0.000886965
nDi.2.2.2.g11053	nDi.2.2.scaf02726:1066-1765	MT	FU	0	827.419	1.79769e+308	8.56855e-05
nDi.2.2.2.g11094	nDi.2.2.scaf02827:25-793	MT	FU	0	399.853	1.79769e+308	0.00896217	filamin abp280 repeat family protein	GO:0005884,GO:0003779,GO:0061038,GO:0007015,GO:0007126,GO:0010171,GO:0030728,GO:0009792
nDi.2.2.2.g11095	nDi.2.2.scaf02828:64-1012	MT	FU	0	31.4974	1.79769e+308	0.00222784
nDi.2.2.2.g11119	nDi.2.2.scaf02898:111-1717	MT	FU	0	34.2588	1.79769e+308	0.00604091	prominin-like isoform 1	GO:0016021
nDi.2.2.2.g11148	nDi.2.2.scaf02962:384-1574	MT	FU	0	3311.6	1.79769e+308	0.000218303
nDi.2.2.2.g11151	nDi.2.2.scaf02973:87-1697	MT	FU	0	65.4641	1.79769e+308	9.60416e-05	filamin abp280 repeat family protein	GO:0003779
nDi.2.2.2.g11168	nDi.2.2.scaf03024:376-760	MT	FU	0	292.165	1.79769e+308	0.000294265
nDi.2.2.2.g11245	nDi.2.2.scaf03246:94-1104	MT	FU	0	156.748	1.79769e+308	0.000131062	filamin abp280 repeat family protein	GO:0003779
nDi.2.2.2.g11292	nDi.2.2.scaf03393:58-1503	MT	FU	0	72.2442	1.79769e+308	0.00611862	organic cation transporter protein	GO:0055085,GO:0016021,GO:0022857
nDi.2.2.2.g11326	nDi.2.2.scaf03516:66-354	MT	FU	0	9071.71	1.79769e+308	0.00678207
nDi.2.2.2.g11354	nDi.2.2.scaf03603:145-1427	MT	FU	0	43.7469	1.79769e+308	0.00604091
nDi.2.2.2.g11385	nDi.2.2.scaf03711:773-1287	MT	FU	0	191.378	1.79769e+308	0.0058505	17-beta-hydroxysteroid dehydrogenase type 6	GO:0000166,GO:0055114,GO:0016491
nDi.2.2.2.g11393	nDi.2.2.scaf03739:287-1220	MT	FU	0	68.7492	1.79769e+308	0.00604091	grip1 protein	GO:0031594,GO:0005102,GO:0000060,GO:0043195,GO:0048644,GO:0016204,GO:0005798,GO:0050808
nDi.2.2.2.g11421	nDi.2.2.scaf03826:405-710	MT	FU	0	153.836	1.79769e+308	0.00876146	atp synthase subunit sodium ion	GO:0015986,GO:0008340,GO:0005811,GO:0000166,GO:0000275,GO:0008553,GO:0010155
nDi.2.2.2.g11459	nDi.2.2.scaf03990:125-797	MT	FU	0	348.119	1.79769e+308	0.00122359
nDi.2.2.2.g11488	nDi.2.2.scaf04109:420-1220	MT	FU	0	173.07	1.79769e+308	0.000876938
nDi.2.2.2.g11500	nDi.2.2.scaf04161:50-1104	MT	FU	0	733.166	1.79769e+308	0.000356246	adipocyte plasma membrane-associated protein	GO:0016844,GO:0009058
nDi.2.2.2.g11524	nDi.2.2.scaf04266:159-1263	MT	FU	0	158.276	1.79769e+308	0.000192663	filamin abp280 repeat family protein	GO:0005884,GO:0003779,GO:0061038,GO:0007015,GO:0007126,GO:0010171,GO:0030728,GO:0009792
nDi.2.2.2.g11550	nDi.2.2.scaf04361:68-1174	MT	FU	0	94.2302	1.79769e+308	0.00288034	alpha beta hydrolase fold protein	GO:0008152,GO:0016787
nDi.2.2.2.g11569	nDi.2.2.scaf04433:170-955	MT	FU	0	429.681	1.79769e+308	0.000237525	cre-dmd-3 protein	GO:0000122,GO:0005634,GO:0007548,GO:0045138,GO:0043565
nDi.2.2.2.g11609	nDi.2.2.scaf04670:779-1168	MT	FU	0	723.778	1.79769e+308	0.000454919	arf-gap with ank repeat and ph domain-containing protein 3	GO:0032857,GO:0048259,GO:0055059,GO:0009792,GO:0060582,GO:0044424,GO:0005515,GO:0000166,GO:0015031
nDi.2.2.2.g11636	nDi.2.2.scaf04816:216-1005	MT	FU	0	188.104	1.79769e+308	0.00134434	innexin unc-9	GO:0005921,GO:0018991,GO:0042221,GO:0016264,GO:0040011,GO:0016021,GO:0043051,GO:0055077,GO:0032589
nDi.2.2.2.g11637	nDi.2.2.scaf04820:253-420	MT	FU	0	1434.26	1.79769e+308	0.00560429	17-beta-hydroxysteroid dehydrogenase type 6	GO:0000166,GO:0055114,GO:0016491
nDi.2.2.2.g11638	nDi.2.2.scaf04823:250-1121	MT	FU	0	597.806	1.79769e+308	0.000203396	uncoordinated family member (unc-62)	GO:0016477,GO:0048477,GO:0045727,GO:0005737,GO:0009792,GO:0005515,GO:0040035,GO:0043565,GO:0003700,GO:0005634,GO:0018991,GO:0007501,GO:0019915,GO:0008340,GO:0042692,GO:0045944,GO:0010171,GO:0002119,GO:0030902,GO:0031017
nDi.2.2.2.g11669	nDi.2.2.scaf04961:52-1085	MT	FU	0	136.642	1.79769e+308	0.000181201	filamin abp280 repeat family protein	GO:0061038,GO:0050789,GO:0030728,GO:0009792,GO:0003779,GO:0005884,GO:0007015,GO:0007126,GO:0043170,GO:0010171,GO:0044238,GO:0008104,GO:0051641
nDi.2.2.2.g11711	nDi.2.2.scaf05127:64-215	MT	FU	0	2319.3	1.79769e+308	0.00288034
nDi.2.2.2.g11769	nDi.2.2.scaf05406:71-811	MT	FU	0	90.785	1.79769e+308	0.000454919
nDi.2.2.2.g11777	nDi.2.2.scaf05439:328-1026	MT	FU	0	127.379	1.79769e+308	0.00373133
nDi.2.2.2.g11831	nDi.2.2.scaf05682:490-628	MT	FU	0	5115.63	1.79769e+308	0.00124662	guanine nucleotide exchange factor dbs	GO:0005622,GO:0035023,GO:0005089
nDi.2.2.2.g11983	nDi.2.2.scaf06398:154-942	MT	FU	0	145.788	1.79769e+308	0.00604091	animal haem peroxidase family protein	GO:0020037,GO:0055114,GO:0040032,GO:0006979,GO:0018149,GO:0040011,GO:0004601,GO:0040007,GO:0002119,GO:0006629,GO:0042338
nDi.2.2.2.g11991	nDi.2.2.scaf06429:264-724	MT	FU	0	239.349	1.79769e+308	0.00604091
nDi.2.2.2.g12050	nDi.2.2.scaf06738:306-878	MT	FU	0	985.079	1.79769e+308	0.000260579	lipase family protein	GO:0004806,GO:0006629
nDi.2.2.2.g12060	nDi.2.2.scaf06804:184-849	MT	FU	0	120.073	1.79769e+308	0.00560772	17-beta-hydroxysteroid dehydrogenase type 6	GO:0000166,GO:0055114,GO:0016491
nDi.2.2.2.g12065	nDi.2.2.scaf06828:205-848	MT	FU	0	335.339	1.79769e+308	0.00604091
nDi.2.2.2.g12084	nDi.2.2.scaf06932:344-582	MT	FU	0	1343.36	1.79769e+308	0.000450078
nDi.2.2.2.g12096	nDi.2.2.scaf06979:215-601	MT	FU	0	221.838	1.79769e+308	0.0022351	acyltransferase family protein	GO:0019915,GO:0008152,GO:0016746
nDi.2.2.2.g12129	nDi.2.2.scaf07211:276-621	MT	FU	0	443.365	1.79769e+308	0.000215264
nDi.2.2.2.g12167	nDi.2.2.scaf07435:68-805	MT	FU	0	144.55	1.79769e+308	0.00604091
nDi.2.2.2.g12169	nDi.2.2.scaf07448:452-647	MT	FU	0	2029.93	1.79769e+308	0.000390049	unc-62 splice variant 1a-7	GO:0003677
nDi.2.2.2.g12198	nDi.2.2.scaf07651:256-685	MT	FU	0	625.048	1.79769e+308	0.000936449	guanine nucleotide exchange factor dbs	GO:0005622,GO:0035023,GO:0005543,GO:0005089
nDi.2.2.2.g12252	nDi.2.2.scaf07988:10-569	MT	FU	0	377.353	1.79769e+308	0.000623884	serine threonine protein kinase	GO:0004674,GO:0005524,GO:0006468
nDi.2.2.2.g12306	nDi.2.2.scaf08309:51-428	MT	FU	0	2065.42	1.79769e+308	0.00288034
nDi.2.2.2.g12484	nDi.2.2.scaf09790:82-501	MT	FU	0	2564.59	1.79769e+308	0.00352939	protein kinase domain containing protein	GO:0004674,GO:0005524,GO:0006468
nDi.2.2.2.g12488	nDi.2.2.scaf09836:275-470	MT	FU	0	681.879	1.79769e+308	0.00604091	paramyosin	GO:0030241,GO:0018991,GO:0003774,GO:0008092,GO:0030016,GO:0004553,GO:0006898,GO:0040011,GO:0051493,GO:0032982,GO:0005975,GO:0010171,GO:0040007,GO:0002119
nDi.2.2.2.g12634	nDi.2.2.scaf11324:89-385	MT	FU	0	837.575	1.79769e+308	0.00604091
nDi.2.2.2.g12640	nDi.2.2.scaf11393:170-335	MT	FU	0	1512.48	1.79769e+308	0.00560772	filamin abp280 repeat family protein	GO:0005884,GO:0003779,GO:0061038,GO:0007015,GO:0007126,GO:0010171,GO:0030728,GO:0009792
nDi.2.2.2.g12655	nDi.2.2.scaf11631:94-327	MT	FU	0	483.527	1.79769e+308	0.00134434
nDi.2.2.2.g12762	nDi.2.2.scaf13622:120-296	MT	FU	0	1023.64	1.79769e+308	0.00604091	homeobox protein onecut	GO:0005634,GO:0005524,GO:0006355,GO:0043565,GO:0003700
nDi.2.2.2.g12811	nDi.2.2.scaf14575:70-230	MT	FU	0	2203.93	1.79769e+308	0.00244742	hypothetical protein LOAG_09467 [Loa loa]	GO:0005615
nDi.2.2.2.g02801	nDi.2.2.scaf00037:247448-250359	MT	FU	0.878728	4128.77	12.198	3.1579e-12	hypothetical protein LOAG_05978 [Loa loa]	GO:0008270,GO:0003676
nDi.2.2.2.g10060	nDi.2.2.scaf01215:4515-10108	MT	FU	1.19827	3036.41	11.3072	0
nDi.2.2.2.g06473	nDi.2.2.scaf00238:19513-25476	MT	FU	0.497093	824.65	10.696	3.09429e-10
nDi.2.2.2.g10879	nDi.2.2.scaf02264:1679-1784	MT	FU	360.968	597040	10.6917	1.26454e-10
nDi.2.2.2.g03543	nDi.2.2.scaf00056:24106-28256	MT	FU	0.456294	576.587	10.3034	1.07724e-09	low-density lipoprotein receptor domain class a containing protein	GO:0016020,GO:0005515,GO:0004872
nDi.2.2.2.g05197	nDi.2.2.scaf00128:47674-49119	MT	FU	2.1619	2149.38	9.9574	3.36795e-09	tar dna-binding protein 43	GO:0005515
nDi.2.2.2.g01924	nDi.2.2.scaf00021:302577-309826	MT	FU	0.521853	370.007	9.46969	2.28162e-08
nDi.2.2.2.g00996	nDi.2.2.scaf00009:43662-45590	MT	FU	0.867534	515.344	9.2144	4.84508e-08
nDi.2.2.2.g04026	nDi.2.2.scaf00071:200088-201895	MT	FU	3.02663	1722.4	9.1525	5.90649e-08
nDi.2.2.2.g07511	nDi.2.2.scaf00380:23438-27625	MT	FU	0.976362	533.744	9.09452	6.44658e-08
nDi.2.2.2.g06472	nDi.2.2.scaf00238:15782-17770	MT	FU	1.0437	564.376	9.07881	8.21954e-08
nDi.2.2.2.g04817	nDi.2.2.scaf00106:48682-62990	MT	FU	0.217492	115.438	9.05194	9.35126e-14	chitin binding peritrophin-a domain containing protein	GO:0008061,GO:0006030,GO:0005576
nDi.2.2.2.g06559,nDi.2.2.2.g06560	nDi.2.2.scaf00250:28371-30853	MT	FU	1.72771	743.448	8.74923	1.35062e-07
nDi.2.2.2.g08575	nDi.2.2.scaf00604:291-8040	MT	FU	0.759854	324.006	8.73608	7.2059e-13
nDi.2.2.2.g01687	nDi.2.2.scaf00017:452876-455412	MT	FU	1.93192	768.104	8.63512	3.66391e-07	dual specificity catalytic domain containing protein	GO:0008340,GO:0035335,GO:0008138,GO:0004725
nDi.2.2.2.g08811	nDi.2.2.scaf00668:3303-5232	MT	FU	0.856622	340.474	8.63467	3.59543e-07	doublesex- and mab-3-related transcription factor 1	GO:0000902,GO:0005634,GO:0030238,GO:0035556,GO:0007283,GO:0008354,GO:0000122,GO:0045835,GO:0060008,GO:0045944,GO:0000987,GO:0045840,GO:0002176
nDi.2.2.2.g01014	nDi.2.2.scaf00009:214794-220302	MT	FU	1.51335	562.531	8.53804	4.86294e-07
nDi.2.2.2.g06444	nDi.2.2.scaf00235:61868-64427	MT	FU	1.18437	402.651	8.40927	7.71051e-07	aurora kinase a	GO:0005524,GO:0030496,GO:0019901,GO:0004713,GO:0007051,GO:0005829,GO:0045840,GO:0005876,GO:0004712,GO:0005634,GO:0046777,GO:0048471,GO:0004674,GO:0031647,GO:0031145,GO:0048015,GO:0031616,GO:0046605
nDi.2.2.2.g03719	nDi.2.2.scaf00061:142149-150013	MT	FU	1.27095	429.854	8.40179	0	camp-dependent protein kinase catalytic	GO:0007474,GO:0005524,GO:0004872,GO:0006468,GO:0035091,GO:0004703,GO:0004713,GO:0047696,GO:0038032,GO:0001664,GO:0016060,GO:0050254
nDi.2.2.2.g05577	nDi.2.2.scaf00155:15080-18538	MT	FU	1.69194	411.718	7.92684	3.72022e-06
nDi.2.2.2.g01612	nDi.2.2.scaf00017:72873-77289	MT	FU	1.17924	284.268	7.91325	3.92488e-06	peptidylglycine alpha-hydroxylating monooxygenase	GO:0016020,GO:0008340,GO:0004504,GO:0006518,GO:0005507,GO:0055114
nDi.2.2.2.g10581	nDi.2.2.scaf01755:3444-4930	MT	FU	1.66099	389.766	7.87442	4.31298e-06	cyclopropane-fatty-acyl-phospholipid synthase	GO:0008610
nDi.2.2.2.g10358	nDi.2.2.scaf01471:3090-3465	MT	FU	4.77082	1025.41	7.74774	6.51501e-06	mitochondrial ribosomal protein s12	GO:0006412,GO:0003735,GO:0015935
nDi.2.2.2.g07822	nDi.2.2.scaf00433:26617-30014	MT	FU	1.03971	212.628	7.67601	7.46773e-06	cre-glb-11 protein	GO:0015671,GO:0020037,GO:0019825
nDi.2.2.2.g02990	nDi.2.2.scaf00042:86152-88156	MT	FU	1.65092	334.316	7.6618	8.1616e-06	regulator of microtubule dynamics protein 1	GO:0071688
nDi.2.2.2.g06158	nDi.2.2.scaf00206:62380-65378	MT	FU	1.16912	228.155	7.60845	9.86414e-06	alcohol dehydrogenase nadp+ a	GO:0040011,GO:0043050,GO:0055114,GO:0016491
nDi.2.2.2.g02339	nDi.2.2.scaf00028:162805-169178	MT	FU	0.964845	183.653	7.57247	4.85517e-14	leucine rich repeat family protein	GO:0005515,GO:0048477,GO:0009792
nDi.2.2.2.g04903	nDi.2.2.scaf00111:86866-90302	MT	FU	4.86439	896.266	7.52552	0	wd-repeat protein 23	GO:0005515
nDi.2.2.2.g06900	nDi.2.2.scaf00289:51493-53985	MT	FU	2.76556	492.428	7.4762	0
nDi.2.2.2.g05766	nDi.2.2.scaf00171:3062-17652	MT	FU	1.25882	220.893	7.45513	0	calcium binding egf domain containing protein	GO:0007160,GO:0005515,GO:0005509
nDi.2.2.2.g06049	nDi.2.2.scaf00195:33357-39469	MT	FU	0.422993	73.4904	7.44078	1.60137e-05	v-atpase subunit c family protein	GO:0043229,GO:0015991,GO:0016820,GO:0050789,GO:0007275,GO:0040007,GO:0033180
nDi.2.2.2.g06917	nDi.2.2.scaf00292:31279-37738	MT	FU	0.286444	49.2528	7.42581	1.70759e-05	angiotensin-converting enzyme family protein	GO:0016020,GO:0065008,GO:0008237,GO:0018996,GO:0040035,GO:0008241,GO:0018991,GO:0044464,GO:0005488,GO:0008015,GO:0040010,GO:0006508,GO:0040011,GO:0040018,GO:0009056,GO:0009987,GO:0002119
nDi.2.2.2.g00736	nDi.2.2.scaf00006:460451-473037	MT	FU	0.378344	64.7418	7.41885	1.72494e-05	hypothetical protein LOAG_06966 [Loa loa]	GO:0003723,GO:0009349,GO:0009231
nDi.2.2.2.g07975	nDi.2.2.scaf00467:5471-5915	MT	FU	6.80987	1156.86	7.40837	9.18167e-10	replication-associated protein	GO:0006260,GO:0016779,GO:0018142
nDi.2.2.2.g01266	nDi.2.2.scaf00012:164227-171861	MT	FU	1.18955	194.481	7.35307	1.22581e-09	cre-inx-11 protein	GO:0005921,GO:0019915,GO:0005886,GO:0055077
nDi.2.2.2.g02403	nDi.2.2.scaf00029:278582-279377	MT	FU	5.75495	936.178	7.34583	3.41433e-13
nDi.2.2.2.g00843	nDi.2.2.scaf00007:258725-273157	MT	FU	0.642472	99.071	7.26869	1.59145e-09	sorbin and sh3 domain-containing protein 1	GO:0050794,GO:0044430,GO:0005102,GO:0060255,GO:0007015,GO:0023052,GO:0048518,GO:0007276,GO:0048468,GO:0006810,GO:0005634,GO:0009653,GO:0015630,GO:0008092,GO:0007154,GO:0043234,GO:0007423,GO:0005924,GO:0044444
nDi.2.2.2.g12521	nDi.2.2.scaf10144:0-499	MT	FU	9.80902	1403.14	7.16033	3.57168e-05	serine threonine protein kinase	GO:0007413,GO:0008065,GO:0005524,GO:0004674,GO:0008362,GO:0006468,GO:0008366
nDi.2.2.2.g06078	nDi.2.2.scaf00198:72084-75123	MT	FU	1.73504	245.927	7.14711	3.843e-05	acyltransferase family protein	GO:0019915,GO:0016746,GO:0008152,GO:0009792
nDi.2.2.2.g03558	nDi.2.2.scaf00056:135603-138294	MT	FU	3.08383	432.01	7.1302	1.17011e-12
nDi.2.2.2.g02386	nDi.2.2.scaf00029:151931-156249	MT	FU	0.684438	91.8398	7.06806	4.98741e-05	ferric-chelate reductase 1	GO:0016021
nDi.2.2.2.g04110	nDi.2.2.scaf00075:588-1195	MT	FU	8.14861	1091.11	7.06503	2.41306e-08
nDi.2.2.2.g09276	nDi.2.2.scaf00829:588-1195	MT	FU	8.14861	1091.11	7.06503	2.41306e-08
nDi.2.2.2.g10647	nDi.2.2.scaf01836:3220-3827	MT	FU	8.14861	1091.11	7.06503	2.41306e-08
nDi.2.2.2.g04039	nDi.2.2.scaf00072:54398-55902	MT	FU	1.70251	220.554	7.01732	5.72735e-05	hypothetical protein Bm1_52480 [Brugia malayi]	GO:0016021
nDi.2.2.2.g03508	nDi.2.2.scaf00054:186132-192221	MT	FU	1.1374	142.624	6.97034	8.02895e-09	integral membrane protein	GO:0016020,GO:0000132,GO:0001714,GO:0040025,GO:0031410,GO:0071944,GO:0017147,GO:0001707,GO:0030334,GO:0005794,GO:0016055,GO:0009948
nDi.2.2.2.g08444	nDi.2.2.scaf00571:96-2472	MT	FU	5.17219	623.478	6.91342	6.45206e-12
nDi.2.2.2.g09643	nDi.2.2.scaf00984:9513-13071	MT	FU	1.35524	160.023	6.88359	8.21362e-05
nDi.2.2.2.g03854	nDi.2.2.scaf00065:210107-217717	MT	FU	9.02838	1059.81	6.87512	0	50s ribosomal protein l10	GO:0005840,GO:0040010,GO:0006898,GO:0040018,GO:0002119,GO:0009792
nDi.2.2.2.g04018	nDi.2.2.scaf00071:86652-95233	MT	FU	1.32666	155.039	6.86868	0	ferm domain	GO:0005856,GO:0019898,GO:0008092,GO:0005737
nDi.2.2.2.g11822	nDi.2.2.scaf05665:443-893	MT	FU	3.32189	375.335	6.82003	8.71722e-05	Hrsna [Halocynthia roretzi]	GO:0008270,GO:0005622,GO:0003676
nDi.2.2.2.g06426	nDi.2.2.scaf00233:41913-46325	MT	FU	0.372651	41.1122	6.7856	9.07127e-05
nDi.2.2.2.g07758	nDi.2.2.scaf00420:35891-40639	MT	FU	0.427641	46.6004	6.7678	8.51801e-05
nDi.2.2.2.g09360	nDi.2.2.scaf00863:188-13005	MT	FU	3.48231	378.497	6.76409	0	helix-loop-helix dna-binding domain containing protein	GO:0003677,GO:0006898,GO:0040007,GO:0002119,GO:0009792
nDi.2.2.2.g02877	nDi.2.2.scaf00039:183598-189267	MT	FU	2.94618	306.252	6.69973	0
nDi.2.2.2.g08816	nDi.2.2.scaf00669:6673-10545	MT	FU	1.81604	184.819	6.66917	3.14698e-11
nDi.2.2.2.g04312	nDi.2.2.scaf00083:24323-34681	MT	FU	0.338395	33.3699	6.6237	0.000105698
nDi.2.2.2.g08795	nDi.2.2.scaf00663:5006-11984	MT	FU	8.59758	835.027	6.60175	0	tld family protein	GO:0005097,GO:0008340,GO:0032851,GO:0005622
nDi.2.2.2.g01438	nDi.2.2.scaf00014:392251-397342	MT	FU	2.18217	206.455	6.56392	0	serine threonine-protein phosphatase 6 regulatory ankyrin repeat subunit b	GO:0005515,GO:0007165
nDi.2.2.2.g00103	nDi.2.2.scaf00001:606140-610263	MT	FU	0.537292	50.6773	6.55949	0.000142212	protein kinase domain containing protein	GO:0004713,GO:0004674,GO:0005524,GO:0006468
nDi.2.2.2.g01709	nDi.2.2.scaf00018:115407-120632	MT	FU	4.39362	413.249	6.55546	2.22469e-13
nDi.2.2.2.g06717	nDi.2.2.scaf00267:33578-35426	MT	FU	17.1591	1585.67	6.52998	0	bhlhzip transcription factor bigmax	GO:0003677,GO:0008340
nDi.2.2.2.g06069	nDi.2.2.scaf00197:72351-77105	MT	FU	29.3539	2707.04	6.52702	0	ef-1 guanine nucleotide exchange domain containing protein	GO:0003746,GO:0006414,GO:0005853
nDi.2.2.2.g05827	nDi.2.2.scaf00176:21245-22486	MT	FU	2.04812	180.995	6.4655	0.000178645
nDi.2.2.2.g03429	nDi.2.2.scaf00052:48350-50453	MT	FU	1.05176	92.1102	6.45249	0.000182423	ceh-37a	GO:0000784,GO:0009299,GO:0048665,GO:0016233,GO:0042162,GO:0006357,GO:0042048,GO:0008301,GO:0003700
nDi.2.2.2.g03639	nDi.2.2.scaf00059:77295-94693	MT	FU	5.23862	454.117	6.43773	0	pdz domain containing protein	GO:0005515
nDi.2.2.2.g03106	nDi.2.2.scaf00044:115647-117687	MT	FU	5.52165	472.198	6.41815	1.61191e-10
nDi.2.2.2.g11652	nDi.2.2.scaf04870:382-983	MT	FU	7.19913	615.645	6.41813	0.000194113	homeobox protein unc-62	GO:0003677
nDi.2.2.2.g04237,nDi.2.2.2.g04238	nDi.2.2.scaf00079:154309-162206	MT	FU	0.914109	76.8615	6.39375	0.00369127
nDi.2.2.2.g00467	nDi.2.2.scaf00004:201557-204746	MT	FU	8.34957	693.751	6.37657	0	membrane import protein	GO:0006820,GO:0055085,GO:0008308,GO:0005741,GO:0044070
nDi.2.2.2.g09976	nDi.2.2.scaf01154:728-4313	MT	FU	0.393653	31.3155	6.31381	0.000237446
nDi.2.2.2.g10097	nDi.2.2.scaf01243:4048-9139	MT	FU	9.86983	770.035	6.28576	0	brca1-associated protein	GO:0005515,GO:0008270,GO:0009987
nDi.2.2.2.g10446	nDi.2.2.scaf01567:5255-6197	MT	FU	18.7588	1453.71	6.27603	1.81389e-12	cre-eat-20 protein	GO:0030424,GO:0009986,GO:0040035,GO:0016021
nDi.2.2.2.g01496	nDi.2.2.scaf00015:299837-302655	MT	FU	10.2795	788.543	6.26135	0	speckle-type poz protein	GO:0005515
nDi.2.2.2.g11204	nDi.2.2.scaf03146:120-1213	MT	FU	5.42317	412.366	6.24864	0.000277348	guanine nucleotide exchange factor dbs	GO:0005622,GO:0035023,GO:0005543,GO:0005089
nDi.2.2.2.g10110	nDi.2.2.scaf01253:1817-5799	MT	FU	9.39333	709.337	6.23869	0	hydroxymethylglutaryl- synthase	GO:0000003,GO:0008299,GO:0002009,GO:0004421,GO:0009792,GO:0040010,GO:0006898,GO:0040011,GO:0018996,GO:0010171,GO:0002119
nDi.2.2.2.g07886	nDi.2.2.scaf00449:20609-27206	MT	FU	0.928134	69.8031	6.23281	3.85243e-07	hypothetical protein LOAG_00672 [Loa loa]	GO:0005515
nDi.2.2.2.g10629	nDi.2.2.scaf01816:0-225	MT	FU	19.5022	1452.64	6.2189	0.000269711
nDi.2.2.2.g05316	nDi.2.2.scaf00135:70634-74712	MT	FU	4.6897	347.124	6.20981	0.000271364	sh2 domain-containing adapter protein f-like	GO:0005515
nDi.2.2.2.g11248	nDi.2.2.scaf03254:395-1105	MT	FU	2.74226	201.269	6.19762	0.000322166	heparan sulfate glucosamine 3-o-sulfotransferase 5	GO:0016020,GO:0005515,GO:0046596,GO:0008467,GO:0006477,GO:0050819,GO:0015015
nDi.2.2.2.g01098	nDi.2.2.scaf00010:115485-117063	MT	FU	13.6197	995.806	6.19209	4.72185e-12
nDi.2.2.2.g11041	nDi.2.2.scaf02693:369-1314	MT	FU	1.73504	126.768	6.19107	0.000281845
nDi.2.2.2.g01206	nDi.2.2.scaf00011:287438-292963	MT	FU	2.02083	147.408	6.18872	0	pan domain-containing protein	GO:0048477,GO:0009792,GO:0006915,GO:0018996,GO:0040011,GO:0016021,GO:0040007,GO:0002119
nDi.2.2.2.g01070	nDi.2.2.scaf00009:553751-556864	MT	FU	0.769509	55.986	6.18499	0.000286035	lpr-4 protein	GO:0040010,GO:0040011,GO:0005488,GO:0002119
nDi.2.2.2.g09972	nDi.2.2.scaf01152:11215-11849	MT	FU	10.8463	771.457	6.1523	5.18378e-07
nDi.2.2.2.g03756	nDi.2.2.scaf00062:178735-182718	MT	FU	1.66099	117.015	6.13851	0.000372158
nDi.2.2.2.g07982	nDi.2.2.scaf00470:1739-7350	MT	FU	1.15426	80.0933	6.11665	0.000388759	sestrin-3	GO:0005634,GO:0007050
nDi.2.2.2.g02617	nDi.2.2.scaf00033:176587-180099	MT	FU	2.38256	164.358	6.10818	1.32674e-09	nuclear hormone receptor e75	GO:0003707,GO:0005634,GO:0006355,GO:0043565,GO:0008270,GO:0043401,GO:0003700
nDi.2.2.2.g09462	nDi.2.2.scaf00902:2518-5541	MT	FU	5.75507	386.126	6.0681	0	hippocampus abundant transcript 1	GO:0055085,GO:0016021,GO:0005886,GO:0005215
nDi.2.2.2.g09026	nDi.2.2.scaf00735:19691-22370	MT	FU	5.77538	380.271	6.04097	0	cdc-42 guanine nucleotide exchange factor family member (cgef-1)	GO:0005654,GO:0008105,GO:0005515,GO:0005938,GO:0043089,GO:0005543,GO:0005089
nDi.2.2.2.g05010	nDi.2.2.scaf00118:1298-4333	MT	FU	5.44807	352.255	6.01473	1.47317e-11	pqq enzyme repeat family protein	GO:0000003,GO:0044260,GO:0016310,GO:0004672,GO:0044238,GO:0040017,GO:0030968,GO:0002119
nDi.2.2.2.g06584	nDi.2.2.scaf00252:43860-46776	MT	FU	1.09399	70.2269	6.00435	0.000498087	troponin t	GO:0007413,GO:0045214,GO:0030728,GO:0040017,GO:0006937,GO:0007526,GO:0040010,GO:0006898,GO:0005861,GO:0048598
nDi.2.2.2.g05144	nDi.2.2.scaf00125:63711-65691	MT	FU	4.32386	271.493	5.97245	2.73359e-09
nDi.2.2.2.g01666	nDi.2.2.scaf00017:337766-346960	MT	FU	1.02024	63.6754	5.96375	0.000535476	epithelial splicing regulatory protein 2	GO:0043484,GO:0005634,GO:0003729,GO:0000166
nDi.2.2.2.g06314	nDi.2.2.scaf00222:70-15392	MT	FU	0.515923	31.7012	5.94124	0.000581587	cre-cfi-1 protein	GO:0016020,GO:0045165,GO:0005634,GO:0030182,GO:0003677,GO:0016779,GO:0006351
nDi.2.2.2.g09176	nDi.2.2.scaf00790:3714-4633	MT	FU	3.20465	193.666	5.91726	0.000616352
nDi.2.2.2.g03750	nDi.2.2.scaf00062:131498-144478	MT	FU	1.10671	66.743	5.91427	0	glutamate synthase	GO:0005506,GO:0050660,GO:0006537,GO:0055114,GO:0051536,GO:0009792,GO:0016040,GO:0040010,GO:0010181,GO:0002119
nDi.2.2.2.g04428	nDi.2.2.scaf00087:150152-157320	MT	FU	0.853942	50.9395	5.8985	1.5432e-06	nuclear hormone receptor e75	GO:0003707,GO:0005634,GO:0006355,GO:0007591,GO:0002165,GO:0008270,GO:0043565,GO:0043401,GO:0003700
nDi.2.2.2.g03231	nDi.2.2.scaf00047:97722-101399	MT	FU	3.64422	216.213	5.8907	2.72017e-11	hypothetical protein LOAG_08592 [Loa loa]	GO:0005515
nDi.2.2.2.g08621	nDi.2.2.scaf00615:11522-12561	MT	FU	1.14939	67.9038	5.88456	0.000583513	cuticle collagen 34	GO:0040011,GO:0051179,GO:0010171,GO:0040007,GO:0002119,GO:0009792
nDi.2.2.2.g09879	nDi.2.2.scaf01099:7699-11335	MT	FU	0.679318	40.0507	5.8816	0.000588093	glycerol-3-phosphate acyltransferase 3	GO:0005783,GO:0044255,GO:0044249,GO:0008374,GO:0008610
nDi.2.2.2.g11014	nDi.2.2.scaf02609:1488-1701	MT	FU	23.4487	1372.94	5.87162	0.000613884
nDi.2.2.2.g04284	nDi.2.2.scaf00081:118152-125443	MT	FU	3.17574	183.237	5.85048	0	sodium hydrogen exchanger 3	GO:0071436,GO:0015385,GO:0016021,GO:0006885,GO:0008104,GO:0015992
nDi.2.2.2.g00490	nDi.2.2.scaf00004:344936-352495	MT	FU	0.955808	54.6822	5.83821	0.000724157	fli-1 protein	GO:0005634,GO:0018991,GO:0045944,GO:0043565,GO:0071542,GO:0040007,GO:0003700,GO:0002119,GO:0009792
nDi.2.2.2.g04019	nDi.2.2.scaf00071:113517-118952	MT	FU	0.620516	35.4529	5.83629	0.000715147	major facilitator superfamily protein	GO:0055085,GO:0016021
nDi.2.2.2.g05835	nDi.2.2.scaf00176:82433-87160	MT	FU	2.03669	114.898	5.81798	8.21206e-11	chitin binding peritrophin-a domain containing protein	GO:0008061,GO:0006030,GO:0005576
nDi.2.2.2.g08214	nDi.2.2.scaf00518:22724-28138	MT	FU	0.818035	46.0637	5.81532	0.000760835	sodium- and chloride-dependent gaba transporter 1-like	GO:0019717,GO:0051260,GO:0009636,GO:0007269,GO:0032355,GO:0005515,GO:0032229,GO:0016021,GO:0005328,GO:0005886,GO:0030424,GO:0055085,GO:0010243,GO:0051939,GO:0007612,GO:0014074,GO:0009744,GO:0014054,GO:0051592,GO:0009986,GO:0005332,GO:0010288,GO:0042220
nDi.2.2.2.g08995	nDi.2.2.scaf00724:5778-10234	MT	FU	19.0051	1068.62	5.81322	0	see oma family member	GO:0005813,GO:0001556,GO:0006915,GO:0003676,GO:0009792,GO:0005515,GO:0008270,GO:0043186
nDi.2.2.2.g10265	nDi.2.2.scaf01382:5884-8016	MT	FU	1.38981	75.997	5.77298	0.000844626	malate cytoplasmic	GO:0006099,GO:0000166,GO:0044262,GO:0030060,GO:0006108
nDi.2.2.2.g01308	nDi.2.2.scaf00012:480043-484456	MT	FU	1.55661	84.8107	5.76776	1.34977e-08	gamma-glutamyltranspeptidase family protein	GO:0003840
nDi.2.2.2.g00690	nDi.2.2.scaf00005:805235-808529	MT	FU	1.71865	91.5748	5.73561	3.69161e-06
nDi.2.2.2.g08684	nDi.2.2.scaf00632:22898-25264	MT	FU	2.33823	123.713	5.72544	3.61212e-06	nematode cuticle collagen n-terminal domain containing protein	GO:0042302,GO:0009653,GO:0007275,GO:0005581,GO:0040007
nDi.2.2.2.g01903	nDi.2.2.scaf00021:169795-174937	MT	FU	3.9155	207.056	5.72468	0	atp binding domain containing protein	GO:0007269,GO:0046872,GO:0008152,GO:0005524,GO:0008021,GO:0016874
nDi.2.2.2.g03793	nDi.2.2.scaf00064:48452-51881	MT	FU	1.31597	69.4561	5.7219	4.12198e-06	cytochrome p450	GO:0014070,GO:0019369,GO:0032496,GO:0055114,GO:0043025,GO:0045471,GO:0016705,GO:0030334,GO:0003958,GO:0009055,GO:0042493,GO:0020037,GO:0005792,GO:0010243,GO:0007267,GO:0043434,GO:0032526,GO:0048471,GO:0001523,GO:0040024,GO:0040007,GO:0004497
nDi.2.2.2.g03782	nDi.2.2.scaf00063:205364-213139	MT	FU	1.12256	59.1911	5.72052	1.79225e-08
nDi.2.2.2.g05312	nDi.2.2.scaf00135:52184-52983	MT	FU	38.818	2036.26	5.71305	1.9177e-12
nDi.2.2.2.g08974	nDi.2.2.scaf00718:8060-12476	MT	FU	5.64145	294.707	5.70707	0.000982709
nDi.2.2.2.g07770	nDi.2.2.scaf00423:15638-19885	MT	FU	1.35524	70.5752	5.70254	0.00102126	cre-glb-23 protein	GO:0015671,GO:0020037,GO:0019825
nDi.2.2.2.g06953	nDi.2.2.scaf00297:20128-21719	MT	FU	2.99337	154.548	5.69014	0.00104694
nDi.2.2.2.g01195	nDi.2.2.scaf00011:215155-218305	MT	FU	2.27637	116.91	5.68252	1.96422e-08	innexin family protein	GO:0002009,GO:0005921,GO:0005737,GO:0040010,GO:0040011,GO:0040035,GO:0002119,GO:0055077
nDi.2.2.2.g00428	nDi.2.2.scaf00003:864687-870077	MT	FU	2.98692	149.31	5.64351	1.42121e-12	cyclic nucleotide-gated olfactory channel	GO:0040040,GO:0030425,GO:0043052,GO:0005223,GO:0000166,GO:0016021,GO:0055085,GO:0006813,GO:0005249,GO:0009454,GO:0030516,GO:0045944,GO:0055093,GO:0042048,GO:0031513,GO:0005222
nDi.2.2.2.g07441	nDi.2.2.scaf00369:11754-15871	MT	FU	6.02664	300.05	5.6377	2.96136e-12
nDi.2.2.2.g09011	nDi.2.2.scaf00729:13887-19356	MT	FU	11.7375	581.343	5.63019	0	lobulin-like cell adhesion molecule family member (igcm-3)	GO:0016020,GO:0019915
nDi.2.2.2.g05101	nDi.2.2.scaf00123:62287-66576	MT	FU	14.7936	731.222	5.62726	0	alpha amylase	GO:0043169,GO:0005975,GO:0003824
nDi.2.2.2.g12147	nDi.2.2.scaf07316:117-324	MT	FU	25.864	1276.78	5.62542	0.00121056	cre-cgef-1 protein	GO:0005654,GO:0008105,GO:0005938,GO:0043089,GO:0005089
nDi.2.2.2.g10996	nDi.2.2.scaf02550:0-1311	MT	FU	6.98447	333.655	5.57807	7.53938e-06	monocarboxylate transporter 12	GO:0055085,GO:0016021,GO:0040007,GO:0002119
nDi.2.2.2.g00666	nDi.2.2.scaf00005:649955-667533	MT	FU	2.9511	140.674	5.57496	0	egf-like domain containing protein	GO:0016020,GO:0016477,GO:0048513,GO:0044464,GO:0007409,GO:0005515,GO:0010171,GO:0009790,GO:0007276,GO:0009886
nDi.2.2.2.g08406	nDi.2.2.scaf00562:15-3830	MT	FU	1.30651	62.2589	5.57449	4.592e-06	mgc84402 protein	GO:0044464
nDi.2.2.2.g00373	nDi.2.2.scaf00003:465977-475381	MT	FU	2.27524	107.881	5.56727	0	von willebrand factor type a domain containing protein	GO:0019915,GO:0005515,GO:0010171,GO:0040018
nDi.2.2.2.g07643	nDi.2.2.scaf00401:41441-43776	MT	FU	7.56681	356.828	5.5594	0	btb poz domain containing protein	GO:0005515
nDi.2.2.2.g09121	nDi.2.2.scaf00775:1782-9199	MT	FU	11.8969	549.365	5.52911	0	60 kda ss-a ro ribonucleoprotein	GO:0003723,GO:0005634,GO:0030529
nDi.2.2.2.g09925	nDi.2.2.scaf01126:10450-11671	MT	FU	12.8106	580.783	5.50259	6.48259e-06
nDi.2.2.2.g01093	nDi.2.2.scaf00010:76546-79811	MT	FU	3.32202	150.303	5.49967	7.16883e-10	yqy1_caeel ame: full	GO:0005515,GO:0000042
nDi.2.2.2.g03748	nDi.2.2.scaf00062:120517-124030	MT	FU	3.1311	140.989	5.49276	8.04064e-10	glutamate synthase	GO:0005506,GO:0050660,GO:0006537,GO:0055114,GO:0051536,GO:0009792,GO:0016040,GO:0040010,GO:0010181,GO:0002119,GO:0004355
nDi.2.2.2.g04024	nDi.2.2.scaf00071:173785-175335	MT	FU	4.61694	207.376	5.48917	1.15072e-05	lipopolysaccharide-induced tumor necrosis factor-alpha factor homolog	GO:0019915
nDi.2.2.2.g07771	nDi.2.2.scaf00423:24778-27081	MT	FU	0.838171	37.0433	5.46582	0.00180734	cuticlin 1	GO:0060102,GO:0010171,GO:0016021
nDi.2.2.2.g09791	nDi.2.2.scaf01055:6089-13112	MT	FU	22.0211	965.65	5.45454	1.26795e-05
nDi.2.2.2.g01181	nDi.2.2.scaf00011:131439-133353	MT	FU	19.5022	834.68	5.41952	0.00184495
nDi.2.2.2.g11552	nDi.2.2.scaf04368:103-1034	MT	FU	2.34827	100.294	5.41649	0.0019944
nDi.2.2.2.g06490	nDi.2.2.scaf00240:54949-66620	MT	FU	1.44322	60.4936	5.38942	1.45742e-09	tyrosine-protein phosphatase lar-like protein	GO:0000003,GO:0007369,GO:0035335,GO:0004872,GO:0004725,GO:0005912,GO:0009792,GO:0007416,GO:0010172,GO:0008544,GO:0005515,GO:0045202
nDi.2.2.2.g00703	nDi.2.2.scaf00006:74180-77997	MT	FU	3.70614	153.151	5.36889	1.79379e-05
nDi.2.2.2.g02635	nDi.2.2.scaf00033:296064-300885	MT	FU	12.769	527.501	5.36846	0
nDi.2.2.2.g01542	nDi.2.2.scaf00016:49033-59113	MT	FU	1.57461	64.9892	5.36713	1.94966e-09	nuclear receptor nhr-91	GO:0003707,GO:0005634,GO:0006355,GO:0040026,GO:0009792,GO:0040010,GO:0019915,GO:0005515,GO:0008270,GO:0043565,GO:0043401,GO:0003700
nDi.2.2.2.g12077	nDi.2.2.scaf06895:320-861	MT	FU	6.50191	265.489	5.35165	0.00212398
nDi.2.2.2.g07687	nDi.2.2.scaf00409:2329-7461	MT	FU	10.3546	419.596	5.34065	0	btb poz domain containing protein	GO:0005515
nDi.2.2.2.g08756	nDi.2.2.scaf00652:5679-10042	MT	FU	11.7924	474.521	5.33054	0	carbonic anhydrase	GO:0004089,GO:0008270,GO:0006730
nDi.2.2.2.g05846	nDi.2.2.scaf00178:49-3021	MT	FU	1.54774	61.8615	5.3208	0.00246457	hypothetical protein LOAG_10782 [Loa loa]	GO:0016021
nDi.2.2.2.g07684	nDi.2.2.scaf00408:30078-32778	MT	FU	3.68114	144.774	5.29751	1.83952e-07	ribokinase	GO:0016301,GO:0016773,GO:0044237
nDi.2.2.2.g07881	nDi.2.2.scaf00448:12624-17930	MT	FU	7.61973	298.715	5.29289	0	leucine rich repeat family protein	GO:0005515
nDi.2.2.2.g05886	nDi.2.2.scaf00181:18616-22737	MT	FU	2.58203	100.902	5.28831	2.71483e-05
nDi.2.2.2.g12183	nDi.2.2.scaf07586:655-731	MT	FU	7113.23	277635	5.28654	2.77299e-07
nDi.2.2.2.g06021	nDi.2.2.scaf00193:345-5168	MT	FU	0.896071	34.9367	5.28499	0.00269448	major facilitator superfamily protein	GO:0055085,GO:0016021,GO:0022857
nDi.2.2.2.g04017	nDi.2.2.scaf00071:76966-83017	MT	FU	0.459372	17.9023	5.28434	0.00268552	and pleckstrin domain-containing protein 2	GO:0005515,GO:0005622,GO:0035023,GO:0005089,GO:0005543
nDi.2.2.2.g01470	nDi.2.2.scaf00015:78579-88877	MT	FU	4.05067	157.783	5.28364	0	ferm domain ( -ezrin-radixin-moesin) family member (frm-2)	GO:0016323,GO:0005856,GO:0005918,GO:0019898,GO:0008092,GO:0046665,GO:0007391,GO:0005915,GO:0005737,GO:0008258,GO:0035088,GO:0007390,GO:0042462
nDi.2.2.2.g04896	nDi.2.2.scaf00111:30911-38162	MT	FU	1.64101	63.8659	5.28239	2.40209e-07	circadian locomoter output cycles protein kaput-like	GO:0044260,GO:0043229,GO:0005515,GO:0044238
nDi.2.2.2.g08015	nDi.2.2.scaf00477:1091-1352	MT	FU	97.4441	3769.05	5.27348	0	protein kinase domain containing protein	GO:0004674,GO:0005524,GO:0006468
nDi.2.2.2.g00846	nDi.2.2.scaf00007:284287-286490	MT	FU	5.48459	211.47	5.26892	2.7694e-07
nDi.2.2.2.g08338	nDi.2.2.scaf00547:25783-29907	MT	FU	0.798844	30.4473	5.25226	0.00289185	protein piccolo	GO:0016020,GO:0050794,GO:0065008,GO:0008021,GO:0023061,GO:0005515,GO:0040011,GO:0006887,GO:0005215
nDi.2.2.2.g02722	nDi.2.2.scaf00036:14489-23913	MT	FU	0.755639	28.7416	5.2493	2.02287e-05	domain containing protein	GO:0005515,GO:0005622,GO:0035023,GO:0005089
nDi.2.2.2.g06045	nDi.2.2.scaf00195:6430-9079	MT	FU	3.98254	151.041	5.24511	9.84178e-11
nDi.2.2.2.g10851	nDi.2.2.scaf02196:157-2382	MT	FU	2.9449	110.016	5.22335	3.53411e-05	lysocardiolipin acyltransferase 1	GO:0008152,GO:0016746
nDi.2.2.2.g09465	nDi.2.2.scaf00903:2850-4368	MT	FU	1.86576	68.2137	5.19222	0.00327805	ras family protein	GO:0016020,GO:0006184,GO:0005622,GO:0003924,GO:0006886,GO:0006913,GO:0007264,GO:0005525
nDi.2.2.2.g03421	nDi.2.2.scaf00052:673-2864	MT	FU	1.38365	50.5726	5.1918	0.0022825	unidentified vitellogenin-linked transcript family member (uvt-5)	GO:0016757
nDi.2.2.2.g05309	nDi.2.2.scaf00135:54-4935	MT	FU	2.55382	93.2142	5.18982	4.85517e-14	rho gtpase-activating protein 20	GO:0040010,GO:0007165,GO:0005622,GO:0009792
nDi.2.2.2.g10196	nDi.2.2.scaf01326:5304-9239	MT	FU	1.3375	48.787	5.18889	0.0033031	pr domain zinc finger protein 14	GO:0000902,GO:0010468,GO:0009566,GO:0005622,GO:0048873,GO:0003676,GO:0007281,GO:0001708,GO:0008270
nDi.2.2.2.g09528	nDi.2.2.scaf00931:3625-11816	MT	FU	2.14492	78.1024	5.18637	3.88344e-05	pair-rule protein odd-paired	GO:0005634,GO:0021766,GO:0043524,GO:0000976,GO:0051216,GO:0048715,GO:0042475,GO:0000122,GO:0021893,GO:0003682,GO:0021882,GO:0009954,GO:0048706,GO:0003700
nDi.2.2.2.g07556	nDi.2.2.scaf00387:275-2413	MT	FU	8.09119	292.585	5.17636	7.50357e-12	monocarboxylate transporter	GO:0055085,GO:0016021
nDi.2.2.2.g10027	nDi.2.2.scaf01192:2668-7379	MT	FU	1.18553	42.6917	5.17036	4.48528e-07	dispatched homolog 1 isoform cra_a	GO:0007389,GO:0006810,GO:0016324,GO:0008152,GO:0008233,GO:0016021
nDi.2.2.2.g12307	nDi.2.2.scaf08310:291-488	MT	FU	346.317	12453.7	5.16833	0.00405138
nDi.2.2.2.g09109	nDi.2.2.scaf00769:13958-17819	MT	FU	4.89937	174.895	5.15775	3.21213e-10
nDi.2.2.2.g11083	nDi.2.2.scaf02804:262-1686	MT	FU	2.82765	99.0638	5.13068	0.00377584
nDi.2.2.2.g08318	nDi.2.2.scaf00542:16136-18572	MT	FU	1.56553	54.5438	5.12269	0.00383822	cytochrome b561	GO:0016021
nDi.2.2.2.g04450	nDi.2.2.scaf00089:32829-37535	MT	FU	3.03517	105.178	5.11492	1.97666e-09	hypothetical protein Bm1_52780 [Brugia malayi]	GO:0016787
nDi.2.2.2.g07893	nDi.2.2.scaf00450:28522-29637	MT	FU	3.49223	119.653	5.09857	0.00413493	transthyretin-like protein 5	GO:0008340,GO:0005615
nDi.2.2.2.g12138	nDi.2.2.scaf07260:136-533	MT	FU	9.42442	322.007	5.09454	0.00386719	rgm domain family member b	GO:0007165,GO:0005886,GO:0031225,GO:0007411
nDi.2.2.2.g09335	nDi.2.2.scaf00852:15358-18412	MT	FU	6.42462	218.545	5.08817	3.08432e-10
nDi.2.2.2.g07840	nDi.2.2.scaf00437:55-13318	MT	FU	2.99347	101.736	5.08687	1.59958e-08	protein kinase family member (kin-1)	GO:0002009,GO:0031625,GO:0019901,GO:0004713,GO:0051966,GO:0005625,GO:0004691,GO:0048471,GO:0046777,GO:0071333,GO:0018105,GO:0048240,GO:0045667,GO:0005524,GO:0031594,GO:2000810,GO:0071374,GO:0001707,GO:0005739,GO:0005624,GO:0005886,GO:0005952,GO:0046827,GO:0005634,GO:0018991,GO:0005813,GO:0061136,GO:0051447,GO:0071158,GO:0005794,GO:0043457,GO:0002119,GO:0032403
nDi.2.2.2.g03654	nDi.2.2.scaf00059:178114-181979	MT	FU	1.27292	43.1164	5.08203	0.00421937	domain protein	GO:0005515
nDi.2.2.2.g09197	nDi.2.2.scaf00799:11141-14165	MT	FU	1.09841	37.1856	5.08126	0.00420323
nDi.2.2.2.g06482	nDi.2.2.scaf00239:30912-32942	MT	FU	11.8435	400.243	5.07871	2.3836e-11	mgc82408 protein	GO:0005938,GO:0048471,GO:0000139,GO:0005901,GO:0005887,GO:0007126,GO:0046662,GO:0040011,GO:0030133,GO:0060473,GO:0009898,GO:0007265
nDi.2.2.2.g05082	nDi.2.2.scaf00122:86564-88577	MT	FU	18.7956	634.016	5.07605	3.24327e-07
nDi.2.2.2.g12828	nDi.2.2.scaf15032:53-178	MT	FU	173.131	5739.15	5.05091	0.00475151
nDi.2.2.2.g00970	nDi.2.2.scaf00008:465463-468311	MT	FU	27.4761	909.203	5.04835	0
nDi.2.2.2.g09456	nDi.2.2.scaf00899:15029-17334	MT	FU	1.80398	59.6791	5.04797	0.00427829	cre-grl-10 protein	GO:0016021
nDi.2.2.2.g01073	nDi.2.2.scaf00009:563279-566425	MT	FU	1.28492	42.4112	5.04469	0.00430929	cre-lpr-6 protein	GO:0008289,GO:0005576
nDi.2.2.2.g02786	nDi.2.2.scaf00037:144322-147538	MT	FU	1.05583	34.8234	5.04361	0.00458973	papain family cysteine protease containing protein	GO:0006508,GO:0004197
nDi.2.2.2.g03019	nDi.2.2.scaf00042:236088-238227	MT	FU	1.03184	34.02	5.0431	0.00432344	cre-col-149 protein	GO:0042302
nDi.2.2.2.g06987	nDi.2.2.scaf00302:24929-33639	MT	FU	0.7873	25.9298	5.04156	0.00433705
nDi.2.2.2.g03631	nDi.2.2.scaf00059:9373-14547	MT	FU	0.713105	23.4786	5.04109	0.00434123
nDi.2.2.2.g09240	nDi.2.2.scaf00815:7549-16478	MT	FU	0.52386	17.2379	5.04026	0.00462196	epoxide hydrolase microsomal	GO:0016020,GO:0005792,GO:0014070,GO:0001889,GO:0006725,GO:0071385,GO:0006805,GO:0004301,GO:0009636,GO:0040010,GO:0033961,GO:0019899
nDi.2.2.2.g07669	nDi.2.2.scaf00406:12046-17798	MT	FU	3.41361	112.232	5.03904	7.96162e-10	equilibrative nucleoside transporter	GO:0002009,GO:0005337,GO:0018991,GO:0016021,GO:0040035,GO:0015858
nDi.2.2.2.g00875	nDi.2.2.scaf00007:486057-488624	MT	FU	20.3519	663.625	5.02713	0
nDi.2.2.2.g12105	nDi.2.2.scaf07068:227-796	MT	FU	25.864	835.69	5.01395	0.00460115	guanine nucleotide exchange factor dbs	GO:0005654,GO:0008105,GO:0005938,GO:0043089
nDi.2.2.2.g06457	nDi.2.2.scaf00236:63040-64570	MT	FU	27.5149	888.976	5.01386	0	myc-associated factor x	GO:0006302,GO:0005634,GO:0019904,GO:0046982,GO:0043565,GO:0006310
nDi.2.2.2.g05006	nDi.2.2.scaf00117:106269-113892	MT	FU	1.34853	43.3032	5.00501	0.0049514	k+ channel tetramerisation domain containing protein	GO:0007399,GO:0016043,GO:0006813,GO:0005249,GO:0008076
nDi.2.2.2.g02608	nDi.2.2.scaf00033:108995-111385	MT	FU	0.952466	30.5756	5.00457	0.00504045
nDi.2.2.2.g03542	nDi.2.2.scaf00056:17137-22625	MT	FU	5.1676	165.503	5.00122	1.20601e-12	protein isoform a	GO:0016020
nDi.2.2.2.g03190	nDi.2.2.scaf00046:99292-103798	MT	FU	3.54926	113.009	4.99277	2.94832e-08	tryptophan 5-hydroxylase 1-like	GO:0005506,GO:0005622,GO:0055114,GO:0009792,GO:0043005,GO:0019915,GO:0060749,GO:0008340,GO:0046662,GO:0030279,GO:0004510,GO:0040024,GO:0046849,GO:0030511,GO:0043051,GO:0006587
nDi.2.2.2.g09730	nDi.2.2.scaf01026:173-3752	MT	FU	2.5834	82.0407	4.989	1.27495e-06	tyrosine-protein kinase src42a-like isoform 1	GO:0005524,GO:0006468,GO:0009792,GO:0004713,GO:0005515,GO:0040035,GO:0040007,GO:0002119
nDi.2.2.2.g10161	nDi.2.2.scaf01293:9166-9430	MT	FU	11.7694	373.354	4.98743	0.00527374
nDi.2.2.2.g10828	nDi.2.2.scaf02154:229-1190	MT	FU	4.90809	154.32	4.97462	6.88409e-05	rna binding protein	GO:0016021
nDi.2.2.2.g07605	nDi.2.2.scaf00394:21337-27127	MT	FU	9.72883	305.307	4.97185	0	atp-dependent rna helicase an3	GO:0005524,GO:0040020,GO:0042127,GO:0009792,GO:0008026,GO:0003676,GO:0007281,GO:0040010,GO:0042006,GO:0040035,GO:0043186,GO:0002119
nDi.2.2.2.g06814	nDi.2.2.scaf00280:5848-8583	MT	FU	3.6564	114.519	4.96902	8.43302e-05	motile sperm domain containing 1	GO:0005198
nDi.2.2.2.g10557	nDi.2.2.scaf01722:2846-4892	MT	FU	1.9274	60.2069	4.9652	7.14353e-05
nDi.2.2.2.g07584	nDi.2.2.scaf00391:17811-19562	MT	FU	16.4709	512.216	4.95876	0	apoptosis regulator protein	GO:0016020,GO:0043227,GO:0044444,GO:0042981
nDi.2.2.2.g08867	nDi.2.2.scaf00684:6136-19995	MT	FU	1.26231	38.9559	4.9477	2.36026e-08	zinc finger protein	GO:0040034,GO:0002009,GO:0018991,GO:0005622,GO:0009792,GO:0000122,GO:0008340,GO:0040011,GO:0000977,GO:0008270,GO:0040035,GO:0010171,GO:0040007,GO:0002119
nDi.2.2.2.g07956	nDi.2.2.scaf00463:4186-6348	MT	FU	38.9148	1196.99	4.94295	0
nDi.2.2.2.g00705	nDi.2.2.scaf00006:85889-95075	MT	FU	2.6759	81.9261	4.93623	1.85322e-09
nDi.2.2.2.g11128	nDi.2.2.scaf02921:181-1218	MT	FU	36.8955	1123.95	4.92899	2.09319e-09
nDi.2.2.2.g08028	nDi.2.2.scaf00479:11820-18631	MT	FU	6.18328	186.971	4.9183	0	hat family dimerisation domain containing protein	GO:0003677
nDi.2.2.2.g10128	nDi.2.2.scaf01267:4007-6400	MT	FU	17.9205	537.132	4.90559	2.25957e-09	uncoordinated family member (unc-62)	GO:0016477,GO:0002089,GO:0048477,GO:0046982,GO:0045727,GO:0003705,GO:0009792,GO:0006357,GO:0003682,GO:0060216,GO:0005667,GO:0040035,GO:0043565,GO:0001525,GO:0018991,GO:0045665,GO:0007501,GO:0019915,GO:0008340,GO:0042692,GO:0010171,GO:0002119
nDi.2.2.2.g04272	nDi.2.2.scaf00081:9963-12799	MT	FU	0.887314	26.1879	4.88331	0.00645624	receptor family ligand binding region containing protein	GO:0007186,GO:0004965,GO:0016021
nDi.2.2.2.g07389	nDi.2.2.scaf00360:331-4327	MT	FU	0.813152	23.9846	4.88244	0.00598384
nDi.2.2.2.g02395	nDi.2.2.scaf00029:215433-225494	MT	FU	9.05151	266.374	4.87915	0	katanin p80 wd40-containing subunit b1	GO:0005856,GO:0005515
nDi.2.2.2.g11077	nDi.2.2.scaf02791:192-401	MT	FU	25.021	734.699	4.87594	0.00660607	uncoordinated family member (unc-62)	GO:0016477,GO:0048477,GO:0006355,GO:0045727,GO:0009792,GO:0005515,GO:0040035,GO:0043565,GO:0003700,GO:0005634,GO:0018991,GO:0007501,GO:0042692,GO:0008340,GO:0019915,GO:0010171,GO:0002119
nDi.2.2.2.g03797	nDi.2.2.scaf00064:61679-64278	MT	FU	20.865	606.037	4.86025	0	see oma family member	GO:0002009,GO:0003723,GO:0005813,GO:0001704,GO:0001556,GO:0009792,GO:0030010,GO:0009880,GO:0001708,GO:0008270,GO:0043186
nDi.2.2.2.g04930	nDi.2.2.scaf00112:120179-123606	MT	FU	5.75495	166.908	4.8581	2.58683e-06	nucleoside diphosphate-linked moiety x motif 18	GO:0005515,GO:0016787
nDi.2.2.2.g06190	nDi.2.2.scaf00209:57080-61615	MT	FU	12.6699	366.043	4.85254	2.16216e-12	cd9 antigen	GO:0007399,GO:0016021,GO:0009987,GO:0005886
nDi.2.2.2.g10604	nDi.2.2.scaf01787:291-4611	MT	FU	20.0339	573.725	4.83985	5.73317e-13	eyes shut	GO:0016020,GO:0016043,GO:0009653,GO:0048513,GO:0044464,GO:0048869,GO:0005515,GO:0005509
nDi.2.2.2.g07415	nDi.2.2.scaf00364:426-3351	MT	FU	1.02794	29.4138	4.83866	0.00712427
nDi.2.2.2.g05496	nDi.2.2.scaf00149:14411-24637	MT	FU	11.4977	321.074	4.80349	0	suppressor of hairless protein	GO:0005634,GO:0018991,GO:0040026,GO:0009792,GO:0042659,GO:0045944,GO:0018996,GO:0005112,GO:0040035,GO:0043565,GO:0043054,GO:0007219,GO:0003700,GO:0040002,GO:0042078
nDi.2.2.2.g01296	nDi.2.2.scaf00012:382186-388310	MT	FU	5.09854	141.913	4.79878	0	apoptosis stimulating of p53	GO:0002039,GO:0043066
nDi.2.2.2.g09750	nDi.2.2.scaf01036:2857-7422	MT	FU	17.4116	481.351	4.78897	0
nDi.2.2.2.g00447	nDi.2.2.scaf00004:22047-26461	MT	FU	1.78823	48.9941	4.776	4.1672e-06	lysosomal protective	GO:0006508,GO:0005515,GO:0004185,GO:0005739
nDi.2.2.2.g01495	nDi.2.2.scaf00015:283258-291932	MT	FU	15.3778	420.291	4.77247	0	cuticlin 1	GO:0003677,GO:0005515,GO:0060102,GO:0010171
nDi.2.2.2.g00399	nDi.2.2.scaf00003:603659-610918	MT	FU	4.21869	115.24	4.7717	3.13284e-11	nuclear receptor subfamily group member isoform cra_d	GO:0035211,GO:0003707,GO:0005634,GO:0004879,GO:0009792,GO:0030522,GO:0005515,GO:0045944,GO:0071363,GO:0043565,GO:0008270,GO:0060278,GO:0043401,GO:0002119
nDi.2.2.2.g01497	nDi.2.2.scaf00015:304620-307888	MT	FU	2.32826	63.1678	4.76187	4.69838e-06
nDi.2.2.2.g10151	nDi.2.2.scaf01283:3076-6369	MT	FU	4.20164	113.018	4.74946	3.24057e-10	suppressor of variegation 3-9 homolog 1	GO:0005515,GO:0006355,GO:0000792,GO:0034968,GO:0044428,GO:0018024
nDi.2.2.2.g10252	nDi.2.2.scaf01372:3076-6345	MT	FU	4.20164	113.018	4.74946	3.24057e-10	suppressor of variegation 3-9 homolog 1	GO:0005515,GO:0006355,GO:0000792,GO:0034968,GO:0044428,GO:0018024
nDi.2.2.2.g09721	nDi.2.2.scaf01021:10397-14221	MT	FU	5.75682	153.286	4.73481	0.00836051
nDi.2.2.2.g01146	nDi.2.2.scaf00010:436804-439309	MT	FU	2.88769	76.7833	4.73281	5.98189e-06	wnt family protein	GO:0000003,GO:0000132,GO:0001714,GO:0016246,GO:0030971,GO:0045167,GO:0009792,GO:0005578,GO:0061072,GO:0007389,GO:0048522,GO:0040010,GO:0010171,GO:0016055,GO:0002088,GO:0002119
nDi.2.2.2.g08872	nDi.2.2.scaf00686:16241-18088	MT	FU	3.09548	80.9185	4.70823	0.000149267	2-aminoethanethiol dioxygenase-like	GO:0047800,GO:0055114
nDi.2.2.2.g10587	nDi.2.2.scaf01760:120-2949	MT	FU	0.976362	25.4018	4.70137	0.00953044	arrestin domain protein	GO:0007165
nDi.2.2.2.g01498	nDi.2.2.scaf00015:307970-310285	MT	FU	0.670952	17.4327	4.69945	0.00956514	nematode cuticle collagen n-terminal domain containing protein	GO:0048477,GO:0060107,GO:0042329,GO:0009792,GO:0040035,GO:0010171,GO:0005581,GO:0040015,GO:0002119,GO:0040002
nDi.2.2.2.g00926	nDi.2.2.scaf00008:151480-158726	MT	FU	0.971149	25.1947	4.69728	0.000188268	protein-tyrosine phosphatase	GO:0005634,GO:0005938,GO:0048477,GO:0004725,GO:0009792,GO:0019901,GO:0006469,GO:0004860,GO:0006470,GO:0040007,GO:0002119
nDi.2.2.2.g02618	nDi.2.2.scaf00033:180214-181703	MT	FU	5.67494	146.27	4.68789	0.000194113	af367206_1nuclear receptor nhr-7a	GO:0003707,GO:0005634,GO:0006355,GO:0043565,GO:0008270,GO:0043401,GO:0003700
nDi.2.2.2.g08520	nDi.2.2.scaf00588:5313-7683	MT	FU	38.5477	993.137	4.68728	0	peroxisomal membrane protein pex14	GO:0016020,GO:0007275,GO:0050789,GO:0005777,GO:0040007
nDi.2.2.2.g00735	nDi.2.2.scaf00006:445014-447531	MT	FU	16.5092	423.21	4.68003	1.37307e-13	cyclin-dependent kinases regulatory subunit 1-like	GO:0005634,GO:0016310,GO:0009794,GO:0016301,GO:0016538,GO:0019901,GO:0007067,GO:0009792,GO:0007126,GO:0051301
nDi.2.2.2.g00712	nDi.2.2.scaf00006:144529-171602	MT	FU	2.18315	55.5203	4.66853	1.95289e-12	cre-uig-1 protein	GO:0019904,GO:0035023,GO:0055120,GO:0071688,GO:0005543,GO:0005089
nDi.2.2.2.g09174	nDi.2.2.scaf00789:16124-19036	MT	FU	13.8679	350.142	4.65812	0	protein phosphatase catalytic subunit	GO:0005829,GO:0006470,GO:0000082,GO:0004722
nDi.2.2.2.g10656	nDi.2.2.scaf01849:296-2194	MT	FU	2.97708	75.0676	4.65622	0.000215203	naaladase ii protein	GO:0006508,GO:0004181
nDi.2.2.2.g03043	nDi.2.2.scaf00043:64488-66996	MT	FU	30.0763	755.963	4.65161	0	cmgc cdk cdc2 protein kinase	GO:0005524,GO:0045836,GO:0005737,GO:0009792,GO:0019901,GO:0007067,GO:0008353,GO:0004713,GO:0004693,GO:0040035,GO:0040002,GO:0005634,GO:0006468,GO:0001556,GO:0051446,GO:0035046,GO:0051301,GO:0040011
nDi.2.2.2.g08443	nDi.2.2.scaf00570:3303-26854	MT	FU	15.8377	394.683	4.63926	1.01896e-10	notch homolog 2	GO:0007399,GO:0043231,GO:0009653,GO:0048513,GO:0004872,GO:0048522,GO:0005515,GO:0005509,GO:0048523,GO:0043170,GO:0016021,GO:0050793,GO:0007219,GO:0048468
nDi.2.2.2.g01550	nDi.2.2.scaf00016:88683-91545	MT	FU	7.30588	181.854	4.63758	1.00827e-10	melatonin receptor type 1a	GO:0007186,GO:0004872,GO:0016021,GO:0040017
nDi.2.2.2.g05536	nDi.2.2.scaf00151:62338-64303	MT	FU	15.3226	380.348	4.63359	1.52871e-12
nDi.2.2.2.g06467	nDi.2.2.scaf00237:60480-66737	MT	FU	1.18782	29.4477	4.63176	9.28215e-06	calcium atpase	GO:0070588,GO:0005524,GO:0005388,GO:0045807,GO:0040017,GO:0009792,GO:0006754,GO:0008340,GO:0040010,GO:0046872,GO:0051481,GO:0016021,GO:0005886,GO:0002119
nDi.2.2.2.g04645	nDi.2.2.scaf00098:31451-33992	MT	FU	14.567	360.47	4.6291	3.41433e-13	alpha-tubulin n-acetyltransferase 2	GO:0019799
nDi.2.2.2.g01556	nDi.2.2.scaf00016:119032-124789	MT	FU	4.54011	111.426	4.61721	1.00183e-11	folylpolyglutamate mitochondrial-like	GO:0004326,GO:0048513,GO:0005524,GO:0046901
nDi.2.2.2.g08335	nDi.2.2.scaf00546:19670-24267	MT	FU	17.6729	433.284	4.6157	0	ddb1- and cul4-associated factor 5	GO:0080008,GO:0005515,GO:0005739
nDi.2.2.2.g04083	nDi.2.2.scaf00073:133036-135908	MT	FU	11.6536	284.634	4.61026	1.5547e-11	dcun1d1 protein	GO:0005515,GO:0000151
nDi.2.2.2.g03124	nDi.2.2.scaf00044:221304-235864	MT	FU	3.23868	77.9871	4.58976	0	g2f domain containing protein	GO:0005201,GO:0035418,GO:0007160,GO:0007271,GO:0005515,GO:0001764,GO:0005509,GO:0050808,GO:0005604,GO:0045178
nDi.2.2.2.g04253	nDi.2.2.scaf00080:82858-88154	MT	FU	1.89964	45.6378	4.58643	2.10785e-08	chromosome transmission fidelity protein 18 homolog	GO:0005524,GO:0017111,GO:0009987
nDi.2.2.2.g05598	nDi.2.2.scaf00156:24328-31242	MT	FU	11.9568	284.53	4.57268	0	high-affinity choline transporter 1	GO:0015220,GO:0030424,GO:0008021,GO:0043025,GO:0015871,GO:0008292,GO:0016021,GO:0005298,GO:0003333
nDi.2.2.2.g00401	nDi.2.2.scaf00003:660038-667487	MT	FU	6.20282	147.047	4.56721	9.35126e-14	serine threonine-protein kinase nlk	GO:0007399,GO:0009952,GO:0000287,GO:0042694,GO:0023014,GO:0001714,GO:0005938,GO:0005524,GO:0030178,GO:0047485,GO:0006355,GO:0031625,GO:0009792,GO:0001707,GO:0007179,GO:0004713,GO:0040035,GO:0004707,GO:0005634,GO:0000165,GO:0008356,GO:0031398,GO:0045167,GO:0046777,GO:0042169,GO:0033136,GO:0010085,GO:0018107,GO:0007052,GO:0008134,GO:0002119
nDi.2.2.2.g09204	nDi.2.2.scaf00801:11791-15995	MT	FU	24.1651	570.972	4.56242	0
nDi.2.2.2.g04187	nDi.2.2.scaf00078:36133-38217	MT	FU	12.0862	282.673	4.5477	0
nDi.2.2.2.g03901	nDi.2.2.scaf00067:153831-155522	MT	FU	10.2794	238.563	4.53654	3.14698e-11	lipase family protein	GO:0019915,GO:0045132
nDi.2.2.2.g09084	nDi.2.2.scaf00758:14017-15706	MT	FU	16.0235	371.057	4.53338	2.18953e-10	peptidyl-prolyl cis-trans isomerase nima-interacting 1	GO:0006457,GO:0003755,GO:0005515,GO:0000413
nDi.2.2.2.g01168	nDi.2.2.scaf00011:17532-19150	MT	FU	9.39308	217.109	4.53068	7.11717e-07
nDi.2.2.2.g09548	nDi.2.2.scaf00942:452-9912	MT	FU	13.3239	307.615	4.52904	2.81118e-09	thyroglobulin type-1 repeat family protein	GO:0007165,GO:0005509,GO:0005578
nDi.2.2.2.g07170	nDi.2.2.scaf00325:24652-29601	MT	FU	10.0236	229.476	4.51687	0	cyclin a	GO:0005634,GO:0051301,GO:0000079,GO:0019901
nDi.2.2.2.g08175	nDi.2.2.scaf00508:31428-33281	MT	FU	4.39355	99.6947	4.50406	0.000367028	ap-3 complex subunit sigma-2	GO:0048477,GO:0008565,GO:0009792,GO:0016183,GO:0007269,GO:0005515,GO:0016021,GO:0007040,GO:0007608,GO:0008021,GO:0005549,GO:0004984,GO:0006915,GO:0048072,GO:0006727,GO:0006886,GO:0030117,GO:0010171,GO:0040007,GO:0002119
nDi.2.2.2.g06914	nDi.2.2.scaf00292:4434-13167	MT	FU	1.2018	27.0353	4.49158	2.03138e-05	protein kinase c family member (pkc-2)	GO:0040008,GO:0014059,GO:0050861,GO:0043025,GO:0045471,GO:0035408,GO:0046627,GO:0004713,GO:0050681,GO:0003682,GO:0009749,GO:0042488,GO:0045766,GO:0042493,GO:0030374,GO:0006816,GO:0033280,GO:0005625,GO:0043005,GO:0071322,GO:0042113,GO:0042393,GO:0035403,GO:0005524,GO:0031526,GO:0030168,GO:0006357,GO:0005829,GO:0005246,GO:0016021,GO:0008270,GO:0005624,GO:0042953,GO:0006874,GO:0005634,GO:0051092,GO:…
nDi.2.2.2.g01796	nDi.2.2.scaf00019:338185-343148	MT	FU	4.33767	96.1764	4.47069	4.1084e-08	zinc c2h2 type family protein	GO:0005622,GO:0008270
nDi.2.2.2.g07845	nDi.2.2.scaf00440:8602-11573	MT	FU	2.20571	48.7973	4.46749	0.000420101	placental protein 11	GO:0005488,GO:0004519
nDi.2.2.2.g03777	nDi.2.2.scaf00063:178236-181467	MT	FU	17.2825	381.206	4.46318	0	cystathionine gamma-lyase	GO:0004123,GO:0044540,GO:0016769,GO:0051092,GO:0006916,GO:0009792,GO:0043123,GO:0044524,GO:0044424,GO:0018272,GO:0070814,GO:0019344,GO:0030170
nDi.2.2.2.g10874	nDi.2.2.scaf02252:389-1214	MT	FU	211.87	4668.48	4.46171	1.05741e-08
nDi.2.2.2.g07505	nDi.2.2.scaf00379:25917-26187	MT	FU	22.0211	477.609	4.43887	0.000447661
nDi.2.2.2.g10610	nDi.2.2.scaf01792:105-4584	MT	FU	1.99564	43.2306	4.43713	0.000440882
nDi.2.2.2.g01430	nDi.2.2.scaf00014:320350-325233	MT	FU	10.7089	231.655	4.4351	4.85517e-14	equilibrative nucleoside transporter 1-like isoform 2	GO:0002009,GO:0005337,GO:0018991,GO:0016021,GO:0040035,GO:0015858
nDi.2.2.2.g04907	nDi.2.2.scaf00111:105865-106694	MT	FU	10.0623	217.426	4.4335	0.000460329	neuronal acetylcholine receptor protein	GO:0004889,GO:0004872,GO:0016021,GO:0030054,GO:0006811,GO:0005886,GO:0045211
nDi.2.2.2.g09267	nDi.2.2.scaf00826:13988-17040	MT	FU	16.8423	363.766	4.43285	0	ras association domain family 1 isoform a	GO:0043229,GO:0046872,GO:0005515,GO:0035556
nDi.2.2.2.g00649	nDi.2.2.scaf00005:531362-531581	MT	FU	42.6879	918.795	4.42784	0.000392996
nDi.2.2.2.g05941	nDi.2.2.scaf00186:11663-16912	MT	FU	7.66624	164.405	4.42259	0	phd-finger family protein	GO:0005515,GO:0008270
nDi.2.2.2.g05397	nDi.2.2.scaf00141:55484-60817	MT	FU	2.4178	50.9449	4.39717	3.12225e-05
nDi.2.2.2.g00679	nDi.2.2.scaf00005:724787-725729	MT	FU	9.84468	205.313	4.38234	0.0016006
nDi.2.2.2.g06248	nDi.2.2.scaf00216:24855-29050	MT	FU	6.853	141.267	4.36555	4.19128e-13	sphingomyelin synthase-related 1	GO:0016020,GO:0005515,GO:0006665
nDi.2.2.2.g05387	nDi.2.2.scaf00140:76895-82613	MT	FU	43.3156	891.173	4.36275	3.44431e-10	malic enzyme nadp(+)- mitochondrial	GO:0004473,GO:0016619,GO:0005759,GO:0046872,GO:0006090,GO:0051287,GO:0055114,GO:0006108
nDi.2.2.2.g01228	nDi.2.2.scaf00011:434298-442502	MT	FU	1.19268	24.3058	4.34902	1.39179e-07	chitin synthase	GO:0000003,GO:0040010,GO:0005938,GO:0004100,GO:0005886,GO:0006915,GO:0009792
nDi.2.2.2.g02562	nDi.2.2.scaf00032:151947-156103	MT	FU	25.4445	518.166	4.34799	4.85517e-14	ankyrin repeat and sam domain-containing protein 3	GO:0005515,GO:0007275
nDi.2.2.2.g08831	nDi.2.2.scaf00674:166-1848	MT	FU	94.068	1909.16	4.34309	6.30118e-10
nDi.2.2.2.g00874	nDi.2.2.scaf00007:481544-484714	MT	FU	21.179	429.755	4.3428	0
nDi.2.2.2.g02314	nDi.2.2.scaf00028:844-4590	MT	FU	2.82384	56.9511	4.33399	1.63532e-07
nDi.2.2.2.g09544	nDi.2.2.scaf00939:3565-12927	MT	FU	2.16483	43.0421	4.31342	1.48326e-08	neurogenic locus notch homolog protein 2-like	GO:0009653,GO:0030154,GO:0048513,GO:0005515,GO:0005509,GO:0048523,GO:0016021,GO:0050896
nDi.2.2.2.g01958	nDi.2.2.scaf00022:99024-106093	MT	FU	21.8847	431.33	4.3008	1.38631e-12	homeobox-containing protein 1	GO:0005634,GO:0005515,GO:0006355,GO:0043565,GO:0003700
nDi.2.2.2.g09521	nDi.2.2.scaf00928:4477-5340	MT	FU	18.3126	357.035	4.28516	3.87929e-10	dna polymerase epsilon subunit 4	GO:0005515,GO:0043966,GO:0040027,GO:0005671,GO:0043565
nDi.2.2.2.g07496	nDi.2.2.scaf00378:24684-28828	MT	FU	19.5239	380.095	4.28305	1.37307e-13
nDi.2.2.2.g04301	nDi.2.2.scaf00082:124566-126282	MT	FU	8.4373	164.194	4.28247	2.83774e-09	nematode cuticle collagen n-terminal domain containing protein	GO:0042302,GO:0009653,GO:0007275,GO:0005581,GO:0040007
nDi.2.2.2.g02652	nDi.2.2.scaf00034:57288-61073	MT	FU	24.763	480.596	4.27857	2.0439e-09
nDi.2.2.2.g00466	nDi.2.2.scaf00004:188642-201433	MT	FU	11.0903	214.142	4.27119	9.35126e-14	spry domain-containing socs box protein ssb-4	GO:0005515,GO:0005622,GO:0035556
nDi.2.2.2.g02372	nDi.2.2.scaf00029:55977-84031	MT	FU	4.74878	90.6879	4.25528	5.21766e-12	lim domain family member (lim-9)	GO:0005634,GO:0019904,GO:0031430,GO:0008270,GO:0003700,GO:0071688
nDi.2.2.2.g03783	nDi.2.2.scaf00063:214572-219418	MT	FU	1.36203	25.9772	4.25341	0.000802899
nDi.2.2.2.g07944	nDi.2.2.scaf00461:10320-11504	MT	FU	10.6397	202.165	4.248	0.000796275
nDi.2.2.2.g08459	nDi.2.2.scaf00573:16642-22845	MT	FU	4.87894	92.4249	4.24364	3.25511e-12	60 kda ss-a ro ribonucleoprotein	GO:0003723,GO:0030529
nDi.2.2.2.g09585	nDi.2.2.scaf00958:4601-6433	MT	FU	5.95416	112.458	4.23934	4.44687e-06
nDi.2.2.2.g06019	nDi.2.2.scaf00192:53659-54888	MT	FU	45.1577	851.107	4.2363	3.03448e-13	proliferating cell nuclear antigen	GO:0006272,GO:0005634,GO:0003677,GO:0043626,GO:0006298,GO:0006275,GO:0019730,GO:0030337,GO:0006289,GO:0022008,GO:0005875,GO:0005515,GO:0007307,GO:0007052
nDi.2.2.2.g09265	nDi.2.2.scaf00825:2510-18799	MT	FU	21.9655	406.927	4.21146	4.63797e-09	mitogen-activated protein kinase-binding protein 1	GO:0005515
nDi.2.2.2.g01718	nDi.2.2.scaf00018:210890-219412	MT	FU	1.409	26.0518	4.20863	5.36103e-05
nDi.2.2.2.g07430	nDi.2.2.scaf00367:15587-20300	MT	FU	4.48406	82.8822	4.20818	7.78095e-10	frizzled smoothened family membrane region containing protein	GO:0000132,GO:0001714,GO:0044339,GO:0017147,GO:0005102,GO:0045893,GO:0009792,GO:0004930,GO:0044338,GO:0051091,GO:0048523,GO:0016021,GO:0042813,GO:0030165,GO:0040002,GO:0007186,GO:0042493,GO:0008356,GO:0018991,GO:0048513,GO:0043652,GO:0035425,GO:0009986,GO:0040010,GO:0040011,GO:0010171,GO:0007052,GO:0002119
nDi.2.2.2.g06788	nDi.2.2.scaf00276:35997-43139	MT	FU	39.5431	730.127	4.20665	1.47786e-09	ubiquitin carboxyl-terminal hydrolase 5	GO:0008234,GO:0006511,GO:0008270,GO:0004221,GO:0008242
nDi.2.2.2.g10210	nDi.2.2.scaf01338:31-946	MT	FU	6.80987	125.304	4.20166	0.000805963	uncoordinated family member (unc-79)	GO:0005515
nDi.2.2.2.g11098	nDi.2.2.scaf02839:0-1663	MT	FU	6.70685	123.194	4.19916	6.04224e-05	mboat family protein	GO:0016746,GO:0016021
nDi.2.2.2.g10895	nDi.2.2.scaf02297:301-1545	MT	FU	5.50298	100.966	4.19751	0.000816932	rna-binding protein 38	GO:0000166,GO:0003676
nDi.2.2.2.g05083	nDi.2.2.scaf00122:90212-98947	MT	FU	8.13136	148.72	4.19296	2.46134e-06
nDi.2.2.2.g10082	nDi.2.2.scaf01229:8885-10195	MT	FU	2.97708	54.3201	4.18952	0.00083873	dual specificity catalytic domain containing protein	GO:0008340,GO:0035335,GO:0008138,GO:0004725
nDi.2.2.2.g08462	nDi.2.2.scaf00574:5333-10909	MT	FU	32.3689	586.683	4.1799	8.72525e-10	protein arginine n-methyltransferase 10	GO:0031167,GO:0006464,GO:0004719,GO:0000179
nDi.2.2.2.g01854	nDi.2.2.scaf00020:244884-258445	MT	FU	1.92062	34.5828	4.17041	5.60635e-08	dystrophin-like phenotype and capon related family member (dyc-1)	GO:0007610,GO:0050789,GO:0044464,GO:0009987
nDi.2.2.2.g02120	nDi.2.2.scaf00025:37253-45069	MT	FU	1.2125	21.6762	4.16006	8.79261e-05	prion-like-(q n-rich)-domain-bearing protein family member (pqn-42)	GO:0008430
nDi.2.2.2.g01758	nDi.2.2.scaf00019:64129-64931	MT	FU	22.1373	395.647	4.15966	7.15964e-05	short chain dehydrogenase reductase family protein	GO:0000166,GO:0055114,GO:0016491
nDi.2.2.2.g07504	nDi.2.2.scaf00379:20552-24717	MT	FU	11.1012	196.706	4.14726	1.24332e-12	transcription factor ap-2-delta	GO:0005515,GO:0005667,GO:0003700,GO:0045893
nDi.2.2.2.g02760	nDi.2.2.scaf00036:225587-240516	MT	FU	10.8132	188.516	4.12383	1.78823e-11	cadherin-related hmr-1	GO:0000132,GO:0000003,GO:0048675,GO:0007016,GO:0009792,GO:0005913,GO:0016021,GO:0007411,GO:0042074,GO:0043053,GO:0007413,GO:0001745,GO:0070097,GO:0016342,GO:0003384,GO:0006898,GO:0005509,GO:0010769,GO:0007156,GO:0010171,GO:0010975,GO:0008013
nDi.2.2.2.g10549	nDi.2.2.scaf01710:205-1356	MT	FU	2.49912	43.3523	4.11662	0.00128507
nDi.2.2.2.g12168	nDi.2.2.scaf07446:338-768	MT	FU	52.166	903.325	4.11406	8.49346e-05
nDi.2.2.2.g00150	nDi.2.2.scaf00001:961963-966884	MT	FU	4.92842	85.2161	4.11193	2.38296e-11	wd repeat-containing protein 48	GO:0006506,GO:0005634,GO:0005515,GO:0016579,GO:0016758,GO:0016021,GO:0005789
nDi.2.2.2.g06030	nDi.2.2.scaf00193:49891-53500	MT	FU	5.02592	86.2304	4.10074	9.82755e-07	serine threonine-protein phosphatase 4 catalytic subunit	GO:0038061,GO:0023014,GO:0004722,GO:0035188,GO:0010569,GO:0009792,GO:0004704,GO:0005515,GO:0016311,GO:0005634,GO:0018991,GO:0030289,GO:0006468,GO:0005813,GO:0046872,GO:0007126,GO:0007052,GO:0040007,GO:0002119
nDi.2.2.2.g08722	nDi.2.2.scaf00644:1234-3934	MT	FU	19.535	334.869	4.09947	2.05791e-12	cbn-erl-1 protein	GO:0040011,GO:0030433,GO:0016021,GO:0005789,GO:0005886
nDi.2.2.2.g09330	nDi.2.2.scaf00849:7807-13251	MT	FU	8.59667	146.801	4.09394	5.3453e-13
nDi.2.2.2.g08182	nDi.2.2.scaf00510:3392-7113	MT	FU	30.7556	523.832	4.09018	1.14914e-10	tubulin polyglutamylase ttll4	GO:0018095,GO:0004835
nDi.2.2.2.g03937	nDi.2.2.scaf00068:177859-181401	MT	FU	3.40508	57.7463	4.08397	1.2342e-06	protein isoform a	GO:0071688
nDi.2.2.2.g06332	nDi.2.2.scaf00224:2381-8571	MT	FU	5.55934	94.2668	4.08376	4.34499e-12	inhibitor of kappab kinase epsilon	GO:0009653,GO:0005524,GO:0006468,GO:0035556,GO:0048869,GO:0006915,GO:0004713,GO:0044424,GO:0004674,GO:0007010,GO:0007423
nDi.2.2.2.g09309	nDi.2.2.scaf00841:11628-16819	MT	FU	25.3736	429.585	4.08154	3.38022e-11	med7 protein	GO:0002009,GO:0016592,GO:0001104,GO:0009792,GO:0003676,GO:0008406,GO:0007281,GO:0040010,GO:0006357,GO:0005515,GO:0040011,GO:0008270,GO:0040035,GO:0010171,GO:0001703
nDi.2.2.2.g07112	nDi.2.2.scaf00318:7030-7819	MT	FU	121.391	2054.41	4.08099	1.22171e-10	dynein light chain cytoplasmic	GO:0005634,GO:0046907,GO:0005874,GO:0003774,GO:0008092,GO:0005813,GO:0008039,GO:0008633,GO:0008629,GO:0030286,GO:0005829,GO:0016459,GO:0043186,GO:0007017,GO:0005886
nDi.2.2.2.g07562	nDi.2.2.scaf00388:6607-7396	MT	FU	121.391	2054.41	4.08099	1.22171e-10	dynein light chain cytoplasmic	GO:0005634,GO:0046907,GO:0005874,GO:0003774,GO:0008092,GO:0005813,GO:0008039,GO:0008633,GO:0008629,GO:0030286,GO:0005829,GO:0016459,GO:0043186,GO:0007017,GO:0005886
nDi.2.2.2.g07435	nDi.2.2.scaf00368:7054-13997	MT	FU	3.5843	60.4714	4.07649	1.3111e-07	regulator of g-protein signaling 7	GO:0005834,GO:0043547,GO:0035556,GO:0005737,GO:0040017,GO:0007212,GO:0043005,GO:0038032,GO:0046662,GO:0007631,GO:0004871,GO:0007622,GO:0005096
nDi.2.2.2.g02651	nDi.2.2.scaf00034:56126-57228	MT	FU	24.119	406.395	4.07464	1.09775e-12
nDi.2.2.2.g05012	nDi.2.2.scaf00118:18161-26945	MT	FU	14.8004	248.561	4.06989	6.41326e-12	serine threonine-protein kinase endoribonuclease ire1	GO:0006397,GO:0016020,GO:0000003,GO:0005524,GO:0006468,GO:0040017,GO:0004713,GO:0005515,GO:0016891,GO:0004674,GO:0030968,GO:0002119
nDi.2.2.2.g03013	nDi.2.2.scaf00042:196413-200863	MT	FU	3.71706	61.9899	4.0598	2.3462e-08	major facilitator superfamily transporter	GO:0055085,GO:0016021,GO:0022857
nDi.2.2.2.g09278	nDi.2.2.scaf00830:2162-7764	MT	FU	12.8359	213.298	4.05461	3.03448e-13
nDi.2.2.2.g10771	nDi.2.2.scaf02046:567-2692	MT	FU	2.50678	41.3145	4.04274	0.00166024
nDi.2.2.2.g09735	nDi.2.2.scaf01029:2576-5997	MT	FU	1.59302	26.2466	4.0423	0.00157621
nDi.2.2.2.g07514	nDi.2.2.scaf00380:39726-42163	MT	FU	9.42284	155.054	4.04047	5.23386e-11	gdp-fucose protein o-fucosyltransferase 1	GO:0008417,GO:0006493,GO:0036065
nDi.2.2.2.g06179	nDi.2.2.scaf00208:48721-49707	MT	FU	5.85799	94.7085	4.01502	0.00182885	oxysterol binding protein	GO:0006869,GO:0005516,GO:0005543
nDi.2.2.2.g06517	nDi.2.2.scaf00244:11882-14275	MT	FU	3.60797	58.1266	4.00994	0.00190326	trna-specific adenosine deaminase-like protein 3	GO:0016787,GO:0008152,GO:0008270
nDi.2.2.2.g07103	nDi.2.2.scaf00317:9349-12457	MT	FU	1.98113	31.7546	4.00257	0.00195949	cyclin-dependent kinase 7	GO:0005524,GO:0009792,GO:0008353,GO:0004713,GO:0004693,GO:0005829,GO:0005739,GO:0005624,GO:0006974,GO:0005856,GO:0009299,GO:0006468,GO:0005675,GO:0008022,GO:0045448,GO:0051301,GO:0045944,GO:0008094,GO:0032403
nDi.2.2.2.g07912	nDi.2.2.scaf00454:19405-22513	MT	FU	1.98113	31.7546	4.00257	0.00195949	cyclin-dependent kinase 7	GO:0005524,GO:0009792,GO:0008353,GO:0004713,GO:0004693,GO:0005829,GO:0005739,GO:0005624,GO:0006974,GO:0005856,GO:0009299,GO:0006468,GO:0005675,GO:0008022,GO:0045448,GO:0051301,GO:0045944,GO:0008094,GO:0032403
nDi.2.2.2.g01250	nDi.2.2.scaf00012:20124-22584	MT	FU	3.02672	48.103	3.9903	0.000176908
nDi.2.2.2.g04587	nDi.2.2.scaf00095:57991-62045	MT	FU	33.9692	538.575	3.98685	5.40595e-11
nDi.2.2.2.g08938	nDi.2.2.scaf00708:4121-4382	MT	FU	36.5415	577.68	3.98266	0.000130023	p25-alpha family protein	GO:0000003,GO:0040007,GO:0002119
nDi.2.2.2.g05921	nDi.2.2.scaf00184:50214-54549	MT	FU	7.16862	112.992	3.97838	5.56379e-12	protein fam21c	GO:0044444
nDi.2.2.2.g00646	nDi.2.2.scaf00005:510456-516944	MT	FU	7.36235	115.972	3.97747	6.02134e-12	cre-pqn-73 protein	GO:0000003
nDi.2.2.2.g03101	nDi.2.2.scaf00044:68854-70687	MT	FU	79.9203	1258.78	3.97732	1.07218e-10	protein-l-isoaspartate(d-aspartate) o-methyltransferase	GO:0006464,GO:0004719,GO:0032259,GO:0005737
nDi.2.2.2.g05167	nDi.2.2.scaf00126:85750-87622	MT	FU	5.28928	83.1181	3.97402	0.00204893
nDi.2.2.2.g06493	nDi.2.2.scaf00241:14434-21691	MT	FU	23.8094	372.077	3.966	4.1232e-10	phospholipase a-2-activating protein	GO:0040010,GO:0005515,GO:0009792
nDi.2.2.2.g03776	nDi.2.2.scaf00063:138647-173329	MT	FU	18.3246	284.872	3.95846	5.06692e-10	rho gtpase-activating protein 29	GO:0046872,GO:0005622,GO:0035556
nDi.2.2.2.g02108	nDi.2.2.scaf00024:322918-324156	MT	FU	4.72374	72.6295	3.94255	0.000197966	cx module family protein	GO:0016021
nDi.2.2.2.g09237	nDi.2.2.scaf00814:8909-13876	MT	FU	8.07673	123.925	3.93955	2.65416e-10	rwd domain-containing protein 2b	GO:0005515
nDi.2.2.2.g05700	nDi.2.2.scaf00164:54708-61363	MT	FU	19.0437	291.221	3.93473	3.04319e-11	f-box wd repeat-containing protein 7 isoform 1	GO:0005783,GO:0006355,GO:0009968,GO:0031146,GO:0019005,GO:0034644,GO:0001944,GO:0005730,GO:2000060,GO:0005515,GO:0006974,GO:0003700,GO:0005654,GO:0045741,GO:0032879,GO:0048471,GO:0007062,GO:0005794,GO:0033036,GO:0032876,GO:0007219,GO:0070374,GO:0050821
nDi.2.2.2.g01342	nDi.2.2.scaf00013:260129-266729	MT	FU	5.48189	83.4695	3.9285	4.10249e-11	patched family protein	GO:0006810,GO:0048477,GO:0000910,GO:0009792,GO:0040010,GO:0008158,GO:0045138,GO:0018996,GO:0040011,GO:0040018,GO:0016021,GO:0001703,GO:0002119,GO:0005215
nDi.2.2.2.g06130	nDi.2.2.scaf00203:57218-58359	MT	FU	16.5089	249.959	3.92037	4.09952e-07
nDi.2.2.2.g07945	nDi.2.2.scaf00461:13656-15825	MT	FU	7.9019	119.348	3.91684	8.73957e-12	xenotropic and polytropic murine leukemia virus receptor xpr1	GO:0040010,GO:0018991,GO:0004872,GO:0010171,GO:0016021
nDi.2.2.2.g03214	nDi.2.2.scaf00046:244005-245351	MT	FU	4.23425	63.8333	3.91413	0.000235158
nDi.2.2.2.g04461	nDi.2.2.scaf00089:120773-123822	MT	FU	7.89584	119.012	3.91387	3.66015e-11	mannose-6-phosphate isomerase	GO:0000003,GO:0016051,GO:0004476,GO:0005737,GO:0009792,GO:0040010,GO:0006487,GO:0008270,GO:0002119
nDi.2.2.2.g05811	nDi.2.2.scaf00174:76721-80756	MT	FU	27.9703	417.614	3.9002	5.83618e-11	fatty aldehyde dehydrogenase	GO:0016020,GO:0006081,GO:0055114,GO:0004030
nDi.2.2.2.g05530	nDi.2.2.scaf00151:42866-44504	MT	FU	13.5586	202.071	3.89759	2.57239e-10
nDi.2.2.2.g05240	nDi.2.2.scaf00130:92871-103400	MT	FU	8.84852	131.861	3.89743	7.59446e-12	calcium-transporting atpase type 2c member 1	GO:0005524,GO:0034220,GO:0015410,GO:0000139,GO:0006754,GO:0030026,GO:0016021,GO:0006828,GO:0004871,GO:0005624,GO:0030145,GO:0031532,GO:0005388,GO:0032472,GO:0016339,GO:0005802,GO:0006979,GO:0043123,GO:0008544,GO:0010042,GO:0051592,GO:0032468,GO:0005509
nDi.2.2.2.g06018	nDi.2.2.scaf00192:45402-50899	MT	FU	9.39329	139.956	3.8972	5.39315e-10	immunoglobulin i-set domain containing protein	GO:0016740
nDi.2.2.2.g09271	nDi.2.2.scaf00827:15113-18668	MT	FU	19.3195	287.055	3.8932	7.80014e-12	zinc transporter zip11	GO:0016020,GO:0055085,GO:0046873,GO:0030001
nDi.2.2.2.g10233	nDi.2.2.scaf01355:6527-8255	MT	FU	4.53629	67.3233	3.89152	0.0017699	zinc c2h2 type family protein	GO:0006911,GO:0003677,GO:0043010,GO:0006355,GO:0042440,GO:0055114,GO:0007427,GO:0000166,GO:0007390,GO:0016204,GO:0008270,GO:0004757,GO:0003700,GO:0007525,GO:0005634,GO:0007417,GO:0006729,GO:0007398
nDi.2.2.2.g06749	nDi.2.2.scaf00271:37454-38855	MT	FU	3.75726	55.6705	3.88916	0.00230021
nDi.2.2.2.g04565	nDi.2.2.scaf00094:61482-63507	MT	FU	12.1972	179.943	3.88292	4.07222e-09
nDi.2.2.2.g03142	nDi.2.2.scaf00045:62189-65292	MT	FU	4.45107	65.5733	3.88088	5.0258e-06	transcriptional enhancer factor tef-3	GO:0005634,GO:0006355,GO:0003700,GO:0006366
nDi.2.2.2.g04372	nDi.2.2.scaf00085:96829-104844	MT	FU	1.13032	16.6519	3.88088	0.00236134	matrix metalloproteinase-16	GO:0016020,GO:0031012,GO:0006508,GO:0004222,GO:0044464,GO:0008270
nDi.2.2.2.g10512	nDi.2.2.scaf01663:0-4513	MT	FU	2.43218	35.7873	3.87913	0.00289315	aldo keto reductase family protein	GO:0055114,GO:0016491
nDi.2.2.2.g09975	nDi.2.2.scaf01153:7208-10018	MT	FU	7.59025	111.043	3.87082	3.55224e-09	nuclear transcription factor y subunit beta	GO:0005634,GO:0006355,GO:0043565
nDi.2.2.2.g10231	nDi.2.2.scaf01355:420-2022	MT	FU	4.56633	66.7621	3.86992	0.00192522	zinc c2h2 type family protein	GO:0006911,GO:0003677,GO:0043010,GO:0006355,GO:0042440,GO:0055114,GO:0007427,GO:0000166,GO:0007390,GO:0016204,GO:0008270,GO:0004757,GO:0003700,GO:0007525,GO:0005634,GO:0007417,GO:0006729,GO:0007398
nDi.2.2.2.g06435	nDi.2.2.scaf00234:35143-62899	MT	FU	34.4157	501.883	3.86621	1.18851e-05	probable ubiquitin carboxyl-terminal hydrolase faf-x isoform 2	GO:0004177,GO:0008234,GO:0006511,GO:0004221,GO:0005737,GO:0008235,GO:0030145
nDi.2.2.2.g04095	nDi.2.2.scaf00074:42281-43333	MT	FU	49.4141	714.381	3.8537	2.14933e-09
nDi.2.2.2.g06299	nDi.2.2.scaf00220:46884-55972	MT	FU	27.4153	394.297	3.84623	1.67196e-08	dna damage-binding protein 1	GO:0005654,GO:0003677,GO:0031464,GO:0005737,GO:0042787,GO:0000075,GO:0043161,GO:0005515,GO:0000718,GO:0031465
nDi.2.2.2.g04358	nDi.2.2.scaf00085:21114-23468	MT	FU	39.7256	570.732	3.84467	3.19828e-11	hypothetical protein LOAG_05076 [Loa loa]	GO:0009790
nDi.2.2.2.g01992	nDi.2.2.scaf00022:418219-419147	MT	FU	16.8187	241.319	3.84281	0.00288045	mitochondrial import inner membrane translocase subunit	GO:0046872,GO:0005743,GO:0042719,GO:0045039
nDi.2.2.2.g09071	nDi.2.2.scaf00753:8440-9368	MT	FU	16.8187	241.319	3.84281	0.00288045	mitochondrial import inner membrane translocase subunit	GO:0046872,GO:0005743,GO:0042719,GO:0045039
nDi.2.2.2.g01506	nDi.2.2.scaf00015:334470-336363	MT	FU	2.88257	41.3266	3.84164	0.00303906	transcription initiation factor tfiid subunit 12	GO:0006413,GO:0003677,GO:0003743,GO:0005669,GO:0006352
nDi.2.2.2.g07919	nDi.2.2.scaf00455:28008-31782	MT	FU	2.58205	36.9111	3.83746	4.99799e-05	mitogen-activated protein kinase kinase kinase 3	GO:0000165,GO:0005524,GO:0046777,GO:0043123,GO:0004713,GO:0005515,GO:0005829,GO:0000186
nDi.2.2.2.g07442	nDi.2.2.scaf00369:17143-18541	MT	FU	27.8587	395.385	3.82706	7.69125e-09	39s ribosomal protein mitochondrial	GO:0000003,GO:0002009,GO:0040010,GO:0006898,GO:0002119,GO:0009792
nDi.2.2.2.g00657	nDi.2.2.scaf00005:584452-588564	MT	FU	38.2666	542.004	3.82414	8.56044e-11	pumilio-family rna binding repeat containing protein	GO:0003723,GO:0048477,GO:0000910,GO:0009992,GO:0035188,GO:0009792,GO:0006915,GO:0035046,GO:0007281,GO:0005515,GO:0043186,GO:0008285
nDi.2.2.2.g10556	nDi.2.2.scaf01721:1551-4769	MT	FU	12.0597	170.667	3.82292	3.06344e-11	zinc finger protein	GO:0008270
nDi.2.2.2.g03846	nDi.2.2.scaf00065:172840-173545	MT	FU	40.7857	572.561	3.8113	0.00326929
nDi.2.2.2.g01233	nDi.2.2.scaf00011:466439-468600	MT	FU	19.8948	278.861	3.80908	2.27362e-11	proto-oncogene serine threonine-protein kinase pim-1	GO:0031659,GO:0005524,GO:0043433,GO:0043066,GO:0005737,GO:0046777,GO:0004713,GO:0004674,GO:0008283,GO:0007275,GO:0008134,GO:0030145
nDi.2.2.2.g00988	nDi.2.2.scaf00008:639158-642215	MT	FU	15.9302	219.968	3.78746	2.60141e-11	origin recognition complex subunit 5	GO:0005634,GO:0000808,GO:0006260
nDi.2.2.2.g09152	nDi.2.2.scaf00782:15467-18979	MT	FU	10.2244	140.945	3.78505	3.19556e-11	26s protease regulatory subunit 6a	GO:0000003,GO:0006281,GO:0000502,GO:0005524,GO:0008233,GO:0030163,GO:0005737,GO:0009792,GO:0008340,GO:0006508,GO:0005515,GO:0009378,GO:0006310,GO:0002119,GO:0016887
nDi.2.2.2.g05079	nDi.2.2.scaf00122:69264-69513	MT	FU	28.1456	386.946	3.78115	0.0035712
nDi.2.2.2.g00287	nDi.2.2.scaf00002:1019575-1022942	MT	FU	17.3877	237.908	3.77427	2.06924e-11	cytochrome p450 family protein	GO:0009055,GO:0016705,GO:0020037,GO:0040011,GO:0004497,GO:0055114
nDi.2.2.2.g01724	nDi.2.2.scaf00018:253533-267541	MT	FU	6.27429	85.4051	3.7668	1.11531e-10	227 kda spindle- and centromere-associated protein	GO:0005634,GO:0009987,GO:0005694,GO:0005828,GO:0009792
nDi.2.2.2.g08426	nDi.2.2.scaf00566:7138-7945	MT	FU	22.0211	299.41	3.76516	0.00374407	small nuclear ribonucleoprotein e	GO:0006397,GO:0005634,GO:0006997,GO:0003723,GO:0032940,GO:0009792,GO:0006915,GO:0007281,GO:0040027,GO:0040011,GO:0018996,GO:0040007,GO:0008380,GO:0043186
nDi.2.2.2.g06171	nDi.2.2.scaf00208:17611-21180	MT	FU	64.6774	873.245	3.75505	5.62316e-09	protein lsm14 homolog b	GO:0048599,GO:0005783,GO:0051233,GO:0000910,GO:0008219,GO:0040017,GO:0000932,GO:0009792,GO:0000242,GO:0007052,GO:0043186
nDi.2.2.2.g08705	nDi.2.2.scaf00640:4131-7570	MT	FU	3.16747	42.6823	3.75223	0.00445842
nDi.2.2.2.g06899	nDi.2.2.scaf00289:44095-48476	MT	FU	1.95975	26.3423	3.74864	0.00427602
nDi.2.2.2.g02864	nDi.2.2.scaf00039:91048-100461	MT	FU	13.2312	177.217	3.7435	2.71104e-11	neurogenic locus protein delta	GO:0016020,GO:0005515,GO:0005509,GO:0007154
nDi.2.2.2.g00906	nDi.2.2.scaf00007:698411-701469	MT	FU	8.15576	109.194	3.74293	1.11361e-05
nDi.2.2.2.g10696	nDi.2.2.scaf01903:1096-3308	MT	FU	22.1467	295.682	3.73888	6.8498e-11	cyclin domain-containing protein	GO:0005675,GO:0006355,GO:0000079,GO:0019901
nDi.2.2.2.g10129	nDi.2.2.scaf01268:887-10009	MT	FU	4.19804	55.712	3.7302	4.86472e-07	rho gtpase-activating protein syd-1	GO:0005100,GO:0008088,GO:0005622,GO:0030030,GO:0032862,GO:0005515,GO:0040011,GO:0042734,GO:0034613
nDi.2.2.2.g11078	nDi.2.2.scaf02794:128-1492	MT	FU	12.744	168.966	3.72885	6.08598e-09
nDi.2.2.2.g08187	nDi.2.2.scaf00511:4269-5878	MT	FU	7.89417	104.274	3.72345	0.00423045	membrane magnesium transporter 1-like	GO:0009058,GO:0016740
nDi.2.2.2.g07109	nDi.2.2.scaf00317:39688-42455	MT	FU	13.8873	183.326	3.72257	1.39043e-10
nDi.2.2.2.g02031	nDi.2.2.scaf00023:242308-243839	MT	FU	7.26372	95.8135	3.72145	0.00425551	amp-binding enzyme family protein	GO:0009058,GO:0048037,GO:0000036,GO:0016788
nDi.2.2.2.g08948	nDi.2.2.scaf00710:11244-15684	MT	FU	19.799	261.087	3.72103	4.91958e-11	cyclin b1	GO:0005737,GO:0033129,GO:0007067,GO:0019901,GO:0071283,GO:0005856,GO:0042493,GO:0009612,GO:0001556,GO:0005625,GO:0060623,GO:0046680,GO:0010389,GO:0001933,GO:0006461,GO:0071456,GO:0055015,GO:0010629,GO:0044446,GO:0007283,GO:0042246,GO:0071398,GO:0071407,GO:0035173,GO:0005624,GO:0005634,GO:0060045,GO:0001701,GO:0048565,GO:0051301,GO:0031442,GO:0032403,GO:0000079
nDi.2.2.2.g00480	nDi.2.2.scaf00004:282973-283943	MT	FU	6.33478	83.3892	3.71849	0.00429177	pr domain containing 16	GO:0030154,GO:0048523,GO:0006355,GO:0008270,GO:0005622,GO:0048731,GO:0003676
nDi.2.2.2.g05314	nDi.2.2.scaf00135:55317-58128	MT	FU	12.1249	159.544	3.71792	2.95279e-11	tbp-like factor	GO:0005634,GO:0003677,GO:0009792,GO:0000122,GO:0008340,GO:0045944,GO:0040011,GO:0040018,GO:0001934,GO:0010171,GO:0001703,GO:0006367,GO:0002119
nDi.2.2.2.g04890	nDi.2.2.scaf00110:125505-126686	MT	FU	12.1065	159.268	3.7176	5.7381e-05	ring finger protein 26	GO:0008270
nDi.2.2.2.g08343	nDi.2.2.scaf00548:15725-16320	MT	FU	750.055	9861.85	3.71679	4.96703e-11
nDi.2.2.2.g03771	nDi.2.2.scaf00063:89817-94686	MT	FU	8.72117	114.534	3.71511	1.91172e-11	wh2 motif family protein	GO:0005515
nDi.2.2.2.g08003	nDi.2.2.scaf00474:29154-30227	MT	FU	17.8205	233.263	3.71035	4.158e-07	hypothetical protein LOAG_12689 [Loa loa]	GO:0016021
nDi.2.2.2.g06569	nDi.2.2.scaf00251:15195-27707	MT	FU	11.4508	149.683	3.70839	1.91832e-10
nDi.2.2.2.g07455	nDi.2.2.scaf00371:19904-38657	MT	FU	20.9642	272.723	3.70144	3.29397e-07	phd-finger family protein	GO:0005515,GO:0050789,GO:0008270
nDi.2.2.2.g05261	nDi.2.2.scaf00132:31241-35779	MT	FU	6.92558	89.938	3.69893	2.13279e-08	protein phosphatase 1e	GO:0005634,GO:0016310,GO:0000267,GO:0006470,GO:0004722,GO:0005488,GO:0050790
nDi.2.2.2.g06585	nDi.2.2.scaf00252:50056-57174	MT	FU	2.01286	26.1391	3.6989	0.000498087	hypothetical protein LOAG_12005 [Loa loa]	GO:0005515
nDi.2.2.2.g08013	nDi.2.2.scaf00476:17282-26400	MT	FU	1.99809	25.9416	3.69858	0.000523029	sec14-like protein 2	GO:0006810,GO:0016021
nDi.2.2.2.g05951	nDi.2.2.scaf00186:66236-67821	MT	FU	83.2958	1080.76	3.69766	1.77709e-10	signal peptidase complex subunit 3	GO:0000003,GO:0008233,GO:0009792,GO:0006915,GO:0006465,GO:0005787,GO:0040010,GO:0006898,GO:0018996,GO:0040011,GO:0016021,GO:0002119
nDi.2.2.2.g07225	nDi.2.2.scaf00333:490-3071	MT	FU	6.52461	84.6412	3.6974	8.71857e-05
nDi.2.2.2.g10354	nDi.2.2.scaf01464:490-3071	MT	FU	6.52461	84.6412	3.6974	8.71857e-05
nDi.2.2.2.g10591	nDi.2.2.scaf01769:975-3556	MT	FU	6.52461	84.6412	3.6974	8.71857e-05
nDi.2.2.2.g05039	nDi.2.2.scaf00119:105164-115281	MT	FU	1.74941	22.4524	3.68193	6.69123e-07	nadh oxidase	GO:0010181,GO:0055114,GO:0016491
nDi.2.2.2.g02264	nDi.2.2.scaf00027:75580-76888	MT	FU	6.44739	82.6442	3.68013	9.19855e-05	histone-lysine n-methyltransferase setmar	GO:0005634,GO:2001251,GO:0005694,GO:0034968,GO:0042803,GO:2001034,GO:0000729,GO:0043566,GO:0008270,GO:0000737,GO:0071157,GO:0004519,GO:0018024
nDi.2.2.2.g00076	nDi.2.2.scaf00001:437115-441039	MT	FU	9.77244	125.243	3.67986	2.18207e-10	ankyrin repeat and sam domain-containing protein 6	GO:0005515,GO:0043232,GO:0009987,GO:0005737
nDi.2.2.2.g04203	nDi.2.2.scaf00078:106209-128820	MT	FU	3.90367	49.8234	3.67392	2.49082e-11	egf-like domain containing protein	GO:0005515,GO:0005509
nDi.2.2.2.g04696	nDi.2.2.scaf00100:35569-37953	MT	FU	7.36178	93.9427	3.67365	0.00556342
nDi.2.2.2.g03445	nDi.2.2.scaf00052:163097-173111	MT	FU	1.48048	18.8911	3.67357	9.71155e-05	aspartate-beta-hydroxylase	GO:0070588,GO:0033198,GO:0031585,GO:0007389,GO:0071277,GO:0005515,GO:0032541,GO:0060021,GO:0005886,GO:0008285,GO:0016491,GO:0035108,GO:0030176,GO:0042264,GO:0010524,GO:0005198,GO:0060325
nDi.2.2.2.g03052	nDi.2.2.scaf00043:113068-116282	MT	FU	2.98254	37.9823	3.67072	0.000556284	water channel protein chip29	GO:0006810,GO:0033554,GO:0065008,GO:0016021,GO:0070887,GO:0005886,GO:0022891
nDi.2.2.2.g04060	nDi.2.2.scaf00073:16426-18399	MT	FU	51.7063	657.449	3.66847	1.28464e-10
nDi.2.2.2.g06464	nDi.2.2.scaf00237:43614-46843	MT	FU	10.0581	127.772	3.66715	1.13923e-09	ethanolamine-phosphate cytidylyltransferase	GO:0009058,GO:0016779
nDi.2.2.2.g10384	nDi.2.2.scaf01496:2666-3068	MT	FU	3515.17	44511.8	3.66252	0.000643585	histone h2b -like	GO:0035267,GO:0003677,GO:0050829,GO:0005811,GO:0005576,GO:0006334,GO:0050830,GO:0000786
nDi.2.2.2.g00534	nDi.2.2.scaf00004:642664-648028	MT	FU	6.45515	81.4527	3.65744	1.28464e-10
nDi.2.2.2.g05032	nDi.2.2.scaf00119:50653-58052	MT	FU	1.45283	18.3006	3.65495	0.0058505	cre-egl-23 protein	GO:0006810
nDi.2.2.2.g10698	nDi.2.2.scaf01905:59-3069	MT	FU	1.28797	16.2181	3.65443	0.00585599	paramyosin	GO:0030241,GO:0018991,GO:0003774,GO:0008092,GO:0030016,GO:0004553,GO:0006898,GO:0040011,GO:0051493,GO:0032982,GO:0005975,GO:0010171,GO:0040007,GO:0002119
nDi.2.2.2.g03664	nDi.2.2.scaf00060:16385-22403	MT	FU	22.1441	278.775	3.65411	2.83703e-09	mog interacting and ectopic p-granules protein 1	GO:0005634,GO:0002009,GO:0042826,GO:0042802,GO:0040010,GO:0008340,GO:0017151,GO:0040027,GO:0008270,GO:0040035,GO:0008134
nDi.2.2.2.g04779	nDi.2.2.scaf00104:16898-20412	MT	FU	6.61473	83.257	3.65382	3.78852e-09
nDi.2.2.2.g06548	nDi.2.2.scaf00248:57841-65057	MT	FU	2.97712	37.4064	3.6513	0.000109868	alternative splicing defective family member (asd-2)	GO:0007413,GO:0002009,GO:0018991,GO:0000381,GO:0040017,GO:0009792,GO:0040010,GO:0005515,GO:0006898,GO:0043186,GO:0007411,GO:0002119,GO:0003727
nDi.2.2.2.g04636	nDi.2.2.scaf00097:116648-119934	MT	FU	91.8397	1152.65	3.6497	1.03404e-07	hypothetical protein LOAG_04751 [Loa loa]	GO:0008270,GO:0003676
nDi.2.2.2.g02481	nDi.2.2.scaf00031:13857-16596	MT	FU	19.0048	238.085	3.64704	1.89527e-09	hypothetical kda protein in chromosome	GO:0016021
nDi.2.2.2.g09777	nDi.2.2.scaf01049:8132-9481	MT	FU	15.93	199.318	3.64526	1.28294e-08	gnat family protein	GO:0016740
nDi.2.2.2.g05711	nDi.2.2.scaf00165:51763-56732	MT	FU	5.80962	72.6162	3.64378	4.62052e-08	transmembrane amino acid transporter protein	GO:0019915
nDi.2.2.2.g05081	nDi.2.2.scaf00122:75350-84257	MT	FU	1.95575	24.3885	3.6404	6.2451e-07	leucine rich repeat family protein	GO:0016020,GO:0007186,GO:0005515,GO:0004930
nDi.2.2.2.g03964	nDi.2.2.scaf00069:181769-184200	MT	FU	59.5102	740.193	3.63669	2.99223e-09	ribonucleoside-diphosphate reductase small chain	GO:0002009,GO:0016477,GO:0046914,GO:0005737,GO:0030728,GO:0055114,GO:0009792,GO:0006915,GO:0008406,GO:0004748,GO:0008340,GO:0006898,GO:0016021,GO:0040035,GO:0009186,GO:0006974
nDi.2.2.2.g00659	nDi.2.2.scaf00005:592191-595077	MT	FU	10.3576	128.425	3.63217	1.66794e-08	trypsin family protein	GO:0004252,GO:0006508
nDi.2.2.2.g06956	nDi.2.2.scaf00297:41659-44699	MT	FU	51.728	641.012	3.63134	0.00603367	mitochondrial-processing peptidase subunit beta	GO:0006508,GO:0004222,GO:0008270
nDi.2.2.2.g07957	nDi.2.2.scaf00463:7326-7622	MT	FU	149.339	1838.97	3.62224	2.26319e-08	hypothetical protein LOAG_08842 [Loa loa]	GO:0031145,GO:0030071,GO:0005680
nDi.2.2.2.g03591	nDi.2.2.scaf00057:161945-170873	MT	FU	20.413	251.171	3.62111	8.40931e-10	regulator of g protein	GO:0038032
nDi.2.2.2.g03315	nDi.2.2.scaf00049:37170-43394	MT	FU	5.58465	68.2047	3.61033	4.07061e-08	pi-plc x domain-containing protein 2-like	GO:0005622,GO:0035556,GO:0004629,GO:0006629
nDi.2.2.2.g00286	nDi.2.2.scaf00002:1012403-1015277	MT	FU	8.78715	107.074	3.60708	2.5323e-05
nDi.2.2.2.g00865	nDi.2.2.scaf00007:441963-444867	MT	FU	4.08605	49.6755	3.60376	0.000598097
nDi.2.2.2.g09211	nDi.2.2.scaf00803:17237-20113	MT	FU	4.39362	53.3956	3.60324	0.000140569	elongation of very long chain fatty acids protein 6	GO:0030176
nDi.2.2.2.g05294	nDi.2.2.scaf00134:23283-24906	MT	FU	8.6674	105.253	3.60212	1.23032e-06
nDi.2.2.2.g09427	nDi.2.2.scaf00889:15607-17657	MT	FU	6.12146	74.3181	3.60177	5.63828e-06	transmembrane amino acid transporter protein	GO:0019915,GO:0040011,GO:0016021
nDi.2.2.2.g08066	nDi.2.2.scaf00486:24976-28788	MT	FU	3.09551	37.5789	3.60167	0.000603058
nDi.2.2.2.g07877	nDi.2.2.scaf00446:32082-35402	MT	FU	5.3588	65.0154	3.6008	1.49073e-06	cathepsin b	GO:0006508,GO:0004197
nDi.2.2.2.g09256	nDi.2.2.scaf00822:3332-7232	MT	FU	13.3072	161.258	3.59909	3.32776e-10	otu domain-containing protein 5-like	GO:0071108,GO:0004843,GO:0032496,GO:0006508,GO:0005829,GO:0032480,GO:0045087,GO:0070536
nDi.2.2.2.g00417	nDi.2.2.scaf00003:802276-804432	MT	FU	23.6384	285.931	3.59646	2.27852e-10	traf-interacting protein	GO:0005515,GO:0008270
nDi.2.2.2.g00159	nDi.2.2.scaf00001:1041196-1054656	MT	FU	31.2599	377.49	3.59405	4.37143e-08	rap guanine nucleotide exchange factor 4	GO:0007596,GO:0010646,GO:0005085,GO:0005488,GO:0030073,GO:0001932,GO:0051046,GO:0008603,GO:0005886,GO:0051056,GO:0060341,GO:0005952
nDi.2.2.2.g03229	nDi.2.2.scaf00047:79773-93297	MT	FU	35.7547	429.388	3.58607	2.1078e-06
nDi.2.2.2.g06246	nDi.2.2.scaf00216:12269-13862	MT	FU	91.5094	1093.34	3.57868	5.62059e-10	aspartyl glutamyl-trna(asn gln) amidotransferase subunit	GO:0005524,GO:0005739,GO:0006450,GO:0016874
nDi.2.2.2.g05770	nDi.2.2.scaf00171:61735-64705	MT	FU	34.3573	408.701	3.57236	2.60575e-10	creb homolog family member (crh-1)	GO:0005634,GO:0006355,GO:0046983,GO:0007179,GO:0007243,GO:0008340,GO:0043565,GO:0040024,GO:0033613,GO:0003700
nDi.2.2.2.g03808	nDi.2.2.scaf00064:125141-137972	MT	FU	8.02043	95.2522	3.57	2.81682e-10	tyrosine-protein phosphatase 10d	GO:0005515,GO:0040027,GO:0035335,GO:0004725,GO:0040026
nDi.2.2.2.g03930	nDi.2.2.scaf00068:136882-138018	MT	FU	21.0803	250.278	3.56957	0.000888228
nDi.2.2.2.g08734	nDi.2.2.scaf00648:212-4976	MT	FU	11.969	142.094	3.56947	4.91951e-10
nDi.2.2.2.g12333	nDi.2.2.scaf08530:38-677	MT	FU	7.7817	92.3589	3.56909	0.00729351	filarial antigen	GO:0030241,GO:0007413,GO:0048017,GO:0051015,GO:0005524,GO:0018991,GO:0006936,GO:0040011,GO:0043050,GO:0000146,GO:0010171,GO:0008307,GO:0005863
nDi.2.2.2.g08100	nDi.2.2.scaf00493:22983-26074	MT	FU	19.6258	232.402	3.5658	3.44431e-10	cytochrome c oxidase assembly protein cox15 homolog	GO:0016627,GO:0007585,GO:0006123,GO:0006784,GO:0004129,GO:0008535,GO:0005746,GO:0004408
nDi.2.2.2.g05543	nDi.2.2.scaf00152:5751-6655	MT	FU	29.0549	343.901	3.56514	3.14091e-07	bifunctional 3 -phosphoadenosine 5 -phosphosulfate synthase	GO:0040010,GO:0040035,GO:0002119,GO:0009792
nDi.2.2.2.g06920	nDi.2.2.scaf00292:45260-51813	MT	FU	1.78432	21.1106	3.56452	0.000901169	inward rectifying k channel family protein 1	GO:0005520,GO:0005009,GO:0005524,GO:0034059,GO:0008286,GO:0048132,GO:0060250,GO:0007391,GO:0030307,GO:0007296,GO:0046622,GO:0005911,GO:0007390,GO:0007584,GO:0006974,GO:0007411,GO:0042391,GO:0007285,GO:0006813,GO:0034765,GO:0045793,GO:0015272,GO:0060180,GO:0007446,GO:0046777,GO:0007626,GO:0008340,GO:0005899,GO:0048133,GO:0040018,GO:2000377,GO:0042220,GO:0008284
nDi.2.2.2.g07900	nDi.2.2.scaf00452:4014-5112	MT	FU	70.2435	830.266	3.56314	3.32776e-10
nDi.2.2.2.g07011	nDi.2.2.scaf00306:1118-10487	MT	FU	3.45793	40.844	3.56215	8.65234e-08	all-trans-retinol -reductase-like	GO:0005615,GO:0055114,GO:0016491
nDi.2.2.2.g02329	nDi.2.2.scaf00028:80624-81070	MT	FU	20.6546	243.21	3.55766	0.00729142
nDi.2.2.2.g07516	nDi.2.2.scaf00381:451-2389	MT	FU	3.55622	41.8672	3.5574	4.08834e-05	ets domain-containing protein elk-3	GO:0045892,GO:0007165,GO:0005515,GO:0003714,GO:0005730,GO:0005739,GO:0003700,GO:0032422
nDi.2.2.2.g02733	nDi.2.2.scaf00036:90516-94764	MT	FU	2.91033	34.2439	3.55659	4.10685e-05
nDi.2.2.2.g07866	nDi.2.2.scaf00444:9558-11876	MT	FU	4.09215	47.6117	3.54039	0.000100833	hspb1-associated protein 1	GO:0005515
nDi.2.2.2.g03454	nDi.2.2.scaf00052:234145-238213	MT	FU	11.4778	133.141	3.53604	3.61598e-10	cre-arr-1 protein	GO:0040010,GO:0007165,GO:0032501
nDi.2.2.2.g08108	nDi.2.2.scaf00495:5244-7149	MT	FU	3.49236	40.4873	3.5352	0.00101681	haloacid dehalogenase-like hydrolase family protein	GO:0016311,GO:0016791
nDi.2.2.2.g00577	nDi.2.2.scaf00004:953509-956431	MT	FU	11.8437	137.199	3.53408	1.5314e-08	hypothetical oxidoreductase	GO:0047044,GO:0005783,GO:0000166,GO:0055114
nDi.2.2.2.g00263	nDi.2.2.scaf00002:803573-806435	MT	FU	6.40952	74.137	3.5319	2.68927e-06
nDi.2.2.2.g00685	nDi.2.2.scaf00005:739530-752511	MT	FU	13.8664	159.671	3.52544	2.34443e-10	mevalonate kinase	GO:0008299,GO:0016310,GO:0005524,GO:0005737,GO:0009792,GO:0008340,GO:0040011,GO:0040007,GO:0002119,GO:0004496
nDi.2.2.2.g12366	nDi.2.2.scaf08736:114-490	MT	FU	9.48697	109.187	3.52472	0.00787545
nDi.2.2.2.g10737	nDi.2.2.scaf01972:175-2254	MT	FU	10.7766	123.991	3.52425	0.00880398
nDi.2.2.2.g07222	nDi.2.2.scaf00332:26145-28152	MT	FU	9.27697	106.614	3.5226	9.59473e-09	zinc finger rad18 domain-containing protein c1orf124 homolog	GO:0003677,GO:0006281,GO:0016607
nDi.2.2.2.g11587	nDi.2.2.scaf04572:128-652	MT	FU	8.50799	97.7106	3.52162	0.00794476	homeobox domain containing protein	GO:0005634,GO:0006355,GO:0043565,GO:0003700
nDi.2.2.2.g08029	nDi.2.2.scaf00479:20347-22181	MT	FU	7.05708	80.9765	3.52036	4.90418e-05	exonuclease family protein	GO:0004527,GO:0005622,GO:0003676
nDi.2.2.2.g04781	nDi.2.2.scaf00104:26102-32182	MT	FU	19.5123	223.822	3.51989	1.59322e-09	cre-saps-1 protein	GO:0043229,GO:0009790,GO:0007010,GO:0044444
nDi.2.2.2.g01425	nDi.2.2.scaf00014:288496-291849	MT	FU	32.6154	372.436	3.51337	5.15805e-09	death-associated protein kinase 1	GO:0050794,GO:0005515
nDi.2.2.2.g01801	nDi.2.2.scaf00019:387464-392612	MT	FU	22.6577	258.679	3.51309	7.66121e-10	cre-lin-14 protein	GO:0040034,GO:0018991,GO:0006351,GO:0016363,GO:0003690,GO:0048666,GO:0003697,GO:0000794,GO:0040011,GO:0040018,GO:0040035,GO:0043565
nDi.2.2.2.g06655	nDi.2.2.scaf00260:6061-12669	MT	FU	19.4156	221.358	3.51109	4.39719e-10	protein phosphatase 1 regulatory subunit 16a-like	GO:0002009,GO:0009792,GO:0040010,GO:0008340,GO:0005515,GO:0006898,GO:0040035,GO:0010171,GO:0040018,GO:0002119
nDi.2.2.2.g11680	nDi.2.2.scaf04996:49-1058	MT	FU	6.33478	72.2041	3.51071	0.00851261	cbr-nhr-120 protein	GO:0003707,GO:0005634,GO:0006355,GO:0043565,GO:0008270,GO:0043401,GO:0003700
nDi.2.2.2.g10580	nDi.2.2.scaf01754:904-3872	MT	FU	28.8723	328.896	3.50987	2.48036e-10	inhibitor of growth protein 1-like	GO:0005515,GO:0008270
nDi.2.2.2.g06821	nDi.2.2.scaf00281:29780-36136	MT	FU	14.809	168.052	3.50436	9.6541e-10	hypothetical protein Bm1_27280 [Brugia malayi]	GO:0005488
nDi.2.2.2.g10270	nDi.2.2.scaf01386:4341-6752	MT	FU	2.20571	24.9832	3.50165	0.00838566	cuticle collagen lon-3	GO:0042302,GO:0010171,GO:0040035,GO:0040007,GO:0040002,GO:0002119,GO:0005578
nDi.2.2.2.g04475	nDi.2.2.scaf00090:44015-45314	MT	FU	4.23976	48.0133	3.50138	0.000141416	nematode cuticle collagen domain-containing protein	GO:0042302,GO:0005581
nDi.2.2.2.g06648	nDi.2.2.scaf00259:11740-14822	MT	FU	1.7518	19.8224	3.50022	0.00842023
nDi.2.2.2.g00555	nDi.2.2.scaf00004:818930-823197	MT	FU	40.6111	459.364	3.49969	7.09551e-09
nDi.2.2.2.g07440	nDi.2.2.scaf00369:7167-10621	MT	FU	7.91868	89.5567	3.49947	5.76389e-05	dna-directed rna polymerase i subunit rpa12-like	GO:0000003,GO:0005634,GO:0006351,GO:0009792,GO:0003676,GO:0003899,GO:0040010,GO:0006898,GO:0008270,GO:0002119
nDi.2.2.2.g02734	nDi.2.2.scaf00036:102098-103397	MT	FU	1.49264	16.8803	3.4994	0.00843954
nDi.2.2.2.g08917	nDi.2.2.scaf00699:10298-14059	MT	FU	5.65155	63.7347	3.49536	5.65416e-05	rgm domain member b	GO:0016020,GO:0050794,GO:0044464
nDi.2.2.2.g09538	nDi.2.2.scaf00936:3084-13042	MT	FU	1.46456	16.4648	3.49085	0.000219671	smek protein	GO:0000003,GO:0040010,GO:0002119
nDi.2.2.2.g05520	nDi.2.2.scaf00150:95101-96691	MT	FU	34.8672	391.026	3.48732	8.01782e-10
nDi.2.2.2.g01197	nDi.2.2.scaf00011:221552-224375	MT	FU	12.3075	137.856	3.48555	4.45648e-10
nDi.2.2.2.g07583	nDi.2.2.scaf00391:12584-16918	MT	FU	22.4664	251.36	3.48391	6.65036e-10	apoptosis regulator bcl-2 family protein	GO:0031090,GO:0005739,GO:0042981
nDi.2.2.2.g01310	nDi.2.2.scaf00013:1897-14521	MT	FU	9.15201	101.95	3.47763	1.3675e-09	frizzled smoothened family membrane region containing protein	GO:0009786,GO:0002009,GO:0009949,GO:0033564,GO:0048560,GO:0040028,GO:0004930,GO:0008406,GO:0001944,GO:0030334,GO:0007163,GO:0040035,GO:0016021,GO:0032589,GO:0007186,GO:0030971,GO:0045167,GO:0010085,GO:0042659,GO:0045138,GO:0016055
nDi.2.2.2.g06737	nDi.2.2.scaf00270:7153-29610	MT	FU	6.78286	75.385	3.47431	3.1628e-10	tbc1 domain family member 2b	GO:0016020,GO:0000003,GO:0005097,GO:0055085,GO:0046873,GO:0005770,GO:0030001,GO:0009792,GO:0005543,GO:0032851,GO:0005515,GO:0043565,GO:0003700
nDi.2.2.2.g06918	nDi.2.2.scaf00292:39692-40480	MT	FU	56.5465	626.776	3.47044	1.3523e-05	hypothetical protein [Brugia malayi]	GO:0071688
nDi.2.2.2.g09845	nDi.2.2.scaf01078:1252-3144	MT	FU	15.1735	168.116	3.46984	2.71401e-06
nDi.2.2.2.g11528	nDi.2.2.scaf04278:309-1021	MT	FU	8.8825	98.3407	3.46875	0.00132692
nDi.2.2.2.g02568	nDi.2.2.scaf00032:201903-206852	MT	FU	9.98348	110.494	3.46828	1.68805e-09	adenylate cyclase	GO:0055085,GO:0016021
nDi.2.2.2.g09764	nDi.2.2.scaf01043:9040-10459	MT	FU	7.85764	86.9589	3.46817	0.00110863	cre-hlb-1 protein	GO:0005515
nDi.2.2.2.g10817	nDi.2.2.scaf02136:58-2389	MT	FU	7.56662	83.7026	3.46755	0.00111102	phorbol ester diacylglycerol-binding protein unc-13	GO:0048786,GO:0005622,GO:0035556,GO:0040010,GO:0046872,GO:0046662,GO:0007411,GO:0043051
nDi.2.2.2.g11040	nDi.2.2.scaf02691:0-1859	MT	FU	2.80188	30.9235	3.46423	0.00141952	actin	GO:0005938,GO:0005524,GO:0009792,GO:0040039,GO:0000281,GO:0007108,GO:0040035,GO:0016887,GO:0007517,GO:0005200,GO:0006915,GO:0005865,GO:0005884,GO:0007126,GO:0006898,GO:0040007,GO:0071688,GO:0002119
nDi.2.2.2.g00510	nDi.2.2.scaf00004:481352-484759	MT	FU	22.4921	248.2	3.46401	2.0439e-09	ras-related protein rab-	GO:0016020,GO:0006184,GO:0005622,GO:0003924,GO:0006886,GO:0006913,GO:0007264,GO:0005525
nDi.2.2.2.g05384	nDi.2.2.scaf00140:16271-37795	MT	FU	13.7183	150.927	3.45967	1.06667e-09	g1 s-specific cyclin-d1	GO:0051716,GO:0001932,GO:0044424,GO:0040039,GO:0006898,GO:0040007,GO:0048856,GO:0051726,GO:0002119
nDi.2.2.2.g04643	nDi.2.2.scaf00098:16841-25160	MT	FU	43.0927	472.102	3.45358	2.1658e-07	maternal protein pumilio	GO:0045786,GO:0048477,GO:0045727,GO:0008258,GO:0005737,GO:0003730,GO:0050804,GO:0007067,GO:0007616,GO:0000900,GO:0017148,GO:0008582,GO:0042078,GO:0045892,GO:0001709,GO:0000288,GO:0048813,GO:0007280,GO:0008595
nDi.2.2.2.g04778	nDi.2.2.scaf00104:12353-15068	MT	FU	58.8471	641.898	3.4473	4.06599e-05
nDi.2.2.2.g02421	nDi.2.2.scaf00030:38464-42227	MT	FU	9.26184	100.846	3.44471	8.78802e-10	run domain-containing protein 1-like	GO:0005083
nDi.2.2.2.g03192	nDi.2.2.scaf00046:109021-112214	MT	FU	13.1187	142.291	3.43914	2.22842e-09
nDi.2.2.2.g03739	nDi.2.2.scaf00062:63229-65446	MT	FU	14.8584	161.114	3.43873	1.16848e-08
nDi.2.2.2.g03754	nDi.2.2.scaf00062:172839-175207	MT	FU	6.33497	68.2173	3.42873	7.31977e-05	rna recognition motif domain containing protein	GO:0000166,GO:0003676
nDi.2.2.2.g04981	nDi.2.2.scaf00116:79213-81467	MT	FU	12.9712	139.216	3.42394	0.00028507
nDi.2.2.2.g06087	nDi.2.2.scaf00199:33950-36239	MT	FU	17.4266	186.721	3.42152	1.69314e-09	btb poz domain containing protein	GO:0016020,GO:0042802,GO:0005737,GO:0035188,GO:0009792,GO:0010171,GO:0040007,GO:0002119
nDi.2.2.2.g06554	nDi.2.2.scaf00249:49140-51064	MT	FU	7.39558	79.1207	3.41932	1.89875e-05
nDi.2.2.2.g01522	nDi.2.2.scaf00015:407781-413433	MT	FU	13.718	146.751	3.41923	4.41332e-06
nDi.2.2.2.g04889	nDi.2.2.scaf00110:117610-123353	MT	FU	5.59737	59.8183	3.41777	1.48179e-05	phosphatidylcholine:ceramide cholinephosphotransferase	GO:0047493,GO:0016021,GO:0006686
nDi.2.2.2.g06636	nDi.2.2.scaf00258:17789-22516	MT	FU	6.25423	66.7531	3.41593	3.75107e-07	apg4a protein	GO:0008234,GO:0005515,GO:0006508,GO:0006914,GO:0005737,GO:0015031
nDi.2.2.2.g01030	nDi.2.2.scaf00009:325782-334116	MT	FU	16.2362	173.202	3.41517	5.01178e-10	g-protein-linked acetylcholine receptor family member (gar-1)	GO:0016907,GO:0007213,GO:0007271,GO:0040011,GO:0016021,GO:0045211
nDi.2.2.2.g01771	nDi.2.2.scaf00019:162159-172102	MT	FU	7.22141	76.9629	3.41381	2.98756e-09	eps (human endocytosis) related family member (eps-8)	GO:0000003,GO:0051015,GO:0016310,GO:0005903,GO:0045109,GO:0045185,GO:0009792,GO:0048546,GO:0048730,GO:0051017,GO:0031012,GO:0004872,GO:0016301,GO:0051016,GO:0040010,GO:0040011,GO:0006898,GO:0045177,GO:0048598,GO:0002119,GO:0030421
nDi.2.2.2.g08536	nDi.2.2.scaf00591:17656-21259	MT	FU	6.39878	68.1155	3.41211	3.48672e-06
nDi.2.2.2.g04729	nDi.2.2.scaf00101:106867-110365	MT	FU	13.1597	140.057	3.41182	9.04792e-10
nDi.2.2.2.g06592	nDi.2.2.scaf00253:22958-25852	MT	FU	4.94363	52.5065	3.40885	0.000792807	major intrinsic protein	GO:0006833,GO:0015250,GO:0016021,GO:0015793
nDi.2.2.2.g09756	nDi.2.2.scaf01038:10617-13275	MT	FU	4.46565	47.425	3.40871	0.000322626	dhhc zinc finger domain containing protein	GO:0008270
nDi.2.2.2.g05720	nDi.2.2.scaf00166:21358-42263	MT	FU	21.5684	228.952	3.40806	3.6353e-06	mediator of rna polymerase ii transcription subunit 13	GO:0009653,GO:0006357,GO:0007275,GO:0016592,GO:0001104,GO:0004872
nDi.2.2.2.g08165	nDi.2.2.scaf00507:17976-18749	MT	FU	31.9192	338.767	3.4078	7.81973e-06	pctaire class cell cycle kinase protein isoform b	GO:0004674,GO:0005524,GO:0006468
nDi.2.2.2.g05226	nDi.2.2.scaf00129:96454-99529	MT	FU	3.48122	36.9308	3.40716	0.000325044	abnormal growth rate protein 1	GO:0000003,GO:0005634,GO:0005524,GO:0040014,GO:0003676,GO:0008033,GO:0008340,GO:0008270,GO:0005739,GO:0016740,GO:0002119
nDi.2.2.2.g07117	nDi.2.2.scaf00318:39115-43487	MT	FU	72.5111	768.579	3.40592	3.21568e-07	atp-dependent rna helicase dhh1	GO:0003723,GO:0002009,GO:0005524,GO:0007095,GO:0000932,GO:0009792,GO:0051729,GO:0005875,GO:0017148,GO:0005515,GO:0040035,GO:0043186,GO:0007276,GO:0006916,GO:0008340,GO:0004004,GO:0006898,GO:0033962,GO:0007052,GO:0016071,GO:0040007,GO:0002119
nDi.2.2.2.g04482	nDi.2.2.scaf00090:95826-97580	MT	FU	16.1596	171.122	3.40457	3.65427e-09	gamma-secretase subunit aph-1	GO:0048599,GO:0043231,GO:0009792,GO:0060465,GO:0016485,GO:0060581,GO:0040011,GO:0016021,GO:0007219,GO:0048598,GO:0044444,GO:0043085,GO:0034394
nDi.2.2.2.g02687	nDi.2.2.scaf00035:24252-28787	MT	FU	17.4388	184.664	3.40453	3.97787e-10	zinc finger and btb domain-containing protein 24	GO:0008270,GO:0005622,GO:0003676,GO:0009792
nDi.2.2.2.g05697	nDi.2.2.scaf00164:42320-46883	MT	FU	48.6441	514.527	3.40291	3.47914e-08
nDi.2.2.2.g04365	nDi.2.2.scaf00085:65327-69764	MT	FU	14.5795	153.449	3.39574	3.88623e-09	protein mothers against dpp	GO:0007474,GO:0035019,GO:0005700,GO:0005737,GO:0003705,GO:0061353,GO:0007488,GO:0001102,GO:0042078,GO:0007507,GO:0001105,GO:0048096,GO:0048188,GO:0045944,GO:0000980,GO:0045749,GO:0045887,GO:0006911,GO:0046982,GO:0051568,GO:0048100,GO:0007179,GO:0000122,GO:0008586,GO:0005667,GO:0030718,GO:0001745,GO:0030308,GO:0045705,GO:0035290,GO:0030707,GO:0007480,GO:0007424
nDi.2.2.2.g08960	nDi.2.2.scaf00713:13477-17886	MT	FU	74.3807	781.618	3.39346	1.58838e-06
nDi.2.2.2.g10905	nDi.2.2.scaf02315:0-2203	MT	FU	12.4573	130.502	3.38901	9.19855e-05	sema domain containing protein	GO:0001964,GO:0004872,GO:0048854,GO:2000305,GO:0008039,GO:0048813,GO:0031987,GO:0030215,GO:0007416,GO:0016021,GO:0005886,GO:0016199
nDi.2.2.2.g07256	nDi.2.2.scaf00338:2364-6837	MT	FU	5.70758	59.665	3.38594	4.7135e-08	zinc c2h2 type family protein	GO:0008270,GO:0005622,GO:0003676
nDi.2.2.2.g05934	nDi.2.2.scaf00185:68333-71219	MT	FU	19.5156	203.485	3.38222	1.17171e-09	tar dna-binding protein 43	GO:0007528,GO:0044424,GO:0000166,GO:0003676
nDi.2.2.2.g08469	nDi.2.2.scaf00575:29218-30083	MT	FU	14.8301	154.487	3.38089	0.000939212	mboat family protein	GO:0016746,GO:0016021
nDi.2.2.2.g09786	nDi.2.2.scaf01053:8420-10042	MT	FU	11.7924	122.753	3.37982	1.17297e-07	adh transcription factor isoform c	GO:0007416,GO:0005634,GO:0007613,GO:0040011,GO:0045944,GO:0001077,GO:0048813
nDi.2.2.2.g03623	nDi.2.2.scaf00058:190084-193543	MT	FU	2.10353	21.8548	3.37707	0.000373079
nDi.2.2.2.g05938	nDi.2.2.scaf00186:4028-5386	MT	FU	18.9495	196.208	3.37215	1.63368e-06
nDi.2.2.2.g00398	nDi.2.2.scaf00003:594862-600278	MT	FU	11.5102	119.018	3.37019	2.11605e-09	origin recognition complex subunit 1	GO:0005524,GO:0005664,GO:0006270,GO:0009792,GO:0022008,GO:0008283,GO:0017111,GO:0040035,GO:0006277,GO:0040007,GO:0002119
nDi.2.2.2.g06657	nDi.2.2.scaf00260:28629-32494	MT	FU	10.0454	103.752	3.36854	5.32286e-09	beta- -galactosyltransferase	GO:0016020,GO:0006486,GO:0045747,GO:0033207,GO:0075015,GO:0009636
nDi.2.2.2.g09522	nDi.2.2.scaf00928:7185-12140	MT	FU	9.88324	102.059	3.36828	5.27856e-09	succinate-semialdehyde dehydrogenase	GO:0006105,GO:0006678,GO:0004777,GO:0006541,GO:0009791,GO:0022904,GO:0042135,GO:0005739,GO:0006006,GO:0031406,GO:0051287,GO:0007417,GO:0005625,GO:0006536,GO:0006749,GO:0006650,GO:0006681,GO:0046459,GO:0009450,GO:0006083
nDi.2.2.2.g09238	nDi.2.2.scaf00815:1187-2379	MT	FU	25.524	261.818	3.35864	2.8567e-05
nDi.2.2.2.g08208	nDi.2.2.scaf00517:20639-23828	MT	FU	9.72877	99.5969	3.35577	8.78974e-08
nDi.2.2.2.g10620	nDi.2.2.scaf01801:192-472	MT	FU	29.7277	303.751	3.35301	0.00168934
nDi.2.2.2.g07724	nDi.2.2.scaf00414:4310-5581	MT	FU	21.9511	224.207	3.35247	0.000109252	keratinocyte associated protein 2	GO:0005615
nDi.2.2.2.g06598	nDi.2.2.scaf00253:56101-59531	MT	FU	4.67361	47.699	3.35135	0.00103449	major intrinsic protein	GO:0006833,GO:0015250,GO:0016021
nDi.2.2.2.g04713	nDi.2.2.scaf00101:2505-4275	MT	FU	48.8922	497.177	3.34608	4.34339e-09	high mobility group protein	GO:0043229,GO:0003677,GO:0090304,GO:0034645
nDi.2.2.2.g04849	nDi.2.2.scaf00107:135174-137183	MT	FU	6.24255	63.4087	3.34447	0.00551153	zinc c2h2 type family protein	GO:0006911,GO:0003677,GO:0043010,GO:0006355,GO:0042440,GO:0055114,GO:0007427,GO:0000166,GO:0007390,GO:0016204,GO:0008270,GO:0004757,GO:0003700,GO:0007525,GO:0005634,GO:0007417,GO:0006729,GO:0007398
nDi.2.2.2.g01075	nDi.2.2.scaf00009:569915-573423	MT	FU	9.91955	100.42	3.33963	1.95702e-08	cre-lpr-3 protein	GO:0040010,GO:0040011,GO:0002119
nDi.2.2.2.g07245	nDi.2.2.scaf00337:11227-14552	MT	FU	2.48394	25.1395	3.33925	0.00232535	trna-dihydrouridine synthase 4-like	GO:0017150,GO:0008168,GO:0050660,GO:0055114,GO:0032259,GO:0008033,GO:0003676
nDi.2.2.2.g01499	nDi.2.2.scaf00015:311244-312566	MT	FU	10.4768	105.305	3.3293	0.000452398	39s ribosomal protein mitochondrial precursor	GO:0005840,GO:0040010,GO:0003723,GO:0006412,GO:0003735
nDi.2.2.2.g07249	nDi.2.2.scaf00337:27877-28258	MT	FU	2586.88	25940.3	3.32591	0.000175604	histone h2a	GO:0005634,GO:0003677,GO:0006334,GO:0000786
nDi.2.2.2.g06131	nDi.2.2.scaf00203:59218-63890	MT	FU	8.77244	87.804	3.32324	5.62086e-09	speckle targeted pip5k1a-regulated poly polymerase-like	GO:0000166,GO:0008270,GO:0005622,GO:0016740,GO:0003676
nDi.2.2.2.g09480	nDi.2.2.scaf00909:11267-16788	MT	FU	6.12914	61.3327	3.3229	9.71806e-07	zinc transporter 9	GO:0005856,GO:0005634,GO:0055085,GO:0090304,GO:0006812,GO:0044260,GO:0016021,GO:0008324
nDi.2.2.2.g09319	nDi.2.2.scaf00844:11620-17128	MT	FU	33.928	339.237	3.32175	3.31738e-08	autocrine motility factor receptor	GO:0044267,GO:0043231,GO:0005515,GO:0016021,GO:0008270,GO:0050896,GO:0005737
nDi.2.2.2.g02859	nDi.2.2.scaf00039:57565-62050	MT	FU	7.60197	75.8722	3.31913	3.60115e-05	trna-splicing endonuclease subunit sen2	GO:0006388,GO:0090305,GO:0000213,GO:0003676
nDi.2.2.2.g01108	nDi.2.2.scaf00010:175400-178149	MT	FU	8.85869	88.3476	3.31803	2.75263e-06	transmembrane protein 185b	GO:0016021
nDi.2.2.2.g04295	nDi.2.2.scaf00082:40593-42019	MT	FU	12.0148	119.796	3.3177	0.00190656	hematopoietic stem progenitor cells 176	GO:0043231,GO:0006888,GO:0005737
nDi.2.2.2.g09723	nDi.2.2.scaf01022:3468-5817	MT	FU	9.43973	93.7031	3.31128	2.91719e-06	3-oxo-5-alpha-steroid 4-dehydrogenase 1	GO:0030540,GO:0009267,GO:0021766,GO:0021854,GO:0070402,GO:0043025,GO:0008584,GO:0014850,GO:0021987,GO:0021983,GO:0071363,GO:0021794,GO:0042493,GO:0005792,GO:0042448,GO:0071872,GO:0070852,GO:0043209,GO:0003865,GO:0032354,GO:0048471,GO:0071549,GO:0042428,GO:0042747,GO:0021510,GO:0055114,GO:0071320,GO:0006702,GO:0030539,GO:0071407,GO:0033218,GO:0016021,GO:0060416,GO:0060992,GO:0060348,GO:0001889,GO:…
nDi.2.2.2.g11561	nDi.2.2.scaf04412:255-1243	MT	FU	9.25119	91.7346	3.30976	0.00244673	can cell migration defective family member (cam-1)	GO:0030425,GO:0016477,GO:0005524,GO:0031594,GO:0017147,GO:0005109,GO:0007169,GO:0005887,GO:0040035,GO:0005975,GO:0032809,GO:0007411,GO:0004714,GO:0030424,GO:0006468,GO:0045200
nDi.2.2.2.g03983	nDi.2.2.scaf00070:106972-109013	MT	FU	6.30565	62.3837	3.30645	0.000130676	core-2 i-branching enzyme family protein	GO:0008375,GO:0016020
nDi.2.2.2.g04191	nDi.2.2.scaf00078:58411-62188	MT	FU	28.9009	285.628	3.30495	4.31758e-09	target of egr1 protein 1	GO:0005634,GO:0008270,GO:0003676
nDi.2.2.2.g11835	nDi.2.2.scaf05699:337-728	MT	FU	51.4456	508.053	3.30386	0.00270904	protein kinase domain containing protein	GO:0004674,GO:0005524,GO:0006468
nDi.2.2.2.g07077	nDi.2.2.scaf00314:33957-37974	MT	FU	20.0574	197.992	3.30324	3.12832e-09	iq motif and sec7 domain-containing protein 1	GO:0005515,GO:0032012,GO:0005622,GO:0005086,GO:0005543
nDi.2.2.2.g01045	nDi.2.2.scaf00009:404786-414963	MT	FU	5.63601	55.6175	3.30279	3.71365e-08	nad-dependent deacetylase sirtuin-1	GO:0000784,GO:0042325,GO:0009968,GO:0035556,GO:0031399,GO:0071310,GO:0070403,GO:0005515,GO:0008270,GO:0018205,GO:0006342,GO:0006281,GO:0000785,GO:0051336,GO:0080135,GO:0031325,GO:0010604,GO:0008340,GO:0019213,GO:0044092,GO:0048584,GO:0040024,GO:0070932,GO:0042981
nDi.2.2.2.g08764	nDi.2.2.scaf00654:16023-17962	MT	FU	4.44135	43.7947	3.30168	0.00201959	protein isoform b	GO:0040010
nDi.2.2.2.g05293	nDi.2.2.scaf00134:21437-22172	MT	FU	34.5256	339.912	3.29942	1.18554e-06
nDi.2.2.2.g09800	nDi.2.2.scaf01059:8693-11307	MT	FU	6.53771	64.2963	3.29788	5.07052e-05	ran-binding protein 3	GO:0044424,GO:0046907,GO:0005515
nDi.2.2.2.g06284	nDi.2.2.scaf00219:22756-23061	MT	FU	106.72	1043.74	3.28986	9.19855e-05
nDi.2.2.2.g05000	nDi.2.2.scaf00117:68151-82013	MT	FU	17.5747	171.641	3.28782	2.32886e-08	grp1 binding protein	GO:0005856,GO:0005515,GO:0044459,GO:0009987
nDi.2.2.2.g00936	nDi.2.2.scaf00008:214957-231752	MT	FU	6.84912	66.6982	3.28366	9.73534e-09	ras gtpase-activating protein 3	GO:0046580,GO:0005515,GO:0005622,GO:0043547,GO:0005096,GO:0005543
nDi.2.2.2.g05768	nDi.2.2.scaf00171:39014-44987	MT	FU	2.88567	28.0658	3.28184	9.07127e-05	protein isoform b	GO:0005515
nDi.2.2.2.g03193	nDi.2.2.scaf00046:118557-127110	MT	FU	7.3541	71.4643	3.2806	7.49769e-09	piwi domain containing protein	GO:0003723,GO:0016246,GO:0071844,GO:0005515,GO:0007275,GO:0070918,GO:0016071,GO:0048856,GO:0035195,GO:0044444
nDi.2.2.2.g07680	nDi.2.2.scaf00408:1676-7010	MT	FU	15.0779	146.449	3.27989	2.51592e-09	brca1-associated ring domain protein 1	GO:0044260,GO:0005634,GO:0033554,GO:0005515,GO:0044238,GO:0008219
nDi.2.2.2.g05411	nDi.2.2.scaf00142:50003-53006	MT	FU	3.80455	36.941	3.27942	0.000143163	uv radiation resistance-associated gene protein	GO:0043231,GO:0005515,GO:0010508,GO:0044444
nDi.2.2.2.g09085	nDi.2.2.scaf00758:17231-17926	MT	FU	73.0857	709.041	3.27821	0.000148355	reactive oxygen species modulator 1	GO:0034614,GO:2000379,GO:0001302,GO:0005739,GO:0008284
nDi.2.2.2.g01469	nDi.2.2.scaf00015:74051-74773	MT	FU	123.928	1201.31	3.27704	9.43564e-08	ubiquitin-fold modifier 1	GO:0005634,GO:0071569,GO:0005737
nDi.2.2.2.g05914	nDi.2.2.scaf00184:67-9024	MT	FU	6.4295	62.2916	3.27626	1.05231e-08	orthologue of sapiens chromosome 20 open reading frame 175	GO:0005488
nDi.2.2.2.g08704	nDi.2.2.scaf00639:22965-26092	MT	FU	6.51167	63.0232	3.27479	4.64981e-05	nuclear transcription factor y subunit gamma	GO:0060041,GO:0006457,GO:0006357,GO:0016602,GO:0005515,GO:0003713,GO:0043565,GO:0003700
nDi.2.2.2.g02453	nDi.2.2.scaf00030:212216-215129	MT	FU	24.2138	234.288	3.27438	6.72332e-09	zinc c2h2 type family protein	GO:0008406,GO:0005634,GO:0010467,GO:0008270,GO:0003676
nDi.2.2.2.g10474	nDi.2.2.scaf01603:4518-5791	MT	FU	12.5668	121.539	3.27374	0.00294917
nDi.2.2.2.g01163	nDi.2.2.scaf00010:570583-573284	MT	FU	5.83132	56.2872	3.27091	1.49541e-05	cdp-alcohol phosphatidyltransferase	GO:0016020,GO:0008654,GO:0016780
nDi.2.2.2.g09828	nDi.2.2.scaf01071:488-4615	MT	FU	22.2554	214.352	3.26776	3.9235e-09	39s ribosomal protein l14	GO:0005840,GO:0006412,GO:0003735,GO:0007276,GO:0009792
nDi.2.2.2.g10036	nDi.2.2.scaf01199:4536-9539	MT	FU	6.23088	59.9131	3.26536	5.54227e-07	myb-like dna-binding domain containing protein	GO:0003677,GO:0005634
nDi.2.2.2.g05401	nDi.2.2.scaf00142:4788-7681	MT	FU	15.2747	146.786	3.2645	5.71092e-05	hit zinc finger family protein	GO:0016246,GO:0040027
nDi.2.2.2.g01838	nDi.2.2.scaf00020:134157-136642	MT	FU	13.3423	128.2	3.26432	4.34824e-08	rna-binding motif x-linked 2	GO:0003729,GO:0016477,GO:0000398,GO:0040020,GO:0042127,GO:0009792,GO:0071013,GO:0008406,GO:0007281,GO:0000166,GO:0071011,GO:0040007,GO:0002119
nDi.2.2.2.g03887	nDi.2.2.scaf00067:66354-68224	MT	FU	13.0961	125.764	3.26351	0.000175904
nDi.2.2.2.g03838	nDi.2.2.scaf00065:127157-131407	MT	FU	12.1782	116.726	3.26076	1.08628e-08	mothers against decapentaplegic homolog 3	GO:0048617,GO:0030335,GO:0031625,GO:0070306,GO:0030878,GO:0045216,GO:0045668,GO:0006917,GO:0071141,GO:0007492,GO:0042110,GO:0045930,GO:0051894,GO:0035413,GO:0050678,GO:0060290,GO:0090263,GO:0005518,GO:0045944,GO:0005637,GO:0006919,GO:0032909,GO:0043235,GO:0001707,GO:0000122,GO:0051098,GO:0002520,GO:0030618,GO:0070412,GO:0005886,GO:0050776,GO:0030308,GO:0016202,GO:0001701,GO:0008633,GO:0042803,GO:…
nDi.2.2.2.g10814	nDi.2.2.scaf02130:39-2072	MT	FU	9.41479	90.2279	3.26057	0.000168553	glutamate carboxypeptidase 2	GO:0016020,GO:0006508,GO:0004181
nDi.2.2.2.g06910	nDi.2.2.scaf00290:40845-45031	MT	FU	8.62827	82.6524	3.25991	2.03987e-08	gtp-ase activating protein for arf containing protein	GO:0032312,GO:0008060,GO:0019915,GO:0040010,GO:0008270,GO:0002119
nDi.2.2.2.g04540	nDi.2.2.scaf00093:66427-71579	MT	FU	1.69197	16.1351	3.25343	0.00317146	rhotekin-like isoform 2	GO:0050794,GO:0005488
nDi.2.2.2.g04088	nDi.2.2.scaf00073:158707-161302	MT	FU	36.4557	347.468	3.25266	8.28633e-09	calcium-binding protein 39	GO:0051291,GO:0008286,GO:0030295,GO:0007050,GO:0009792,GO:0046320,GO:0004674,GO:0005829,GO:0043234,GO:0005509,GO:0001934,GO:0019900
nDi.2.2.2.g05428	nDi.2.2.scaf00143:85763-99591	MT	FU	8.97636	85.4229	3.25042	1.11686e-08	serine threonine-protein kinase plk1	GO:0004713,GO:0005524,GO:0004674,GO:0032270,GO:0006468,GO:0005819,GO:0051726,GO:0007067
nDi.2.2.2.g05561	nDi.2.2.scaf00153:41567-47012	MT	FU	19.1397	181.973	3.24908	1.24408e-08	hypothetical protein LOAG_03469 [Loa loa]	GO:0005515,GO:0007154,GO:0035091
nDi.2.2.2.g05534	nDi.2.2.scaf00151:53445-57162	MT	FU	8.69382	82.1856	3.24082	1.11648e-07	cdk5 and abl1 enzyme substrate 1-like	GO:0007596,GO:0005829,GO:0009987
nDi.2.2.2.g08682	nDi.2.2.scaf00632:2704-4335	MT	FU	10.6131	100.105	3.23761	7.03951e-05	gnat family protein	GO:0008080,GO:0005488
nDi.2.2.2.g09464	nDi.2.2.scaf00902:14290-16383	MT	FU	15.1336	142.495	3.23508	1.86849e-08	snurportin 1	GO:0000003,GO:0005634,GO:0003723,GO:0006370,GO:0008565,GO:0005737,GO:0009792,GO:0040010,GO:0005515,GO:0006898,GO:0040011,GO:0043234,GO:0006606,GO:0002119,GO:0004484
nDi.2.2.2.g05864	nDi.2.2.scaf00179:38114-40728	MT	FU	10.2795	96.7127	3.23394	3.30657e-08	protein isoform b	GO:0019882,GO:0042613,GO:0006955
nDi.2.2.2.g09266	nDi.2.2.scaf00826:2444-10398	MT	FU	8.29064	77.8724	3.23156	3.80181e-08	serine threonine-protein phosphatase 2b catalytic subunit 2	GO:0040040,GO:0005929,GO:0030425,GO:0010468,GO:0043052,GO:0005737,GO:0043025,GO:0006972,GO:0005515,GO:0004721,GO:0006935,GO:0030424,GO:0005634,GO:0008355,GO:0008340,GO:0040010,GO:0019915,GO:0005509,GO:0040018,GO:0040024
nDi.2.2.2.g01147	nDi.2.2.scaf00010:442521-448910	MT	FU	5.47946	51.4317	3.23055	1.93988e-08	tkl stkr type1 protein kinase	GO:0016020,GO:0051093,GO:0005524,GO:0009888,GO:0071844,GO:0048634,GO:0007179,GO:0004713,GO:0032968,GO:0048638,GO:0007448,GO:0030155,GO:0045087,GO:0051457,GO:0050832,GO:0005634,GO:0006468,GO:0005024,GO:0030707,GO:0007476,GO:0007424,GO:0045138,GO:0045732,GO:0045944,GO:0010171,GO:0040018,GO:0007268,GO:0051094,GO:0040024,GO:0048646,GO:0045595
nDi.2.2.2.g06025	nDi.2.2.scaf00193:21921-24979	MT	FU	4.80716	45.1121	3.23026	7.01532e-05	domain-containing protein	GO:0030675,GO:0005626,GO:0005622,GO:0043547,GO:0005625,GO:0046872,GO:0005515,GO:0001565,GO:0051056
nDi.2.2.2.g02375	nDi.2.2.scaf00029:89352-90529	MT	FU	6.16299	57.7664	3.22853	0.000197019	nadh dehydrogenase	GO:0032981,GO:0055114,GO:0009792,GO:0046872,GO:0005747,GO:0040018,GO:0040035,GO:0051539,GO:0010171,GO:0048038,GO:0002119,GO:0008137
nDi.2.2.2.g07497	nDi.2.2.scaf00378:31190-33941	MT	FU	34.807	325.895	3.22696	1.01133e-08
nDi.2.2.2.g04217	nDi.2.2.scaf00079:65432-68438	MT	FU	13.07	122.019	3.22277	1.9657e-08
nDi.2.2.2.g08012	nDi.2.2.scaf00476:15914-16411	MT	FU	82.386	768.481	3.22154	2.153e-05	hypothetical protein LOAG_07426 [Loa loa]	GO:0004129,GO:0009792,GO:0040010,GO:0008340,GO:0040011,GO:0040035,GO:0040015,GO:0002119
nDi.2.2.2.g06743,nDi.2.2.2.g06744	nDi.2.2.scaf00271:16754-23765	MT	FU	27.6439	257.849	3.22149	1.05155e-06
nDi.2.2.2.g02674	nDi.2.2.scaf00034:235660-238727	MT	FU	48.5819	453.012	3.22106	2.04649e-08	herpud family member 2	GO:0005515
nDi.2.2.2.g09156	nDi.2.2.scaf00784:224-1296	MT	FU	11.6983	109.002	3.21998	1.99924e-05
nDi.2.2.2.g03975	nDi.2.2.scaf00070:58463-60453	MT	FU	12.1314	112.888	3.21808	3.32195e-07	mediator of rna polymerase ii transcription subunit 4	GO:0006357,GO:0016592,GO:0001104
nDi.2.2.2.g02593	nDi.2.2.scaf00033:26581-36190	MT	FU	2.65267	24.6766	3.21763	5.02008e-08	egg laying defective family member (egl-15)	GO:0043589,GO:0016477,GO:0005524,GO:0048738,GO:0048546,GO:0009792,GO:0005007,GO:0031344,GO:0040035,GO:0016021,GO:0008543,GO:0060249,GO:0007411,GO:0042664,GO:0009953,GO:0001889,GO:0018991,GO:0044464,GO:0048916,GO:0006468,GO:0007517,GO:0032940,GO:0031101,GO:0035121,GO:0006898,GO:0002119
nDi.2.2.2.g00564	nDi.2.2.scaf00004:886381-889145	MT	FU	5.96498	55.4034	3.21539	0.0036923	gtp-binding protein di-ras2	GO:0016020,GO:0006184,GO:0007264,GO:0005622,GO:0005525,GO:0015031,GO:0003924
nDi.2.2.2.g06017	nDi.2.2.scaf00192:36600-44182	MT	FU	17.3992	161.28	3.21247	8.34e-09	n-acetylglucosamine kinase	GO:0006040,GO:0005515,GO:0019200,GO:0008270
nDi.2.2.2.g05641	nDi.2.2.scaf00159:64632-66794	MT	FU	18.2616	169.229	3.21209	1.25696e-07
nDi.2.2.2.g02576	nDi.2.2.scaf00032:271621-274430	MT	FU	57.3869	531.205	3.21048	1.16649e-07
nDi.2.2.2.g06905,nDi.2.2.2.g06906	nDi.2.2.scaf00290:17150-27877	MT	FU	2.38954	22.0838	3.20819	3.60436e-05
nDi.2.2.2.g05480	nDi.2.2.scaf00147:85100-88923	MT	FU	11.7817	108.884	3.20817	1.03411e-08
nDi.2.2.2.g12016	nDi.2.2.scaf06608:470-710	MT	FU	47.4202	437.224	3.2048	0.0034027	tubulin--tyrosine ligase-like protein 12	GO:0006464,GO:0071688,GO:0004835
nDi.2.2.2.g06029	nDi.2.2.scaf00193:47164-48609	MT	FU	21.7912	200.714	3.20333	8.42557e-05	glutaredoxin-related protein 5	GO:0015035,GO:0043231,GO:0009055,GO:0040010,GO:0040015,GO:0045454,GO:0009792
nDi.2.2.2.g05998	nDi.2.2.scaf00191:2679-6961	MT	FU	29.6234	271.884	3.19818	1.33552e-08	transcription factor dp-1	GO:0003677,GO:0005667,GO:0006355,GO:0003700
nDi.2.2.2.g02624	nDi.2.2.scaf00033:213886-228965	MT	FU	4.33254	39.5241	3.18945	3.59052e-08
nDi.2.2.2.g08427	nDi.2.2.scaf00566:8919-9921	MT	FU	31.7463	287.815	3.18048	9.58727e-06	transmembrane inner ear-like	GO:0016021
nDi.2.2.2.g06828	nDi.2.2.scaf00282:41933-44284	MT	FU	4.77904	43.06	3.17156	0.000228736	phosphatidylinositol 3- and 4-kinase family protein	GO:0016310,GO:0016301,GO:0016773
nDi.2.2.2.g11753	nDi.2.2.scaf05332:74-364	MT	FU	26.9332	242.233	3.16894	0.0038463
nDi.2.2.2.g08810	nDi.2.2.scaf00667:10305-25418	MT	FU	34.9814	314.521	3.1685	4.00897e-06	sensory axon guidance family member (sax-7)	GO:0000132,GO:0003384,GO:0005913,GO:0030506,GO:0016328,GO:0030017,GO:0042074
nDi.2.2.2.g10204	nDi.2.2.scaf01334:1432-4613	MT	FU	11.057	99.2954	3.16676	4.86392e-07	protein tyrosine kinase 9 actin monomer-binding	GO:0042989,GO:0051016,GO:0006468,GO:0003785,GO:0030016,GO:0032587,GO:0005546,GO:0048471,GO:0030175,GO:0004713,GO:0005911,GO:0015629
nDi.2.2.2.g04523	nDi.2.2.scaf00092:60829-67237	MT	FU	4.54014	40.6996	3.16421	4.3997e-08	endonuclease exonuclease phosphatase	GO:0019717,GO:0015870,GO:0034097,GO:0016185,GO:0007420,GO:0046854,GO:0015812,GO:0045933,GO:0001956,GO:0000166,GO:0017124,GO:0034595,GO:0045202,GO:0043059,GO:0014015,GO:0016191,GO:0032526,GO:0010940,GO:0004527,GO:0008022,GO:0043234,GO:0040018,GO:0007010,GO:0007032,GO:0044444,GO:0004519,GO:0048260,GO:0032403,GO:0043058,GO:0048212
nDi.2.2.2.g05684	nDi.2.2.scaf00163:45797-49454	MT	FU	9.70956	86.7858	3.15998	5.43358e-08	digestive organ expansion factor homolog	GO:0000003,GO:0040010,GO:0005634
nDi.2.2.2.g02552	nDi.2.2.scaf00032:83180-87786	MT	FU	6.81013	60.7827	3.15791	1.13387e-05	thump domain-containing protein 2	GO:0005488
nDi.2.2.2.g04721	nDi.2.2.scaf00101:39362-44388	MT	FU	15.4107	137.538	3.15782	1.13938e-08	bromodomain-containing protein 7	GO:0000003,GO:0040010,GO:0005515,GO:0010171,GO:0002119,GO:0009792
nDi.2.2.2.g07482	nDi.2.2.scaf00376:35308-37358	MT	FU	40.2285	358.791	3.15685	1.88798e-08	adenine nucleotide translocator family member (ant- )	GO:0002009,GO:0008233,GO:0009792,GO:0043065,GO:0000295,GO:0005515,GO:0016021,GO:0040035,GO:0040002,GO:0055085,GO:0007005,GO:0008340,GO:0040010,GO:0006508,GO:0006898,GO:0005743,GO:0010171,GO:0002119
nDi.2.2.2.g04359	nDi.2.2.scaf00085:24303-26935	MT	FU	19.7714	175.556	3.15044	1.85215e-08	sorting and assembly machinery component 50 homolog	GO:0000003,GO:0019867,GO:0040010,GO:0006898,GO:0031966,GO:0009987,GO:0002119,GO:0009792
nDi.2.2.2.g09210	nDi.2.2.scaf00803:9134-11908	MT	FU	13.8508	122.832	3.14864	9.67842e-05	peptidylprolyl isomerase -like 1	GO:0000003,GO:0006457,GO:0003755,GO:0000398,GO:0071013,GO:0009792,GO:0005515,GO:0000413
nDi.2.2.2.g05822	nDi.2.2.scaf00175:64573-76323	MT	FU	13.7505	121.717	3.14598	1.62839e-08
nDi.2.2.2.g00861	nDi.2.2.scaf00007:404469-410032	MT	FU	23.1289	204.726	3.14592	4.54595e-08
nDi.2.2.2.g07671	nDi.2.2.scaf00406:25677-31017	MT	FU	41.7352	369.193	3.14504	1.53763e-07	eukaryotic translation initiation factor 2a	GO:0050794,GO:0006413,GO:0003743,GO:0005737
nDi.2.2.2.g12181	nDi.2.2.scaf07549:29-628	MT	FU	14.8242	131.112	3.14477	0.00418468	synapse defective family member (syd-1)	GO:0032862,GO:0005100,GO:0008088,GO:0040011,GO:0034613,GO:0042734,GO:0005622,GO:0030030
nDi.2.2.2.g04178	nDi.2.2.scaf00077:156010-156853	MT	FU	50.3114	443.774	3.14087	1.38047e-06	dna-directed rna polymerase ii subunit rpb9	GO:0005665,GO:0003677,GO:0007095,GO:0006366,GO:0007067,GO:0003899,GO:0022008,GO:0008270
nDi.2.2.2.g01229	nDi.2.2.scaf00011:448697-455381	MT	FU	14.424	127.15	3.13999	3.1575e-09
nDi.2.2.2.g03245	nDi.2.2.scaf00047:178419-184285	MT	FU	16.5095	145.234	3.137	1.599e-08	udp-glucuronic acid decarboxylase 1	GO:0002009,GO:0032580,GO:0040025,GO:0008831,GO:0055114,GO:0009792,GO:0045226,GO:0005507,GO:0000166,GO:0016021,GO:0005739,GO:0006694,GO:0018991,GO:0048040,GO:0003854,GO:0050662
nDi.2.2.2.g07633	nDi.2.2.scaf00399:22695-35757	MT	FU	6.10439	53.6941	3.13684	1.50374e-08	oxidase peroxidase	GO:0006979,GO:0020037,GO:0004601,GO:0055114
nDi.2.2.2.g05295	nDi.2.2.scaf00134:25845-27264	MT	FU	10.9509	96.2728	3.13608	1.05035e-05
nDi.2.2.2.g04271	nDi.2.2.scaf00081:844-9304	MT	FU	1.75936	15.4576	3.1352	0.00112749	receptor family ligand binding region containing protein	GO:0007186,GO:0004965,GO:0016021
nDi.2.2.2.g01435	nDi.2.2.scaf00014:361404-368624	MT	FU	4.43453	38.9233	3.13378	3.64637e-05	ham-2	GO:0005622,GO:0008270,GO:0003676
nDi.2.2.2.g02419	nDi.2.2.scaf00030:27601-29059	MT	FU	27.4512	240.833	3.13309	1.46319e-07	rho guanine dissociation factor	GO:0005094,GO:0005737
nDi.2.2.2.g05317	nDi.2.2.scaf00135:75775-78413	MT	FU	18.0557	158.365	3.13272	2.39405e-08	bifunctional coenzyme a synthase	GO:0016310,GO:0005524,GO:0016779,GO:0004140,GO:0015937
nDi.2.2.2.g03344	nDi.2.2.scaf00049:233796-236563	MT	FU	5.67513	49.7745	3.13268	1.32201e-05	tubulin alpha partial	GO:0000132,GO:0002009,GO:0005524,GO:0005874,GO:0005737,GO:0007067,GO:0009792,GO:0043025,GO:0001966,GO:0051642,GO:0040039,GO:0016021,GO:0032465,GO:0030424,GO:0007018,GO:0055085,GO:0006184,GO:0042626,GO:0005200,GO:0003924,GO:0051258,GO:0035046,GO:0006200,GO:0008104,GO:0007052,GO:0005525,GO:0040007,GO:0002119,GO:0007638
nDi.2.2.2.g06489	nDi.2.2.scaf00240:29159-38281	MT	FU	12.2535	106.981	3.12609	2.05961e-07	protein tyrosine phosphatase family member (ptp-3)	GO:0016020,GO:0007369,GO:0000003,GO:0004872,GO:0035335,GO:0007154,GO:0044464,GO:0004725,GO:0005912,GO:0009792,GO:0007416,GO:0010172,GO:0008544,GO:0005515,GO:0048523,GO:0023052,GO:0045202
nDi.2.2.2.g02297	nDi.2.2.scaf00027:254164-255299	MT	FU	5.48459	47.8493	3.12504	0.00448181	glutamyl-trna amidotransferase subunit	GO:0019915,GO:0032543,GO:0050567,GO:0070681,GO:0005739,GO:0030956
nDi.2.2.2.g10223	nDi.2.2.scaf01349:384-2014	MT	FU	8.44652	73.6265	3.1238	0.00116082	ump-cmp kinase	GO:0006225,GO:0005524,GO:0046939,GO:0033862,GO:0009792
nDi.2.2.2.g08708	nDi.2.2.scaf00641:1985-9209	MT	FU	4.67366	40.6803	3.1217	7.89223e-08
nDi.2.2.2.g03936	nDi.2.2.scaf00068:155887-167598	MT	FU	7.58909	66.0457	3.12147	2.43352e-08	alk tyrosine kinase receptor	GO:0007169,GO:0005515,GO:0005524,GO:0016021,GO:0006468,GO:0004714
nDi.2.2.2.g06086	nDi.2.2.scaf00199:29666-32482	MT	FU	26.3869	229.114	3.11817	2.84933e-08	dna polymerase sigma	GO:0005634,GO:0042493,GO:0016779,GO:0006259,GO:0007067,GO:0043221,GO:0071044,GO:0007062
nDi.2.2.2.g00225	nDi.2.2.scaf00002:534113-537072	MT	FU	3.84754	33.3388	3.11519	0.000337461	ceramide glucosyltransferase	GO:0016740,GO:0005886
nDi.2.2.2.g01462	nDi.2.2.scaf00015:42845-44802	MT	FU	74.1693	642.398	3.11457	3.83333e-08
nDi.2.2.2.g02894	nDi.2.2.scaf00040:12560-22146	MT	FU	4.51859	39.1333	3.11445	4.61008e-05	voltage-gated potassium shaker-family ( kv1-like) alpha-subunit	GO:0008345,GO:0007629,GO:0005249,GO:0007619,GO:0048675,GO:0034765,GO:0007637,GO:0045187,GO:0005515,GO:0001508,GO:0060025,GO:0009584,GO:0071805,GO:0008076
nDi.2.2.2.g04004	nDi.2.2.scaf00070:204776-209025	MT	FU	8.37418	72.4147	3.11226	7.04081e-08
nDi.2.2.2.g08957	nDi.2.2.scaf00713:2375-7153	MT	FU	26.484	228.558	3.10937	2.84933e-08	f-box and wd-40 domain protein 11	GO:0031146,GO:0045893,GO:0019005,GO:0046983,GO:0005829,GO:0006470,GO:0031648,GO:0000209,GO:0045892,GO:0005634,GO:0045862,GO:0005813,GO:0004842,GO:0042347,GO:0016055,GO:0042753,GO:0007049
nDi.2.2.2.g08511	nDi.2.2.scaf00586:5110-8289	MT	FU	10.5108	90.643	3.10832	4.6551e-07	guanine nucleotide binding protein	GO:0007213,GO:0004402,GO:0032094,GO:0016573,GO:0007212,GO:0043025,GO:0008277,GO:0005515,GO:0046662,GO:0040012,GO:0043051
nDi.2.2.2.g08518	nDi.2.2.scaf00587:21003-24182	MT	FU	10.5108	90.643	3.10832	4.6551e-07	guanine nucleotide binding protein	GO:0007213,GO:0004402,GO:0032094,GO:0016573,GO:0007212,GO:0043025,GO:0008277,GO:0005515,GO:0046662,GO:0040012,GO:0043051
nDi.2.2.2.g05392	nDi.2.2.scaf00141:19602-22204	MT	FU	16.8339	144.958	3.1062	9.91071e-07	n-lysine methyltransferase setd8-a-like	GO:0000003,GO:0005634,GO:0034968,GO:0009792,GO:0040010,GO:0005515,GO:0040011,GO:0002119,GO:0018024
nDi.2.2.2.g03490	nDi.2.2.scaf00054:31333-33392	MT	FU	12.382	106.388	3.10301	9.43061e-07	peroxisomal membrane protein pex13	GO:0005779,GO:0040010,GO:0005515,GO:0016560,GO:0005624,GO:0002119,GO:0009792
nDi.2.2.2.g07297	nDi.2.2.scaf00345:11475-13720	MT	FU	29.9888	257.288	3.10089	3.60441e-07	n-acetyltransferase 5	GO:0008080
nDi.2.2.2.g06798	nDi.2.2.scaf00278:18095-21079	MT	FU	27.5355	235.998	3.09941	5.21457e-08	polymerase delta-interacting protein 2	GO:0003677
nDi.2.2.2.g10518	nDi.2.2.scaf01671:463-1106	MT	FU	44.9944	385.556	3.09912	0.00586551
nDi.2.2.2.g02001	nDi.2.2.scaf00023:57234-65991	MT	FU	4.21378	36.0455	3.09663	9.95579e-08
nDi.2.2.2.g00514	nDi.2.2.scaf00004:492256-500221	MT	FU	13.0851	111.742	3.09417	5.10894e-08	nose resistant to fluoxetine protein 6	GO:0003899,GO:0003677,GO:0006898,GO:0010171,GO:0016747,GO:0040017,GO:0009792
nDi.2.2.2.g01889	nDi.2.2.scaf00021:61763-76008	MT	FU	2.003	17.0908	3.09298	1.68472e-05	immunoglobulin domain protein	GO:0016020,GO:0005515
nDi.2.2.2.g12240	nDi.2.2.scaf07901:32-603	MT	FU	26.481	225.916	3.09276	5.47106e-05
nDi.2.2.2.g04343	nDi.2.2.scaf00084:69303-81585	MT	FU	9.56359	81.5544	3.09214	5.37654e-08	protein kinase domain-containing protein	GO:0004713,GO:0005524,GO:0016021,GO:0006468
nDi.2.2.2.g03169	nDi.2.2.scaf00045:213767-216765	MT	FU	5.58206	47.4741	3.08827	0.000396374	transmembrane protein 144	GO:0000003,GO:0009792
nDi.2.2.2.g04825	nDi.2.2.scaf00106:116714-127268	MT	FU	16.0236	136.272	3.08821	1.20185e-06
nDi.2.2.2.g05497	nDi.2.2.scaf00149:25503-29405	MT	FU	2.62435	22.2389	3.08306	0.000406862
nDi.2.2.2.g01304	nDi.2.2.scaf00012:441504-445673	MT	FU	21.5531	182.279	3.08018	1.3881e-08	ctsf protein	GO:0006508,GO:0004197,GO:0004869
nDi.2.2.2.g06219	nDi.2.2.scaf00212:59673-62718	MT	FU	7.92451	66.9764	3.07926	2.065e-05	laterally symmetric protein 2	GO:0005622,GO:0003676,GO:0009792,GO:0040010,GO:0040011,GO:0040035,GO:0008270,GO:0002119
nDi.2.2.2.g12332	nDi.2.2.scaf08529:0-700	MT	FU	23.098	194.315	3.07256	1.84538e-07	ll20 15kda ladder antigen	GO:0005509
nDi.2.2.2.g08732	nDi.2.2.scaf00646:25353-25856	MT	FU	70.364	591.512	3.0715	0.000285781	atp synthase subunit mitochondrial	GO:0016020,GO:0000003,GO:0009792,GO:0006915,GO:0015986,GO:0008340,GO:0019915,GO:0005515,GO:0040007,GO:0002119,GO:0046933
nDi.2.2.2.g00811	nDi.2.2.scaf00007:123193-127478	MT	FU	4.13633	34.7699	3.07142	5.97878e-05	glucose-6-phosphate dehydrogenase	GO:0043229,GO:0019322,GO:0050661,GO:0040010,GO:0006098,GO:0044444,GO:0009792,GO:0004345
nDi.2.2.2.g02764	nDi.2.2.scaf00036:303464-306137	MT	FU	22.3281	187.457	3.06962	7.42062e-08	non-structural maintenance of chromosomes element 1 homolog	GO:0005622,GO:0009987
nDi.2.2.2.g00097	nDi.2.2.scaf00001:518332-521315	MT	FU	11.7413	98.3712	3.06664	0.000442558
nDi.2.2.2.g04497	nDi.2.2.scaf00091:33406-38313	MT	FU	9.31303	77.9379	3.065	4.0209e-07	cytoplasmic protein nck2	GO:0005515
nDi.2.2.2.g02302	nDi.2.2.scaf00027:269272-271625	MT	FU	19.1162	159.865	3.06399	1.27719e-07	gdp-fucose transporter	GO:0006810,GO:0030259,GO:0005794,GO:0016021
nDi.2.2.2.g03593	nDi.2.2.scaf00057:195505-220085	MT	FU	22.5086	188.1	3.06295	2.07126e-05	kh domain containing protein	GO:0007492,GO:0005634,GO:0003723,GO:0005515,GO:0044419,GO:0005737
nDi.2.2.2.g01408	nDi.2.2.scaf00014:150045-152389	MT	FU	15.9456	132.613	3.05599	4.73986e-07	ras family protein	GO:0016020,GO:0006886,GO:0005634,GO:0006913,GO:0006184,GO:0007264,GO:0005525,GO:0005737,GO:0003924
nDi.2.2.2.g08402	nDi.2.2.scaf00561:8716-14600	MT	FU	2.13821	17.7678	3.05479	0.000414809	hypothetical tyrosinase-like protein in chromosome	GO:0055114,GO:0016491
nDi.2.2.2.g01582	nDi.2.2.scaf00016:300304-312353	MT	FU	14.3878	119.285	3.05149	1.10021e-07	kh domain containing protein	GO:0005622,GO:0032501,GO:0003725
nDi.2.2.2.g02356	nDi.2.2.scaf00028:300212-301209	MT	FU	74.9946	620.301	3.04811	4.59734e-08	histone	GO:0001740,GO:0003677,GO:0007596,GO:0005700,GO:0007420,GO:0009792,GO:0005576,GO:0006974,GO:0000786,GO:0005654,GO:0006334,GO:0008360,GO:0008340,GO:0040010,GO:0007155,GO:0007140,GO:0010171,GO:0009725,GO:0002119
nDi.2.2.2.g01790	nDi.2.2.scaf00019:294964-301308	MT	FU	28.3592	234.364	3.04687	2.21111e-07	ubiquitin thioesterase zranb1	GO:0016787,GO:0005622,GO:0008270,GO:0009987
nDi.2.2.2.g04619	nDi.2.2.scaf00096:120468-123074	MT	FU	8.83469	72.9733	3.04612	0.000162894	protein giant	GO:0006355,GO:0043565,GO:0003700,GO:0046983
nDi.2.2.2.g05843	nDi.2.2.scaf00177:47424-50382	MT	FU	68.2933	561.911	3.04052	1.05495e-06	daz protein 1	GO:0000003,GO:0000166,GO:0003676
nDi.2.2.2.g02473	nDi.2.2.scaf00030:319324-322997	MT	FU	6.53253	53.7071	3.0394	3.63428e-06	tfiih basal transcription factor complex p52 subunit	GO:0005634,GO:0006281,GO:0006355
nDi.2.2.2.g04300	nDi.2.2.scaf00082:118448-119580	MT	FU	62.2483	511.356	3.03822	3.23216e-05	hypothetical protein LOAG_10369 [Loa loa]	GO:0005515,GO:0008270
nDi.2.2.2.g01016	nDi.2.2.scaf00009:230057-238022	MT	FU	3.01419	24.759	3.03811	2.77035e-05	immunoglobulin i-set domain-containing protein	GO:0016020,GO:0030424,GO:0001654,GO:0019865,GO:0007267,GO:0008039,GO:0048755,GO:0050808,GO:0045202
nDi.2.2.2.g07115	nDi.2.2.scaf00318:25449-28300	MT	FU	11.3867	93.3413	3.03516	4.82855e-07	transmembrane protein 120b-like	GO:0016021
nDi.2.2.2.g04116	nDi.2.2.scaf00075:18286-29008	MT	FU	11.3398	92.9241	3.03465	4.79167e-08	protein arginine n-methyltransferase	GO:0005515,GO:0008270,GO:0008276,GO:0006479,GO:0005737
nDi.2.2.2.g07388	nDi.2.2.scaf00359:41076-43909	MT	FU	9.69029	79.3832	3.03422	1.05454e-05	zinc c2h2 type family protein	GO:0005622,GO:0008270,GO:0003676
nDi.2.2.2.g06225	nDi.2.2.scaf00213:32732-41821	MT	FU	7.0105	57.3975	3.0334	1.22834e-07	pet domain containing protein	GO:0005462,GO:0005459,GO:0030173,GO:0015788,GO:0008270,GO:0005351,GO:0072334
nDi.2.2.2.g10131	nDi.2.2.scaf01271:330-9962	MT	FU	2.25407	18.399	3.02903	1.09768e-05	calcium binding egf domain containing protein	GO:0005515,GO:0005509,GO:0044464
nDi.2.2.2.g02405	nDi.2.2.scaf00029:287204-289383	MT	FU	7.85764	64.1087	3.02835	0.00729142	troponin c	GO:0006936,GO:0000910,GO:0030728,GO:0043292,GO:0009792,GO:0006915,GO:0040010,GO:0006898,GO:0040011,GO:0005509,GO:0008307,GO:0002119,GO:0031013,GO:0030240
nDi.2.2.2.g01941	nDi.2.2.scaf00021:429815-434434	MT	FU	16.8352	137.273	3.0275	5.33628e-08	early growth response 1	GO:0005634,GO:0003677,GO:0043010,GO:0006355,GO:0008270,GO:0003700
nDi.2.2.2.g06742	nDi.2.2.scaf00271:3095-15045	MT	FU	3.28993	26.7664	3.02429	0.000500808	cre-unc-71 protein	GO:0016020,GO:0007413,GO:0004222,GO:0016337,GO:0006508,GO:0045026,GO:0040011,GO:0008270,GO:0007229,GO:0045132
nDi.2.2.2.g03116	nDi.2.2.scaf00044:175607-181340	MT	FU	9.30774	75.7045	3.02388	1.5099e-07
nDi.2.2.2.g00739	nDi.2.2.scaf00006:491033-493154	MT	FU	21.6679	176.052	3.02237	8.43302e-05
nDi.2.2.2.g02087	nDi.2.2.scaf00024:225359-234595	MT	FU	10.5421	85.6545	3.02237	8.4901e-08	serine hydroxymethyltransferase	GO:0005634,GO:0008168,GO:0006725,GO:0006730,GO:0046483,GO:0009792,GO:0006563,GO:0008289,GO:0004372,GO:0005829,GO:0006544,GO:0030170,GO:0032259
nDi.2.2.2.g02842	nDi.2.2.scaf00038:275266-277662	MT	FU	18.6944	151.787	3.02137	1.899e-07	pleckstrin homology domain-containing family f member 2-like	GO:0046872,GO:0005515,GO:0005543
nDi.2.2.2.g07471	nDi.2.2.scaf00374:30351-34564	MT	FU	6.60378	53.6018	3.02092	3.31647e-05	kelch motif family protein	GO:0000003,GO:0005515
nDi.2.2.2.g08935	nDi.2.2.scaf00707:1178-8271	MT	FU	4.4657	36.1432	3.01677	1.417e-06
nDi.2.2.2.g07247	nDi.2.2.scaf00337:23137-23713	MT	FU	812.806	6577.66	3.01659	9.38899e-05	linker histone h1 and h5 family protein	GO:0003677,GO:0000784,GO:0006334,GO:0005737,GO:0009792,GO:0007281,GO:0051729,GO:0040007,GO:0002119,GO:0045132,GO:0000786
nDi.2.2.2.g06682	nDi.2.2.scaf00263:8141-10280	MT	FU	8.81887	71.331	3.01586	1.09736e-05	galactosylgalactosylxylosylprotein 3-beta-glucuronosyltransferase i	GO:0016020,GO:0002009,GO:0018991,GO:0015018,GO:0040025,GO:0030206,GO:0005624,GO:0007286,GO:0009792
nDi.2.2.2.g01697	nDi.2.2.scaf00018:47941-48148	MT	FU	103.456	835.69	3.01395	0.00147295
nDi.2.2.2.g08404	nDi.2.2.scaf00561:24953-27279	MT	FU	39.7459	320.797	3.01278	7.33431e-08	vacuolar atp synthase subunit ac39	GO:0008593,GO:0015991,GO:0000220,GO:0008553,GO:0005886,GO:0007035
nDi.2.2.2.g08452	nDi.2.2.scaf00572:9514-11264	MT	FU	11.3977	91.9276	3.01176	5.47917e-06	geranylgeranyl pyrophosphate synthetase	GO:0008299,GO:0004337,GO:0004311,GO:0005829,GO:0004161,GO:0006695,GO:0005625
nDi.2.2.2.g09405	nDi.2.2.scaf00882:4629-11649	MT	FU	12.2806	98.9597	3.01045	1.14023e-07	dystrobrevin beta isoform 1	GO:0045214,GO:0015870,GO:0005737,GO:0040017,GO:0007529,GO:0046716,GO:0007626,GO:0005515,GO:0005509,GO:0008270,GO:0016010,GO:0032224,GO:0045202,GO:0005277
nDi.2.2.2.g05442	nDi.2.2.scaf00144:73310-76399	MT	FU	8.25467	66.508	3.01024	8.54388e-05	mitochondrial cytochrome c1	GO:0040019,GO:0009055,GO:0020037,GO:0018991,GO:0009792,GO:0040010,GO:0008340,GO:0040035,GO:0002119
nDi.2.2.2.g04015	nDi.2.2.scaf00071:69806-73340	MT	FU	10.7786	86.6373	3.00682	2.11565e-06	serine threonine-protein kinase nek7	GO:0002009,GO:0000922,GO:0007346,GO:0005524,GO:0005874,GO:0004713,GO:0040035,GO:0005815,GO:0005634,GO:0051225,GO:0006468,GO:0000910,GO:0040010,GO:0046872,GO:0004674,GO:0040011
nDi.2.2.2.g00151	nDi.2.2.scaf00001:973133-975303	MT	FU	6.12141	49.1808	3.00616	0.00196092	zinc finger protein	GO:0005515
nDi.2.2.2.g08789	nDi.2.2.scaf00661:7603-10554	MT	FU	9.08015	72.8823	3.00478	3.07906e-05	exosome component 7	GO:0006396,GO:0005515,GO:0000288,GO:0004532,GO:0000178
nDi.2.2.2.g02670	nDi.2.2.scaf00034:214675-222662	MT	FU	56.6474	454.269	3.00346	3.60304e-06	groucho tle n-terminal q-rich domain containing protein	GO:0005654,GO:0005515,GO:0007275,GO:0006355,GO:0007219
nDi.2.2.2.g05436	nDi.2.2.scaf00144:39885-42641	MT	FU	3.51491	28.1593	3.00205	0.00199094	s-adenosylmethionine decarboxylase	GO:0007413,GO:0004014,GO:0016358,GO:0006597,GO:0040011,GO:0008295,GO:0001701
nDi.2.2.2.g06968	nDi.2.2.scaf00299:23445-36471	MT	FU	2.66543	21.2167	2.99276	0.000559553
nDi.2.2.2.g10309	nDi.2.2.scaf01425:215-7351	MT	FU	2.73318	21.7531	2.99257	0.000602205	contactin-associated protein	GO:0007165,GO:0005102
nDi.2.2.2.g03986	nDi.2.2.scaf00070:125559-129131	MT	FU	8.2095	65.2737	2.99113	2.61731e-06
nDi.2.2.2.g08841	nDi.2.2.scaf00677:8951-21845	MT	FU	7.41243	58.8116	2.98808	1.25758e-06	iesterase family member (pde-4)	GO:0030552,GO:0043951,GO:0031625,GO:0030016,GO:0097110,GO:0008277,GO:0000267,GO:0008144,GO:0017124,GO:0045202,GO:0005886,GO:0040013,GO:0010738,GO:0005813,GO:0006939,GO:0006198,GO:0046872,GO:0005794,GO:0004115,GO:0030431,GO:0061028,GO:0043623
nDi.2.2.2.g10361	nDi.2.2.scaf01472:453-6406	MT	FU	11.5372	91.4864	2.98726	3.40946e-07	major facilitator superfamily transporter	GO:0055085,GO:0016021,GO:0022857
nDi.2.2.2.g07285	nDi.2.2.scaf00343:2117-5866	MT	FU	7.53497	59.7184	2.9865	6.52354e-05	sumo1 activating enzyme subunit 1	GO:0000003,GO:0008641,GO:0005515,GO:0000166,GO:0050789,GO:0009790,GO:0032446
nDi.2.2.2.g04469	nDi.2.2.scaf00090:1842-7282	MT	FU	2.86314	22.6374	2.98304	9.6893e-05	cre-ncx-3 protein	GO:0055085,GO:0005432,GO:0007154,GO:0016021,GO:0006816
nDi.2.2.2.g09329	nDi.2.2.scaf00849:2781-5775	MT	FU	13.7059	108.343	2.98273	4.49822e-07	mitogen-activated protein kinase 1	GO:0005524,GO:0005737,GO:0009792,GO:0004713,GO:0051729,GO:0005515,GO:0040035,GO:0004707,GO:0005634,GO:0000165,GO:0006915,GO:0008340,GO:0040027,GO:0018105,GO:0040007,GO:0007265
nDi.2.2.2.g04821	nDi.2.2.scaf00106:85183-88560	MT	FU	49.3389	389.658	2.98141	4.08461e-07	transcription initiation factor tfiid subunit 12	GO:0000124,GO:0003677,GO:0005669,GO:0042803,GO:0006352,GO:0022008,GO:0001129,GO:0001075,GO:0008134
nDi.2.2.2.g03480	nDi.2.2.scaf00053:169844-205989	MT	FU	27.7184	218.841	2.98097	0.000278452	low-density lipoprotein receptor-related protein	GO:0015918,GO:0002009,GO:0016324,GO:0040017,GO:0005515,GO:0030334,GO:0005798,GO:0016021,GO:0008152,GO:0004872,GO:0032940,GO:0015248,GO:0042395,GO:0040010,GO:0030139,GO:0005509,GO:0040018,GO:0010171,GO:0016740,GO:0002119
nDi.2.2.2.g04491	nDi.2.2.scaf00090:144186-146181	MT	FU	19.6735	155.133	2.97917	5.87674e-07
nDi.2.2.2.g02840	nDi.2.2.scaf00038:255028-265785	MT	FU	5.70063	44.8292	2.97525	1.01709e-07	7 transmembrane receptor	GO:0007186,GO:0016021,GO:0004930
nDi.2.2.2.g09476	nDi.2.2.scaf00908:5888-7320	MT	FU	6.9846	54.9176	2.97502	0.00775608	hypothetical protein LOAG_04062 [Loa loa]	GO:0006355,GO:0048519,GO:0043189,GO:0002119
nDi.2.2.2.g03961	nDi.2.2.scaf00069:160924-167198	MT	FU	58.9747	463.353	2.97394	2.71609e-06	tribbles homolog 1	GO:0031434,GO:0005524,GO:0031625,GO:0043433,GO:0031665,GO:0043405,GO:0032436,GO:0005737,GO:0051443,GO:0004860,GO:0004672,GO:0055106,GO:0048662,GO:0005634,GO:0007254,GO:0006469,GO:0014912,GO:0008134
nDi.2.2.2.g06212	nDi.2.2.scaf00212:18934-20437	MT	FU	9.99628	78.4927	2.9731	0.00224212	cre-jtr-1 protein	GO:0016021
nDi.2.2.2.g01625	nDi.2.2.scaf00017:166154-170078	MT	FU	25.7393	201.992	2.97226	1.59179e-07	conserved oligomeric golgi complex subunit 5	GO:0043231,GO:0044444
nDi.2.2.2.g04714	nDi.2.2.scaf00101:4580-7435	MT	FU	10.9692	85.9175	2.9695	0.000224079
nDi.2.2.2.g04008	nDi.2.2.scaf00071:33281-33790	MT	FU	70.4585	551.582	2.96873	3.26781e-06	hypothetical protein Bm1_31845 [Brugia malayi]	GO:0009792
nDi.2.2.2.g08526	nDi.2.2.scaf00589:26232-29164	MT	FU	2.37563	18.5965	2.96865	0.00882957	rh-related protein	GO:0016021,GO:0009792
nDi.2.2.2.g00933	nDi.2.2.scaf00008:203611-206578	MT	FU	34.2757	268.222	2.96817	2.05984e-07
nDi.2.2.2.g07955	nDi.2.2.scaf00463:2783-4115	MT	FU	32.539	254.08	2.96504	0.000264601	dna-directed rna polymerase ii subunit rpb11-like	GO:0005665,GO:0003677,GO:0000398,GO:0006370,GO:0050434,GO:0030275,GO:0006283,GO:0006468,GO:0005666,GO:0046983,GO:0006368,GO:0003899,GO:0004672,GO:0006367
nDi.2.2.2.g03288	nDi.2.2.scaf00048:135736-137414	MT	FU	40.9804	319.84	2.96434	7.14275e-09
nDi.2.2.2.g08122	nDi.2.2.scaf00497:21215-24294	MT	FU	7.85032	61.1914	2.96251	7.56794e-06	leucine rich repeat family protein	GO:0005515
nDi.2.2.2.g10637	nDi.2.2.scaf01824:139-3954	MT	FU	3.45548	26.9133	2.96136	0.000258823	integrin alpha pat-2	GO:0018991,GO:0004872,GO:0061199,GO:0040017,GO:0032940,GO:0009792,GO:0008305,GO:0040039,GO:0007155,GO:0006898,GO:0007229,GO:0040007,GO:0002119
nDi.2.2.2.g00648	nDi.2.2.scaf00005:524347-527114	MT	FU	78.5057	611.241	2.96087	7.20285e-07	glycerol-3-phosphate dehydrogenase	GO:0046168,GO:0051287,GO:0055114,GO:0042803,GO:0004367,GO:0006973,GO:0009331,GO:0004368
nDi.2.2.2.g09371	nDi.2.2.scaf00867:5543-9849	MT	FU	22.0548	171.699	2.96071	8.4156e-08	vacuolar h	GO:0046034,GO:0005524,GO:0005903,GO:0048477,GO:0060142,GO:0007035,GO:0009792,GO:0005886,GO:0005769,GO:0046961,GO:0046933,GO:0016337,GO:0000221,GO:0048471,GO:0006915,GO:0001666,GO:0015991,GO:0008340,GO:0040011,GO:0040007,GO:0008553,GO:0002119,GO:0043068
nDi.2.2.2.g06369	nDi.2.2.scaf00227:40567-48921	MT	FU	44.6397	347.11	2.95899	6.79029e-06	kelch-like protein 8	GO:0005515,GO:0007126,GO:0014069,GO:0043025
nDi.2.2.2.g10618	nDi.2.2.scaf01799:1698-4552	MT	FU	12.9374	100.055	2.95117	2.12125e-06	sema domain containing protein	GO:0005515,GO:0004872,GO:0016021,GO:0001700
nDi.2.2.2.g00515	nDi.2.2.scaf00004:502371-512566	MT	FU	4.68156	36.1524	2.94903	4.37625e-07	hypothetical kda protein in chromosome	GO:0006813,GO:0071477,GO:0055085,GO:0022820,GO:0006821,GO:0015379,GO:0005886,GO:0009792
nDi.2.2.2.g10611	nDi.2.2.scaf01793:1465-4392	MT	FU	8.2292	63.5339	2.9487	9.19855e-05	myb-like dna-binding domain containing protein	GO:0005634,GO:0003677
nDi.2.2.2.g11483	nDi.2.2.scaf04083:163-1128	MT	FU	43.391	334.266	2.94553	6.31562e-07	can cell migration defective family member (cam-1)	GO:0030425,GO:0016477,GO:0005524,GO:0031594,GO:0017147,GO:0005109,GO:0007169,GO:0005887,GO:0040035,GO:0005975,GO:0032809,GO:0007411,GO:0004714,GO:0030424,GO:0006468,GO:0045200
nDi.2.2.2.g09686	nDi.2.2.scaf01006:7065-12506	MT	FU	13.4747	103.529	2.9417	9.69424e-08	dna repair and recombination protein rad54b	GO:0015616,GO:0005524,GO:0004386,GO:0000724
nDi.2.2.2.g00142	nDi.2.2.scaf00001:901316-910908	MT	FU	2.65764	20.4014	2.94045	4.63301e-05	bed zinc finger family protein	GO:0003677,GO:0005515,GO:0005622,GO:0008270
nDi.2.2.2.g07731	nDi.2.2.scaf00415:38949-40981	MT	FU	38.2319	293.363	2.93984	3.56851e-07	an1-type zinc finger protein 2b	GO:0008270
nDi.2.2.2.g06833	nDi.2.2.scaf00283:21100-26175	MT	FU	38.5382	294.872	2.93573	6.72095e-07	e3 ubiquitin-protein ligase trim23	GO:0005765,GO:0005634,GO:0006184,GO:0019003,GO:0016567,GO:0003924,GO:0004842,GO:0000139,GO:0006886,GO:0005515,GO:0007264,GO:0008270,GO:0005525
nDi.2.2.2.g08745	nDi.2.2.scaf00650:8219-13725	MT	FU	5.91119	45.1541	2.93334	2.45481e-06
nDi.2.2.2.g05280	nDi.2.2.scaf00133:43095-44452	MT	FU	8.85853	67.6509	2.93297	0.00288034	hepatocellular carcinoma-associated antigen 59 family protein	GO:0005509
nDi.2.2.2.g02441	nDi.2.2.scaf00030:132780-134175	MT	FU	49.9814	381.463	2.93208	3.3087e-07	camp-dependent protein kinase regulatory subunit	GO:0000003,GO:0007165,GO:0016301,GO:0040017,GO:0032940,GO:0001932,GO:0018996,GO:0008603,GO:0010171,GO:0040007,GO:0007611,GO:0002119,GO:0005952
nDi.2.2.2.g05917	nDi.2.2.scaf00184:23908-27303	MT	FU	3.28201	25.0027	2.92943	0.000821898	major facilitator superfamily transporter	GO:0019915,GO:0055085,GO:0016021,GO:0005215
nDi.2.2.2.g08793	nDi.2.2.scaf00663:1680-2843	MT	FU	9.18189	69.9313	2.92908	0.00941197
nDi.2.2.2.g06211	nDi.2.2.scaf00212:10331-18428	MT	FU	2.73501	20.8298	2.92903	0.000756926	amp-binding enzyme family protein	GO:0008152,GO:0003824
nDi.2.2.2.g04746	nDi.2.2.scaf00102:76043-82064	MT	FU	6.19989	47.2124	2.92885	6.11252e-07	arf-gap with coiled- ank repeat and ph domain-containing protein 2	GO:0032312,GO:0008060,GO:0019915,GO:0005515,GO:0008270,GO:0002119,GO:0005543
nDi.2.2.2.g07664	nDi.2.2.scaf00405:36534-37685	MT	FU	6.37199	48.4512	2.92672	0.0029368	nudix hydrolase 3	GO:0016787
nDi.2.2.2.g04396	nDi.2.2.scaf00086:110111-113455	MT	FU	26.8817	204.187	2.9252	3.01513e-07	inhibin beta a chain precursor	GO:0005615,GO:0008083,GO:0042325,GO:0045786,GO:0009888,GO:0061039,GO:0045893,GO:0045637,GO:0006357,GO:0022602,GO:0009653,GO:0090092,GO:0051246,GO:0030218,GO:0043234,GO:0022402,GO:0040007,GO:0046880
nDi.2.2.2.g03163	nDi.2.2.scaf00045:187536-190979	MT	FU	24.4676	185.721	2.92419	1.81415e-07
nDi.2.2.2.g09079	nDi.2.2.scaf00756:3201-16445	MT	FU	54.9269	416.228	2.92179	1.56963e-05	not1 n-terminal ccr4-not complex component family protein	GO:0005634,GO:0008340,GO:0006355,GO:0040035,GO:0040007,GO:0002119,GO:0009792
nDi.2.2.2.g06132	nDi.2.2.scaf00203:64340-69876	MT	FU	9.7493	73.4405	2.9132	5.44876e-07	elongator complex protein 3	GO:0003677,GO:0004402,GO:0016573,GO:0005737,GO:0051536,GO:0007409,GO:0006368,GO:0006357,GO:0046872,GO:0005730,GO:0008023,GO:0008607,GO:0016591
nDi.2.2.2.g06335	nDi.2.2.scaf00224:28786-32980	MT	FU	6.69847	50.4263	2.91227	0.000344747	kruppel-like factor 5	GO:0003677,GO:0001525,GO:0043277,GO:0006366,GO:0045893,GO:0006915,GO:0030033,GO:0019915,GO:0044255,GO:0005730,GO:0005794,GO:0008270,GO:0003700,GO:0008284
nDi.2.2.2.g00391	nDi.2.2.scaf00003:549864-551991	MT	FU	32.0471	240.596	2.90835	2.0113e-08	ubiquitin-conjugating enzyme family protein	GO:0016246,GO:0002009,GO:0045116,GO:0005524,GO:0040025,GO:0000910,GO:0009792,GO:0019788,GO:0040010,GO:0008340,GO:0035046,GO:0040011,GO:0040035
nDi.2.2.2.g08765	nDi.2.2.scaf00654:18942-21965	MT	FU	7.25538	54.2569	2.90268	5.68265e-06
nDi.2.2.2.g03927	nDi.2.2.scaf00068:111854-116991	MT	FU	63.0734	471.191	2.90121	0.00108831
nDi.2.2.2.g02762	nDi.2.2.scaf00036:293275-296894	MT	FU	8.2826	61.4157	2.89045	3.30137e-05	molybdopterin synthase catalytic subunit	GO:0006777,GO:0016740,GO:0005737
nDi.2.2.2.g01461	nDi.2.2.scaf00015:36373-38126	MT	FU	7.95331	58.8646	2.88777	0.00317319	39s ribosomal protein mitochondrial	GO:0040010,GO:0005762,GO:0006898,GO:0006412,GO:0003735,GO:0002119,GO:0009792
nDi.2.2.2.g03279	nDi.2.2.scaf00048:91159-97505	MT	FU	13.8593	102.463	2.88617	1.899e-07	btb poz domain containing protein	GO:0005515
nDi.2.2.2.g04331	nDi.2.2.scaf00083:145326-155462	MT	FU	45.1825	333.043	2.88187	2.80143e-05	ubiquitin carboxyl-terminal hydrolase 37	GO:0006511,GO:0006508,GO:0008233,GO:0004221
nDi.2.2.2.g05710	nDi.2.2.scaf00165:41516-46314	MT	FU	2.2192	16.3459	2.88082	0.00253442	cre-aff-1 protein	GO:0016020,GO:0048513,GO:0044464,GO:0010171,GO:0022414,GO:0009987
nDi.2.2.2.g04155	nDi.2.2.scaf00076:91412-94294	MT	FU	3.60802	26.5702	2.88053	0.00357145	aspartyl-trna synthetase	GO:0005524,GO:0006418,GO:0004812,GO:0005737
nDi.2.2.2.g00245	nDi.2.2.scaf00002:663248-670189	MT	FU	28.8701	212.576	2.88033	2.46134e-06	die-1	GO:0009653,GO:0050789,GO:0009790,GO:0005622,GO:0008270,GO:0002119,GO:0003676
nDi.2.2.2.g07329	nDi.2.2.scaf00350:48495-49167	MT	FU	44.4631	327.03	2.87874	0.00112802	cre-inx-12 protein	GO:0002009,GO:0040010,GO:0005921,GO:0040011,GO:0030104,GO:0040035
nDi.2.2.2.g09459	nDi.2.2.scaf00900:11138-16225	MT	FU	33.5645	246.858	2.87868	5.537e-07	e3 ubiquitin-protein ligase hrd-1	GO:0005515,GO:0008270,GO:0016021,GO:0005789,GO:0016874
nDi.2.2.2.g03600	nDi.2.2.scaf00058:43745-47093	MT	FU	15.4641	113.698	2.87821	4.82452e-07	acl-5 protein	GO:0008152,GO:0016746
nDi.2.2.2.g04515	nDi.2.2.scaf00091:142542-145316	MT	FU	13.6202	99.9376	2.87528	5.06999e-06	surfeit locus protein 1	GO:0034220,GO:0004129,GO:0044425,GO:0005743,GO:0015992,GO:0055114
nDi.2.2.2.g01563	nDi.2.2.scaf00016:174555-178100	MT	FU	9.39315	68.7882	2.87248	0.00112459	protein dr1	GO:0005634,GO:0043565
nDi.2.2.2.g07529	nDi.2.2.scaf00382:13503-14304	MT	FU	24.5224	179.376	2.87082	0.00372192	cre-tomm-22 protein	GO:0006886,GO:0040010,GO:0006898,GO:0010171,GO:0005741,GO:0002119,GO:0009792
nDi.2.2.2.g05949	nDi.2.2.scaf00186:57207-62784	MT	FU	18.2228	132.885	2.86636	2.31868e-07	ankyrin repeat and zinc finger domain-containing protein 1	GO:0005622
nDi.2.2.2.g07160	nDi.2.2.scaf00324:40258-42734	MT	FU	6.70945	48.9049	2.86571	0.00106228	endonuclease iii-like protein 1-like	GO:0043231,GO:0016829,GO:0003677,GO:0006284,GO:0051539,GO:0004519
nDi.2.2.2.g08107	nDi.2.2.scaf00494:33063-35098	MT	FU	5.65937	41.2402	2.86534	0.00078677	eb module family protein	GO:0019915,GO:0040010,GO:0040011,GO:0022414,GO:0048856,GO:0002119
nDi.2.2.2.g09490	nDi.2.2.scaf00913:335-6280	MT	FU	17.7657	129.422	2.86492	3.12744e-07
nDi.2.2.2.g05257	nDi.2.2.scaf00132:11467-13856	MT	FU	24.005	174.606	2.86269	4.16036e-07	immunoglobulin binding protein 1	GO:0002009,GO:0035188,GO:0040017,GO:0009792,GO:0006357,GO:0005515,GO:0031324,GO:0040035,GO:0010605,GO:0018991,GO:0031325,GO:0006915,GO:0035303,GO:0010171,GO:0040007,GO:0009966,GO:0002119
nDi.2.2.2.g07531	nDi.2.2.scaf00382:20381-26945	MT	FU	11.0776	80.5585	2.8624	7.9344e-07	sodium-bile acid cotransporter	GO:0016020,GO:0008508,GO:0006814
nDi.2.2.2.g08940	nDi.2.2.scaf00708:7083-15066	MT	FU	7.91611	57.5606	2.86222	8.8237e-07	transcription factor 25-like	GO:0043231
nDi.2.2.2.g04966	nDi.2.2.scaf00115:74137-77676	MT	FU	6.29115	45.7436	2.86217	3.62671e-06	bardet-biedl syndrome 4 protein	GO:0060170,GO:0034452,GO:0016358,GO:0021766,GO:0051297,GO:0048487,GO:0000242,GO:0021987,GO:0043014,GO:0019216,GO:0032465,GO:0051457,GO:0046548,GO:0003085,GO:0034464,GO:0007286,GO:0045494,GO:0051905,GO:0045724,GO:0005932,GO:0035058,GO:0034454,GO:0033205,GO:0003777,GO:0030534,GO:0001843,GO:0010629,GO:0038108,GO:0034451,GO:0060296,GO:0031514,GO:0050893,GO:0006810,GO:0005634,GO:0007608,GO:0048854,GO:…
nDi.2.2.2.g05698,nDi.2.2.2.g05699	nDi.2.2.scaf00164:48459-53406	MT	FU	103.584	750.909	2.85783	2.15156e-05
nDi.2.2.2.g00454	nDi.2.2.scaf00004:79180-88673	MT	FU	13.4081	97.0724	2.85595	9.52426e-07	abc transporter family protein	GO:0055085,GO:0005524,GO:0006200,GO:0042626,GO:0016021
nDi.2.2.2.g00359	nDi.2.2.scaf00003:393481-400805	MT	FU	20.7302	149.435	2.84971	7.34089e-07	serine threonine-protein kinase ulk2-like	GO:0016477,GO:0005524,GO:0040014,GO:0043025,GO:0070265,GO:0004713,GO:0005515,GO:0006914,GO:0007411,GO:0030424,GO:0030516,GO:0043277,GO:0046777,GO:0008340,GO:0035121,GO:0004674,GO:0012501,GO:0032880,GO:0040024
nDi.2.2.2.g05511	nDi.2.2.scaf00150:23511-27167	MT	FU	39.7952	286.276	2.84674	1.5216e-06	phosphoenolpyruvate carboxykinase	GO:0004613,GO:0016310,GO:0046872,GO:0016301,GO:0006094,GO:0005525
nDi.2.2.2.g09560	nDi.2.2.scaf00947:5311-8416	MT	FU	6.70952	48.2303	2.84566	1.87628e-05
nDi.2.2.2.g00068	nDi.2.2.scaf00001:374511-388066	MT	FU	17.6184	126.529	2.84431	2.34245e-07	loechrig isoform vii	GO:0031588,GO:0009267,GO:0005524,GO:0030295,GO:0006110,GO:0019901,GO:0007243,GO:0005977,GO:0004679,GO:0042632,GO:0045860,GO:0030730,GO:0008607,GO:0008610,GO:0019217,GO:0016208,GO:0010800,GO:0043531,GO:0006469,GO:0042595,GO:0008603,GO:0004862,GO:0045787
nDi.2.2.2.g01437	nDi.2.2.scaf00014:380322-387705	MT	FU	16.1188	115.626	2.84264	3.32338e-07	protein neuralized	GO:0016323,GO:0016360,GO:0031987,GO:0002121,GO:0005515,GO:0030718,GO:0008270,GO:0007411,GO:0008593,GO:0007498,GO:0007413,GO:0001964,GO:0048854,GO:0046331,GO:0048471,GO:0004842,GO:0007476,GO:0005768,GO:0042048,GO:0008104,GO:0007422,GO:0045314
nDi.2.2.2.g06034	nDi.2.2.scaf00194:20348-24111	MT	FU	14.235	101.325	2.83148	4.86294e-07	ankyrin repeat	GO:0044424,GO:0005515
nDi.2.2.2.g08145	nDi.2.2.scaf00503:28413-31169	MT	FU	24.4858	174.195	2.83069	5.31111e-07	protein phosphatase methylesterase 1	GO:0000003,GO:0004864,GO:0008601,GO:0051722,GO:0006482,GO:0009792,GO:0008340,GO:0004091,GO:0040007,GO:0002119,GO:0051721
nDi.2.2.2.g09639	nDi.2.2.scaf00983:3394-6054	MT	FU	15.3187	108.945	2.83023	5.65701e-07	nad-dependent deacetylase sirtuin-7	GO:0044424,GO:0070403,GO:0008270,GO:0006476
nDi.2.2.2.g01619	nDi.2.2.scaf00017:135351-136143	MT	FU	57.6479	409.781	2.82951	1.6172e-05
nDi.2.2.2.g08580	nDi.2.2.scaf00606:560-24011	MT	FU	19.2448	136.717	2.82866	1.16782e-06
nDi.2.2.2.g04680	nDi.2.2.scaf00099:91132-95247	MT	FU	3.80455	27.0269	2.8286	0.00139637	gpi mannosyltransferase 1-like	GO:0006506,GO:0016021,GO:0000030,GO:0005789
nDi.2.2.2.g01733	nDi.2.2.scaf00018:363332-368943	MT	FU	16.7121	118.528	2.82627	4.73986e-07
nDi.2.2.2.g03326	nDi.2.2.scaf00049:118908-125835	MT	FU	2.79392	19.749	2.82142	0.000501518	lectin c-type domain-containing protein	GO:0044260,GO:0044238,GO:0005488
nDi.2.2.2.g09635	nDi.2.2.scaf00980:10927-13336	MT	FU	14.4129	101.452	2.81537	2.82479e-05	alpha- ulin (catenin vinculin related) family member (ctn-1)	GO:0007155,GO:0015629,GO:0016021,GO:0005198,GO:0045296
nDi.2.2.2.g05850	nDi.2.2.scaf00178:29259-31829	MT	FU	82.4571	579.099	2.81209	9.6242e-07	chloride intracellular channel protein 5-like	GO:0055120
nDi.2.2.2.g09781	nDi.2.2.scaf01051:3928-13629	MT	FU	4.96072	34.8382	2.81205	8.02419e-07
nDi.2.2.2.g06711	nDi.2.2.scaf00266:31523-37259	MT	FU	14.9107	104.665	2.81136	6.33675e-07	presenilin sel-12	GO:0007399,GO:0045747,GO:0043232,GO:0031090,GO:0044446,GO:0017015,GO:0045176,GO:0009100,GO:0005515,GO:0044463,GO:0016021,GO:0043231,GO:0044459,GO:0018991,GO:0048471,GO:0043005,GO:0004190,GO:0019538,GO:0001708,GO:0016048,GO:0048563
nDi.2.2.2.g08943	nDi.2.2.scaf00709:4671-10866	MT	FU	11.765	82.3685	2.80759	3.92426e-06
nDi.2.2.2.g08011	nDi.2.2.scaf00476:10274-15118	MT	FU	5.78643	40.4112	2.80401	3.88945e-06
nDi.2.2.2.g08629	nDi.2.2.scaf00618:22580-26426	MT	FU	43.3755	301.809	2.79868	1.92948e-06	nucleoredoxin	GO:0031397,GO:0005634,GO:0005515,GO:0072358,GO:0030178,GO:0055114,GO:0004791
nDi.2.2.2.g01468	nDi.2.2.scaf00015:70429-72736	MT	FU	10.74	74.4372	2.79303	1.71446e-05	rhomboid family protein	GO:0004252,GO:0006508,GO:0005509,GO:0016021
nDi.2.2.2.g08897	nDi.2.2.scaf00693:7653-10253	MT	FU	4.09018	28.3275	2.79197	0.00166572
nDi.2.2.2.g05708	nDi.2.2.scaf00165:21819-26335	MT	FU	2.77495	19.2151	2.79171	0.000639052	protein downstream neighbor of son homolog	GO:0048856
nDi.2.2.2.g04616	nDi.2.2.scaf00096:92889-94413	MT	FU	30.2474	209.291	2.79062	0.000270915	lipocalin cytosolic fatty-acid binding protein family protein	GO:0006810,GO:0005634,GO:0048471,GO:0008340,GO:0019915,GO:0005515,GO:0040011,GO:0005504,GO:0005215
nDi.2.2.2.g02000	nDi.2.2.scaf00023:34679-44665	MT	FU	5.10933	35.3142	2.78904	1.7531e-06	protein expanded-like	GO:0005856,GO:0005515
nDi.2.2.2.g06718	nDi.2.2.scaf00267:37195-42201	MT	FU	17.6378	121.531	2.78458	1.02071e-06	hypothetical protein LOAG_06407 [Loa loa]	GO:0005515
nDi.2.2.2.g08144	nDi.2.2.scaf00503:26724-27395	MT	FU	82.3687	567.201	2.78369	7.38261e-05
nDi.2.2.2.g02748	nDi.2.2.scaf00036:159511-159902	MT	FU	56.2912	386.946	2.78115	0.00465891
nDi.2.2.2.g07078	nDi.2.2.scaf00314:38673-41463	MT	FU	10.7428	73.7397	2.77907	2.39448e-06	peptide chain release factor 1- mitochondrial-like	GO:0016787,GO:0006415,GO:0016149,GO:0005737
nDi.2.2.2.g06589	nDi.2.2.scaf00253:14569-16684	MT	FU	9.83689	67.464	2.77784	3.87209e-06	glutamyl-trna synthetase	GO:0005524,GO:0006424,GO:0005737,GO:0004818
nDi.2.2.2.g04839	nDi.2.2.scaf00107:52983-57619	MT	FU	11.2751	77.1965	2.77539	1.01029e-06	probable atp-dependent rna helicase ddx20-like	GO:0050794,GO:0005654,GO:0005524,GO:0005737,GO:0003676,GO:0008026,GO:0040010,GO:0005515,GO:0006898,GO:0000387
nDi.2.2.2.g01864	nDi.2.2.scaf00020:366570-370958	MT	FU	22.7765	155.936	2.77533	4.89428e-07	bed zinc finger family protein	GO:0003677
nDi.2.2.2.g09482	nDi.2.2.scaf00910:8005-10892	MT	FU	17.2842	118.131	2.77286	0.00587777	transmembrane protein 188	GO:0010867,GO:0031965,GO:0005515,GO:0035307,GO:0016021,GO:0034504,GO:0071595,GO:0005737
nDi.2.2.2.g03701	nDi.2.2.scaf00061:34791-36955	MT	FU	20.8472	142.392	2.77194	1.46602e-06
nDi.2.2.2.g08266	nDi.2.2.scaf00532:2473-5677	MT	FU	47.8418	325.71	2.76725	8.80383e-07
nDi.2.2.2.g05247	nDi.2.2.scaf00131:40674-42158	MT	FU	9.59159	65.2734	2.76665	0.00203541
nDi.2.2.2.g09981	nDi.2.2.scaf01157:4491-5860	MT	FU	49.0771	333.834	2.76601	2.43793e-05	u1 small nuclear ribonucleoprotein c	GO:0000003,GO:0005685,GO:0008340,GO:0040010,GO:0003723,GO:0006898,GO:0008270,GO:0009792
nDi.2.2.2.g05402	nDi.2.2.scaf00142:8613-11473	MT	FU	16.0237	108.961	2.76553	8.39128e-06
nDi.2.2.2.g06832	nDi.2.2.scaf00283:18010-20203	MT	FU	25.5687	173.812	2.76508	5.18641e-07	protein bat4-like protein	GO:0005515,GO:0005622,GO:0003676
nDi.2.2.2.g05206	nDi.2.2.scaf00128:96519-102562	MT	FU	5.69493	38.5764	2.75997	1.0839e-05	zinc finger protein	GO:0005515,GO:0008270,GO:0005622,GO:0003676
nDi.2.2.2.g00004	nDi.2.2.scaf00001:10450-15197	MT	FU	71.875	486.371	2.7585	4.41584e-06	proteasomal ubiquitin receptor adrm1-like	GO:0008406,GO:0005634,GO:0050789,GO:0009987,GO:0048609,GO:0005737
nDi.2.2.2.g04524	nDi.2.2.scaf00092:70835-74432	MT	FU	7.68326	51.9827	2.75824	2.30685e-05	intramembrane protease 2	GO:0016021,GO:0004190
nDi.2.2.2.g06518	nDi.2.2.scaf00244:18590-22293	MT	FU	8.75902	59.194	2.75661	4.71313e-05
nDi.2.2.2.g10933	nDi.2.2.scaf02386:383-2129	MT	FU	13.0175	87.922	2.75577	8.68123e-05	sema domain containing protein	GO:0005515,GO:0004872,GO:0016021,GO:0001700
nDi.2.2.2.g08457	nDi.2.2.scaf00573:4786-10841	MT	FU	2.45855	16.5986	2.75518	0.00200142	amiloride-sensitive sodium channel family protein	GO:0035725,GO:0016021,GO:0005272
nDi.2.2.2.g04425	nDi.2.2.scaf00087:122685-125415	MT	FU	6.19097	41.7119	2.75222	0.00589727	ras-like protein family member 12	GO:0016020,GO:0006184,GO:0007264,GO:0005525,GO:0015031,GO:0003924
nDi.2.2.2.g00924	nDi.2.2.scaf00008:131747-136339	MT	FU	6.48589	43.6558	2.7508	4.59695e-06	solute carrier organic anion transporter family member 5a1	GO:0016020,GO:0006810,GO:0005215
nDi.2.2.2.g00674	nDi.2.2.scaf00005:710727-713406	MT	FU	22.0869	148.599	2.75016	1.30539e-06	26s proteasome non-atpase regulatory subunit nin1 mts3 family protein	GO:0016070,GO:0016246,GO:0005838,GO:0005737,GO:0044281,GO:0006915,GO:0042590,GO:0000075,GO:0048522,GO:0008340,GO:0006508,GO:0040027,GO:0005730,GO:0051439,GO:0051329
nDi.2.2.2.g07585	nDi.2.2.scaf00391:19878-21096	MT	FU	110.311	741.416	2.74871	1.15664e-06	succinate dehydrogenase cytochrome b560 subunit	GO:0000003,GO:0020037,GO:0006121,GO:0009792,GO:0006099,GO:0040010,GO:0005749,GO:0000104,GO:0006898,GO:0045153
nDi.2.2.2.g09377	nDi.2.2.scaf00869:3745-12978	MT	FU	23.4952	157.672	2.74649	1.73407e-06	glycogen synthase kinase 3 beta	GO:0016477,GO:0050321,GO:0006349,GO:0048011,GO:0021766,GO:0030877,GO:0031625,GO:0071109,GO:0043025,GO:0090090,GO:0004713,GO:0030426,GO:0007173,GO:0032091,GO:0008543,GO:0001837,GO:0007411,GO:0032855,GO:0001085,GO:0005625,GO:0010800,GO:0031334,GO:0045719,GO:2000077,GO:0045944,GO:0048015,GO:0033138,GO:0031333,GO:0006983,GO:0001954,GO:0051534,GO:0005524,GO:0000320,GO:0005730,GO:0005829,GO:0034747,GO:…
nDi.2.2.2.g02714	nDi.2.2.scaf00035:270631-277701	MT	FU	16.7539	112.192	2.7434	1.42226e-06	uncharacterized protein c21orf63 homolog	GO:0005529
nDi.2.2.2.g05952	nDi.2.2.scaf00186:69441-73132	MT	FU	24.6893	165.316	2.74327	8.14595e-07	ubiquitin carboxyl-terminal hydrolase 46	GO:0007610,GO:0004843,GO:0006511,GO:0005515,GO:0016579,GO:0004221,GO:0032228
nDi.2.2.2.g05274	nDi.2.2.scaf00133:2328-11231	MT	FU	21.3508	142.762	2.74125	1.52342e-06	variant sh3 domain containing protein	GO:0005515
nDi.2.2.2.g09526	nDi.2.2.scaf00930:10192-16832	MT	FU	45.3154	302.316	2.73798	3.7138e-06	karyopherin alpha 6	GO:0005634,GO:0005515,GO:0008565,GO:0006606,GO:0005737
nDi.2.2.2.g08901	nDi.2.2.scaf00694:828-6041	MT	FU	22.5658	150.14	2.7341	0.00550918	pleckstriny domain-containing family g member 6	GO:0007165,GO:0005057
nDi.2.2.2.g08570	nDi.2.2.scaf00602:0-19474	MT	FU	8.69487	57.6886	2.73005	2.35224e-06	tight junction protein zo-1	GO:0007015,GO:0005515,GO:0005913,GO:0005923,GO:0048598,GO:0009792
nDi.2.2.2.g07938	nDi.2.2.scaf00459:31642-33291	MT	FU	10.4769	69.4251	2.72824	0.0022653	alba-like protein c9orf23 homolog	GO:0003676
nDi.2.2.2.g07260	nDi.2.2.scaf00338:44987-49447	MT	FU	8.41986	55.6914	2.72559	2.34487e-06	large subunit gtpase 1 homolog	GO:0005525
nDi.2.2.2.g09479	nDi.2.2.scaf00909:5577-7492	MT	FU	22.9553	151.699	2.72431	1.41958e-07	abhydrolase domain containing isoform cra_a	GO:0005737
nDi.2.2.2.g04937	nDi.2.2.scaf00113:45566-46314	MT	FU	17.8462	117.866	2.72345	0.00714647	ntf2-related export protein 2	GO:0005622,GO:0009792,GO:0005515,GO:0040011,GO:0006898,GO:0040035,GO:0040007,GO:0002119
nDi.2.2.2.g10047	nDi.2.2.scaf01206:7866-8844	MT	FU	15.132	99.8988	2.72287	0.00647647	u6 snrna-associated sm-like protein lsm1-like	GO:0044424
nDi.2.2.2.g09659	nDi.2.2.scaf00992:6083-7422	MT	FU	21.3182	140.688	2.72234	4.03811e-05	soss complex subunit b1	GO:0003697,GO:0010212,GO:0005515,GO:0005730,GO:0031576,GO:0000724,GO:0070876
nDi.2.2.2.g04240	nDi.2.2.scaf00079:173329-174164	MT	FU	30.5752	201.658	2.72148	2.60085e-05
nDi.2.2.2.g04695	nDi.2.2.scaf00100:29322-33211	MT	FU	4.48035	29.5262	2.72031	0.00182057
nDi.2.2.2.g01292	nDi.2.2.scaf00012:357185-358542	MT	FU	13.7921	90.8901	2.72028	0.00579099	low-density lipoprotein receptor domain class a	GO:0032527,GO:0004872,GO:0035418,GO:0035545,GO:0005789,GO:0040017
nDi.2.2.2.g08344	nDi.2.2.scaf00548:19017-25398	MT	FU	22.1436	145.875	2.71978	1.52776e-06
nDi.2.2.2.g00464	nDi.2.2.scaf00004:182636-186988	MT	FU	8.78728	57.8703	2.71934	6.19371e-05	carboxypeptidase b-like	GO:0006508,GO:0008270,GO:0004181
nDi.2.2.2.g02873	nDi.2.2.scaf00039:152637-153426	MT	FU	12.9712	85.403	2.71897	0.00582038
nDi.2.2.2.g04245	nDi.2.2.scaf00080:29185-31740	MT	FU	15.0843	99.1676	2.71682	3.36636e-06	evolutionarily conserved signaling intermediate in toll mitochondrial	GO:0005515,GO:0005622,GO:0009987,GO:0045087
nDi.2.2.2.g01916	nDi.2.2.scaf00021:247188-250748	MT	FU	12.2233	80.1721	2.71346	4.86888e-06	phosphatase regulatory subunit family protein	GO:0005515,GO:0009792
nDi.2.2.2.g01454	nDi.2.2.scaf00015:1240-2645	MT	FU	51.5029	337.64	2.71276	2.61357e-06	within the bgcn gene intron protein	GO:0005515
nDi.2.2.2.g08415	nDi.2.2.scaf00563:9402-13703	MT	FU	4.09195	26.7941	2.71106	0.000383149
nDi.2.2.2.g02647	nDi.2.2.scaf00034:35544-36779	MT	FU	8.93114	58.4277	2.70974	0.00680386	isoform cra_a	GO:0004596,GO:0008283,GO:0017196,GO:0043967,GO:0006334,GO:0010485,GO:0000139
nDi.2.2.2.g02472	nDi.2.2.scaf00030:308190-310293	MT	FU	4.71696	30.7766	2.70591	0.00604091	nematode cuticle collagen n-terminal domain containing protein	GO:0042302,GO:0005581,GO:0002164
nDi.2.2.2.g08696	nDi.2.2.scaf00636:1740-10328	MT	FU	28.2154	184.068	2.70568	1.98059e-06	kinesin light chain	GO:0048675,GO:0048489,GO:0018991,GO:0005635,GO:0016938,GO:0019894,GO:0005737,GO:0009792,GO:0040011,GO:0003777,GO:0040038,GO:0051295,GO:0002119
nDi.2.2.2.g05320	nDi.2.2.scaf00135:92467-96426	MT	FU	82.3555	537.019	2.70504	2.24536e-05	hexokinase family protein	GO:0016310,GO:0005524,GO:0005515,GO:0006096,GO:0004396,GO:0060361
nDi.2.2.2.g03872	nDi.2.2.scaf00066:145359-148944	MT	FU	9.96593	64.9767	2.70485	0.000993871	rna polymerase-associated protein rtf1 homolog	GO:0000003,GO:0003677,GO:0051254,GO:0048513,GO:0009792,GO:0031981,GO:0006357,GO:0010171,GO:0031328,GO:0040007
nDi.2.2.2.g02174	nDi.2.2.scaf00025:351909-354352	MT	FU	43.4924	283.332	2.70366	2.99258e-06	tp53rk-binding protein	GO:0005634,GO:0005737
nDi.2.2.2.g05410	nDi.2.2.scaf00142:37964-49250	MT	FU	26.1181	170.011	2.7025	2.09531e-06	short chain dehydrogenase reductase family protein	GO:0000166,GO:0055114,GO:0016491
nDi.2.2.2.g02580	nDi.2.2.scaf00032:288476-291926	MT	FU	9.68548	63.026	2.70205	0.000174905
nDi.2.2.2.g08217	nDi.2.2.scaf00519:4882-13728	MT	FU	2.77495	17.9979	2.6973	0.00103304	ras guanyl-releasing protein 3	GO:0007264,GO:0005509,GO:0005622,GO:0005085
nDi.2.2.2.g01523	nDi.2.2.scaf00015:418148-423741	MT	FU	7.12694	46.2141	2.69698	4.58258e-06	protein phosphatase 2c	GO:0008287,GO:0046872,GO:0006470,GO:0004722
nDi.2.2.2.g02442	nDi.2.2.scaf00030:134309-135711	MT	FU	19.2459	124.716	2.69603	9.85222e-06	camp-dependent protein kinase regulatory subunit	GO:0000003,GO:0007165,GO:0016301,GO:0040017,GO:0032940,GO:0001932,GO:0018996,GO:0008603,GO:0010171,GO:0040007,GO:0002119,GO:0005952
nDi.2.2.2.g06163	nDi.2.2.scaf00207:22444-28097	MT	FU	8.02587	51.8334	2.69115	4.7989e-06	sec1 family domain-containing protein 1	GO:0000003,GO:0006898,GO:0018996,GO:0006904,GO:0006915,GO:0031101
nDi.2.2.2.g00866	nDi.2.2.scaf00007:445439-446872	MT	FU	20.0295	129.104	2.68833	6.70857e-05	nadh-ubiquinone oxidoreductase subunit	GO:0016020,GO:0009055,GO:0008137
nDi.2.2.2.g03737	nDi.2.2.scaf00062:47289-51666	MT	FU	54.9471	353.802	2.68683	1.76343e-05	wd repeat-containing protein 26	GO:0005634,GO:0005515
nDi.2.2.2.g03856	nDi.2.2.scaf00066:9025-15896	MT	FU	28.9308	186.053	2.68503	6.86384e-06
nDi.2.2.2.g09512	nDi.2.2.scaf00925:9867-13448	MT	FU	4.13991	26.5272	2.6798	0.00288034	transmembrane protein with metallophosphoesterase domain	GO:0016787
nDi.2.2.2.g00867	nDi.2.2.scaf00007:447551-449072	MT	FU	48.9469	313.285	2.67819	1.50151e-06	nsfl1 cofactor p47	GO:0016020,GO:0009055,GO:0005515,GO:0008137
nDi.2.2.2.g08772	nDi.2.2.scaf00656:5274-6861	MT	FU	10.7527	68.6926	2.67546	0.00116609	osteoclast-stimulating factor 1	GO:0000003,GO:0017124
nDi.2.2.2.g04081	nDi.2.2.scaf00073:126183-128442	MT	FU	17.1016	109.213	2.67495	9.37109e-06	mitochondrial carrier triple repeat 1	GO:0006810,GO:0016021,GO:0005739,GO:0009792
nDi.2.2.2.g05567	nDi.2.2.scaf00153:76019-80161	MT	FU	36.3209	231.725	2.67355	2.03535e-06
nDi.2.2.2.g08806	nDi.2.2.scaf00666:8416-12437	MT	FU	8.14258	51.9127	2.67253	4.34876e-05	histone h4 transcription factor	GO:0000003,GO:0006355,GO:0005622,GO:0008270,GO:0009792,GO:0003676,GO:0051234
nDi.2.2.2.g07948	nDi.2.2.scaf00461:32158-36963	MT	FU	88.7983	564.091	2.66732	0.00014706
nDi.2.2.2.g03690	nDi.2.2.scaf00060:178206-184293	MT	FU	10.8297	68.7513	2.6664	1.82048e-06	cre-unc-31 protein	GO:0046872,GO:0030054,GO:0015031,GO:0045202,GO:0006887,GO:0030659,GO:0005543
nDi.2.2.2.g04379	nDi.2.2.scaf00085:166815-170789	MT	FU	7.67342	48.6896	2.66567	1.93566e-05	cation efflux family protein	GO:0055085,GO:0016021,GO:0006812,GO:0008324
nDi.2.2.2.g06224	nDi.2.2.scaf00213:17096-21136	MT	FU	9.37179	59.4574	2.66546	5.65598e-06	zinc finger protein	GO:0008270
nDi.2.2.2.g00305	nDi.2.2.scaf00003:41354-44611	MT	FU	55.3856	350.937	2.66363	1.3615e-05	f-box domain containing protein	GO:0005515
nDi.2.2.2.g04635	nDi.2.2.scaf00097:113993-116404	MT	FU	29.3671	186.012	2.66313	2.0677e-06	aaa atpase	GO:0050794,GO:0006281,GO:0005524,GO:0044464,GO:0009378,GO:0016021,GO:0010171,GO:0040007,GO:0007611,GO:0006310,GO:0002119,GO:0016887
nDi.2.2.2.g07762	nDi.2.2.scaf00421:34268-35723	MT	FU	30.8375	195.068	2.66122	2.67694e-05	lethal neo18	GO:0008340,GO:0044425,GO:0009792,GO:0016491,GO:0000302
nDi.2.2.2.g04572	nDi.2.2.scaf00094:103240-107002	MT	FU	47.9708	303.402	2.661	3.69161e-06	tropomodulin family protein	GO:0005865,GO:0051015,GO:0005523,GO:0051694,GO:0045214
nDi.2.2.2.g00052	nDi.2.2.scaf00001:285130-287068	MT	FU	8.51268	53.8144	2.66031	8.71303e-05	protein artemis-like	GO:0050896,GO:0006259,GO:0004518
nDi.2.2.2.g04108	nDi.2.2.scaf00074:184956-195190	MT	FU	27.5855	174.264	2.65929	3.17352e-06	pax-interacting protein 1	GO:0005622
nDi.2.2.2.g09551	nDi.2.2.scaf00944:7951-12905	MT	FU	29.3359	185.282	2.65899	2.1743e-06	lim and sh3 protein isoform cra_a	GO:0006810,GO:0044424,GO:0005515,GO:0008270
nDi.2.2.2.g08172	nDi.2.2.scaf00508:11574-13239	MT	FU	12.312	77.641	2.65675	0.000233588	exosome complex exonuclease rrp40	GO:0004527,GO:0005634,GO:0006898,GO:0040007,GO:0002119,GO:0005737,GO:0009792
nDi.2.2.2.g10190	nDi.2.2.scaf01320:7179-7547	MT	FU	73.2166	461.644	2.65654	0.000141908
nDi.2.2.2.g02110	nDi.2.2.scaf00024:332669-334719	MT	FU	8.13149	51.1454	2.65301	0.000283647	synaptotagmin i	GO:0005544,GO:0060076,GO:0016079,GO:0030672,GO:0042734,GO:0031045,GO:0048306,GO:0005516,GO:0005886,GO:0030276,GO:0042802,GO:0043005,GO:0005509,GO:0017158,GO:0019905,GO:0050750,GO:0005215
nDi.2.2.2.g07202	nDi.2.2.scaf00329:9195-32352	MT	FU	38.5539	242.423	2.65258	0.000104063	immunoglobulin i-set domain containing protein	GO:0001841,GO:0033563,GO:0005887,GO:0030334,GO:0001756,GO:0007413,GO:0018991,GO:0008045,GO:0004872,GO:0031253,GO:0040010,GO:0007155,GO:0008340,GO:0019915,GO:0019904,GO:0035545
nDi.2.2.2.g05115	nDi.2.2.scaf00124:25589-30285	MT	FU	37.4638	235.089	2.64963	3.91923e-06	uridine 5 -monophosphate synthase	GO:0000003,GO:0004590,GO:0005737,GO:0040010,GO:0044205,GO:0006207,GO:0004588,GO:0007040
nDi.2.2.2.g04929	nDi.2.2.scaf00112:112068-116579	MT	FU	16.6774	104.581	2.64865	0.00145351
nDi.2.2.2.g08465	nDi.2.2.scaf00574:19637-23101	MT	FU	8.89159	55.6819	2.64669	4.70656e-05
nDi.2.2.2.g08508	nDi.2.2.scaf00585:12306-13316	MT	FU	158.278	990.646	2.6459	1.21171e-06	high mobility group protein	GO:0003677
nDi.2.2.2.g03513	nDi.2.2.scaf00055:18910-23997	MT	FU	48.6934	304.569	2.64497	1.78584e-05
nDi.2.2.2.g05695	nDi.2.2.scaf00164:11981-17485	MT	FU	34.3371	214.623	2.64396	1.09774e-05	membrane-associated tyrosine- and threonine-specific cdc2-inhibitory kinase	GO:0043231,GO:0005524,GO:0044425,GO:0006468,GO:0001556,GO:0009792,GO:0004713,GO:0051447,GO:0019915,GO:0004674,GO:0006898,GO:0051327,GO:0044444,GO:0002119
nDi.2.2.2.g10602	nDi.2.2.scaf01783:1344-4393	MT	FU	24.4173	152.587	2.64365	1.65107e-06	translocation protein sec62	GO:0008565,GO:0016021,GO:0015031
nDi.2.2.2.g03097	nDi.2.2.scaf00044:47670-51650	MT	FU	31.6051	197.377	2.64272	1.83112e-06	domain containing protein	GO:0002009,GO:0007109,GO:0035556,GO:0009792,GO:0000281,GO:0040035,GO:0040038,GO:0005622,GO:0032855,GO:0006915,GO:0046872,GO:0040011,GO:0006898,GO:0010171,GO:0043089,GO:0005096
nDi.2.2.2.g03415	nDi.2.2.scaf00051:220109-221921	MT	FU	25.3398	158.22	2.64245	7.55508e-06
nDi.2.2.2.g07220	nDi.2.2.scaf00332:5661-14459	MT	FU	23.0668	143.969	2.64186	4.17643e-06	abnormal cell lineage family member (lin-40)	GO:0002009,GO:0006355,GO:0005737,GO:0009792,GO:0008270,GO:0040035,GO:0043565,GO:0003700,GO:0005634,GO:0018991,GO:0008340,GO:0040010,GO:0040027,GO:0040011,GO:0006898,GO:0010171
nDi.2.2.2.g03656	nDi.2.2.scaf00059:189782-193128	MT	FU	5.10122	31.8297	2.64146	0.00367895	transmembrane protein 77	GO:0016627,GO:0016020,GO:0006784,GO:0055114
nDi.2.2.2.g09452	nDi.2.2.scaf00898:15011-16847	MT	FU	8.55717	53.3428	2.64009	0.00151755
nDi.2.2.2.g04397	nDi.2.2.scaf00086:115052-116325	MT	FU	22.8466	142.206	2.63793	2.01804e-05
nDi.2.2.2.g05026	nDi.2.2.scaf00119:7223-19668	MT	FU	8.89566	55.3487	2.63738	3.14699e-06	protein mon2 homolog	GO:0071688
nDi.2.2.2.g04186	nDi.2.2.scaf00078:31891-34319	MT	FU	68.5465	426.375	2.63697	9.26353e-06
nDi.2.2.2.g06765	nDi.2.2.scaf00273:19438-20350	MT	FU	49.7929	309.672	2.63673	6.28861e-06	mitochondrial inner membrane protease subunit 1	GO:0016020,GO:0006508,GO:0008236
nDi.2.2.2.g09958	nDi.2.2.scaf01145:1428-5632	MT	FU	21.1115	130.817	2.63145	4.53357e-06	fas-associated factor 2	GO:0005515
nDi.2.2.2.g01332	nDi.2.2.scaf00013:164169-166776	MT	FU	12.5605	77.5104	2.62549	8.63573e-06	decaprenyl-diphosphate synthase subunit 1	GO:0008299,GO:0008340,GO:0040010,GO:0018991,GO:0006744,GO:0016740,GO:0040017
nDi.2.2.2.g05179	nDi.2.2.scaf00127:41948-48107	MT	FU	12.9183	79.6896	2.62498	3.73526e-06	tk fer protein kinase	GO:0004713,GO:0005515,GO:0005524,GO:0006468
nDi.2.2.2.g02934	nDi.2.2.scaf00041:39267-44174	MT	FU	5.39778	33.2931	2.62479	7.69394e-06
nDi.2.2.2.g00390	nDi.2.2.scaf00003:547751-548643	MT	FU	30.264	186.572	2.62406	0.000170246	cre-ttr-52 protein	GO:0005615,GO:0006508,GO:0004222,GO:0008270
nDi.2.2.2.g07368	nDi.2.2.scaf00356:16060-18423	MT	FU	26.8378	165.426	2.62385	3.92426e-06
nDi.2.2.2.g00511	nDi.2.2.scaf00004:485221-486237	MT	FU	23.3451	143.735	2.62222	0.00156244
nDi.2.2.2.g03073	nDi.2.2.scaf00043:231201-231866	MT	FU	33.0063	203.082	2.62125	0.000316247
nDi.2.2.2.g05214	nDi.2.2.scaf00129:21641-22853	MT	FU	93.7948	577.019	2.62104	0.0095519
nDi.2.2.2.g07266	nDi.2.2.scaf00339:26772-27958	MT	FU	40.5223	249.201	2.62053	7.25746e-06
nDi.2.2.2.g04257	nDi.2.2.scaf00080:104335-107895	MT	FU	9.74816	59.9414	2.62035	8.88649e-06	sphingosine-1-phosphate lyase 1	GO:0019752,GO:0016831,GO:0040010,GO:0008340,GO:0048513,GO:0030170
nDi.2.2.2.g05403	nDi.2.2.scaf00142:11604-13404	MT	FU	35.0177	215.304	2.62022	0.000168344
nDi.2.2.2.g03699	nDi.2.2.scaf00061:24702-29570	MT	FU	12.5969	77.1774	2.61511	3.2409e-06	kelch-like 18	GO:0005515
nDi.2.2.2.g00056	nDi.2.2.scaf00001:296746-299262	MT	FU	34.4675	211.122	2.61476	3.69885e-06	cell differentiation protein rcd1 homolog	GO:0005634,GO:0006355,GO:0000932,GO:0007548,GO:0005515,GO:0005829,GO:0000289,GO:0019221
nDi.2.2.2.g06395	nDi.2.2.scaf00230:2006-4957	MT	FU	33.137	202.908	2.61431	2.38572e-06	protein-tyrosine sulfotransferase a	GO:0006478,GO:0005783,GO:0008476,GO:0005802,GO:0040017,GO:0000139,GO:0032963,GO:0040010,GO:0009306,GO:0061062,GO:0040018,GO:0016021,GO:0040035,GO:0010171,GO:0040015,GO:0042338
nDi.2.2.2.g09359	nDi.2.2.scaf00862:14522-17699	MT	FU	13.8121	84.3854	2.61106	9.31163e-06
nDi.2.2.2.g06294	nDi.2.2.scaf00220:15491-21875	MT	FU	21.356	130.468	2.61099	1.99578e-06	isoform a	GO:0048477,GO:0006184,GO:0016320,GO:0042803,GO:0003924,GO:0031227,GO:0006915,GO:0004814,GO:0008582,GO:0005794,GO:0016021,GO:0005739,GO:0031114,GO:0005525
nDi.2.2.2.g03477	nDi.2.2.scaf00053:162109-163448	MT	FU	29.4485	179.867	2.61066	7.21946e-06	vesicle transport protein sft2a	GO:0016021,GO:0016192
nDi.2.2.2.g04923	nDi.2.2.scaf00112:54317-56574	MT	FU	20.8084	126.764	2.6069	8.43302e-05
nDi.2.2.2.g00469	nDi.2.2.scaf00004:212727-216153	MT	FU	18.1602	110.456	2.60462	2.34361e-05	hcp beta-lactamase-like protein c1orf163 homolog	GO:0044260,GO:0044238,GO:0005488
nDi.2.2.2.g02633	nDi.2.2.scaf00033:275511-280903	MT	FU	9.21172	55.9506	2.60261	0.000782839
nDi.2.2.2.g08623	nDi.2.2.scaf00615:18493-21035	MT	FU	17.3681	105.322	2.60029	9.297e-06	dual specificity mitogen-activated protein kinase kinase 4	GO:0071260,GO:0005524,GO:0035666,GO:0034130,GO:0006468,GO:0034134,GO:0007254,GO:0004713,GO:0005515,GO:0004674,GO:0005829,GO:0008063,GO:0002755,GO:0034142,GO:0034138
nDi.2.2.2.g01900	nDi.2.2.scaf00021:141937-148277	MT	FU	24.2704	147.116	2.59969	6.25316e-06	protein kinase domain containing protein	GO:0007623,GO:0004712,GO:0005524,GO:0006468,GO:0007632,GO:0007420,GO:0008355,GO:0004713,GO:0040010,GO:0005515,GO:0004674,GO:0040011
nDi.2.2.2.g04508	nDi.2.2.scaf00091:88732-95686	MT	FU	18.9252	114.68	2.59923	3.82969e-06	probable e3 ubiquitin-protein ligase herc4	GO:0000003,GO:0006464,GO:0016881,GO:0005622
nDi.2.2.2.g01521	nDi.2.2.scaf00015:402793-407683	MT	FU	32.8658	199.024	2.59829	5.50437e-06	kh domain-containing protein	GO:0008340,GO:0003723,GO:0009792
nDi.2.2.2.g02474	nDi.2.2.scaf00030:324175-328337	MT	FU	12.7385	77.1053	2.59764	5.11106e-06
nDi.2.2.2.g03483	nDi.2.2.scaf00053:228072-231743	MT	FU	22.6596	137.137	2.59743	3.40795e-06	atp-dependent clp protease atp-binding subunit clpx	GO:0006457,GO:0006508,GO:0005524,GO:0008233,GO:0051082,GO:0017111
nDi.2.2.2.g09813	nDi.2.2.scaf01065:7077-10541	MT	FU	8.89159	53.5892	2.59143	7.91266e-05
nDi.2.2.2.g04513	nDi.2.2.scaf00091:132985-136493	MT	FU	23.1057	139.254	2.5914	9.27108e-06	microtubule-associated protein rp eb family member 1	GO:0005815,GO:0035371,GO:0005881,GO:0006996,GO:0031253,GO:0005794,GO:0051010,GO:0035372
nDi.2.2.2.g05499	nDi.2.2.scaf00149:35183-44030	MT	FU	6.48592	39.072	2.59075	3.7339e-06	myosin heavy chain	GO:0030241,GO:0007413,GO:0048017,GO:0051015,GO:0005524,GO:0018991,GO:0006936,GO:0040011,GO:0043050,GO:0000146,GO:0010171,GO:0008307,GO:0005863
nDi.2.2.2.g02699	nDi.2.2.scaf00035:141256-148400	MT	FU	24.2911	146.21	2.58954	3.65567e-06
nDi.2.2.2.g07327	nDi.2.2.scaf00350:25200-28673	MT	FU	14.1878	85.2122	2.58641	9.34115e-06
nDi.2.2.2.g07548	nDi.2.2.scaf00385:30689-32533	MT	FU	19.6128	117.709	2.58535	0.000186969
nDi.2.2.2.g09448	nDi.2.2.scaf00897:4297-7198	MT	FU	9.1916	54.986	2.58068	8.54388e-05	interleukin enhancer binding factor 2	GO:0003677,GO:0005515,GO:0005524,GO:0005730,GO:0030529,GO:0006955,GO:0016740,GO:0003725,GO:0045893
nDi.2.2.2.g08786	nDi.2.2.scaf00660:5364-7128	MT	FU	38.2837	228.843	2.57956	6.11343e-06	gyf domain-containing protein	GO:0072686,GO:0005515,GO:0005813
nDi.2.2.2.g00951	nDi.2.2.scaf00008:333345-335989	MT	FU	17.4494	104.15	2.57741	1.31075e-05	cholinephosphate cytidylyl transferase b2	GO:0000166,GO:0006657,GO:0040011,GO:0004105,GO:0040007,GO:0002119
nDi.2.2.2.g00421	nDi.2.2.scaf00003:824042-827697	MT	FU	35.077	209.294	2.57694	3.68212e-06	platelet-activating factor acetylhydrolase ib subunit alpha	GO:0016020,GO:0000132,GO:0034452,GO:0005938,GO:0021766,GO:0043274,GO:0008344,GO:0043025,GO:0001675,GO:0030426,GO:0016787,GO:0042598,GO:0008201,GO:0008090,GO:0007097,GO:0021540,GO:0030036,GO:0051660,GO:0031512,GO:0021895,GO:0047179,GO:0051081,GO:0008017,GO:0000236,GO:0045494,GO:0005625,GO:0048471,GO:0001764,GO:0000776,GO:0050885,GO:0031252,GO:0005635,GO:0045176,GO:0045773,GO:0007405,GO:0005730,GO:…
nDi.2.2.2.g01826	nDi.2.2.scaf00020:73198-74251	MT	FU	18.915	112.854	2.57685	0.00493249	histone-fold protein chrac subunit	GO:0008623,GO:0043565,GO:0046982,GO:0006974
nDi.2.2.2.g07000	nDi.2.2.scaf00304:29290-31850	MT	FU	14.556	86.5613	2.57211	2.01804e-05	serine threonine-protein kinase 6-like	GO:0005634,GO:0005524,GO:0031625,GO:0006468,GO:0030030,GO:0048471,GO:0019901,GO:0007067,GO:0004713,GO:0004674,GO:0051301,GO:0031647,GO:0031616,GO:0005876
nDi.2.2.2.g03695	nDi.2.2.scaf00060:220931-222488	MT	FU	11.0732	65.7243	2.56936	0.00344979	start codon is not identified	GO:0007018,GO:0005874,GO:0005524,GO:0003777
nDi.2.2.2.g01130	nDi.2.2.scaf00010:302194-312387	MT	FU	27.4036	162.621	2.56908	1.96304e-05	ww domain-binding protein 2	GO:0000003,GO:0040010,GO:0005515,GO:0006898
nDi.2.2.2.g05198	nDi.2.2.scaf00128:49666-54826	MT	FU	15.4089	91.3959	2.56837	5.46747e-06	transmembrane protein 184b	GO:0016310,GO:0016301,GO:0016021
nDi.2.2.2.g03162	nDi.2.2.scaf00045:180294-186751	MT	FU	2.97946	17.6651	2.56778	0.000818208
nDi.2.2.2.g01112	nDi.2.2.scaf00010:210782-216257	MT	FU	5.9219	35.1039	2.5675	2.00621e-05	domain containing protein	GO:0007165,GO:0005622,GO:0005488
nDi.2.2.2.g01085	nDi.2.2.scaf00010:7048-10733	MT	FU	5.73485	33.9821	2.56695	0.00205624	mob1 phocein family protein	GO:0000902,GO:0005634,GO:0016028,GO:0005737,GO:0008355,GO:0005515,GO:0042052,GO:0005886
nDi.2.2.2.g03762	nDi.2.2.scaf00062:216968-220653	MT	FU	5.73485	33.9821	2.56695	0.00205624	mob1 phocein family protein	GO:0000902,GO:0005634,GO:0016028,GO:0005737,GO:0008355,GO:0005515,GO:0042052,GO:0005886
nDi.2.2.2.g10156	nDi.2.2.scaf01290:8884-9575	MT	FU	10.8095	64.0521	2.56694	0.00466077
nDi.2.2.2.g05227	nDi.2.2.scaf00129:102998-112750	MT	FU	35.9701	213.073	2.56648	1.25404e-05	amyloid beta a4 precursor protein-binding family b member 2	GO:0005884,GO:0044260,GO:0001540,GO:0010467,GO:0007631,GO:0044238,GO:0040007,GO:0002119,GO:0009792
nDi.2.2.2.g07997	nDi.2.2.scaf00473:28489-34708	MT	FU	11.4507	67.7658	2.56512	1.1227e-05	dna-directed rna polymerase iii subunit rpc3	GO:0000003,GO:0003899,GO:0003677,GO:0040010,GO:0010171,GO:0006351,GO:0002119
nDi.2.2.2.g09056	nDi.2.2.scaf00747:17761-19447	MT	FU	27.2402	161.181	2.56487	8.19533e-06
nDi.2.2.2.g07153	nDi.2.2.scaf00323:41755-47473	MT	FU	8.76374	51.8469	2.56464	5.29517e-05	tetratricopeptide repeat domain 4	GO:0005488,GO:0009792,GO:0040010,GO:0040011,GO:0006898,GO:0040035,GO:0040018,GO:0002119
nDi.2.2.2.g09397	nDi.2.2.scaf00879:14309-16847	MT	FU	6.84431	40.4739	2.56401	0.00353061	sedoheptulokinase	GO:0005975,GO:0016772
nDi.2.2.2.g10488	nDi.2.2.scaf01624:1144-5453	MT	FU	5.69884	33.6664	2.56257	0.00354452	cuticular collagen	GO:0042302,GO:0010171,GO:0005581
nDi.2.2.2.g04153	nDi.2.2.scaf00076:84844-87480	MT	FU	5.60503	33.1095	2.56245	0.00354645
nDi.2.2.2.g08712	nDi.2.2.scaf00642:3867-5194	MT	FU	94.1554	555.608	2.56095	0.000525446	cdc42 small effector protein 2-like	GO:0005515,GO:0005730,GO:0005198,GO:0009966,GO:0005886
nDi.2.2.2.g02858	nDi.2.2.scaf00039:54350-55797	MT	FU	41.9079	246.916	2.55873	1.01814e-05
nDi.2.2.2.g04176	nDi.2.2.scaf00077:124810-141394	MT	FU	30.7225	180.787	2.55692	6.70707e-06
nDi.2.2.2.g05393	nDi.2.2.scaf00141:24253-30280	MT	FU	21.6905	127.513	2.55551	5.43807e-06
nDi.2.2.2.g08026	nDi.2.2.scaf00479:1166-4566	MT	FU	28.9085	169.717	2.55357	6.92496e-06	innexin family protein	GO:0005921,GO:0005886,GO:0055077
nDi.2.2.2.g07703	nDi.2.2.scaf00411:5173-7745	MT	FU	14.1086	82.7969	2.553	2.96864e-05	xap5 protein	GO:0005634,GO:0022008,GO:0008340,GO:0040011,GO:0040007,GO:0002119,GO:0009792
nDi.2.2.2.g08198	nDi.2.2.scaf00514:4410-15611	MT	FU	31.8217	186.713	2.55274	1.57195e-05	gtp-ase activating protein for arf containing protein	GO:0032312,GO:0008060,GO:0005515,GO:0008270,GO:0005543
nDi.2.2.2.g02789	nDi.2.2.scaf00037:164106-169094	MT	FU	13.0061	76.2999	2.55249	1.58557e-05	origin recognition complex subunit 2 family protein	GO:0030261,GO:0000278,GO:0009653,GO:0030154,GO:0048513,GO:0003006,GO:0005488,GO:0000228,GO:0000808,GO:0000279,GO:0048519,GO:0040011,GO:0006261,GO:0000792,GO:0051239,GO:0045927
nDi.2.2.2.g03400	nDi.2.2.scaf00051:128524-134918	MT	FU	32.19	188.456	2.54954	1.32558e-05	pas domain-containing serine threonine-protein kinase-like	GO:0004713,GO:0004674,GO:0005524,GO:0006468
nDi.2.2.2.g01037	nDi.2.2.scaf00009:369444-374501	MT	FU	17.1325	100.294	2.54942	5.50661e-06	protein phosphatase 2 (formerly 2a) catalytic alpha isoform	GO:0002009,GO:0006275,GO:0004722,GO:0000188,GO:0043025,GO:0006672,GO:0018996,GO:0071902,GO:0006917,GO:0051299,GO:0008543,GO:0010469,GO:0000159,GO:0010719,GO:0000184,GO:0000910,GO:0042518,GO:0040026,GO:0005625,GO:0017151,GO:0008022,GO:0042176,GO:0007052,GO:0008380,GO:0051726,GO:0051229,GO:0000922,GO:0006355,GO:0046982,GO:0009792,GO:0018985,GO:0019932,GO:0031952,GO:0005829,GO:0006470,GO:0070208,GO:…
nDi.2.2.2.g05791	nDi.2.2.scaf00173:48815-60070	MT	FU	3.46847	20.2867	2.54816	6.10104e-06	angiogenesis inhibito	GO:0032502,GO:0006508,GO:0004222,GO:0008270,GO:0005576,GO:0032501
nDi.2.2.2.g07375	nDi.2.2.scaf00357:19660-28509	MT	FU	10.3931	60.7237	2.54663	5.28017e-06	tpr domain containing protein	GO:0040010,GO:0005515,GO:0040027,GO:0006898
nDi.2.2.2.g01025	nDi.2.2.scaf00009:286731-292273	MT	FU	23.042	134.6	2.54635	5.26645e-06	3 -5 exonuclease	GO:0002009,GO:0005622,GO:0006139,GO:0003676,GO:0008408,GO:0005515,GO:0018996,GO:0040011
nDi.2.2.2.g03134	nDi.2.2.scaf00045:6190-7799	MT	FU	43.1521	252.067	2.5463	2.57356e-05
nDi.2.2.2.g08554	nDi.2.2.scaf00596:21975-26622	MT	FU	6.78191	39.6045	2.5459	6.8593e-05
nDi.2.2.2.g02805	nDi.2.2.scaf00037:277003-294517	MT	FU	4.45302	25.922	2.54132	1.3385e-05	hed family member (ptc-3)	GO:0008158,GO:0040011,GO:0018996,GO:0016021,GO:0040018,GO:0002119,GO:0009792
nDi.2.2.2.g05646	nDi.2.2.scaf00160:28176-32759	MT	FU	4.00598	23.2714	2.53833	0.00106817	transmembrane protein 39a	GO:0016020,GO:0040010,GO:0019915,GO:0010171,GO:0040018,GO:0040017
nDi.2.2.2.g03934	nDi.2.2.scaf00068:145058-146696	MT	FU	9.72866	56.346	2.534	0.00244617	diacylglycerol o-acyltransferase 1	GO:0005792,GO:0005622,GO:0005488,GO:0055089,GO:0019915,GO:0035336,GO:0003846,GO:0004144,GO:0016021,GO:0046339,GO:0019432
nDi.2.2.2.g04282	nDi.2.2.scaf00081:81942-90733	MT	FU	4.24529	24.5192	2.52998	0.00249123	cannabinoid receptor 1	GO:0007610,GO:0007186,GO:0065008,GO:0010646,GO:0004872,GO:0007267,GO:0044464,GO:0023051,GO:0048519,GO:0010033,GO:0016021,GO:0004871,GO:0048518,GO:0051239,GO:0050877
nDi.2.2.2.g03807	nDi.2.2.scaf00064:117000-123997	MT	FU	14.5862	84.1543	2.52843	8.7215e-06	protein-tyrosine phosphatase	GO:0030424,GO:0004728,GO:0008045,GO:0005001,GO:0035335,GO:0040026,GO:0007417,GO:0007616,GO:0007424,GO:0040027,GO:0045177,GO:0005886
nDi.2.2.2.g10144	nDi.2.2.scaf01280:4402-4852	MT	FU	86.3692	497.215	2.52528	7.94461e-06	cytochrome oxidase c subunit vib family protein	GO:0000003,GO:0022008,GO:0008340,GO:0040010,GO:0004129,GO:0005739,GO:0002119,GO:0009792
nDi.2.2.2.g10438	nDi.2.2.scaf01554:883-3570	MT	FU	13.2419	76.1944	2.52457	2.58772e-05	cre-ztf-9 protein	GO:0005622,GO:0008270
nDi.2.2.2.g05478	nDi.2.2.scaf00147:78835-81724	MT	FU	10.6304	61.1478	2.52411	0.000632227	tpr domain containing protein	GO:0005515
nDi.2.2.2.g08740	nDi.2.2.scaf00649:10217-17817	MT	FU	15.4962	88.8141	2.51887	8.6224e-06	choline carnitine o-acyltransferase family protein	GO:0016746
nDi.2.2.2.g02471	nDi.2.2.scaf00030:302273-304993	MT	FU	27.6552	158.433	2.51825	2.14691e-05
nDi.2.2.2.g03522	nDi.2.2.scaf00055:125860-130329	MT	FU	14.1248	80.9179	2.51823	6.95734e-06
nDi.2.2.2.g10838	nDi.2.2.scaf02164:268-1025	MT	FU	15.9342	91.2541	2.51776	0.000756926	hypothetical protein [Brugia malayi]	GO:0006508,GO:0004222
nDi.2.2.2.g07250	nDi.2.2.scaf00337:28557-28926	MT	FU	4689.4	26853.1	2.51761	0.00307217	histone h2b	GO:0035267,GO:0000003,GO:0006334,GO:0009792,GO:0060465,GO:0005811,GO:0040011,GO:0043565,GO:0040007,GO:0002119,GO:0000786
nDi.2.2.2.g00201	nDi.2.2.scaf00002:323920-326773	MT	FU	15.1333	86.6239	2.51704	0.000756979	high-affinity copper uptake protein 1	GO:0035434,GO:0016021,GO:0005375
nDi.2.2.2.g06178	nDi.2.2.scaf00208:42313-45274	MT	FU	10.5312	60.1827	2.51468	1.97758e-05	protein phosphatase 2c containing protein	GO:0008287,GO:0046872,GO:0006470,GO:0004722
nDi.2.2.2.g04247	nDi.2.2.scaf00080:55977-57659	MT	FU	40.2567	229.425	2.51072	9.62491e-06
nDi.2.2.2.g03392	nDi.2.2.scaf00051:52016-57956	MT	FU	38.6688	220.145	2.50921	5.31898e-05	ubiquitin carboxyl-terminal hydrolase 33	GO:0044464,GO:0004221,GO:0006511,GO:0008234,GO:0005515,GO:0040011,GO:0050896,GO:0051179
nDi.2.2.2.g00883	nDi.2.2.scaf00007:525923-539118	MT	FU	13.6687	77.7428	2.50784	1.74906e-05	tata-binding protein-associated factor 172-like	GO:0003677,GO:0005524,GO:0004386
nDi.2.2.2.g08739	nDi.2.2.scaf00649:4409-6842	MT	FU	45.217	256.195	2.50231	6.92922e-06
nDi.2.2.2.g10143	nDi.2.2.scaf01280:3276-4045	MT	FU	41.613	235.637	2.50146	0.000137279	nadh-ubiquinone oxidoreductase subunit b	GO:0008340,GO:0040010,GO:0006120,GO:0006898,GO:0005743,GO:0002119,GO:0008137,GO:0009792
nDi.2.2.2.g01140	nDi.2.2.scaf00010:375584-379494	MT	FU	7.72781	43.7389	2.50079	0.000363644	ligand-gated ion channel family member (lgc-41)	GO:0016020,GO:0007610,GO:0005230,GO:0006811,GO:0065007
nDi.2.2.2.g00767	nDi.2.2.scaf00006:660367-664164	MT	FU	11.9046	67.2602	2.49823	1.76786e-05	adss-prov protein	GO:0000287,GO:0005737,GO:0009792,GO:0040010,GO:0040027,GO:0040011,GO:0006898,GO:0006164,GO:0040035,GO:0005525,GO:0004019
nDi.2.2.2.g09108	nDi.2.2.scaf00769:10346-12289	MT	FU	56.0257	316.082	2.49614	1.16089e-05	cre-ubc-20 protein	GO:0016881
nDi.2.2.2.g06408	nDi.2.2.scaf00231:23648-28737	MT	FU	7.33752	41.3918	2.49598	0.000738233	solute carrier family 30 (zinc transporter) member 2	GO:0040010,GO:0055085,GO:0016021,GO:0006812,GO:0008324
nDi.2.2.2.g02362	nDi.2.2.scaf00028:327788-330681	MT	FU	17.3348	97.7413	2.4953	2.84948e-05
nDi.2.2.2.g00339	nDi.2.2.scaf00003:228472-229045	MT	FU	95.9409	540.84	2.49498	0.0001919
nDi.2.2.2.g06156	nDi.2.2.scaf00206:46511-51059	MT	FU	11.0063	61.9347	2.49242	2.63499e-05	variant sh3 domain-containing protein	GO:0005515,GO:0055037
nDi.2.2.2.g08468	nDi.2.2.scaf00575:21860-27584	MT	FU	7.43818	41.812	2.4909	4.26636e-05	membrane bound o-acyltransferase domain containing 1	GO:0016021
nDi.2.2.2.g03179	nDi.2.2.scaf00046:22459-24144	MT	FU	25.2472	141.831	2.48998	2.67781e-05
nDi.2.2.2.g04679	nDi.2.2.scaf00099:86426-89854	MT	FU	19.7394	110.824	2.48912	2.99606e-05	diphthine synthase-like	GO:0017183,GO:0004164,GO:0032259
nDi.2.2.2.g05029	nDi.2.2.scaf00119:23490-25497	MT	FU	18.2709	102.512	2.48818	0.000131672	protein st7-like protein	GO:0000003,GO:0016020,GO:0010171,GO:0040018,GO:0002119
nDi.2.2.2.g04266	nDi.2.2.scaf00080:153430-157038	MT	FU	19.6178	110.029	2.48765	1.43158e-05
nDi.2.2.2.g04573	nDi.2.2.scaf00094:115336-122989	MT	FU	10.015	56.1019	2.48589	1.61705e-05	in family member (nab-1)	GO:0048786,GO:0005515,GO:0005886
nDi.2.2.2.g03545	nDi.2.2.scaf00056:36583-41270	MT	FU	7.4813	41.856	2.48407	2.21505e-05	patterned expression site family member (pes-22)	GO:0055085,GO:0016021
nDi.2.2.2.g07826	nDi.2.2.scaf00434:29438-34813	MT	FU	31.7183	177.434	2.4839	1.36395e-05	helix-loop-helix dna-binding domain containing protein	GO:0003677
nDi.2.2.2.g03333	nDi.2.2.scaf00049:155605-156805	MT	FU	64.0532	358.268	2.4837	0.000235158
nDi.2.2.2.g02642	nDi.2.2.scaf00034:11955-13378	MT	FU	10.3632	57.8801	2.4816	0.00138524	cre-nsy-4 protein	GO:0016021,GO:0009792
nDi.2.2.2.g01783	nDi.2.2.scaf00019:247377-253128	MT	FU	15.1805	84.7063	2.48025	2.81841e-05
nDi.2.2.2.g08648	nDi.2.2.scaf00623:1999-4863	MT	FU	8.01189	44.6732	2.4792	0.00154555	probable palmitoyltransferase zdhhc24-like	GO:0008270,GO:0016740
nDi.2.2.2.g01166	nDi.2.2.scaf00011:3128-5834	MT	FU	7.16855	39.9579	2.47873	0.00140547	endonuclease mitochondrial	GO:0004123,GO:0044540,GO:0046872,GO:0080146,GO:0004519,GO:0003676
nDi.2.2.2.g00318	nDi.2.2.scaf00003:117320-119923	MT	FU	25.1728	140.187	2.47742	1.29556e-05	zinc c2h2 type family protein	GO:0008270,GO:0005622
nDi.2.2.2.g08008	nDi.2.2.scaf00475:19135-20068	MT	FU	23.6825	131.847	2.47697	0.00325462	chromatin modification-related protein meaf6	GO:0035267,GO:0043984,GO:0005813,GO:0043981,GO:0043968,GO:0006351,GO:0070776,GO:0044154,GO:0043982,GO:0005515,GO:0005730,GO:0043983
nDi.2.2.2.g08211	nDi.2.2.scaf00518:8229-10869	MT	FU	13.5637	75.5006	2.47674	9.44051e-05	osteopetrosis associated transmembrane protein	GO:0008121,GO:0006122
nDi.2.2.2.g00213	nDi.2.2.scaf00002:401019-402473	MT	FU	30.8904	171.715	2.47479	0.000168578	autophagocytosis associated c-terminal domain containing protein	GO:0050794,GO:0006464,GO:0006914,GO:0005622,GO:0016874
nDi.2.2.2.g06003	nDi.2.2.scaf00191:36179-37597	MT	FU	21.5046	119.501	2.4743	0.00250391	ras-related protein rab-6b	GO:0016020,GO:0006184,GO:0007264,GO:0005525,GO:0015031,GO:0003924
nDi.2.2.2.g08818	nDi.2.2.scaf00670:1593-9581	MT	FU	26.8796	149.097	2.47167	4.90864e-05	host cell factor 1	GO:0046972,GO:0070461,GO:0019046,GO:0005671,GO:0043025,GO:0000122,GO:0043982,GO:0005730,GO:0003682,GO:0070688,GO:0005739,GO:0003700,GO:0043984,GO:0043254,GO:0042802,GO:0043981,GO:0043995,GO:0045931,GO:0010628,GO:0043996,GO:0071339,GO:0048188,GO:0003713,GO:0044419,GO:0050821
nDi.2.2.2.g03933	nDi.2.2.scaf00068:141373-144926	MT	FU	10.5277	58.2914	2.4691	0.000759842	diacylglycerol o-acyltransferase 1	GO:0003677,GO:0006281,GO:0008270,GO:0016021,GO:0005622,GO:0004519,GO:0008374
nDi.2.2.2.g05761	nDi.2.2.scaf00170:44535-51208	MT	FU	9.91701	54.8785	2.46826	1.55985e-05	endoplasmic reticulum metallopeptidase 1	GO:0006508,GO:0008233,GO:0040011
nDi.2.2.2.g00003	nDi.2.2.scaf00001:6990-9653	MT	FU	18.1603	100.414	2.4671	4.61877e-05
nDi.2.2.2.g07019	nDi.2.2.scaf00306:36121-39744	MT	FU	78.5379	433.503	2.46458	5.50564e-05
nDi.2.2.2.g07728	nDi.2.2.scaf00415:16669-29752	MT	FU	11.6834	64.4	2.4626	2.97144e-05	f-box lrr-repeat protein	GO:0016020,GO:0005515,GO:0006508,GO:0016567,GO:0005737,GO:0071688,GO:0004842
nDi.2.2.2.g05842	nDi.2.2.scaf00177:41503-44506	MT	FU	85.8251	472.309	2.46026	1.42129e-05	btb poz domain-containing protein	GO:0000003,GO:0005515,GO:0000910,GO:0006915
nDi.2.2.2.g00955	nDi.2.2.scaf00008:372047-373516	MT	FU	57.5426	316.628	2.46009	3.62736e-05	protein isoform a	GO:0016021
nDi.2.2.2.g07185	nDi.2.2.scaf00327:4125-8941	MT	FU	13.0338	71.631	2.45833	2.80143e-05	motor axon guidance family member (max-2)	GO:0030425,GO:0007528,GO:0016358,GO:0048365,GO:0016023,GO:0004713,GO:0030426,GO:0030018,GO:0050681,GO:0003682,GO:0014704,GO:0007411,GO:0048754,GO:0000186,GO:0060244,GO:0033148,GO:0031965,GO:0005925,GO:0042826,GO:0030374,GO:2000145,GO:0046777,GO:0007257,GO:0001666,GO:0006915,GO:0005768,GO:0005518,GO:0032154,GO:0033138,GO:0031941,GO:0042393,GO:0005524,GO:0035407,GO:0031295,GO:0030496,GO:0006972,GO:…
nDi.2.2.2.g06806	nDi.2.2.scaf00279:10247-15866	MT	FU	17.335	95.2527	2.45807	1.00211e-05	sex comb on midleg-like 2	GO:0005634,GO:0005515,GO:0006355
nDi.2.2.2.g00190,nDi.2.2.2.g00191	nDi.2.2.scaf00002:238287-257167	MT	FU	5.88014	32.305	2.45783	4.07446e-07
nDi.2.2.2.g06340	nDi.2.2.scaf00224:52725-54530	MT	FU	123.35	677.162	2.45674	1.19479e-05	sgs domain containing protein	GO:0000003,GO:0009792
nDi.2.2.2.g01370	nDi.2.2.scaf00013:460043-463488	MT	FU	7.89584	43.2648	2.45403	0.000109887	ap-1 complex subunit mu-1-i	GO:0040025,GO:0009792,GO:0016192,GO:0042384,GO:0006886,GO:0009306,GO:0005515,GO:0040011,GO:0030121
nDi.2.2.2.g10844	nDi.2.2.scaf02173:0-2469	MT	FU	12.24	67.0221	2.45304	0.00219539	mboat family protein	GO:0005792,GO:0007291,GO:0007009,GO:0016021,GO:0071617,GO:0030258,GO:0008354
nDi.2.2.2.g07466	nDi.2.2.scaf00373:17423-25941	MT	FU	3.13112	17.1411	2.45271	0.000487052	ankyrin ph and sec7 domain containing protein secg	GO:0005515
nDi.2.2.2.g11542	nDi.2.2.scaf04336:592-852	MT	FU	518.218	2836	2.45223	0.00372748
nDi.2.2.2.g12622	nDi.2.2.scaf11206:0-459	MT	FU	28.8419	157.646	2.45045	0.000242636
nDi.2.2.2.g08642	nDi.2.2.scaf00621:20180-22161	MT	FU	24.119	131.811	2.45022	4.37491e-05
nDi.2.2.2.g03108	nDi.2.2.scaf00044:121696-123366	MT	FU	71.8769	391.652	2.44597	3.51535e-05	hypothetical protein LOAG_03714 [Loa loa]	GO:0000003,GO:0040007,GO:0002119,GO:0009792
nDi.2.2.2.g02376	nDi.2.2.scaf00029:92134-97125	MT	FU	27.0981	147.551	2.44495	2.17583e-05	gex interacting protein family member (gei-17)	GO:0051716,GO:0048513,GO:0051276,GO:0005700,GO:0003676,GO:0031981,GO:0048523,GO:0043170,GO:0008270,GO:0044238
nDi.2.2.2.g02366	nDi.2.2.scaf00028:348902-353241	MT	FU	8.38175	45.5881	2.44333	9.26945e-06	tetraspanin family protein	GO:0016021
nDi.2.2.2.g07248	nDi.2.2.scaf00337:24794-25205	MT	FU	2672.18	14518.4	2.44179	0.00215738	histone -like	GO:0005634,GO:0003677,GO:0006334,GO:0000786
nDi.2.2.2.g02154	nDi.2.2.scaf00025:239154-241747	MT	FU	19.4573	105.655	2.44097	0.000130989
nDi.2.2.2.g03801	nDi.2.2.scaf00064:81277-85476	MT	FU	66.6527	361.416	2.43892	4.93181e-05	glucosidase 2 subunit beta	GO:0016310,GO:0005509,GO:0016301,GO:0048793
nDi.2.2.2.g02123	nDi.2.2.scaf00025:66619-68984	MT	FU	59.7959	324.042	2.43806	1.02535e-05	zinc finger cchc domain-containing protein 9	GO:0040010,GO:0006898,GO:0040011,GO:0008270,GO:0010923,GO:0040035,GO:0003676
nDi.2.2.2.g03200	nDi.2.2.scaf00046:166614-173822	MT	FU	10.9547	59.3162	2.43687	2.43843e-05	period circadian protein	GO:0005515,GO:0007165,GO:0032501,GO:0004871,GO:0048856
nDi.2.2.2.g04844	nDi.2.2.scaf00107:80312-83329	MT	FU	10.8962	58.9903	2.43665	0.000115458	ephrin efn-4	GO:0000003,GO:0030424,GO:0031362,GO:0008544,GO:0046875,GO:0048013,GO:0009792
nDi.2.2.2.g04172	nDi.2.2.scaf00077:13984-14610	MT	FU	88.4848	479.028	2.43661	6.7426e-05
nDi.2.2.2.g06357	nDi.2.2.scaf00226:52215-55074	MT	FU	12.0597	65.0669	2.43174	4.64791e-05
nDi.2.2.2.g07903	nDi.2.2.scaf00452:26399-29669	MT	FU	47.7261	257.363	2.43095	1.88706e-05	protein phosphatase 2c containing protein	GO:0000287,GO:0008287,GO:0005515,GO:0035970,GO:0005829,GO:0019221,GO:0004722,GO:0030145
nDi.2.2.2.g06678	nDi.2.2.scaf00262:45510-51249	MT	FU	3.76252	20.2524	2.42832	0.00960013	zinc finger cchc domain-containing protein 4	GO:0008168,GO:0032259,GO:0003676
nDi.2.2.2.g01493	nDi.2.2.scaf00015:258294-262603	MT	FU	15.5497	83.6919	2.42821	1.17556e-05	protein lin-9 homolog	GO:0002009,GO:0009792,GO:0008584,GO:0040010,GO:0005730,GO:0045138,GO:0040027,GO:0040011,GO:0040035,GO:0010171,GO:0070176,GO:0009987
nDi.2.2.2.g03173	nDi.2.2.scaf00045:242375-243546	MT	FU	22.1956	119.411	2.4276	0.000180124	cyclin dependent kinase inhibitor 1c-like protein	GO:0005634,GO:0004861,GO:0048513,GO:0022414,GO:0007050
nDi.2.2.2.g08098	nDi.2.2.scaf00493:2145-13689	MT	FU	9.52102	51.2205	2.42753	3.15886e-05	tesmin tso1-like cxc domain containing protein	GO:0030849,GO:0006357,GO:0040010,GO:0001046,GO:0040027,GO:0006898,GO:0000794,GO:0040035,GO:0070176,GO:0009792
nDi.2.2.2.g06791	nDi.2.2.scaf00277:15449-17833	MT	FU	11.0433	59.3143	2.42521	0.00457146
nDi.2.2.2.g08710	nDi.2.2.scaf00641:15550-20567	MT	FU	16.6975	89.4972	2.42221	1.88706e-05	tho complex subunit 1	GO:0016070,GO:0006810,GO:0005634,GO:0010467,GO:0007165
nDi.2.2.2.g08886	nDi.2.2.scaf00691:1697-3417	MT	FU	15.6295	83.7086	2.42111	0.00195932
nDi.2.2.2.g05458	nDi.2.2.scaf00145:82860-92209	MT	FU	12.8308	68.5114	2.41673	2.1487e-05	heterogeneous nuclear ribonucleoprotein u-like 1	GO:0006396,GO:0005634,GO:0002009,GO:0040020,GO:0042127,GO:0009792,GO:0003676,GO:0040010,GO:0019915,GO:0007281,GO:0005515,GO:0040011,GO:0002119
nDi.2.2.2.g04294	nDi.2.2.scaf00082:29785-40378	MT	FU	11.6108	61.9866	2.41648	2.46196e-05	phd finger-like domain-containing protein 5a	GO:0000922,GO:0005815,GO:0002119,GO:0007020,GO:0009792
nDi.2.2.2.g01613	nDi.2.2.scaf00017:79407-87014	MT	FU	16.7684	89.3847	2.41428	1.94678e-05	eukaryotic translation initiation factor 2c 2	GO:0005515,GO:0007275,GO:0003676
nDi.2.2.2.g08347	nDi.2.2.scaf00549:774-9560	MT	FU	4.36434	23.2601	2.41402	0.000130475	ankyrin repeat domain-containing protein 50	GO:0040010,GO:0008340,GO:0005515,GO:0006974
nDi.2.2.2.g11936	nDi.2.2.scaf06192:313-529	MT	FU	134.164	715.001	2.41395	0.00326599
nDi.2.2.2.g00164	nDi.2.2.scaf00002:289-10376	MT	FU	34.9935	186.446	2.4136	4.75147e-05
nDi.2.2.2.g03432	nDi.2.2.scaf00052:79613-85396	MT	FU	21.6074	115.026	2.41236	2.88961e-05
nDi.2.2.2.g05621	nDi.2.2.scaf00158:6365-12886	MT	FU	41.773	222.374	2.41234	2.20715e-05	6-phosphogluconate decarboxylating	GO:0050661,GO:0006098,GO:0004616,GO:0018996,GO:0002119,GO:0019321,GO:0009792
nDi.2.2.2.g02806	nDi.2.2.scaf00038:123-2033	MT	FU	33.7505	179.568	2.41155	6.6168e-05	phosphate carrier mitochondrial precursor	GO:0055085,GO:0015293,GO:0009792,GO:0040010,GO:0016021,GO:0005743,GO:0040035,GO:0016740,GO:0002119
nDi.2.2.2.g00983	nDi.2.2.scaf00008:585752-589839	MT	FU	28.5492	151.771	2.41037	2.72044e-05	initiation factor 2 subunit family protein	GO:0006413,GO:0003743
nDi.2.2.2.g00856	nDi.2.2.scaf00007:384809-387249	MT	FU	7.12171	37.8179	2.40877	0.001228	cuticle collagen 34	GO:0042302,GO:0009792,GO:0019915,GO:0040011,GO:0006898,GO:0010171,GO:0016021,GO:0005581,GO:0040007,GO:0002119
nDi.2.2.2.g08447	nDi.2.2.scaf00571:11458-15957	MT	FU	22.8059	121.076	2.40843	6.26443e-06	galactoside-binding lectin family protein	GO:0005515,GO:0060102,GO:0005529,GO:0016936
nDi.2.2.2.g09959	nDi.2.2.scaf01145:6374-9738	MT	FU	12.1069	64.2239	2.40728	7.46439e-05	actin-like protein 6a	GO:0005524
nDi.2.2.2.g06476	nDi.2.2.scaf00238:47070-60622	MT	FU	40.0861	212.469	2.40608	0.000250818	histone b4	GO:0005634,GO:0003677,GO:0008270,GO:0006351
nDi.2.2.2.g01757	nDi.2.2.scaf00019:62468-63594	MT	FU	31.4308	166.094	2.40175	5.30108e-05
nDi.2.2.2.g03240	nDi.2.2.scaf00047:156780-158747	MT	FU	25.5948	135.171	2.40086	7.60611e-05
nDi.2.2.2.g04177	nDi.2.2.scaf00077:153434-155222	MT	FU	97.6535	515.199	2.39939	1.95434e-05	vacuolar atp synthase subunit e	GO:0016324,GO:0048477,GO:0005737,GO:0030728,GO:0009792,GO:0033178,GO:0040010,GO:0015991,GO:0018996,GO:0006898,GO:0002119,GO:0046961
nDi.2.2.2.g00361	nDi.2.2.scaf00003:403474-409921	MT	FU	29.4359	155.271	2.39914	2.34361e-05	tyrosine-protein phosphatase non-receptor type 4	GO:0005856,GO:0004726,GO:0035335,GO:0008092,GO:0009898,GO:0016740,GO:0005737
nDi.2.2.2.g02156	nDi.2.2.scaf00025:252735-258451	MT	FU	7.2504	38.1888	2.39702	2.77198e-05
nDi.2.2.2.g02476	nDi.2.2.scaf00030:338785-341669	MT	FU	20.0956	105.715	2.39523	1.37885e-05	rna-binding protein 15b	GO:0005634,GO:0000166,GO:0006355,GO:0003676
nDi.2.2.2.g05950	nDi.2.2.scaf00186:63424-65500	MT	FU	30.4361	159.96	2.39386	3.92362e-05	isopentenyl-diphosphate delta-isomerase 1	GO:0008299,GO:0046872,GO:0016787,GO:0004452,GO:0005739,GO:0006695,GO:0005777
nDi.2.2.2.g03127	nDi.2.2.scaf00044:249553-253031	MT	FU	29.8914	157.057	2.39348	2.34712e-05	ttk protein kinase	GO:0005524,GO:0016321,GO:0007094,GO:0031101,GO:0004713,GO:0004674,GO:0010862,GO:0009790,GO:0007052,GO:0005819,GO:0060249,GO:0007060,GO:0008284
nDi.2.2.2.g03247	nDi.2.2.scaf00047:193348-195627	MT	FU	31.4311	165.109	2.39316	5.0276e-05	inin receptor homolog family member (ckr-2)	GO:0007186,GO:0008340,GO:0016021,GO:0004930
nDi.2.2.2.g09186	nDi.2.2.scaf00794:1106-4869	MT	FU	29.505	154.953	2.3928	2.30516e-05	citrate synthase	GO:0031625,GO:0019901,GO:0051966,GO:0044262,GO:0005625,GO:0046777,GO:0048471,GO:0004691,GO:0071333,GO:0040010,GO:0018105,GO:0048240,GO:0004108,GO:0045667,GO:0005759,GO:0005524,GO:0006950,GO:0031594,GO:2000810,GO:0071374,GO:0009792,GO:0006099,GO:0001707,GO:0006107,GO:0005624,GO:0005886,GO:0005952,GO:0046827,GO:0006101,GO:0005634,GO:0005813,GO:0061136,GO:0071158,GO:0051447,GO:0005794,GO:0043457,GO:…
nDi.2.2.2.g03213	nDi.2.2.scaf00046:238863-241780	MT	FU	32.6316	171.189	2.39125	3.61078e-05	ctd nuclear envelope phosphatase 1	GO:0007399,GO:0010867,GO:0031965,GO:0051783,GO:0030154,GO:0071595,GO:0004722,GO:0048471,GO:0005515,GO:0006470,GO:0016021,GO:0005789,GO:0034504,GO:0006998
nDi.2.2.2.g08645	nDi.2.2.scaf00622:8940-13270	MT	FU	11.0829	58.0204	2.38822	5.1128e-05	serine threonine-protein kinase pak 7	GO:0004713,GO:0005515,GO:0004674,GO:0005524,GO:0006468
nDi.2.2.2.g07959	nDi.2.2.scaf00463:26613-28009	MT	FU	12.3818	64.7908	2.38756	0.00497242	ring finger and wd repeat domain 2	GO:0005654,GO:0005925,GO:0005813,GO:0016874,GO:0000139,GO:0005515,GO:0005730,GO:0005829,GO:0008270,GO:0006977
nDi.2.2.2.g10334	nDi.2.2.scaf01447:1416-3280	MT	FU	29.6491	154.827	2.3846	8.43302e-05	n-terminal acetyltransferase complex ard1 subunit	GO:0005634,GO:0005737,GO:0009792,GO:0004596,GO:0006474,GO:0005515,GO:0040007,GO:0002119
nDi.2.2.2.g10014	nDi.2.2.scaf01179:186-2382	MT	FU	6.37451	33.2872	2.38458	0.00907849
nDi.2.2.2.g08453	nDi.2.2.scaf00572:11561-14244	MT	FU	34.2888	179.032	2.38441	1.9178e-05	pre-mrna-splicing factor 18	GO:0005681,GO:0008380
nDi.2.2.2.g08119	nDi.2.2.scaf00496:31809-33830	MT	FU	18.7863	98.0554	2.38392	0.000468747
nDi.2.2.2.g05425	nDi.2.2.scaf00143:45384-59883	MT	FU	11.5672	60.2545	2.38102	3.35523e-05	c family member (clr-1)	GO:0002009,GO:0018991,GO:0005001,GO:0040037,GO:0035335,GO:0040017,GO:0005515,GO:0010171,GO:0005886,GO:0040002,GO:0002119
nDi.2.2.2.g09853	nDi.2.2.scaf01082:8328-11175	MT	FU	34.215	178.209	2.38087	4.06064e-05	protein frg1	GO:0006397
nDi.2.2.2.g08965	nDi.2.2.scaf00716:5691-7339	MT	FU	9.98336	51.9966	2.38082	0.00240625	dual specificity protein phosphatase 15-like	GO:0007179,GO:0046330,GO:0005515,GO:0008138,GO:0042127,GO:0006470
nDi.2.2.2.g10207	nDi.2.2.scaf01336:2977-6060	MT	FU	9.75559	50.7216	2.3783	0.000131226
nDi.2.2.2.g03974	nDi.2.2.scaf00070:36245-41565	MT	FU	4.61706	23.9825	2.37694	0.00177396	nuclear hormone receptor family member nhr-14	GO:0003707,GO:0005634,GO:0006355,GO:0007275,GO:0040011,GO:0019216,GO:0051179,GO:0008270,GO:0043565,GO:0043401,GO:0048518,GO:0003700
nDi.2.2.2.g01436	nDi.2.2.scaf00014:370948-375636	MT	FU	4.42424	22.9782	2.37677	0.00177565	choline ethanolamine kinase	GO:0016323,GO:0016310,GO:0006612,GO:0005938,GO:0006657,GO:0005068,GO:0051117,GO:0005080,GO:0007169,GO:0005887,GO:0019904,GO:0015914,GO:0004103,GO:0032456
nDi.2.2.2.g02256	nDi.2.2.scaf00027:41731-42704	MT	FU	36.3198	187.948	2.37151	8.57821e-05	28s ribosomal protein s24	GO:0005762,GO:0006412,GO:0003735,GO:0009792
nDi.2.2.2.g07996	nDi.2.2.scaf00473:27602-28124	MT	FU	121.554	628.241	2.36972	0.00153889	ribosomal protein l36 containing protein	GO:0005840,GO:0040010,GO:0006412,GO:0003735
nDi.2.2.2.g08255	nDi.2.2.scaf00529:23751-29071	MT	FU	19.3109	99.7713	2.36921	2.52744e-05	pp2c-like domain-containing protein	GO:0008152,GO:0003824
nDi.2.2.2.g11679	nDi.2.2.scaf04994:72-962	MT	FU	198.357	1024.6	2.3689	0.00614749	arf-gap with ank repeat and ph domain-containing protein 3	GO:0016020,GO:0032312,GO:0008060,GO:0005737,GO:0003924,GO:0005543,GO:0008270,GO:0005525,GO:0015031
nDi.2.2.2.g04667	nDi.2.2.scaf00098:151099-151885	MT	FU	70.4585	363.897	2.36869	0.000330559
nDi.2.2.2.g05251	nDi.2.2.scaf00131:76019-78443	MT	FU	27.3844	141.394	2.3683	7.0273e-05	survival of motor neuron protein-interacting protein 1	GO:0000245
nDi.2.2.2.g03709	nDi.2.2.scaf00061:79490-82559	MT	FU	21.3187	110.056	2.36804	3.62594e-05	phosphatidylinositol-5-phosphate 4-kinase type-2 alpha	GO:0016307,GO:0044464,GO:0046854
nDi.2.2.2.g07564	nDi.2.2.scaf00388:16520-21115	MT	FU	27.5159	142.006	2.36761	3.50726e-05	rna binding protein	GO:0000166,GO:0003676
nDi.2.2.2.g00759	nDi.2.2.scaf00006:624930-630891	MT	FU	12.5727	64.8345	2.36647	3.43759e-05	unc-112 related	GO:0000003,GO:0050839,GO:0007517,GO:0055120,GO:0009792,GO:0005543,GO:0007160,GO:0040039,GO:0008340,GO:0030055,GO:0031430,GO:0006898,GO:0005198,GO:0002119,GO:0071688
nDi.2.2.2.g02602	nDi.2.2.scaf00033:81291-84017	MT	FU	18.6579	96.1895	2.36609	5.80223e-05	mannose-1-phosphate guanyltransferase beta	GO:0043687,GO:0018279,GO:0048477,GO:0006488,GO:0009792,GO:0009298,GO:0004475,GO:0008340,GO:0006898,GO:0005525,GO:0005739,GO:0040007,GO:0002119
nDi.2.2.2.g03154	nDi.2.2.scaf00045:134695-139447	MT	FU	75.4217	388.821	2.36606	4.41531e-05	ccr4-not transcription complex subunit 2	GO:0005634,GO:0002009,GO:0006355,GO:0009792,GO:0040010,GO:0008340,GO:0019915,GO:0005515,GO:0006898,GO:0040011,GO:0040018,GO:0040035,GO:0002119
nDi.2.2.2.g05490	nDi.2.2.scaf00148:69776-75591	MT	FU	32.7382	168.311	2.36208	4.07949e-05	transcription factor e2f3	GO:0048522,GO:0003677,GO:0005667,GO:0006355,GO:0003700
nDi.2.2.2.g02415	nDi.2.2.scaf00030:14457-17061	MT	FU	42.2092	216.899	2.3614	3.07615e-05	phosphate carrier mitochondrial precursor	GO:0006506,GO:0017176,GO:0055085,GO:0015293,GO:0009792,GO:0040010,GO:0016021,GO:0005743,GO:0040035,GO:0002119
nDi.2.2.2.g07121	nDi.2.2.scaf00319:7453-9186	MT	FU	32.9419	169.271	2.36134	3.34808e-05	fatty acid elongation protein 3	GO:0040010,GO:0006636,GO:0016021
nDi.2.2.2.g01584	nDi.2.2.scaf00016:318530-329469	MT	FU	6.70771	34.4605	2.36105	8.56855e-05
nDi.2.2.2.g09236	nDi.2.2.scaf00814:3943-7581	MT	FU	12.6474	64.9474	2.36043	0.000118371	ribose-phosphate diphosphokinase	GO:0000287,GO:0004749,GO:0016310,GO:0009116,GO:0005524,GO:0016301,GO:0042803,GO:0009792,GO:0009156
nDi.2.2.2.g02520	nDi.2.2.scaf00031:210786-211954	MT	FU	44.473	228.352	2.36026	9.03912e-05	ubiquitin-fold modifier-conjugating enzyme 1	GO:0046331
nDi.2.2.2.g09291	nDi.2.2.scaf00833:3002-4823	MT	FU	21.1571	108.522	2.35877	0.00154623	programmed cell death protein 5	GO:0003677,GO:0005634,GO:0006917,GO:0005737
nDi.2.2.2.g06763	nDi.2.2.scaf00273:9024-11085	MT	FU	39.2352	201.166	2.35816	3.08931e-05
nDi.2.2.2.g07216	nDi.2.2.scaf00331:14788-20001	MT	FU	5.96824	30.5961	2.35797	8.4671e-05	exocyst complex component 5	GO:0002009,GO:0018991,GO:0005737,GO:0009792,GO:0040010,GO:0040011,GO:0040035,GO:0010171,GO:0040018,GO:0048278,GO:0002119,GO:0006887
nDi.2.2.2.g01995	nDi.2.2.scaf00023:948-7986	MT	FU	11.9858	61.4337	2.3577	0.000300527	peripherial benzodiazepine receptor associated	GO:0006810,GO:0004872,GO:0016021,GO:0000062
nDi.2.2.2.g04747	nDi.2.2.scaf00102:83719-85935	MT	FU	12.9716	66.476	2.35748	0.000521375
nDi.2.2.2.g05744	nDi.2.2.scaf00169:12323-15833	MT	FU	7.91496	40.559	2.35737	0.000196188	hypothetical protein LOAG_04538 [Loa loa]	GO:0040010,GO:0006898,GO:0002119,GO:0009792
nDi.2.2.2.g08519	nDi.2.2.scaf00587:26988-28947	MT	FU	12.8053	65.6177	2.35734	0.000266262	pax transcription activation domain interacting	GO:0030330,GO:0060261,GO:0010212,GO:0051568,GO:0031401,GO:0035097,GO:0005515,GO:0040018
nDi.2.2.2.g03743	nDi.2.2.scaf00062:79048-81531	MT	FU	36.0006	184.263	2.35567	3.37068e-05	ras family protein	GO:0016020,GO:0006184,GO:0005622,GO:0008360,GO:0003924,GO:0006886,GO:0006913,GO:0007264,GO:0005525
nDi.2.2.2.g07396	nDi.2.2.scaf00360:28014-29500	MT	FU	12.9715	66.3129	2.35394	0.00158999	nuclear undecaprenyl pyrophosphate synthase 1 homolog ( cerevisiae)	GO:0016765
nDi.2.2.2.g07236	nDi.2.2.scaf00334:40108-47922	MT	FU	8.70305	44.4854	2.35374	0.0004715	leucine-rich repeat flightless-interacting protein 2	GO:0000003,GO:0009792
nDi.2.2.2.g05005	nDi.2.2.scaf00117:97856-98219	MT	FU	60.0667	306.995	2.35357	0.00432014	3-phosphoinositide-dependent protein kinase 1-like	GO:0004676,GO:0008286,GO:0010667,GO:0048011,GO:0016023,GO:0034122,GO:0019901,GO:0007173,GO:0008543,GO:0010594,GO:0005158,GO:0090004,GO:0005654,GO:0030036,GO:0005925,GO:0046777,GO:0043122,GO:0018107,GO:0048015,GO:0032148,GO:0005524,GO:0006355,GO:0030168,GO:0031295,GO:0006972,GO:0003323,GO:0005829,GO:0030512,GO:0043304,GO:0048041,GO:0050852,GO:0004697,GO:0005543,GO:0006469,GO:0007268
nDi.2.2.2.g02575	nDi.2.2.scaf00032:262568-270577	MT	FU	23.9184	122.23	2.35341	5.88797e-05	trafficking protein particle complex subunit 6b	GO:0043231,GO:0006810,GO:0044444
nDi.2.2.2.g09634	nDi.2.2.scaf00980:5850-9937	MT	FU	21.729	110.889	2.35143	2.80453e-05	alpha- ulin (catenin vinculin related) family member (ctn-1)	GO:0007155,GO:0015629,GO:0016021,GO:0005198,GO:0045296
nDi.2.2.2.g04976	nDi.2.2.scaf00116:37565-43677	MT	FU	21.3234	108.801	2.35118	3.16061e-05	intermediate filament protein	GO:0040010,GO:0007126,GO:0005198,GO:0005882,GO:0002119,GO:0009792
nDi.2.2.2.g00769	nDi.2.2.scaf00006:668247-670733	MT	FU	8.75196	44.6296	2.35032	0.00178307	protein isoform b	GO:0000003,GO:0006915
nDi.2.2.2.g02414	nDi.2.2.scaf00030:8859-13361	MT	FU	7.56367	38.3964	2.34381	0.000284901	udp-n-acetylglucosamine pyrophosphorylase	GO:0008152,GO:0048477,GO:0016779,GO:0009792,GO:0006915
nDi.2.2.2.g02807	nDi.2.2.scaf00038:3129-7631	MT	FU	7.56367	38.3964	2.34381	0.000284901	udp-n-acetylglucosamine pyrophosphorylase	GO:0008152,GO:0048477,GO:0016779,GO:0009792,GO:0006915
nDi.2.2.2.g05289	nDi.2.2.scaf00133:109395-111208	MT	FU	8.88271	45.0784	2.34337	0.00660933	cbn-crtc-1 protein	GO:0005634,GO:0008140,GO:0051289,GO:0032793,GO:0005737
nDi.2.2.2.g06752	nDi.2.2.scaf00271:48306-56001	MT	FU	15.4881	78.4363	2.34036	3.67795e-05	breast carcinoma amplified sequence	GO:0005515
nDi.2.2.2.g06599	nDi.2.2.scaf00253:61510-63559	MT	FU	109.817	555.935	2.33981	6.2155e-05	major intrinsic protein	GO:0006833,GO:0016323,GO:0055085,GO:0050829,GO:0022838,GO:0008340,GO:0016021,GO:0045087,GO:0015793
nDi.2.2.2.g08166	nDi.2.2.scaf00507:20491-24076	MT	FU	13.5682	68.6105	2.3382	4.79163e-05	pctaire class cell cycle kinase family member (pct-1)	GO:0030424,GO:0030425,GO:0004713,GO:0004693,GO:0005524,GO:0005515,GO:0051301,GO:0006468
nDi.2.2.2.g06522	nDi.2.2.scaf00244:50813-51029	MT	FU	178.886	904.231	2.33765	0.00211803	general transcription factor iih subunit 5	GO:0003677,GO:0005654,GO:0006355,GO:0006289
nDi.2.2.2.g05278	nDi.2.2.scaf00133:28442-32016	MT	FU	9.42038	47.5854	2.33666	0.000235158	e3 ubiquitin-protein ligase ubr7	GO:0008270,GO:0016567,GO:0004842
nDi.2.2.2.g04914	nDi.2.2.scaf00112:5523-12242	MT	FU	39.2895	198.454	2.33659	5.11605e-05	ran-binding protein 9	GO:0043229,GO:0005515,GO:0005737
nDi.2.2.2.g07510	nDi.2.2.scaf00380:18996-22870	MT	FU	19.2779	97.3004	2.33549	5.51783e-05	hypothetical protein LOAG_08860 [Loa loa]	GO:0003677
nDi.2.2.2.g04348	nDi.2.2.scaf00084:116454-123482	MT	FU	27.7279	139.867	2.33465	5.50885e-05	zinc finger ccch domain-containing protein 14	GO:0006397,GO:0005515,GO:0008270,GO:0005737,GO:0003676
nDi.2.2.2.g07775	nDi.2.2.scaf00424:17548-26291	MT	FU	18.9891	95.7525	2.33414	4.41315e-05	dead h (asp-glu-ala-asp his) box polypeptide 11	GO:0005634,GO:0003677,GO:0005524,GO:0006139,GO:0004003,GO:0009792
nDi.2.2.2.g03253	nDi.2.2.scaf00047:217683-219936	MT	FU	26.857	134.989	2.32948	3.15886e-05	selenocysteine-specific elongation factor	GO:0006184,GO:0003746,GO:0006414,GO:0005525,GO:0003924
nDi.2.2.2.g09300	nDi.2.2.scaf00837:4716-15816	MT	FU	24.8904	125.048	2.32882	0.000188027
nDi.2.2.2.g01766	nDi.2.2.scaf00019:117846-123488	MT	FU	12.346	61.9506	2.32708	4.43772e-05	oxysterol-binding protein	GO:0007179,GO:0005515,GO:0006869,GO:0040014,GO:0005543
nDi.2.2.2.g05220	nDi.2.2.scaf00129:57968-58816	MT	FU	43.9022	220.176	2.32629	0.000633472	wd repeat-containing protein 7	GO:0005515
nDi.2.2.2.g00017	nDi.2.2.scaf00001:93514-100524	MT	FU	26.5672	133.218	2.32607	5.16758e-05	tousled-like kinase family member (tlk-1)	GO:0000003,GO:0005524,GO:0006479,GO:0000790,GO:0009792,GO:0046777,GO:0004713,GO:0006357,GO:0004674,GO:0005515,GO:0040018,GO:0045860
nDi.2.2.2.g08549	nDi.2.2.scaf00595:8714-16693	MT	FU	17.2692	86.3816	2.32252	4.98562e-05	fibronectin type iii domain protein	GO:0005515
nDi.2.2.2.g00113	nDi.2.2.scaf00001:674133-679033	MT	FU	26.9945	134.921	2.32137	0.000409607
nDi.2.2.2.g02545	nDi.2.2.scaf00031:337564-338701	MT	FU	16.4379	81.9716	2.3181	0.00364269	protein-tyrosine sulfotransferase a	GO:0006478,GO:0008476,GO:0005802,GO:0040017,GO:0000139,GO:0032963,GO:0040010,GO:0061062,GO:0040018,GO:0016021,GO:0040035,GO:0010171,GO:0040015,GO:0042338
nDi.2.2.2.g03112	nDi.2.2.scaf00044:151794-156478	MT	FU	33.3392	166.164	2.31732	4.21881e-05
nDi.2.2.2.g09296	nDi.2.2.scaf00836:1218-14320	MT	FU	12.7093	63.3224	2.31683	8.02865e-05	nuclear pore membrane glycoprotein 210	GO:0005635,GO:0007275,GO:0016021
nDi.2.2.2.g08890	nDi.2.2.scaf00691:16392-18604	MT	FU	30.0284	149.576	2.31649	0.000143085	n-alpha-acetyltransferase catalytic subunit-like	GO:0008080
nDi.2.2.2.g05772	nDi.2.2.scaf00171:81902-86118	MT	FU	61.4027	305.848	2.31644	4.82114e-05	protein hexim1-like	GO:0000122,GO:0005634,GO:0004861,GO:0005515,GO:0017069,GO:0005737
nDi.2.2.2.g07542	nDi.2.2.scaf00384:33274-35023	MT	FU	24.3869	121.402	2.31561	0.00752851
nDi.2.2.2.g08510	nDi.2.2.scaf00586:645-2304	MT	FU	13.3373	66.2626	2.31273	0.000350538	pax transcription activation domain interacting	GO:0030330,GO:0060261,GO:0010212,GO:0051568,GO:0031401,GO:0035097,GO:0005515,GO:0040018
nDi.2.2.2.g01570	nDi.2.2.scaf00016:221974-225119	MT	FU	7.64406	37.918	2.31047	0.000403964	glycerol kinase 5	GO:0016310,GO:0016301,GO:0005975,GO:0016773
nDi.2.2.2.g01712	nDi.2.2.scaf00018:125211-132728	MT	FU	9.08019	45.0269	2.30999	0.000435366
nDi.2.2.2.g09437	nDi.2.2.scaf00893:11585-12517	MT	FU	94.9128	470.43	2.3093	0.0029368	elongation factor 1 homolog ( cerevisiae)	GO:0005634,GO:0046872,GO:0006355,GO:0003746,GO:0006414
nDi.2.2.2.g04250	nDi.2.2.scaf00080:71077-74011	MT	FU	17.9687	88.9824	2.30803	4.62447e-05	sarcolemma associated protein	GO:0005790,GO:0005515,GO:0005887,GO:0006936
nDi.2.2.2.g10414	nDi.2.2.scaf01530:72-998	MT	FU	35.2512	174.333	2.3061	0.000194113	cre-nkcc-1 protein	GO:0015378,GO:0016021,GO:0003333,GO:0008511,GO:0006811,GO:0015171
nDi.2.2.2.g04898	nDi.2.2.scaf00111:51534-56992	MT	FU	12.1456	60.0127	2.30484	5.97939e-05	tbc1 domain family member 5 isoform 2	GO:0005097,GO:0019915,GO:0032851,GO:0005737
nDi.2.2.2.g07411	nDi.2.2.scaf00362:40742-47172	MT	FU	12.5528	62.0073	2.30443	3.77219e-05	nuclear pore complex protein nup160	GO:0043229,GO:0006810
nDi.2.2.2.g02144	nDi.2.2.scaf00025:198000-199370	MT	FU	20.5586	101.464	2.30315	0.000114112	exosome component 5	GO:0006401,GO:0006396,GO:0003723,GO:0003690,GO:0032077,GO:0040010,GO:0008340,GO:0002119,GO:0019899,GO:0000178,GO:0006309
nDi.2.2.2.g05024	nDi.2.2.scaf00118:104667-115492	MT	FU	7.04896	34.7586	2.30189	5.07833e-05	ap-3 complex subunit delta-1	GO:0010008,GO:0008565,GO:0005488,GO:0009792,GO:0016192,GO:0061088,GO:0006886,GO:0030117,GO:0002376,GO:0005794,GO:0010171,GO:0006726,GO:0040007,GO:0002119
nDi.2.2.2.g05136	nDi.2.2.scaf00125:8272-10932	MT	FU	23.3747	115.231	2.3015	5.28071e-05	mortality factor 4-like protein 1	GO:0005634
nDi.2.2.2.g04533	nDi.2.2.scaf00092:157365-161759	MT	FU	6.81018	33.5161	2.29909	0.000143133	ypc1_caeel ame: full	GO:0003677
nDi.2.2.2.g02673	nDi.2.2.scaf00034:230598-233814	MT	FU	4.34691	21.367	2.29732	0.00792894	protein disulfide-isomerase tmx3-like	GO:0015035,GO:0009055,GO:0005840,GO:0016853,GO:0045454,GO:0006662,GO:0006412,GO:0003735
nDi.2.2.2.g06167	nDi.2.2.scaf00207:41344-43582	MT	FU	47.8147	235.013	2.29721	0.00731815
nDi.2.2.2.g07502	nDi.2.2.scaf00379:9439-12506	MT	FU	19.967	98.1335	2.29713	6.61903e-05	adipor-like receptor	GO:0019395,GO:0004872,GO:0016021,GO:0042562,GO:0009755
nDi.2.2.2.g01023	nDi.2.2.scaf00009:275572-279355	MT	FU	53.3149	261.819	2.29596	6.2259e-05	calcium binding egf domain containing protein	GO:0005515,GO:0005509
nDi.2.2.2.g04166	nDi.2.2.scaf00076:173660-176900	MT	FU	23.884	117.265	2.29565	5.53834e-05	nadh-ubiquinone oxidoreductase 49 kda	GO:0000003,GO:0042493,GO:0016651,GO:0005524,GO:0051276,GO:0005694,GO:0051287,GO:0009792,GO:0008340,GO:0006120,GO:0006898,GO:0048038,GO:0040007,GO:0002119
nDi.2.2.2.g00473	nDi.2.2.scaf00004:227495-230221	MT	FU	42.5631	208.885	2.29503	3.82755e-05	electron transfer flavoprotein subunit beta	GO:0009055,GO:0017133,GO:0022904,GO:0044281
nDi.2.2.2.g09206	nDi.2.2.scaf00802:424-6648	MT	FU	26.4671	129.857	2.29465	4.55968e-05	amp-binding enzyme family protein	GO:0019217,GO:0016043,GO:0060136,GO:0004467,GO:0031966
nDi.2.2.2.g10794	nDi.2.2.scaf02081:62-2494	MT	FU	28.3753	139.216	2.29462	0.000105851	protein noca- isoform e	GO:0009987
nDi.2.2.2.g10075	nDi.2.2.scaf01223:1794-9320	MT	FU	28.3497	139.047	2.29416	6.43221e-06	rna binding protein	GO:0005923,GO:0016021,GO:0005198
nDi.2.2.2.g03691	nDi.2.2.scaf00060:186877-196012	MT	FU	4.7444	23.2593	2.29351	0.000367119	calcium-dependent secretion activator	GO:0016020,GO:0006810,GO:0005515,GO:0031410,GO:0005543
nDi.2.2.2.g06872	nDi.2.2.scaf00287:13540-15976	MT	FU	36.7606	179.663	2.28907	3.08931e-05	cop9 signalosome complex subunit 5	GO:0000338,GO:0019781,GO:0007095,GO:0007310,GO:0005737,GO:0007409,GO:0001751,GO:0008347,GO:0007314,GO:0005515,GO:0008180,GO:0032435,GO:0050821,GO:0045787
nDi.2.2.2.g07301	nDi.2.2.scaf00346:4107-13819	MT	FU	10.0892	49.3079	2.28901	6.50152e-05	adenylate cyclase type 9	GO:0042221,GO:0005622,GO:0045761,GO:0008219,GO:0040017,GO:0043005,GO:0007169,GO:0004016,GO:0030431,GO:0005886,GO:0002119,GO:0007188,GO:0043085
nDi.2.2.2.g07084	nDi.2.2.scaf00315:3704-8059	MT	FU	12.4335	60.6296	2.28579	9.19855e-05	atf (camp-dependent transciption factor) family member (atf-7)	GO:0045824,GO:0005634,GO:0050829,GO:0045089,GO:0046983,GO:0000122,GO:0051019,GO:0045944,GO:0043565,GO:0003700
nDi.2.2.2.g03910	nDi.2.2.scaf00068:24301-33675	MT	FU	20.3786	99.2175	2.28354	8.15709e-05	zinc c2h2 type family protein	GO:0005622,GO:0008270
nDi.2.2.2.g08883	nDi.2.2.scaf00690:14561-18726	MT	FU	16.3557	79.5148	2.28143	5.7869e-05	cell division cycle related family member (cdc-14)	GO:0071850,GO:0051233,GO:0035335,GO:0005813,GO:0000910,GO:0004725,GO:0009792,GO:0060284,GO:0030496,GO:0040010,GO:0005730,GO:0008138,GO:0000235,GO:0006974
nDi.2.2.2.g05002	nDi.2.2.scaf00117:89752-91816	MT	FU	15.1337	73.5638	2.28124	0.000117513
nDi.2.2.2.g04403	nDi.2.2.scaf00086:158775-167257	MT	FU	46.203	224.336	2.2796	7.86205e-05	gsk3-beta interaction protein	GO:0005515
nDi.2.2.2.g04325	nDi.2.2.scaf00083:115668-118696	MT	FU	24.4391	118.609	2.27895	5.71092e-05	eukaryotic translation initiation factor 2 subunit 3	GO:0000003,GO:0006184,GO:0009792,GO:0003924,GO:0006413,GO:0003743,GO:0040010,GO:0005515,GO:0005829,GO:0040011,GO:0040018,GO:0010171,GO:0005525,GO:0002119
nDi.2.2.2.g04002	nDi.2.2.scaf00070:199065-201813	MT	FU	12.7292	61.7405	2.27807	0.000115223
nDi.2.2.2.g03051	nDi.2.2.scaf00043:109694-111998	MT	FU	105.497	511.512	2.27757	8.43302e-05	rna and export factor binding protein 2	GO:0016070,GO:0010467,GO:0000166,GO:0048610,GO:0044428,GO:0003676
nDi.2.2.2.g00891	nDi.2.2.scaf00007:597222-606245	MT	FU	16.6375	80.6449	2.27714	8.88299e-05	chromatin assembly factor 1 subunit b	GO:0000003,GO:0005515,GO:0005524,GO:0004831,GO:0006437,GO:0005737,GO:0009792
nDi.2.2.2.g08787	nDi.2.2.scaf00660:9931-17951	MT	FU	9.04005	43.7951	2.27637	0.000134323	rna polymerase ii-associated factor 1 homolog	GO:0010390,GO:0006378,GO:0000993,GO:0000122,GO:0006635,GO:0032968,GO:0016558,GO:0031648,GO:0016593,GO:0048147,GO:0005779,GO:0033523,GO:0045944,GO:0031442,GO:0050680,GO:0045749
nDi.2.2.2.g04915	nDi.2.2.scaf00112:14791-19466	MT	FU	9.99654	48.3548	2.27416	0.000336696	trna-dihydrouridine synthase 2-like	GO:0043231,GO:0017150,GO:0050660,GO:0055114,GO:0044444,GO:0003725,GO:0008033
nDi.2.2.2.g10312	nDi.2.2.scaf01430:596-6053	MT	FU	25.9183	125.344	2.27385	7.9606e-05	protein kinase domain containing protein	GO:0000003,GO:0005524,GO:0080090,GO:0060255,GO:0044446,GO:0006302,GO:0004713,GO:0000279,GO:0051299,GO:0031323,GO:0031572,GO:0018193,GO:0005634,GO:0006468,GO:0007093,GO:0004674,GO:0009790
nDi.2.2.2.g04218	nDi.2.2.scaf00079:69229-71508	MT	FU	22.1063	106.761	2.27186	8.54388e-05	mboat family protein	GO:0016021,GO:0003824
nDi.2.2.2.g01180	nDi.2.2.scaf00011:117691-122933	MT	FU	4.33374	20.9156	2.27089	0.00465718
nDi.2.2.2.g06500	nDi.2.2.scaf00242:5730-18495	MT	FU	23.3545	112.627	2.26978	0.000129611	arid4a protein	GO:0003677,GO:0005622
nDi.2.2.2.g10132	nDi.2.2.scaf01273:5284-9909	MT	FU	16.7401	80.7209	2.26963	5.55097e-05	can cell migration defective family member (cam-1)	GO:0030425,GO:0016477,GO:0005524,GO:0031594,GO:0017147,GO:0005109,GO:0004713,GO:0005887,GO:0040035,GO:0032809,GO:0007411,GO:0030424,GO:0004872,GO:0006468,GO:0045200,GO:0009887,GO:0016055
nDi.2.2.2.g03540	nDi.2.2.scaf00056:701-2536	MT	FU	10.2579	49.4197	2.26835	0.00134434	5 nucleotidase family	GO:0000003,GO:0040010,GO:0046872,GO:0008253,GO:0002119,GO:0009792
nDi.2.2.2.g03444	nDi.2.2.scaf00052:149856-152592	MT	FU	8.25471	39.7303	2.26695	0.0013528	ubiquinol-cytochrome c chaperone family protein	GO:0043231,GO:0040010,GO:0031410,GO:0009792
nDi.2.2.2.g05532	nDi.2.2.scaf00151:47780-48881	MT	FU	30.6063	147.27	2.26656	0.000888082	lysm and peptidoglycan-binding domain-containing protein 1	GO:0019915,GO:0016998
nDi.2.2.2.g06067	nDi.2.2.scaf00197:44921-49942	MT	FU	33.4652	160.984	2.26618	8.43302e-05	leucine-rich repeat-containing protein 59	GO:0005783,GO:0005515,GO:0044446
nDi.2.2.2.g08852	nDi.2.2.scaf00680:12215-14452	MT	FU	30.988	149.064	2.26615	6.78925e-05
nDi.2.2.2.g02397	nDi.2.2.scaf00029:247085-248063	MT	FU	42.9374	206.156	2.26343	0.00170088	39s ribosomal protein mitochondrial precursor	GO:0005840,GO:0005739
nDi.2.2.2.g02867	nDi.2.2.scaf00039:126693-132726	MT	FU	14.2539	68.4369	2.26342	7.61302e-05	atp-dependent metalloprotease family protein	GO:0016020,GO:0006508,GO:0005524,GO:0004222,GO:0017111,GO:0030163
nDi.2.2.2.g04386	nDi.2.2.scaf00086:47662-53439	MT	FU	10.3972	49.9163	2.26331	0.000130306	f-box only protein 6	GO:0016020,GO:0030163
nDi.2.2.2.g02691	nDi.2.2.scaf00035:82728-86336	MT	FU	9.86429	47.3365	2.26267	0.000237799	nucleotidyl transferase	GO:0009058,GO:0016779
nDi.2.2.2.g04671	nDi.2.2.scaf00099:18270-19686	MT	FU	121.066	580.834	2.26233	7.53707e-05
nDi.2.2.2.g04385	nDi.2.2.scaf00086:43851-46902	MT	FU	15.3468	73.588	2.26153	9.01885e-05	u4 u6 small nuclear ribonucleoprotein prp31	GO:0060041,GO:0070990,GO:0002009,GO:0016477,GO:0042127,GO:0009792,GO:0046540,GO:0008406,GO:0018996,GO:0040035,GO:0015030,GO:0001703,GO:0000244,GO:0040020,GO:0016607,GO:0005687,GO:0003676,GO:0071339,GO:0007281
nDi.2.2.2.g10631	nDi.2.2.scaf01817:200-792	MT	FU	98.5237	472.323	2.26123	8.88299e-05	ef hand family protein	GO:0043687,GO:0006810,GO:0018279,GO:0005509,GO:0012507,GO:0009792
nDi.2.2.2.g00580	nDi.2.2.scaf00005:7807-8897	MT	FU	10.6131	50.8716	2.26102	0.00944812	s-adenosyl-methionine cycloartenol-c24-	GO:0008168,GO:0032259
nDi.2.2.2.g06747	nDi.2.2.scaf00271:32473-34502	MT	FU	30.0284	143.925	2.26092	0.000166071	mitochondrial ribosomal	GO:0000003,GO:0040010,GO:0002119,GO:0009792
nDi.2.2.2.g07787	nDi.2.2.scaf00427:7300-12347	MT	FU	6.8725	32.9246	2.26026	0.000850093	prolyl 4-hydroxylase	GO:0016702,GO:0005783,GO:0005506,GO:0055114,GO:0031418,GO:0010172,GO:0040011,GO:0004656,GO:0040018,GO:0043412,GO:0040002
nDi.2.2.2.g08964	nDi.2.2.scaf00716:3221-4828	MT	FU	13.5355	64.8375	2.26008	0.00254653	leukocyte cell-derived chemotaxin 2	GO:0071688
nDi.2.2.2.g03865	nDi.2.2.scaf00066:72162-73951	MT	FU	8.64772	41.3917	2.25895	0.00953274	28s ribosomal protein s2	GO:0040010,GO:0006898,GO:0006412,GO:0003735,GO:0002119,GO:0015935,GO:0009792
nDi.2.2.2.g02107	nDi.2.2.scaf00024:315765-319778	MT	FU	16.3788	78.374	2.25854	0.000122488
nDi.2.2.2.g03657	nDi.2.2.scaf00059:195809-206229	MT	FU	22.052	105.483	2.25804	5.79321e-05	ets-domain containing protein	GO:0005634,GO:0006355,GO:0043565,GO:0003700
nDi.2.2.2.g02847	nDi.2.2.scaf00039:1431-5745	MT	FU	14.337	68.571	2.25786	0.000926095	peripherial benzodiazepine receptor associated	GO:0006810,GO:0004872,GO:0016021,GO:0000062
nDi.2.2.2.g00948	nDi.2.2.scaf00008:315209-319000	MT	FU	14.6169	69.8409	2.25643	9.65195e-05	utp--glucose-1-phosphate uridylyltransferase	GO:0040010,GO:0008340,GO:0008152,GO:0016779,GO:0002119,GO:0009792
nDi.2.2.2.g02333	nDi.2.2.scaf00028:102883-104530	MT	FU	29.091	138.933	2.25574	0.000284901	myosin regulatory light chain 1	GO:0018991,GO:0007517,GO:0040017,GO:0006937,GO:0005859,GO:0040010,GO:0005509,GO:0043051,GO:0002119
nDi.2.2.2.g05935	nDi.2.2.scaf00185:72413-74443	MT	FU	13.4853	64.4022	2.25572	0.000949861	protein yipf3	GO:0016020,GO:0030133,GO:0005794
nDi.2.2.2.g01908	nDi.2.2.scaf00021:202084-206541	MT	FU	38.4528	183.635	2.25568	0.000147009	rho gtpase-activating protein 17 isoform 1	GO:0007165,GO:0005515,GO:0005737
nDi.2.2.2.g06690	nDi.2.2.scaf00264:411-6513	MT	FU	24.7978	118.317	2.25437	7.2647e-05	gtp-binding protein 5	GO:0000287,GO:0006184,GO:0005525,GO:0003924
nDi.2.2.2.g02065	nDi.2.2.scaf00024:80557-85037	MT	FU	16.4101	78.2305	2.25315	9.10312e-05
nDi.2.2.2.g09564	nDi.2.2.scaf00949:3556-6722	MT	FU	17.1227	81.5698	2.25213	9.4942e-05	39s ribosomal protein mitochondrial	GO:0005840,GO:0006412,GO:0005739,GO:0003735
nDi.2.2.2.g04835	nDi.2.2.scaf00107:35148-38196	MT	FU	22.6376	107.794	2.25148	8.6676e-05	protoheme ix	GO:0016021,GO:0005739,GO:0008495,GO:0048034
nDi.2.2.2.g02604	nDi.2.2.scaf00033:87641-89469	MT	FU	53.9401	256.798	2.2512	0.000109554	ube2i2 protein	GO:0030425,GO:0033554,GO:0016925,GO:0002009,GO:0043282,GO:0005737,GO:0007067,GO:0010469,GO:0016605,GO:0033145,GO:0001085,GO:0040010,GO:0043425,GO:0040027,GO:0008022,GO:0032880,GO:0044419,GO:0009952,GO:0005524,GO:0007059,GO:0016567,GO:0032093,GO:0003725,GO:0009792,GO:0000122,GO:0051091,GO:0040035,GO:0001650,GO:0045202,GO:0019789,GO:0018991,GO:0004842,GO:0043161,GO:0051301,GO:0040011,GO:0000795,GO:…
nDi.2.2.2.g00794	nDi.2.2.scaf00007:57247-61653	MT	FU	16.5095	78.5349	2.25004	6.53031e-05	sorting nexin-33	GO:0007154,GO:0090389,GO:0032009,GO:0009792,GO:0035091,GO:0040027,GO:0005515,GO:0097194
nDi.2.2.2.g08618	nDi.2.2.scaf00614:22892-24014	MT	FU	132.025	627.762	2.2494	1.42192e-05	dolichyl-diphosphooligosaccharide--protein glycosyltransferase subunit dad1-like	GO:0008250,GO:0006916,GO:0016021,GO:0005886,GO:0004576
nDi.2.2.2.g00072	nDi.2.2.scaf00001:397375-404052	MT	FU	33.8745	161.055	2.24929	9.21389e-05	26s proteasome non-atpase regulatory subunit 11	GO:0000003,GO:0005634,GO:0000502,GO:0009792,GO:0006915,GO:0008340,GO:0005515,GO:0002119
nDi.2.2.2.g00835	nDi.2.2.scaf00007:224011-226224	MT	FU	20.2175	95.9456	2.24661	0.000146941	e3 ubiquitin-protein ligase siah1	GO:0051402,GO:0007141,GO:0040014,GO:0030877,GO:0007283,GO:0042787,GO:0043065,GO:0009791,GO:0005829,GO:0008270,GO:0005624,GO:0005769,GO:0031648,GO:0007411,GO:0005634,GO:0042803,GO:0004842,GO:2001244,GO:0008022,GO:0043161
nDi.2.2.2.g00163	nDi.2.2.scaf00001:1082932-1084296	MT	FU	56.0964	266.06	2.24577	0.000121152	within the bgcn gene intron protein	GO:0005515
nDi.2.2.2.g10592	nDi.2.2.scaf01770:2234-3598	MT	FU	56.0964	266.06	2.24577	0.000121152	within the bgcn gene intron protein	GO:0005515
nDi.2.2.2.g05043	nDi.2.2.scaf00120:18586-20669	MT	FU	17.6181	83.5306	2.24524	0.000277348	protein yipf4	GO:0016020
nDi.2.2.2.g03728	nDi.2.2.scaf00062:9994-12335	MT	FU	15.8375	75.0548	2.2446	0.000166992	mitochondrial inner membrane protein cox18-like	GO:0016021,GO:0051205
nDi.2.2.2.g05541	nDi.2.2.scaf00151:94105-96715	MT	FU	14.1086	66.8039	2.24336	0.000316661	metaxin 1	GO:0000003,GO:0006626,GO:0005515,GO:0005741
nDi.2.2.2.g01272	nDi.2.2.scaf00012:199365-200742	MT	FU	28.3747	134.061	2.24022	0.00116752
nDi.2.2.2.g10302	nDi.2.2.scaf01417:204-7552	MT	FU	12.0775	57.0348	2.23953	0.000947777	cre-orai-1 protein	GO:0019953,GO:0005891
nDi.2.2.2.g01323	nDi.2.2.scaf00013:117004-120778	MT	FU	19.932	94.0841	2.23886	0.000162416	hnrpc-prov protein	GO:0000166,GO:0008270,GO:0005622,GO:0003676
nDi.2.2.2.g10201	nDi.2.2.scaf01330:1598-8845	MT	FU	10.3632	48.8531	2.23699	0.00555933
nDi.2.2.2.g00847	nDi.2.2.scaf00007:294936-296861	MT	FU	21.0313	98.9758	2.23454	0.000108631	serine beta-lactamase-like protein mitochondrial-like	GO:0040007,GO:0002119,GO:0009792
nDi.2.2.2.g04841	nDi.2.2.scaf00107:65741-69135	MT	FU	20.3668	95.8363	2.23435	8.88627e-05	plasma alpha-l-fucosidase	GO:0043169,GO:0006004,GO:0004560
nDi.2.2.2.g00472	nDi.2.2.scaf00004:226095-227230	MT	FU	40.4898	190.483	2.23403	0.000636283	mgc14327-like protein	GO:0016021
nDi.2.2.2.g10021	nDi.2.2.scaf01183:4042-7623	MT	FU	21.2118	99.7364	2.23325	0.000131208	hypothetical protein LOAG_10757 [Loa loa]	GO:0003677
nDi.2.2.2.g03576	nDi.2.2.scaf00057:53847-55569	MT	FU	47.3733	222.572	2.23213	0.000190303
nDi.2.2.2.g06293	nDi.2.2.scaf00220:10798-14791	MT	FU	17.8472	83.8515	2.23213	0.000132276
nDi.2.2.2.g08397	nDi.2.2.scaf00560:11485-13935	MT	FU	24.4225	114.724	2.23188	9.84365e-05	nuclear inhibitor of protein phosphatase 1	GO:0000287,GO:0016070,GO:0004864,GO:0008253,GO:0016607,GO:0005737,GO:0004518,GO:0005730,GO:0005515,GO:0010467
nDi.2.2.2.g00881	nDi.2.2.scaf00007:503445-511706	MT	FU	16.1474	75.6937	2.22887	8.74063e-05	domain-containing protein	GO:0017034,GO:0005622,GO:0008544,GO:0060102,GO:0005515,GO:0018996,GO:0051056,GO:0040002
nDi.2.2.2.g09454,nDi.2.2.2.g09455	nDi.2.2.scaf00899:7216-13868	MT	FU	8.02268	37.6058	2.2288	0.00166453
nDi.2.2.2.g08088	nDi.2.2.scaf00491:11625-16347	MT	FU	7.53198	35.2944	2.22834	0.000434526	moz sas family protein	GO:0046425,GO:0005634,GO:0006355,GO:0005488,GO:0044446,GO:0033563,GO:0032991,GO:0016319,GO:0007405,GO:0016747
nDi.2.2.2.g06104	nDi.2.2.scaf00200:59775-61426	MT	FU	30.0812	140.958	2.22833	0.000186996	cleavage and polyadenylation specificity factor subunit 5	GO:0003729,GO:0000398,GO:0017091,GO:0042826,GO:0016567,GO:0005813,GO:0051262,GO:0006369,GO:0042803,GO:0006378,GO:0004842,GO:0042382,GO:0016787,GO:0006379,GO:0005849
nDi.2.2.2.g03198	nDi.2.2.scaf00046:153655-154514	MT	FU	16.385	76.7072	2.22699	0.00339836	dynein light chain roadblock-type 2	GO:0005938,GO:0003774,GO:0009792,GO:0005858,GO:0016319,GO:0005515,GO:0005868,GO:0005876,GO:0006810,GO:0007018,GO:0005813,GO:0005694,GO:0042623,GO:0048471,GO:0048813,GO:0035046
nDi.2.2.2.g02985	nDi.2.2.scaf00042:54973-61648	MT	FU	3.82775	17.9125	2.2264	0.000439925	inin family member (atn-1)	GO:0003779,GO:0005509,GO:0055120,GO:0007067,GO:0009792
nDi.2.2.2.g02078	nDi.2.2.scaf00024:169746-176309	MT	FU	24.6907	115.442	2.22513	7.03894e-05	cell division cycle protein 16 homolog	GO:0050794,GO:0005634,GO:0003006,GO:0015630,GO:0016567,GO:0044430,GO:0030163,GO:0005737,GO:0007067,GO:0005515,GO:0007275,GO:0048856
nDi.2.2.2.g03603	nDi.2.2.scaf00058:63770-77783	MT	FU	12.956	60.5658	2.22488	8.54388e-05	actin family protein	GO:0000003,GO:0005515,GO:0006898,GO:0040007,GO:0002119,GO:0071688,GO:0005543
nDi.2.2.2.g05894	nDi.2.2.scaf00182:32029-37498	MT	FU	23.8471	111.393	2.22377	8.88903e-05	activin receptor type-2a	GO:0023014,GO:0016020,GO:0005524,GO:0048185,GO:0009888,GO:0034711,GO:0019838,GO:0080090,GO:0060255,GO:0007389,GO:0004713,GO:0048522,GO:0001944,GO:0031323,GO:0004702,GO:0009653,GO:0030154,GO:0048513,GO:0006468,GO:0005024,GO:0044464,GO:0032924,GO:0030278,GO:0017002,GO:0009966,GO:0051094
nDi.2.2.2.g06103	nDi.2.2.scaf00200:55333-59451	MT	FU	9.46866	44.1717	2.22189	0.000358072	protein cereblon	GO:0044267,GO:0044424,GO:0006508,GO:0004176
nDi.2.2.2.g07843	nDi.2.2.scaf00439:26393-34255	MT	FU	16.8866	78.7515	2.22143	7.27162e-05	coronin 2a	GO:0005515
nDi.2.2.2.g07795	nDi.2.2.scaf00429:612-5360	MT	FU	70.3164	327.505	2.21959	0.000194113	glutamate dehydrogenase	GO:0000003,GO:0040010,GO:0000166,GO:0006520,GO:0016639,GO:0055114
nDi.2.2.2.g08408	nDi.2.2.scaf00562:17338-18603	MT	FU	46.6968	217.482	2.2195	0.000169006
nDi.2.2.2.g07625	nDi.2.2.scaf00397:37679-39545	MT	FU	28.6736	133.516	2.21921	0.000569055	translocator protein	GO:0016021
nDi.2.2.2.g00868	nDi.2.2.scaf00007:449178-450299	MT	FU	92.2325	429.458	2.21917	0.000148874	nsfl1 cofactor p47	GO:0016020,GO:0009055,GO:0008137
nDi.2.2.2.g01599	nDi.2.2.scaf00016:440002-449310	MT	FU	31.7131	147.564	2.21819	9.22914e-05	g-protein signalling modulator 2 (ags3- elegans) isoform cra_a	GO:0005634,GO:0007165,GO:0005515,GO:0005737,GO:0030695
nDi.2.2.2.g04209	nDi.2.2.scaf00078:166912-168518	MT	FU	100.673	468.189	2.21742	0.000808444
nDi.2.2.2.g03141	nDi.2.2.scaf00045:56115-60368	MT	FU	34.1631	158.851	2.21717	8.43302e-05	zinc finger protein	GO:0008270,GO:0005622,GO:0003676
nDi.2.2.2.g09565	nDi.2.2.scaf00949:7370-14064	MT	FU	10.1112	47.0111	2.21705	8.43302e-05	protein geranylgeranyltransferase type beta subunit	GO:0034097,GO:0042277,GO:0018344,GO:0005953,GO:0051771,GO:0019840,GO:0005515,GO:0008144,GO:0004662,GO:0008270,GO:0008284,GO:0045787
nDi.2.2.2.g08353	nDi.2.2.scaf00550:20814-29842	MT	FU	13.5467	62.9493	2.21625	8.71722e-05	nuclear pore complex protein nup160	GO:0043229,GO:0006810
nDi.2.2.2.g08358	nDi.2.2.scaf00551:20814-29842	MT	FU	13.5467	62.9493	2.21625	8.71722e-05	nuclear pore complex protein nup160	GO:0043229,GO:0006810
nDi.2.2.2.g02845	nDi.2.2.scaf00038:292319-298934	MT	FU	9.13556	42.4373	2.21577	0.000760139	gata zinc finger family protein	GO:0001077,GO:0035019,GO:0003690,GO:0001892,GO:0035854,GO:0042472,GO:0021533,GO:0070742,GO:0021983,GO:0003682,GO:0045766,GO:0035065,GO:0043066,GO:0045599,GO:0048469,GO:0045648,GO:0045944,GO:0048663,GO:0000980,GO:0048873,GO:0045654,GO:0000122,GO:0060216,GO:0045650,GO:0070345,GO:0008270,GO:0001709,GO:0005634,GO:0060215,GO:0001655,GO:0021954,GO:2000178,GO:0060872,GO:0043234,GO:0045746,GO:0008134,GO:…
nDi.2.2.2.g05106	nDi.2.2.scaf00123:91768-95788	MT	FU	25.7683	119.349	2.21152	8.54388e-05	poly(adp-ribose) glycohydrolase	GO:0004649,GO:0005975
nDi.2.2.2.g01362	nDi.2.2.scaf00013:424086-427251	MT	FU	6.08352	28.1149	2.20835	0.00196719	trna modification gtpase mitochondrial	GO:0006184,GO:0007264,GO:0006400,GO:0005525,GO:0005739,GO:0003924
nDi.2.2.2.g07478,nDi.2.2.2.g07479	nDi.2.2.scaf00376:17996-21624	MT	FU	329.111	1520.67	2.20806	1.74328e-07
nDi.2.2.2.g08401	nDi.2.2.scaf00561:108-6587	MT	FU	9.95595	45.9871	2.2076	0.000421653	peptide methionine sulfoxide reductase	GO:0006508,GO:0008113,GO:0004197,GO:0055114,GO:0033744
nDi.2.2.2.g03534	nDi.2.2.scaf00055:194196-200432	MT	FU	43.1505	199.183	2.20664	0.000235158	myotubularin-related protein 4-like	GO:0018991,GO:0035335,GO:0004725,GO:0046872,GO:0040011,GO:0007275,GO:0048856,GO:0048518
nDi.2.2.2.g01504	nDi.2.2.scaf00015:324826-326737	MT	FU	18.1	83.0795	2.1985	0.00016075	tata-box binding protein	GO:0032440,GO:0007369,GO:0005634,GO:0003680,GO:0055114,GO:0009792,GO:0045893,GO:0040010,GO:0008340,GO:0006898,GO:0008134,GO:0006367,GO:0002119,GO:0003700
nDi.2.2.2.g07113	nDi.2.2.scaf00318:9731-13377	MT	FU	11.6735	53.5361	2.19727	0.00200138	actin-related protein 2 3 complex subunit 2	GO:0031252,GO:0042995,GO:0005885,GO:0005925,GO:0018991,GO:0010631,GO:0005200,GO:0009792,GO:0003779,GO:0005794,GO:0016331,GO:0030838
nDi.2.2.2.g04850	nDi.2.2.scaf00108:4482-8189	MT	FU	17.8432	81.7901	2.19655	9.71089e-05	cre-spd-1 protein	GO:0040008,GO:0051301,GO:0015630,GO:0007275,GO:0044430,GO:0022414,GO:0048856,GO:0007049
nDi.2.2.2.g07802	nDi.2.2.scaf00430:19656-21588	MT	FU	16.7631	76.6861	2.19368	0.00404621
nDi.2.2.2.g03653	nDi.2.2.scaf00059:164756-167849	MT	FU	30.6931	140.287	2.1924	0.00028423	heat shock protein family member (hsp-25)	GO:0031430,GO:0006950,GO:0055120
nDi.2.2.2.g06325	nDi.2.2.scaf00223:14627-21638	MT	FU	12.8696	58.7765	2.19127	0.000179204	dual specificity mitogen-activated protein kinase kinase 7	GO:0008545,GO:0000287,GO:0005634,GO:0043525,GO:0005524,GO:0031435,GO:0019903,GO:0007257,GO:0004713,GO:0008022,GO:0004674,GO:0005829
nDi.2.2.2.g00597	nDi.2.2.scaf00005:99248-104299	MT	FU	15.374	70.1968	2.19092	8.81953e-05	lung seven transmembrane receptor family protein	GO:0004872,GO:0016021
nDi.2.2.2.g00967	nDi.2.2.scaf00008:448164-450567	MT	FU	53.2748	243.029	2.1896	8.96729e-05	leucine carboxyl methyltransferase 1	GO:0008757,GO:0005515,GO:0006481,GO:0003880
nDi.2.2.2.g02358	nDi.2.2.scaf00028:304746-308047	MT	FU	16.5358	75.4118	2.1892	0.000187463	transmembrane protein 129	GO:0016020
nDi.2.2.2.g00768	nDi.2.2.scaf00006:665249-668196	MT	FU	31.9367	145.502	2.18775	0.000258381
nDi.2.2.2.g01442	nDi.2.2.scaf00014:421437-424205	MT	FU	130.962	596.588	2.18758	0.000121532	histone h2a	GO:0016246,GO:0005634,GO:0002009,GO:0003677,GO:0006334,GO:0009792,GO:0040010,GO:0040027,GO:0040011,GO:0040035,GO:0010171,GO:0000786,GO:0045132
nDi.2.2.2.g06573	nDi.2.2.scaf00251:51641-54098	MT	FU	18.3734	83.6973	2.18756	0.00013173	alpha- -mannosyltransferase	GO:0005634,GO:0016757,GO:0009058
nDi.2.2.2.g07750	nDi.2.2.scaf00419:23127-24975	MT	FU	26.2312	119.411	2.18659	0.000383867	tho complex subunit 7 homolog	GO:0004872,GO:0009792
nDi.2.2.2.g07262	nDi.2.2.scaf00339:5554-9372	MT	FU	14.2901	64.9849	2.18509	0.000287088	udp-n-acetylglucosamine transporter-like	GO:0015780,GO:0016021,GO:0005351,GO:0005338,GO:0000139
nDi.2.2.2.g05135	nDi.2.2.scaf00125:4229-7373	MT	FU	19.6077	89.1199	2.18433	0.000118159	nedd8-activating enzyme e1 catalytic subunit	GO:0008641,GO:0045116,GO:0005524,GO:0016881
nDi.2.2.2.g01052	nDi.2.2.scaf00009:460969-466357	MT	FU	8.21742	37.3003	2.18243	0.000169959	glucosamine--fructose-6-phosphate aminotransferase	GO:0000003,GO:0016051,GO:0005529,GO:0000910,GO:0005737,GO:0006915,GO:0009792,GO:0030246,GO:0040007,GO:0002119,GO:0004360
nDi.2.2.2.g00855	nDi.2.2.scaf00007:379779-382268	MT	FU	25.684	116.568	2.18223	0.000109487	mothers against decapentaplegic 2	GO:0042177,GO:0031625,GO:0043009,GO:0005160,GO:0017015,GO:0019901,GO:0007389,GO:0045216,GO:0070410,GO:0006917,GO:0000987,GO:0001102,GO:0003700,GO:0071141,GO:0005654,GO:0045930,GO:0048729,GO:0035413,GO:0051240,GO:0090263,GO:0001666,GO:0031053,GO:0001933,GO:0045944,GO:0019902,GO:0005637,GO:0006919,GO:0048598,GO:0042993,GO:0032909,GO:0007183,GO:0001503,GO:0007050,GO:0043235,GO:0000122,GO:0032101,GO:…
nDi.2.2.2.g06268	nDi.2.2.scaf00217:64372-67824	MT	FU	27.8072	125.996	2.17985	8.92897e-05	double-strand-break repair protein rad21 homolog	GO:0000228,GO:0005515,GO:0007059,GO:0007126
nDi.2.2.2.g05683	nDi.2.2.scaf00163:43861-45148	MT	FU	110.685	501.451	2.17965	0.000145856	transcription elongation factor b polypeptide 2	GO:0016567,GO:0009792,GO:0006368,GO:0031462,GO:0005829,GO:0005667,GO:0040035,GO:0018991,GO:0030891,GO:0001076,GO:0050434,GO:0004842,GO:0019904,GO:0031466,GO:0040011,GO:0045944,GO:0010171,GO:0040007,GO:0006461,GO:0002119,GO:0032403
nDi.2.2.2.g07607	nDi.2.2.scaf00394:33156-41294	MT	FU	8.42846	38.1741	2.17925	9.71308e-05	lysine-specific histone demethylase 1b isoform 1	GO:0040029,GO:0008168,GO:0090304,GO:0055114,GO:0044260,GO:0005515,GO:0008270,GO:0043412,GO:0032259,GO:0016491
nDi.2.2.2.g04492	nDi.2.2.scaf00090:147883-151987	MT	FU	19.706	89.2301	2.17889	0.000104132	anapc7 protein	GO:0050794,GO:0005634,GO:0000278,GO:0005515,GO:0022402,GO:0016567
nDi.2.2.2.g04231	nDi.2.2.scaf00079:128433-133288	MT	FU	9.21671	41.7254	2.1786	0.00256646	geranylgeranyl transferase type-2 subunit beta-like	GO:0000003,GO:0008219,GO:0018344,GO:0009792,GO:0004663
nDi.2.2.2.g06709	nDi.2.2.scaf00266:25125-27879	MT	FU	22.2174	100.437	2.17652	0.000167882	u5 small nuclear ribonucleoprotein 40 kda protein	GO:0005654,GO:0000398,GO:0005732,GO:0005737,GO:0071013,GO:0003676,GO:0016874,GO:0005730,GO:0005515,GO:0005682
nDi.2.2.2.g07683	nDi.2.2.scaf00408:16170-23676	MT	FU	42.2994	191.186	2.17627	0.000235158	polyhomeotic-like protein 3	GO:0005634,GO:0005515
nDi.2.2.2.g01094	nDi.2.2.scaf00010:83391-88875	MT	FU	17.549	79.2792	2.17556	9.84365e-05	histone-lysine n-methyltransferase suv4-20	GO:0005515,GO:0034770,GO:0000780,GO:0042799,GO:0018022
nDi.2.2.2.g01589	nDi.2.2.scaf00016:357557-373447	MT	FU	9.25653	41.7964	2.17483	0.000331897	dve (defective proventriculus in drosophila) homolog family member (dve-1)	GO:0000003,GO:0005634,GO:0006355,GO:0051087,GO:0009792,GO:0040010,GO:0008340,GO:0043565,GO:0002119,GO:0003700
nDi.2.2.2.g02942	nDi.2.2.scaf00041:99490-101938	MT	FU	35.818	161.712	2.17467	0.000129007	tetratricopeptide repeat protein mitochondrial-like	GO:0008340,GO:0040010,GO:0005488
nDi.2.2.2.g06803	nDi.2.2.scaf00278:48176-49042	MT	FU	56.3643	254.197	2.1731	0.000498087	uncharacterized protein	GO:0005515,GO:0030111
nDi.2.2.2.g10480	nDi.2.2.scaf01616:558-1697	MT	FU	472.02	2128.71	2.17306	0.000500388
nDi.2.2.2.g08775	nDi.2.2.scaf00656:17008-20136	MT	FU	15.3612	69.2526	2.17258	0.000270893	fatty acid 2-hydroxylase	GO:0005783,GO:0020037,GO:0032286,GO:0030258,GO:0055114,GO:0032287,GO:0040010,GO:0005515,GO:0040018,GO:0080132,GO:0016021,GO:0006633,GO:0002119
nDi.2.2.2.g04333	nDi.2.2.scaf00083:162593-174429	MT	FU	36.7667	165.748	2.17252	0.000316661	defective in germ line development family member (gld-2)	GO:0002009,GO:0006997,GO:0004652,GO:0051302,GO:0040020,GO:0042127,GO:0043631,GO:0009792,GO:0006915,GO:0040010,GO:0005515,GO:0006898,GO:0040035,GO:0043186,GO:0031379
nDi.2.2.2.g04961	nDi.2.2.scaf00115:23846-27491	MT	FU	8.96071	40.3882	2.17225	0.00171683	mitochondrial carrier protein	GO:0019915,GO:0055085,GO:0016021
nDi.2.2.2.g03873	nDi.2.2.scaf00066:149511-150784	MT	FU	21.4244	96.5576	2.17213	0.00668485
nDi.2.2.2.g08624	nDi.2.2.scaf00615:22154-22661	MT	FU	168.874	759.53	2.16916	0.000674361	dph3 homolog	GO:0017183,GO:0050709,GO:0005515,GO:0005730,GO:0051099,GO:0005737
nDi.2.2.2.g01776	nDi.2.2.scaf00019:207366-209246	MT	FU	12.8053	57.5777	2.16877	0.000858535
nDi.2.2.2.g02353	nDi.2.2.scaf00028:264798-267306	MT	FU	22.3616	100.434	2.16716	0.000118485	wd repeat domain phosphoinositide-interacting protein 3	GO:0080025,GO:0005515,GO:0042594,GO:0031090,GO:0006914
nDi.2.2.2.g05933	nDi.2.2.scaf00185:57481-66827	MT	FU	18.4819	82.9916	2.16685	0.000114978	euchromatic histone-lysine n-methyltransferase 1	GO:0005634,GO:0005515,GO:0008270,GO:0005694,GO:0034968,GO:0018024
nDi.2.2.2.g07533	nDi.2.2.scaf00382:31897-33091	MT	FU	21.1571	94.8588	2.16464	0.00515668
nDi.2.2.2.g02439	nDi.2.2.scaf00030:118006-121720	MT	FU	12.2305	54.8093	2.16394	0.000172121	sphingosine-1-phosphate lyase 1	GO:0009653,GO:0048513,GO:0022414,GO:0016831,GO:0019752,GO:0008340,GO:0040010,GO:0030170,GO:0006629
nDi.2.2.2.g02728	nDi.2.2.scaf00036:54693-56069	MT	FU	54.0938	242.099	2.16206	0.000125194	rna-binding protein lin-28	GO:0040034,GO:0002009,GO:0003677,GO:0070883,GO:0018991,GO:0006355,GO:0007549,GO:0005737,GO:0005625,GO:0001708,GO:0008270
nDi.2.2.2.g04190	nDi.2.2.scaf00078:52884-57230	MT	FU	23.0727	103.112	2.15995	0.000134535	wd repeat and fyve domain-containing protein 2	GO:0046872,GO:0005515,GO:0006897,GO:0032266
nDi.2.2.2.g06741	nDi.2.2.scaf00271:1100-2849	MT	FU	46.3076	206.901	2.15962	0.000316661	cytochrome c oxidase	GO:0000003,GO:0008340,GO:0004129,GO:0006123,GO:0040007,GO:0002119,GO:0009792
nDi.2.2.2.g05642	nDi.2.2.scaf00159:67752-68934	MT	FU	65.4734	292.532	2.15961	0.00494751
nDi.2.2.2.g05599	nDi.2.2.scaf00156:33699-36332	MT	FU	18.6944	83.5221	2.15955	0.000304352	dnaj homolog subfamily c member 5-like	GO:0006457,GO:0051082,GO:0031072
nDi.2.2.2.g00877	nDi.2.2.scaf00007:493707-498172	MT	FU	7.88317	35.2052	2.15894	0.000220403	signal transducer and activator of transcription 5b	GO:0005634,GO:0007165,GO:0006355,GO:0005737,GO:0005515,GO:0005509,GO:0043565,GO:0004871,GO:0040024,GO:0003700
nDi.2.2.2.g00130	nDi.2.2.scaf00001:828108-829767	MT	FU	134.765	601.319	2.15769	0.000117478
nDi.2.2.2.g06485	nDi.2.2.scaf00239:47421-50629	MT	FU	7.1956	32.0791	2.15644	0.00803444	resistance to inhibitors of cholinesterase protein 3	GO:0043231,GO:0009792,GO:0043025,GO:0043005,GO:0019915,GO:0040007,GO:0002119,GO:0032224,GO:0034394
nDi.2.2.2.g04265	nDi.2.2.scaf00080:148188-153005	MT	FU	5.90216	26.2925	2.15534	0.00049288	nuclear factor nf-kappa-b p105 subunit	GO:0005515,GO:0007165
nDi.2.2.2.g08533	nDi.2.2.scaf00591:10970-14931	MT	FU	9.15645	40.7307	2.15326	0.00493441
nDi.2.2.2.g05028	nDi.2.2.scaf00119:20873-23428	MT	FU	14.6454	65.1421	2.15314	0.000235158	protein st7-like protein	GO:0016021,GO:0005488
nDi.2.2.2.g07063	nDi.2.2.scaf00312:25588-33080	MT	FU	4.67651	20.7791	2.15163	0.00549605
nDi.2.2.2.g02524	nDi.2.2.scaf00031:231597-235041	MT	FU	58.9809	261.934	2.15089	0.000209391	es2 protein	GO:0009792,GO:0045132
nDi.2.2.2.g04195	nDi.2.2.scaf00078:83248-83584	MT	FU	94.9128	421.374	2.15043	0.00922213	probable 26s protease regulatory subunit s10b	GO:0008233,GO:0006508,GO:0005524,GO:0017111,GO:0030163,GO:0005737
nDi.2.2.2.g05180	nDi.2.2.scaf00127:51712-54775	MT	FU	10.3883	46.1189	2.1504	0.00283183
nDi.2.2.2.g08263	nDi.2.2.scaf00531:441-11568	MT	FU	7.91783	35.148	2.15027	0.000132236
nDi.2.2.2.g09625	nDi.2.2.scaf00975:4771-15655	MT	FU	7.87091	34.9395	2.15026	0.000132236
nDi.2.2.2.g05736	nDi.2.2.scaf00168:34847-45658	MT	FU	12.511	55.4572	2.14818	0.00012405	ubiquitin carboxyl-terminal hydrolase 48	GO:0006511,GO:0004221
nDi.2.2.2.g07606	nDi.2.2.scaf00394:28370-30936	MT	FU	21.3648	94.5145	2.1453	0.000882383	mitochondrial protein 18 kda	GO:0008270,GO:0004089,GO:0005743,GO:0000266
nDi.2.2.2.g05833	nDi.2.2.scaf00176:71714-77182	MT	FU	10.456	46.1991	2.14353	0.000235158	ataxin-1	GO:0008542,GO:0005654,GO:0008344,GO:0042326,GO:0042405,GO:0005515,GO:0045944,GO:0043569,GO:0060079,GO:0003727
nDi.2.2.2.g02560	nDi.2.2.scaf00032:137644-141215	MT	FU	18.4058	81.3115	2.1433	0.000225913	dna repair protein rad51 homolog 1	GO:0005759,GO:0005524,GO:0006268,GO:0051260,GO:0003690,GO:0003697,GO:0007131,GO:0051106,GO:0000730,GO:0016605,GO:0042493,GO:0042802,GO:0000800,GO:0043142,GO:0048471,GO:0046686,GO:0008022,GO:0003684,GO:0051597,GO:0006312
nDi.2.2.2.g00176	nDi.2.2.scaf00002:117783-125027	MT	FU	30.9324	136.628	2.14306	0.000146562	guanine nucleotide-binding protein subunit beta-1	GO:0000132,GO:0040013,GO:0007165,GO:0004402,GO:0005834,GO:0016573,GO:0005737,GO:0009792,GO:0035046,GO:0046662,GO:0005516,GO:0004871
nDi.2.2.2.g09963	nDi.2.2.scaf01147:940-5927	MT	FU	9.48247	41.8693	2.14256	0.0012244	equilibrative nucleoside transporter	GO:0005337,GO:0016021,GO:0015858
nDi.2.2.2.g05443	nDi.2.2.scaf00144:86762-90027	MT	FU	14.6527	64.5815	2.13996	0.000173386	protein couch potato	GO:0000166,GO:0007275,GO:0048856,GO:0003676
nDi.2.2.2.g09561	nDi.2.2.scaf00947:9370-15267	MT	FU	12.8338	56.5456	2.13947	0.000136669	alpha-crystallin b chain	GO:0005622,GO:0008270
nDi.2.2.2.g00307	nDi.2.2.scaf00003:49262-50535	MT	FU	110.118	484.919	2.1387	0.000131888	vacuolar atp synthase proteolipid subunit	GO:0000220,GO:0000221,GO:0010940,GO:0009792,GO:0015991,GO:0040010,GO:0006898,GO:0040011,GO:0018996,GO:0016021,GO:0040035,GO:0008553,GO:0043068,GO:0002119
nDi.2.2.2.g06876	nDi.2.2.scaf00287:33396-36194	MT	FU	16.7266	73.64	2.13835	0.000419044	ste20-related kinase adapter protein alpha	GO:0050794,GO:0005524,GO:0004672,GO:0006468
nDi.2.2.2.g08767	nDi.2.2.scaf00655:532-7181	MT	FU	3.73627	16.4435	2.13785	0.00125729	cre-snt-1 protein	GO:0045955,GO:0000149,GO:0005544,GO:0050803,GO:0048791,GO:0030054,GO:0031594,GO:0016079,GO:0046928,GO:0008345,GO:0048488,GO:0010940,GO:0007317,GO:0035005,GO:0005509,GO:0030285,GO:0043051,GO:0005215,GO:0030421
nDi.2.2.2.g01684	nDi.2.2.scaf00017:432957-434937	MT	FU	23.4325	102.989	2.13591	0.000330057	repressor of rna polymerase iii transcription maf1 homolog	GO:0040010
nDi.2.2.2.g05963	nDi.2.2.scaf00187:62557-70499	MT	FU	24.5979	108.03	2.13482	0.000186315	ino80 complex subunit d	GO:0044260,GO:0090304
nDi.2.2.2.g05365	nDi.2.2.scaf00138:83680-87227	MT	FU	10.2152	44.8379	2.134	0.000101425	integrin-linked protein kinase-like	GO:0000003,GO:0005524,GO:0061199,GO:0055120,GO:0009792,GO:0008305,GO:0005178,GO:0007229,GO:0004715,GO:0006468,GO:0005912,GO:0004623,GO:0008340,GO:0031430,GO:0004674,GO:0040011,GO:0006898,GO:0040007,GO:0009966,GO:0071688,GO:0002119
nDi.2.2.2.g07706	nDi.2.2.scaf00411:18289-20587	MT	FU	32.7479	143.508	2.13165	0.000177242
nDi.2.2.2.g10564	nDi.2.2.scaf01733:1163-4525	MT	FU	7.04854	30.8628	2.13048	0.00240609	tight junction protein zo-1	GO:0007015,GO:0005515,GO:0005913,GO:0005923,GO:0048598,GO:0009792
nDi.2.2.2.g09025	nDi.2.2.scaf00735:3210-16823	MT	FU	14.4358	63.1449	2.12902	0.000130933	jmjc domain containing protein	GO:0045498,GO:0008168,GO:0071557,GO:0051568,GO:0005705,GO:0009792,GO:0005515,GO:0040035,GO:0008285,GO:0005634,GO:0035327,GO:0040010,GO:0040027,GO:0040011,GO:0045746,GO:0040018,GO:0071558
nDi.2.2.2.g09942	nDi.2.2.scaf01136:4081-6726	MT	FU	28.9956	126.802	2.12867	0.00016495	histone rna hairpin-binding protein	GO:0002009,GO:0008334,GO:0040025,GO:0005737,GO:0003730,GO:0009792,GO:0007076,GO:0051028,GO:0005515,GO:0040035,GO:0006397,GO:0016246,GO:0033261,GO:0033260,GO:0006366,GO:0006915,GO:0040010,GO:0060465,GO:0030529,GO:0010171,GO:0044428
nDi.2.2.2.g01877	nDi.2.2.scaf00020:423918-426922	MT	FU	19.7786	86.4508	2.12794	0.000181017	peroxisomal biogenesis factor 3	GO:0007031,GO:0005779,GO:0040010,GO:0005488
nDi.2.2.2.g09797	nDi.2.2.scaf01058:2905-11128	MT	FU	8.13156	35.5351	2.12764	0.00030197
nDi.2.2.2.g10377	nDi.2.2.scaf01489:133-2253	MT	FU	7.25854	31.6886	2.12622	0.00296021	protein osteopotentia homolog	GO:0006810,GO:0009653
nDi.2.2.2.g09412	nDi.2.2.scaf00884:10572-14614	MT	FU	18.7328	81.7722	2.12604	0.000198872
nDi.2.2.2.g00247	nDi.2.2.scaf00002:682301-686262	MT	FU	12.581	54.8986	2.12552	0.000168578	domain containing protein	GO:0006457,GO:0051082,GO:0031072
nDi.2.2.2.g06072	nDi.2.2.scaf00198:21866-23776	MT	FU	17.0249	74.2645	2.12502	0.00922447	dual specificity phosphatase	GO:0035335,GO:0008138
nDi.2.2.2.g01931	nDi.2.2.scaf00021:353647-354988	MT	FU	187.18	816.456	2.12495	0.000425792
nDi.2.2.2.g07042	nDi.2.2.scaf00309:26495-31326	MT	FU	34.8757	151.96	2.1234	0.00016075	mediator of rna polymerase ii transcription subunit 17	GO:0006357,GO:0016592,GO:0001104
nDi.2.2.2.g10240	nDi.2.2.scaf01360:379-1215	MT	FU	17.5744	76.5402	2.12274	0.000452598	nematode cuticle collagen n-terminal domain containing protein	GO:0042302,GO:0040010,GO:0040011,GO:0010171,GO:0005581
nDi.2.2.2.g01637	nDi.2.2.scaf00017:216902-221621	MT	FU	14.8586	64.5734	2.11964	0.000181018	centrosomal protein of 97 kda	GO:0005634,GO:0005515,GO:0043232,GO:0044446,GO:0005737
nDi.2.2.2.g02433	nDi.2.2.scaf00030:83613-88209	MT	FU	28.9085	125.47	2.11778	0.000117513
nDi.2.2.2.g04118	nDi.2.2.scaf00075:34732-36045	MT	FU	267.693	1161.77	2.11767	0.00012763	ubiquitin family protein	GO:0000003,GO:0005840,GO:0006915,GO:0009792,GO:0005515,GO:0006412,GO:0003735,GO:0040007,GO:0002119
nDi.2.2.2.g09131	nDi.2.2.scaf00779:1531-2594	MT	FU	61.4883	266.846	2.11762	0.000919305	signal recognition particle 14 kda	GO:0006614,GO:0042493,GO:0005786,GO:0045900,GO:0005829,GO:0030942,GO:0008312
nDi.2.2.2.g06451	nDi.2.2.scaf00236:37837-40817	MT	FU	13.8331	59.983	2.11643	0.000714679	phd-finger family protein	GO:0005515,GO:0008270
nDi.2.2.2.g08212	nDi.2.2.scaf00518:12177-13957	MT	FU	14.5731	63.1714	2.11597	0.000633472	cre-sco-1 protein	GO:0003677,GO:0017004,GO:0008535,GO:0045893,GO:0009792,GO:0031987,GO:0003743,GO:0040035,GO:0060361,GO:0005634,GO:0004129,GO:0007308,GO:0006413,GO:0006898,GO:0005743,GO:0040007,GO:0016531,GO:0006367,GO:0002168,GO:0002119
nDi.2.2.2.g08442	nDi.2.2.scaf00569:17648-20667	MT	FU	15.1336	65.5725	2.11533	0.000457082	yeats family protein	GO:0005515,GO:0005730,GO:0006355,GO:0005737
nDi.2.2.2.g01654	nDi.2.2.scaf00017:292775-296377	MT	FU	10.571	45.7941	2.11505	0.00067361	c2 domain containing protein	GO:0016020,GO:0005515,GO:0008021,GO:0046928,GO:0005215,GO:0048167,GO:0016192
nDi.2.2.2.g06994	nDi.2.2.scaf00303:32454-37254	MT	FU	6.89636	29.868	2.11469	0.00249422	cre-cln- protein	GO:0016020,GO:0008340,GO:0046662,GO:0005737,GO:0009792
nDi.2.2.2.g01829	nDi.2.2.scaf00020:87370-91497	MT	FU	9.27037	40.1423	2.11442	0.000676628	kelch domain-containing protein 10	GO:0005515
nDi.2.2.2.g01928	nDi.2.2.scaf00021:336025-341714	MT	FU	3.97675	17.2122	2.11377	0.00604091	ap2-associated protein kinase 1	GO:0004713,GO:0008340,GO:0004674,GO:0005524,GO:0006468,GO:0009792
nDi.2.2.2.g05904	nDi.2.2.scaf00183:12082-16287	MT	FU	12.3554	53.4539	2.11315	0.000238178	cwf19-like protein 1	GO:0008152,GO:0016787
nDi.2.2.2.g05924	nDi.2.2.scaf00184:68901-73939	MT	FU	14.3827	62.1188	2.1107	0.000130791
nDi.2.2.2.g05661	nDi.2.2.scaf00161:66950-68241	MT	FU	42.0081	181.069	2.1078	0.00736524	protein phosphatase inhibitor containing protein	GO:0040010
nDi.2.2.2.g04655	nDi.2.2.scaf00098:78901-84218	MT	FU	107.736	464.215	2.10729	0.0004461
nDi.2.2.2.g04362	nDi.2.2.scaf00085:40246-42230	MT	FU	38.3281	165.131	2.10714	0.000201479
nDi.2.2.2.g00306	nDi.2.2.scaf00003:45546-48050	MT	FU	37.3152	160.659	2.10617	0.000335134	v-type proton atpase 16 kda proteolipid subunit	GO:0000220,GO:0030728,GO:0060142,GO:0009792,GO:0018996,GO:0016021,GO:0040035,GO:0015078,GO:0010940,GO:0006915,GO:0040010,GO:0015991,GO:0040011,GO:0006898,GO:0043068,GO:0002119
nDi.2.2.2.g00772	nDi.2.2.scaf00006:692539-697697	MT	FU	10.2664	44.1928	2.10588	0.000307542	protein pellino	GO:0019207,GO:0008063
nDi.2.2.2.g04173	nDi.2.2.scaf00077:17018-19978	MT	FU	34.987	150.578	2.10562	0.000517498	peptidyl-trna hydrolase mitochondrial-like	GO:0006415,GO:0003747
nDi.2.2.2.g07744	nDi.2.2.scaf00418:1359-3382	MT	FU	27.9388	120.043	2.10321	0.000342631
nDi.2.2.2.g04125	nDi.2.2.scaf00075:102363-115766	MT	FU	20.4177	87.7188	2.10307	0.000223056	leishmanolysin-like peptidase-like	GO:0016020,GO:0007155,GO:0006508,GO:0004222,GO:0008270,GO:0007049
nDi.2.2.2.g08900	nDi.2.2.scaf00693:22151-24443	MT	FU	24.5293	105.372	2.10291	0.00037058	nadh-cytochrome b5 reductase 3	GO:0050660,GO:0006695,GO:0005741,GO:0017144,GO:0055114,GO:0009792,GO:0004128,GO:0040010,GO:0030497,GO:0006636,GO:0006898,GO:0005789,GO:0002119
nDi.2.2.2.g03863	nDi.2.2.scaf00066:59144-61267	MT	FU	28.5072	122.453	2.10283	0.000360792
nDi.2.2.2.g11252	nDi.2.2.scaf03263:57-502	MT	FU	301.864	1296.26	2.10238	0.0077312	arf-gap with ank repeat and ph domain-containing protein 3	GO:0008060,GO:0016020,GO:0031593,GO:0034614,GO:0071944,GO:0000060,GO:0005737,GO:0034644,GO:0007264,GO:0008270,GO:0032312,GO:0030578,GO:0016605,GO:0005543,GO:0003924,GO:0043161,GO:0005525
nDi.2.2.2.g07398	nDi.2.2.scaf00360:40191-41967	MT	FU	24.2736	104.16	2.10134	0.000364916	f-actin capping protein beta subunit	GO:0051015,GO:0016020,GO:0030032,GO:0007596,GO:0071203,GO:0008290,GO:0009792,GO:0030863,GO:0030018,GO:0005829,GO:0040035,GO:0014704,GO:0000578,GO:0051693,GO:0030027,GO:0040010,GO:0035046,GO:0006928,GO:0010171,GO:0022604,GO:0002119
nDi.2.2.2.g07726	nDi.2.2.scaf00414:37849-42197	MT	FU	12.1882	52.2132	2.09893	0.000365067	isoform b	GO:0040039,GO:0008340,GO:0040010,GO:0040035,GO:0002119
nDi.2.2.2.g03725	nDi.2.2.scaf00061:184121-210652	MT	FU	4.73166	20.252	2.09764	0.000327304	fh2 domain-containing protein 1	GO:0003779,GO:0030036
nDi.2.2.2.g01183	nDi.2.2.scaf00011:144196-150343	MT	FU	33.5271	143.088	2.0935	0.000253481	eukaryotic elongation factor 2 kinase	GO:0004686,GO:0005524,GO:0006468
nDi.2.2.2.g00139	nDi.2.2.scaf00001:873523-878538	MT	FU	8.45175	36.0251	2.09168	0.000807109	sh2b adapter protein 2	GO:0005515,GO:0005622,GO:0004871,GO:0035556,GO:0005543
nDi.2.2.2.g02695	nDi.2.2.scaf00035:111983-117897	MT	FU	24.6842	105.15	2.09079	0.000182114
nDi.2.2.2.g06187	nDi.2.2.scaf00209:37197-40938	MT	FU	41.9074	178.487	2.09054	0.000555602	eukaryotic translation initiation factor 5	GO:0006413,GO:0016070,GO:0003743
nDi.2.2.2.g06153	nDi.2.2.scaf00206:16832-27594	MT	FU	7.01051	29.8521	2.09024	0.000220442	copper-transporting atpase 2	GO:0050794,GO:0016323,GO:0005783,GO:0007420,GO:0035434,GO:0005507,GO:0048552,GO:0042415,GO:0030140,GO:0048471,GO:0007005,GO:0006915,GO:0006586,GO:0008544,GO:0040010,GO:0030198,GO:0032767,GO:0009072,GO:0042995,GO:0005770,GO:0006878,GO:0005524,GO:0009792,GO:0006754,GO:0051353,GO:0016021,GO:0010038,GO:0007413,GO:0021954,GO:0005802,GO:0044260,GO:0005774,GO:0008340,GO:0040011,GO:0043682,GO:0002119
nDi.2.2.2.g06644	nDi.2.2.scaf00258:51338-54409	MT	FU	7.42927	31.6338	2.09017	0.00125838
nDi.2.2.2.g07102	nDi.2.2.scaf00317:4807-8847	MT	FU	9.66619	41.1292	2.08915	0.000299877	probable atp-dependent rna helicase ddx56-like	GO:0005524,GO:0008026,GO:0003676
nDi.2.2.2.g07911	nDi.2.2.scaf00454:14863-18903	MT	FU	9.66619	41.1292	2.08915	0.000299877	probable atp-dependent rna helicase ddx56-like	GO:0005524,GO:0008026,GO:0003676
nDi.2.2.2.g04899	nDi.2.2.scaf00111:58578-70701	MT	FU	36.5995	155.696	2.08883	0.000645955	ataxin-2-like protein	GO:0022402,GO:0007275,GO:0022414
nDi.2.2.2.g07909	nDi.2.2.scaf00454:4664-11061	MT	FU	10.9254	46.4704	2.08863	0.000168678	protein osteopotentia	GO:0002009,GO:0040010,GO:0006898,GO:0010171,GO:0032940
nDi.2.2.2.g00357	nDi.2.2.scaf00003:385911-388697	MT	FU	26.3619	112.043	2.08753	0.000199143	abl interactor 2	GO:0009653,GO:0016477,GO:0022414,GO:0005737,GO:0048731,GO:0043005,GO:0005515,GO:0009790,GO:0006897,GO:0040007
nDi.2.2.2.g06612	nDi.2.2.scaf00255:43993-47453	MT	FU	35.842	152.196	2.08621	0.000458769
nDi.2.2.2.g02320	nDi.2.2.scaf00028:42320-44120	MT	FU	60.3024	255.891	2.08524	0.000194113	histone embryonic	GO:0003677,GO:0006334,GO:0000786
nDi.2.2.2.g05163	nDi.2.2.scaf00126:73153-77215	MT	FU	42.6808	180.825	2.08293	0.000173153	golgi phosphoprotein 3	GO:0008340,GO:0040011,GO:0010171,GO:0009792
nDi.2.2.2.g06632	nDi.2.2.scaf00258:288-3326	MT	FU	42.743	181.034	2.0825	0.000215167	cytoplasmic dynein 1 light intermediate chain 2	GO:0003774
nDi.2.2.2.g07631	nDi.2.2.scaf00399:9416-12993	MT	FU	13.6203	57.6641	2.08192	0.000498087	dolichyl-p-man:man c -pp-dolichyl mannosyltransferase	GO:0005783,GO:0006486,GO:0016021,GO:0000030
nDi.2.2.2.g08572	nDi.2.2.scaf00603:16864-20050	MT	FU	27.4018	115.859	2.08003	0.000194113
nDi.2.2.2.g01107	nDi.2.2.scaf00010:170407-174962	MT	FU	18.5498	78.3675	2.07885	0.000234349	n-deacetylase n-sulfotransferase	GO:0016020,GO:0016787,GO:0008152,GO:0015016
nDi.2.2.2.g02014	nDi.2.2.scaf00023:136080-142025	MT	FU	51.4384	216.917	2.07622	0.000228524	protein-l-isoaspartate(d-aspartate) o-methyltransferase	GO:0006464,GO:0004719,GO:0032259,GO:0005737
nDi.2.2.2.g02272	nDi.2.2.scaf00027:111253-114433	MT	FU	27.0108	113.812	2.07504	0.000243119	uridine cytidine kinase-like 1	GO:0006222,GO:0016310,GO:0008340,GO:0005524,GO:0004849,GO:0016773,GO:0040035
nDi.2.2.2.g02279,nDi.2.2.2.g02280	nDi.2.2.scaf00027:148496-155134	MT	FU	48.1899	202.856	2.07365	6.84634e-05
nDi.2.2.2.g01657	nDi.2.2.scaf00017:302881-304274	MT	FU	20.6888	87.0348	2.07274	0.00134696	dna excision repair protein ercc-1	GO:0000784,GO:0006295,GO:0006296,GO:0005737,GO:0048568,GO:0008584,GO:0006302,GO:0003697,GO:0000720,GO:0006949,GO:0043066,GO:0035264,GO:0006979,GO:0009744,GO:0007281,GO:0003684,GO:0008022,GO:0001302,GO:0035166,GO:0010259,GO:0045190,GO:0048477,GO:0007283,GO:0008283,GO:0005730,GO:0007584,GO:0032205,GO:0009650,GO:0010165,GO:0000014,GO:0019904,GO:0006312,GO:0000109
nDi.2.2.2.g05948	nDi.2.2.scaf00186:53629-55765	MT	FU	19.2284	80.8352	2.07174	0.0014806	non-structural maintenance of chromosomes element 4 homolog a-like	GO:0006974,GO:0044427
nDi.2.2.2.g02016	nDi.2.2.scaf00023:147425-150341	MT	FU	29.8767	125.595	2.07169	0.000235158
nDi.2.2.2.g09368	nDi.2.2.scaf00866:6581-10965	MT	FU	58.8649	247.046	2.0693	0.000371803	ring finger protein 157-like	GO:0008340,GO:0040010,GO:0005515,GO:0040011,GO:0018996,GO:0008270,GO:0010171,GO:0040035
nDi.2.2.2.g06776	nDi.2.2.scaf00274:42947-47510	MT	FU	61.2914	256.712	2.0664	0.000242636	cre-mex-1 protein	GO:0000003,GO:0002009,GO:0001704,GO:0009792,GO:0030010,GO:0009880,GO:0001708,GO:0008270,GO:0043186,GO:0003727
nDi.2.2.2.g00995	nDi.2.2.scaf00009:38075-41939	MT	FU	20.7547	86.8989	2.0659	0.000313039	zinc transporter zip14-like	GO:0016020,GO:0055085,GO:0046873,GO:0030001
nDi.2.2.2.g00020	nDi.2.2.scaf00001:105047-110940	MT	FU	27.3501	114.492	2.06563	0.000161697	ykad_caeel ame: full	GO:0008270
nDi.2.2.2.g08961	nDi.2.2.scaf00714:3897-23253	MT	FU	45.7119	191.263	2.06492	0.00137762	fibronectin type iii domain-containing protein 3b	GO:0005515
nDi.2.2.2.g06870	nDi.2.2.scaf00287:7957-9713	MT	FU	19.1832	80.2237	2.06419	0.0029368	ras-related protein rab-35	GO:0005524,GO:0045334,GO:0006355,GO:0042470,GO:0007264,GO:0005739,GO:0016197,GO:0005634,GO:0006184,GO:0000910,GO:0005546,GO:0003924,GO:0031253,GO:0006886,GO:0045171,GO:0005768,GO:0006913,GO:0004767,GO:0005905,GO:0005525,GO:0008134
nDi.2.2.2.g05830	nDi.2.2.scaf00176:33742-39366	MT	FU	23.3765	97.7501	2.06404	0.000235158	exocyst complex component 7	GO:0000145,GO:0006887
nDi.2.2.2.g08506	nDi.2.2.scaf00585:4755-8553	MT	FU	11.1295	46.4695	2.0619	0.000369945	heparan 6-o sulfotransferase hst-6	GO:0008146,GO:0016021,GO:0040018,GO:0015015
nDi.2.2.2.g03098	nDi.2.2.scaf00044:51888-54361	MT	FU	51.3966	214.544	2.06153	0.000268277	domain containing protein	GO:0046872,GO:0005622,GO:0035556
nDi.2.2.2.g01257	nDi.2.2.scaf00012:86211-91466	MT	FU	16.9875	70.8677	2.06065	0.000198339
nDi.2.2.2.g07561	nDi.2.2.scaf00388:1046-4695	MT	FU	12.7798	53.3071	2.06046	0.0029368	actin-related protein 2 3 complex subunit 2	GO:0031252,GO:0042995,GO:0005885,GO:0005925,GO:0018991,GO:0010631,GO:0005200,GO:0009792,GO:0003779,GO:0005794,GO:0016331,GO:0030838
nDi.2.2.2.g05779	nDi.2.2.scaf00172:49902-55315	MT	FU	30.9428	129.027	2.05999	0.000191862
nDi.2.2.2.g00788	nDi.2.2.scaf00007:39775-42634	MT	FU	29.9346	124.532	2.05663	0.000238879	protein sec13 homolog	GO:0043687,GO:0003723,GO:0018279,GO:0048208,GO:0000236,GO:0002474,GO:0005515,GO:0005829,GO:0031080,GO:0033036,GO:0005789,GO:0000776,GO:0012507
nDi.2.2.2.g08865	nDi.2.2.scaf00683:20459-23658	MT	FU	23.8116	99.0414	2.05636	0.00027408	sphingolipid delta 4 desaturase c-4 hydroxylase protein des2	GO:0016705,GO:0016021,GO:0006633,GO:0055114
nDi.2.2.2.g01343	nDi.2.2.scaf00013:266819-268132	MT	FU	14.5066	60.3356	2.0563	0.00575731	patched domain-containing protein 3	GO:0048477,GO:0006355,GO:0009792,GO:0006352,GO:0003743,GO:0008158,GO:0018996,GO:0008270,GO:0016021,GO:0001703,GO:0006810,GO:0000910,GO:0006413,GO:0040010,GO:0045138,GO:0040011,GO:0040018,GO:0002119,GO:0005215
nDi.2.2.2.g03410	nDi.2.2.scaf00051:177334-181128	MT	FU	38.3316	159.302	2.05516	0.000261645	histone deacetylase 1	GO:0046580,GO:0003714,GO:0032041,GO:0005737,GO:0009792,GO:0008406,GO:0000122,GO:0005515,GO:0046969,GO:0040035,GO:0048557,GO:0006974,GO:0046970,GO:0016581,GO:0045138,GO:0040027,GO:0043073,GO:0006898,GO:0045746,GO:0040007,GO:0016575,GO:0045595
nDi.2.2.2.g08231	nDi.2.2.scaf00522:27782-31088	MT	FU	15.9567	66.2474	2.0537	0.000737649	carbohydrate kinase domain-containing	GO:0016310,GO:0016301
nDi.2.2.2.g02005	nDi.2.2.scaf00023:85263-86649	MT	FU	33.8016	140.189	2.05221	0.000692557	gtp cyclohydrolase 1	GO:0051000,GO:0031410,GO:0030742,GO:0014916,GO:0051260,GO:0032496,GO:0003934,GO:0042416,GO:0045776,GO:0042438,GO:0051066,GO:0005730,GO:0034341,GO:0005829,GO:0048265,GO:0006917,GO:0008270,GO:0042311,GO:0051291,GO:0031965,GO:0006184,GO:0050884,GO:0005625,GO:0042803,GO:0006729,GO:0046654,GO:0043234,GO:0034612,GO:0005509,GO:0005525,GO:0050662
nDi.2.2.2.g04829	nDi.2.2.scaf00107:14764-18489	MT	FU	11.6834	48.4038	2.05066	0.000465895	an1-like zinc finger family protein	GO:0008270
nDi.2.2.2.g03764	nDi.2.2.scaf00063:1162-2478	MT	FU	26.0556	107.914	2.05022	0.00119568	cre-pqn-34 protein	GO:0000022,GO:0005819,GO:0005813,GO:0007026,GO:0051013,GO:0051011,GO:0030496
nDi.2.2.2.g05358	nDi.2.2.scaf00138:19389-30437	MT	FU	25.584	105.846	2.04866	0.000404157	integrin beta pat-3	GO:0055001,GO:0000003,GO:0055120,GO:0040017,GO:0009792,GO:0043025,GO:0008305,GO:0040039,GO:0005515,GO:0007229,GO:0004872,GO:0043005,GO:0006915,GO:0007160,GO:0008340,GO:0009986,GO:0031430
nDi.2.2.2.g01054	nDi.2.2.scaf00009:475695-479911	MT	FU	11.0935	45.8211	2.0463	0.000291959	histone acetyltransferase kat2b	GO:0070461,GO:0006355,GO:0004402,GO:0007420,GO:0043009,GO:0005515,GO:0008283,GO:0043966,GO:0048646
nDi.2.2.2.g02304	nDi.2.2.scaf00027:274824-277808	MT	FU	7.97587	32.9437	2.04629	0.000878985	seryl-trna synthetase	GO:0004828,GO:0005524,GO:0006434,GO:0005737
nDi.2.2.2.g05572	nDi.2.2.scaf00154:40794-43412	MT	FU	21.4251	88.4128	2.04495	0.000446001	abhydrolase domain-containing protein	GO:0016787
nDi.2.2.2.g09431	nDi.2.2.scaf00891:7514-8711	MT	FU	34.4803	142.152	2.04359	0.00364704
nDi.2.2.2.g06621	nDi.2.2.scaf00257:7750-9987	MT	FU	14.4756	59.6772	2.04356	0.00124662
nDi.2.2.2.g09897	nDi.2.2.scaf01108:2008-11615	MT	FU	16.1319	66.5058	2.04356	0.000286035	tight junction protein zo-1	GO:0007015,GO:0005515,GO:0005913,GO:0005923,GO:0048598,GO:0009792
nDi.2.2.2.g00757	nDi.2.2.scaf00006:616117-621739	MT	FU	17.0254	70.1362	2.04247	0.000354734	retinol dehydrogenase 12	GO:0043231,GO:0000166,GO:0055114,GO:0044444,GO:0016491
nDi.2.2.2.g04843	nDi.2.2.scaf00107:73838-75313	MT	FU	19.7133	81.1862	2.04207	0.00273021	trans-golgi network protein 2 variant	GO:0005515,GO:0005730,GO:0030133,GO:0005794,GO:0005802
nDi.2.2.2.g07746	nDi.2.2.scaf00418:21215-32313	MT	FU	21.5599	88.7169	2.04086	0.000320256	uncoordinated family member (unc-11)	GO:0000003,GO:0048488,GO:0030276,GO:0005545,GO:0010940,GO:0009792,GO:0030118,GO:0009791,GO:0006898,GO:0040011,GO:0048268,GO:0005905,GO:0042734
nDi.2.2.2.g10315	nDi.2.2.scaf01431:4605-7441	MT	FU	74.1212	305.001	2.04085	0.000710061
nDi.2.2.2.g05051	nDi.2.2.scaf00120:84659-90136	MT	FU	64.6238	265.891	2.04069	0.00063146	g protein pathway suppressor 1	GO:0005515
nDi.2.2.2.g02206	nDi.2.2.scaf00026:154452-166054	MT	FU	31.1917	128.15	2.03859	0.000339715	celfurpc protein	GO:0004252,GO:0006508
nDi.2.2.2.g09028	nDi.2.2.scaf00736:10879-16432	MT	FU	12.3296	50.6124	2.03736	0.000269739	leucine rich repeat family protein	GO:0051301,GO:0009790,GO:0005488,GO:0007135
nDi.2.2.2.g05669	nDi.2.2.scaf00162:1675-8514	MT	FU	11.8749	48.7319	2.03696	0.000241428	leucyl-trna synthetase	GO:0004823,GO:0005524,GO:0006429,GO:0005737
nDi.2.2.2.g05319	nDi.2.2.scaf00135:86892-89959	MT	FU	22.3616	91.6749	2.0355	0.000457308	electron-transfer- alpha polypeptide	GO:0000003,GO:0009055,GO:0050660,GO:0009792
nDi.2.2.2.g00565	nDi.2.2.scaf00004:891072-893220	MT	FU	33.3322	136.582	2.03478	0.00032392	ring finger protein 170	GO:0005515,GO:0008270
nDi.2.2.2.g09004	nDi.2.2.scaf00726:13035-22581	MT	FU	16.7035	68.4287	2.03445	0.000371724	set domain containing protein	GO:0000003,GO:0005634,GO:0003677,GO:0009653,GO:0040008,GO:0034968,GO:0005515,GO:0009790,GO:0008270,GO:0031175,GO:0048518,GO:0018024
nDi.2.2.2.g01844	nDi.2.2.scaf00020:186752-189381	MT	FU	25.3119	103.49	2.03161	0.000498087	otu domain-containing protein 6b	GO:0006508,GO:0008233
nDi.2.2.2.g07377	nDi.2.2.scaf00357:33881-36029	MT	FU	17.2406	70.4736	2.03127	0.00330671	dna-directed rna polymerase iii subunit rpc8	GO:0006385,GO:0006386,GO:0003677,GO:0016477,GO:0005666,GO:0003899,GO:0008406,GO:0040010,GO:0006898,GO:0040035,GO:0002119
nDi.2.2.2.g10593	nDi.2.2.scaf01771:201-783	MT	FU	28.9554	118.327	2.03087	0.00608298	sema domain containing protein	GO:0007275,GO:0004872,GO:0016021
nDi.2.2.2.g00880	nDi.2.2.scaf00007:501498-502289	MT	FU	25.806	105.27	2.02832	0.00402955	pre-rrna-processing protein tsr2 homolog	GO:0019915,GO:0008340,GO:0040010,GO:0006898,GO:0040017,GO:0002119,GO:0009792
nDi.2.2.2.g10307	nDi.2.2.scaf01422:2664-7472	MT	FU	26.1122	106.466	2.0276	0.000324868	tyrosine-protein kinase kin-31	GO:0004713,GO:0005524,GO:0005515,GO:0006468
nDi.2.2.2.g04438	nDi.2.2.scaf00088:65501-66898	MT	FU	42.6364	173.566	2.02532	0.000731822	cgi-115 protein	GO:0040010,GO:0005730,GO:0005739
nDi.2.2.2.g06683	nDi.2.2.scaf00263:11429-13642	MT	FU	11.8437	48.1879	2.02455	0.00122145	coiled-coil domain-containing protein 130	GO:0005515,GO:0009792
nDi.2.2.2.g06016	nDi.2.2.scaf00192:31623-36203	MT	FU	25.3184	102.952	2.02372	0.00020509	ring finger protein	GO:0008270
nDi.2.2.2.g01860	nDi.2.2.scaf00020:290581-292174	MT	FU	14.8584	60.3872	2.02296	0.000884647
nDi.2.2.2.g08856	nDi.2.2.scaf00681:12187-15999	MT	FU	15.6634	63.6505	2.02278	0.000445565	activating signal cointegrator 1	GO:0005634,GO:0006355,GO:0008270,GO:0040024
nDi.2.2.2.g04986	nDi.2.2.scaf00116:110959-117441	MT	FU	15.432	62.6084	2.02043	0.000277348
nDi.2.2.2.g05489	nDi.2.2.scaf00148:51309-64318	MT	FU	5.17734	20.9943	2.01971	0.00157329	carboxylesterase family protein	GO:0016787,GO:0008152
nDi.2.2.2.g05275	nDi.2.2.scaf00133:13422-15619	MT	FU	58.0119	235.195	2.01944	0.000340281	thioredoxin family protein	GO:0006662,GO:0015035,GO:0009055,GO:0045454
nDi.2.2.2.g08439	nDi.2.2.scaf00568:21587-24009	MT	FU	14.7912	59.9541	2.01912	0.00217376	acetyl-coenzyme a transporter 1	GO:0008521,GO:0021955,GO:0015876,GO:0016021,GO:0009792
nDi.2.2.2.g03266	nDi.2.2.scaf00048:176-1626	MT	FU	14.2843	57.7457	2.01529	0.00561424	replication licensing factor mcm7	GO:0003677,GO:0005524,GO:0007095,GO:0009792,GO:0040039,GO:0005875,GO:0003682,GO:0005656,GO:0042555,GO:0040035,GO:0006270,GO:0000910,GO:0072689,GO:0006267,GO:0010171,GO:0043138
nDi.2.2.2.g09293	nDi.2.2.scaf00834:176-1626	MT	FU	14.2843	57.7457	2.01529	0.00561424	replication licensing factor mcm7	GO:0003677,GO:0005524,GO:0007095,GO:0009792,GO:0040039,GO:0005875,GO:0003682,GO:0005656,GO:0042555,GO:0040035,GO:0006270,GO:0000910,GO:0072689,GO:0006267,GO:0010171,GO:0043138
nDi.2.2.2.g05037	nDi.2.2.scaf00119:86278-88143	MT	FU	30.0703	121.545	2.01508	0.000769008	vesicle transport through interaction with t-snares homolog 1a-like	GO:0006886,GO:0005484,GO:0005794,GO:0031201,GO:0016021,GO:0042147
nDi.2.2.2.g08018	nDi.2.2.scaf00477:7645-11150	MT	FU	13.1507	53.0998	2.01357	0.000479871	serine threonine-protein kinase osr1	GO:0018107,GO:0004713,GO:0004674,GO:0005524,GO:0018105,GO:0005737
nDi.2.2.2.g05773	nDi.2.2.scaf00172:74-13573	MT	FU	18.2203	73.5434	2.01305	0.000326887	multiple pdz domain protein family member (mpz-1)	GO:0005515
nDi.2.2.2.g00517	nDi.2.2.scaf00004:516349-517945	MT	FU	37.5045	151.259	2.01189	0.000577764	tmem9 family protein	GO:0016021
nDi.2.2.2.g10340	nDi.2.2.scaf01451:561-4017	MT	FU	22.8661	92.171	2.0111	0.000347934
nDi.2.2.2.g08176	nDi.2.2.scaf00509:2437-4240	MT	FU	18.5235	74.6589	2.01096	0.000721178
nDi.2.2.2.g07386	nDi.2.2.scaf00359:6920-29975	MT	FU	17.6734	71.1535	2.00935	0.000497327	myeloid lymphoid or mixed-lineage leukemia (trithorax drosophila) translocated 4	GO:0005634,GO:0007165,GO:0005515,GO:0005911,GO:0034330,GO:0005912,GO:0005737
nDi.2.2.2.g06121	nDi.2.2.scaf00202:64308-71063	MT	FU	19.6194	78.8938	2.00763	0.000265088	uridine diphosphate glucose pyrophosphatase	GO:0003935,GO:0009231
nDi.2.2.2.g09310	nDi.2.2.scaf00842:1957-8295	MT	FU	11.3963	45.7576	2.00545	0.000300327	autophagy protein apg9 containing protein	GO:0016020,GO:0043231,GO:0044444,GO:0000045
nDi.2.2.2.g02289	nDi.2.2.scaf00027:207446-214900	MT	FU	11.0864	44.4865	2.00458	0.000290238
nDi.2.2.2.g10169	nDi.2.2.scaf01298:5182-6511	MT	FU	232.776	933.238	2.0033	0.00555067	protein transport protein sec61 subunit gamma-like	GO:0030670,GO:0030728,GO:0009792,GO:0001555,GO:0006614,GO:0002479,GO:0030176,GO:0018996,GO:0006412,GO:0015450,GO:0002119
nDi.2.2.2.g07547	nDi.2.2.scaf00385:23531-30439	MT	FU	8.11245	32.4877	2.00168	0.0002092	pappalysin 2	GO:0016020,GO:0030154
nDi.2.2.2.g06577	nDi.2.2.scaf00252:8364-9218	MT	FU	32.2569	129.089	2.00069	0.00773539	rad51-like 3 ( cerevisiae)	GO:0003677,GO:0005524,GO:0005515,GO:0008094,GO:0006310
nDi.2.2.2.g06262	nDi.2.2.scaf00217:35190-37246	MT	FU	36.811	147.288	2.00043	0.000188268	transmembrane protein 65	GO:0005515
nDi.2.2.2.g04769	nDi.2.2.scaf00103:95715-103244	MT	FU	19.6159	78.4573	1.99988	0.000421314	vav 2 guanine nucleotide exchange factor	GO:0043551,GO:0007166,GO:0040028,GO:0005543,GO:0035014,GO:0046872,GO:0005515,GO:0005942,GO:0048519,GO:0035023,GO:0005089
nDi.2.2.2.g01422	nDi.2.2.scaf00014:264430-273844	MT	FU	15.5029	61.9394	1.99832	0.000244787	regulator of nonsense transcripts 2	GO:0005515,GO:0035145,GO:0000184,GO:0044444
nDi.2.2.2.g01463	nDi.2.2.scaf00015:46113-48019	MT	FU	18.573	74.185	1.99792	0.000925281	f-box spry domain-containing protein 1	GO:0045886,GO:0005515,GO:0031594,GO:0030054,GO:0043005,GO:0007274
nDi.2.2.2.g02330	nDi.2.2.scaf00028:81162-84493	MT	FU	11.7586	46.9544	1.99755	0.000743267
nDi.2.2.2.g02097	nDi.2.2.scaf00024:278313-279563	MT	FU	38.1357	152.245	1.99718	0.000861878	ef-hand 2	GO:0032391,GO:0007099,GO:0008017,GO:0032795,GO:0006289,GO:0005814,GO:0031683,GO:0005932,GO:0005829,GO:0005509,GO:0000086,GO:0032465,GO:0071942
nDi.2.2.2.g05920	nDi.2.2.scaf00184:44503-48510	MT	FU	7.28362	28.9825	1.99246	0.000742163	fatty-acid amide hydrolase 1	GO:0016884,GO:0016811
nDi.2.2.2.g08033	nDi.2.2.scaf00480:13704-16168	MT	FU	15.0638	59.9159	1.99185	0.00267328
nDi.2.2.2.g01169	nDi.2.2.scaf00011:21150-24895	MT	FU	17.7306	70.493	1.99124	0.00069584	extra sexcombs	GO:0070734,GO:0006342,GO:0005515,GO:0007517,GO:0046976,GO:0035098,GO:0048813
nDi.2.2.2.g09799	nDi.2.2.scaf01059:1836-5242	MT	FU	14.7952	58.8143	1.99104	0.00099645
nDi.2.2.2.g00050	nDi.2.2.scaf00001:279994-281311	MT	FU	71.1274	282.627	1.99042	0.000355531	serine arginine-rich splicing factor 1-like	GO:0000166,GO:0003676
nDi.2.2.2.g03408	nDi.2.2.scaf00051:166050-170824	MT	FU	7.48027	29.7061	1.9896	0.00247997	btb poz domain containing protein	GO:0005515
nDi.2.2.2.g09751	nDi.2.2.scaf01036:7998-12345	MT	FU	14.6564	58.1432	1.98808	0.000497078	replication protein a 70 kda dna-binding subunit	GO:0003677,GO:0005654,GO:0009792,GO:0006289,GO:0000228,GO:0006302,GO:0005515,GO:0006898,GO:0006261,GO:0006310,GO:0000723,GO:0051329
nDi.2.2.2.g03624	nDi.2.2.scaf00058:200175-205248	MT	FU	6.4475	25.5767	1.98802	0.00187673	negative elongation factor a	GO:0003746,GO:0006414
nDi.2.2.2.g06873	nDi.2.2.scaf00287:17198-19724	MT	FU	50.4008	199.808	1.9871	0.000372843
nDi.2.2.2.g12449	nDi.2.2.scaf09436:275-572	MT	FU	1660.25	6580.75	1.98685	0.000169006	solute carrier family 2	GO:0008643,GO:0055085,GO:0016021,GO:0022891
nDi.2.2.2.g10418	nDi.2.2.scaf01533:5529-6389	MT	FU	34.5685	136.984	1.98648	0.00852657	cre-nkcc-1 protein	GO:0015378,GO:0016021,GO:0003333,GO:0008511,GO:0006811,GO:0015171
nDi.2.2.2.g01810	nDi.2.2.scaf00019:423016-426523	MT	FU	10.7731	42.6306	1.98445	0.00123951	phosphatidylinositol 3-kinase regulatory subunit alpha	GO:0035014,GO:0005515,GO:0005942,GO:0043551
nDi.2.2.2.g08864	nDi.2.2.scaf00683:10737-19222	MT	FU	10.5396	41.6889	1.98385	0.00041632	protein o-linked mannose -n-acetylglucosaminyltransferase	GO:0016740
nDi.2.2.2.g00838	nDi.2.2.scaf00007:235799-238740	MT	FU	23.4025	92.4432	1.9819	0.000491828	hypothetical protein LOAG_10653 [Loa loa]	GO:0008152,GO:0008168
nDi.2.2.2.g03512	nDi.2.2.scaf00055:1271-13708	MT	FU	71.956	284.185	1.98164	0.000371724
nDi.2.2.2.g08428	nDi.2.2.scaf00566:11287-20317	MT	FU	6.93403	27.3746	1.98107	0.000465912	ubiquitin-protein ligase e3b	GO:0006464,GO:0016881,GO:0005622
nDi.2.2.2.g03533	nDi.2.2.scaf00055:190034-192137	MT	FU	35.0895	138.424	1.97999	0.000394953	cell division protein kinase 10	GO:0004713,GO:0004674,GO:0005524,GO:0051301,GO:0006468
nDi.2.2.2.g08846	nDi.2.2.scaf00678:8001-14065	MT	FU	7.89586	31.1483	1.97999	0.00118162	nucleoporin ndc1	GO:0016020,GO:0005634,GO:0033036
nDi.2.2.2.g06180	nDi.2.2.scaf00208:49784-52811	MT	FU	16.1826	63.6125	1.97487	0.000468837	oxysterol binding protein	GO:0006869,GO:0005516,GO:0005543
nDi.2.2.2.g03446	nDi.2.2.scaf00052:175762-187462	MT	FU	19.7482	77.5638	1.97367	0.00066726	multidrug resistance protein family member (mrp-5)	GO:0055085,GO:0005524,GO:0042626,GO:0040017,GO:0040010,GO:0008340,GO:0016021,GO:0006200,GO:0005624,GO:0005886,GO:0040002,GO:0002119
nDi.2.2.2.g07034	nDi.2.2.scaf00307:44680-47994	MT	FU	8.39167	32.9579	1.9736	0.00185962
nDi.2.2.2.g08820	nDi.2.2.scaf00670:13700-19178	MT	FU	10.5634	41.4802	1.97335	0.000494054	gpi ethanolamine phosphate transferase 1	GO:0006506,GO:0008484,GO:0016740,GO:0005789
nDi.2.2.2.g02460	nDi.2.2.scaf00030:251719-254714	MT	FU	25.6986	100.906	1.97325	0.000369194	vacuolar h	GO:0016246,GO:0030728,GO:0000221,GO:0009792,GO:0006915,GO:0040010,GO:0015991,GO:0018996,GO:0040018,GO:0008553,GO:0007557,GO:0005886,GO:0002119
nDi.2.2.2.g04056	nDi.2.2.scaf00073:4913-7389	MT	FU	34.569	135.684	1.9727	0.000498087	thioredoxin-like 4a	GO:0005654,GO:0005737,GO:0007067,GO:0000154,GO:0022008,GO:0005515,GO:0051301,GO:0005682,GO:0007052,GO:0071011,GO:0000245,GO:0000179
nDi.2.2.2.g06642	nDi.2.2.scaf00258:45145-46367	MT	FU	46.1694	181.195	1.97253	0.000550628	cytochrome c oxidase subunit iv	GO:0004129,GO:0007275,GO:0040007
nDi.2.2.2.g10184	nDi.2.2.scaf01314:3368-5297	MT	FU	156.362	613.404	1.97194	0.000926738	dnaj homolog subfamily b member 4	GO:0006457,GO:0006986,GO:0031072,GO:0009408,GO:0005737,GO:0005730,GO:0051082,GO:0040035,GO:0005886
nDi.2.2.2.g06311	nDi.2.2.scaf00221:49911-52230	MT	FU	44.1738	173.224	1.97138	0.000294265	heterogeneous nuclear ribonucleoprotein a1	GO:0002009,GO:0000781,GO:0003723,GO:0000398,GO:0048477,GO:0031581,GO:0009792,GO:0040010,GO:0008340,GO:0000166,GO:0030529,GO:0040035,GO:0040015,GO:0002119
nDi.2.2.2.g01834	nDi.2.2.scaf00020:104943-112428	MT	FU	13.6204	53.38	1.97053	0.000456325	arginine kinase	GO:0016310,GO:0005524,GO:0016021,GO:0004054
nDi.2.2.2.g07681	nDi.2.2.scaf00408:9569-11386	MT	FU	46.0783	180.585	1.97052	0.00380845	leptin receptor overlapping transcript	GO:0010627,GO:0008203,GO:0009968,GO:0007166,GO:0032870,GO:0005768,GO:0005515,GO:0005887,GO:0005794,GO:0004888,GO:0005576,GO:0051346
nDi.2.2.2.g09691	nDi.2.2.scaf01008:2313-10764	MT	FU	7.79617	30.5431	1.97001	0.00109177	mau2 chromatid cohesion factor homolog	GO:0005515,GO:0007059,GO:0007067,GO:0044428
nDi.2.2.2.g06223	nDi.2.2.scaf00213:11704-16076	MT	FU	27.7025	108.464	1.96912	0.000439997	spliced leader protein	GO:0000166
nDi.2.2.2.g07490	nDi.2.2.scaf00377:40396-45675	MT	FU	13.0606	51.1068	1.9683	0.000597157
nDi.2.2.2.g08471	nDi.2.2.scaf00576:10728-16046	MT	FU	19.2855	75.4574	1.96815	0.000436387	e3 ubiquitin-protein ligase topor	GO:0043229,GO:0005515,GO:0005524,GO:0006418,GO:0008270,GO:0004812,GO:0005737
nDi.2.2.2.g07257	nDi.2.2.scaf00338:9613-11405	MT	FU	61.604	241.023	1.96808	0.000545273	lem domain-containing protein	GO:0005635
nDi.2.2.2.g06083	nDi.2.2.scaf00199:21861-24372	MT	FU	11.5426	45.1194	1.96678	0.00571257
nDi.2.2.2.g07718	nDi.2.2.scaf00413:6887-9485	MT	FU	33.874	132.385	1.9665	0.000737619
nDi.2.2.2.g05344	nDi.2.2.scaf00137:68622-70683	MT	FU	94.855	370.192	1.96448	0.000492331	chloride intracellular channel exc-4	GO:0002064,GO:0016324,GO:0005764,GO:0006979,GO:0008289,GO:0008340,GO:0005887,GO:0005509,GO:0035150,GO:0005254,GO:0043296
nDi.2.2.2.g08884	nDi.2.2.scaf00690:19942-23880	MT	FU	7.03892	27.4551	1.96365	0.00629356	rho gtpase-activating protein 1	GO:0007165,GO:0005083,GO:0005622,GO:0043089
nDi.2.2.2.g02831	nDi.2.2.scaf00038:155433-158373	MT	FU	11.8437	46.1693	1.96281	0.00128693	bed zinc finger family protein	GO:0003677
nDi.2.2.2.g01056	nDi.2.2.scaf00009:489412-492079	MT	FU	9.5581	37.2327	1.96177	0.00263124	thioredoxin family protein	GO:0019915,GO:0040010,GO:0006898,GO:0040035,GO:0045454
nDi.2.2.2.g01239	nDi.2.2.scaf00011:496389-498560	MT	FU	29.3762	114.339	1.96059	0.00441754	arp2 3 complex 20 kd subunit	GO:0005885,GO:0005524,GO:0030674,GO:0010631,GO:0043652,GO:0009792,GO:0004835,GO:0040010,GO:0006464,GO:0016331,GO:0030041
nDi.2.2.2.g01203	nDi.2.2.scaf00011:280018-284677	MT	FU	11.6682	45.4059	1.9603	0.000497327	trehalase	GO:0004555,GO:0005991
nDi.2.2.2.g09652	nDi.2.2.scaf00989:3551-14319	MT	FU	9.64276	37.4967	1.95925	0.000443091	nuclear hormone receptor family member nhr-48	GO:0003707,GO:0005634,GO:0006355,GO:0043565,GO:0008270,GO:0043401,GO:0003700
nDi.2.2.2.g09617	nDi.2.2.scaf00972:3158-8291	MT	FU	29.468	114.579	1.95912	0.00060489	d-3-phosphoglycerate dehydrogenase	GO:0040010,GO:0000166,GO:0006564,GO:0048037,GO:0055114,GO:0009792,GO:0004617
nDi.2.2.2.g02030	nDi.2.2.scaf00023:236330-239027	MT	FU	82.8677	322.156	1.95888	0.000497327
nDi.2.2.2.g09710	nDi.2.2.scaf01017:1898-3696	MT	FU	79.5211	308.768	1.95711	0.000441887	ubiquitin carboxyl-terminal hydrolase isozyme l3	GO:0060041,GO:0005634,GO:0008233,GO:0042755,GO:0045600,GO:0004221,GO:0032869,GO:0043130,GO:0006511,GO:0007628,GO:0005739
nDi.2.2.2.g08168	nDi.2.2.scaf00507:30961-33777	MT	FU	22.6306	87.8673	1.95705	0.000524229	swim zinc finger family protein	GO:0008270
nDi.2.2.2.g07523	nDi.2.2.scaf00381:30466-33267	MT	FU	22.5501	87.5424	1.95685	0.000592715	p38 mapk	GO:0000165,GO:0005634,GO:0005524,GO:0050829,GO:0006468,GO:0006972,GO:0004713,GO:0012501,GO:0005829,GO:0045944,GO:0008134,GO:0004707,GO:0045087
nDi.2.2.2.g04455	nDi.2.2.scaf00089:90275-91979	MT	FU	18.9647	73.5358	1.95513	0.0037805
nDi.2.2.2.g02465	nDi.2.2.scaf00030:265239-269619	MT	FU	24.4772	94.8563	1.9543	0.000434526	excinuclease c subunit	GO:0006810,GO:0016358,GO:0009792,GO:0005515,GO:0005794,GO:0040011,GO:0040035,GO:0040018,GO:0007097
nDi.2.2.2.g08571	nDi.2.2.scaf00603:7281-14710	MT	FU	8.68647	33.6406	1.95336	0.000608739	ras gtpase-activating protein 1	GO:0005515,GO:0048523,GO:0005622,GO:0043547,GO:0051056,GO:0005096,GO:0005543
nDi.2.2.2.g02387	nDi.2.2.scaf00029:160758-164078	MT	FU	27.7361	107.341	1.95237	0.000417614	upf0183 protein c16orf70-like	GO:0030425,GO:0035254,GO:0043001,GO:0030672,GO:0005624,GO:0005802
nDi.2.2.2.g06439	nDi.2.2.scaf00235:33571-38205	MT	FU	52.1628	201.44	1.94926	0.000516647
nDi.2.2.2.g10423	nDi.2.2.scaf01539:1974-4471	MT	FU	8.53694	32.9252	1.9474	0.00432723
nDi.2.2.2.g00462	nDi.2.2.scaf00004:154866-158378	MT	FU	19.3806	74.7349	1.94717	0.00124162
nDi.2.2.2.g00393	nDi.2.2.scaf00003:553706-557025	MT	FU	18.503	71.3355	1.94686	0.001244
nDi.2.2.2.g04302	nDi.2.2.scaf00082:131723-136208	MT	FU	21.9452	84.5668	1.94618	0.000463664
nDi.2.2.2.g02675	nDi.2.2.scaf00034:240431-242138	MT	FU	35.5981	137.125	1.94562	0.000644594	der1-like domain member 1	GO:0019060,GO:0030970,GO:0004872,GO:0030176,GO:0030433,GO:0042288,GO:0030968
nDi.2.2.2.g02765	nDi.2.2.scaf00036:308850-312715	MT	FU	12.9409	49.8198	1.94478	0.000972878
nDi.2.2.2.g03884	nDi.2.2.scaf00067:16355-23631	MT	FU	15.1337	58.2473	1.94442	0.000530265	ski sno dac family protein	GO:0060041,GO:0014902,GO:0002089,GO:0035019,GO:0005737,GO:0021772,GO:0046811,GO:0000122,GO:0017053,GO:0003682,GO:0005667,GO:0000166,GO:0043086,GO:0060021,GO:0022011,GO:0090101,GO:0009953,GO:0060349,GO:0048147,GO:0048741,GO:0030326,GO:0043585,GO:0045944,GO:0009948,GO:0046332,GO:0060325,GO:0001843,GO:0042981
nDi.2.2.2.g10407	nDi.2.2.scaf01522:820-6021	MT	FU	11.2333	43.144	1.94138	0.00155333	riboflavin transporter 2	GO:0006898,GO:0016021,GO:0009987,GO:0005886,GO:0009792
nDi.2.2.2.g00961	nDi.2.2.scaf00008:395562-396526	MT	FU	62.0312	237.885	1.9392	0.000806552	mediator of rna polymerase ii transcription subunit 31	GO:0000003,GO:0008168,GO:0016592,GO:0001104,GO:0006355,GO:0009792,GO:0008033,GO:0032259
nDi.2.2.2.g04600	nDi.2.2.scaf00095:130890-133760	MT	FU	31.0462	118.922	1.93753	0.000662184	ras-related gtp-binding protein d-like	GO:0005634,GO:0005525,GO:0005737,GO:0009792
nDi.2.2.2.g04602	nDi.2.2.scaf00095:140079-145430	MT	FU	34.0361	130.358	1.93734	0.000592054	replication licensing factor mcm7	GO:0042325,GO:0030174,GO:0005524,GO:0006268,GO:0009792,GO:0040039,GO:0003697,GO:0005515,GO:0008283,GO:0003682,GO:0042555,GO:0005829,GO:0040035,GO:0006974,GO:0016887,GO:0000785,GO:0000910,GO:0072689,GO:0006200,GO:0010171,GO:0003678
nDi.2.2.2.g08680	nDi.2.2.scaf00631:6441-14777	MT	FU	14.6549	56.0929	1.93644	0.000434526	replication factor c (activator 1) 145kda	GO:0000003,GO:0005663,GO:0000278,GO:0005524,GO:0009792,GO:0006289,GO:0010833,GO:0003689,GO:0005515,GO:0046942,GO:0005886,GO:0040010,GO:0019222,GO:0006898,GO:0006261,GO:0071705,GO:0006767,GO:0002119,GO:0022857
nDi.2.2.2.g01127	nDi.2.2.scaf00010:287758-290848	MT	FU	9.36639	35.8444	1.93618	0.00291452	2-amino-3-ketobutyrate coenzyme a ligase	GO:0016769,GO:0009058,GO:0006520,GO:0005743,GO:0008890,GO:0030170,GO:0016874
nDi.2.2.2.g12225	nDi.2.2.scaf07828:322-569	MT	FU	158.754	607.378	1.9358	0.00298632
nDi.2.2.2.g01474	nDi.2.2.scaf00015:124973-137198	MT	FU	38.6852	147.974	1.93548	0.00203839	bromodomain adjacent to zinc finger domain protein 2b-like	GO:0005634,GO:0003677,GO:0005515,GO:0008270
nDi.2.2.2.g04617	nDi.2.2.scaf00096:97584-108444	MT	FU	20.3888	77.9753	1.93524	0.000442247	f-box only protein 11	GO:0040034,GO:0002009,GO:0016567,GO:0008078,GO:0005737,GO:0016274,GO:0009792,GO:0008406,GO:0005515,GO:0006511,GO:0005730,GO:0018996,GO:0008270,GO:0018991,GO:0035246,GO:0004842,GO:0000151,GO:0007605,GO:0010171,GO:0040007,GO:0002119
nDi.2.2.2.g04324	nDi.2.2.scaf00083:110611-114673	MT	FU	23.0954	88.0916	1.9314	0.000498087	gpi mannosyltransferase 2-like	GO:0006506,GO:0016758,GO:0016021,GO:0005789
nDi.2.2.2.g09510	nDi.2.2.scaf00925:1284-3472	MT	FU	31.5827	120.275	1.92912	0.0015774	pin2 terf1-interacting telomerase inhibitor 1	GO:0000781,GO:0005515,GO:0005730,GO:0007004,GO:0010521,GO:0003676
nDi.2.2.2.g00170	nDi.2.2.scaf00002:55627-59861	MT	FU	4.88185	18.5853	1.92866	0.00647422	trehalase family protein	GO:0004555,GO:0040007,GO:0002119,GO:0005991,GO:0009792
nDi.2.2.2.g02470	nDi.2.2.scaf00030:298892-302214	MT	FU	54.0946	205.913	1.92848	0.000478213
nDi.2.2.2.g09676	nDi.2.2.scaf01001:3290-7073	MT	FU	23.7612	90.408	1.92784	0.00050007	mrps35 protein	GO:0000003,GO:0005763,GO:0040007,GO:0043043,GO:0002119,GO:0009792
nDi.2.2.2.g06051	nDi.2.2.scaf00195:49128-53424	MT	FU	15.8092	60.1439	1.92766	0.0026004	endoprotease bli-4	GO:0004252,GO:0005634,GO:0009792,GO:0018996,GO:0019538,GO:0040011,GO:0016021,GO:0010171,GO:0040007,GO:0040002,GO:0002119
nDi.2.2.2.g07849	nDi.2.2.scaf00441:2088-17125	MT	FU	6.25768	23.7958	1.92701	0.000488336	dna polymerase epsilon catalytic subunit a-like	GO:0005634,GO:0002009,GO:0006997,GO:0003677,GO:0006260,GO:0009792,GO:0004527,GO:0003887,GO:0000166,GO:0040011,GO:0008270,GO:0040035
nDi.2.2.2.g05297	nDi.2.2.scaf00134:34229-37783	MT	FU	120.525	457.593	1.92474	0.00091523	rna-binding protein squid	GO:0000003,GO:0000166,GO:0003676
nDi.2.2.2.g08319	nDi.2.2.scaf00542:21920-23956	MT	FU	27.6773	105.072	1.92461	0.00113555	v-type proton atpase subunit d	GO:0006879,GO:0000003,GO:0008286,GO:0009792,GO:0006915,GO:0033178,GO:0015991,GO:0005515,GO:0005829,GO:0033572,GO:0040007,GO:0016471,GO:0002119,GO:0046961
nDi.2.2.2.g04357	nDi.2.2.scaf00085:19354-19720	MT	FU	482.99	1832.65	1.92387	0.000825608	heat shock protein 23	GO:0005515,GO:0005875,GO:0001666
nDi.2.2.2.g01789	nDi.2.2.scaf00019:285945-292916	MT	FU	6.97704	26.4704	1.92369	0.000706037	cre-rig-1 protein	GO:0009605,GO:0048513,GO:0048812,GO:0040011,GO:0044464,GO:0048667
nDi.2.2.2.g04980	nDi.2.2.scaf00116:72383-78973	MT	FU	37.7595	143.187	1.92298	0.000926738
nDi.2.2.2.g01234	nDi.2.2.scaf00011:471843-474192	MT	FU	20.7028	78.413	1.92127	0.00125602	dhhc zinc finger domain containing protein	GO:0008270
nDi.2.2.2.g09672	nDi.2.2.scaf00999:5977-9067	MT	FU	77.0939	291.531	1.91896	0.00069174
nDi.2.2.2.g01668	nDi.2.2.scaf00017:352035-353585	MT	FU	32.1732	121.482	1.91681	0.00158024	rna-binding protein 35a	GO:0000166,GO:0007173,GO:0009790,GO:0003676
nDi.2.2.2.g08136	nDi.2.2.scaf00501:20291-28976	MT	FU	11.1809	42.2141	1.91669	0.000970137	collagen type iv alpha-3-binding	GO:0043231,GO:0005515,GO:0035627,GO:0009987,GO:0044444,GO:0005543
nDi.2.2.2.g05181	nDi.2.2.scaf00127:55658-57697	MT	FU	72.5562	273.906	1.91651	0.000507598	cre-sut-1 protein	GO:0005634,GO:0005515,GO:0005737,GO:0009792
nDi.2.2.2.g00002	nDi.2.2.scaf00001:2930-6523	MT	FU	99.0189	373.295	1.91454	0.000842081
nDi.2.2.2.g07365	nDi.2.2.scaf00356:6369-8615	MT	FU	20.9541	78.9779	1.91421	0.00172041	synaptosomal-associated protein 29	GO:0016324,GO:0030728,GO:0009792,GO:0065002,GO:0005515,GO:0006898,GO:0040007,GO:0002119,GO:0055037,GO:0046903
nDi.2.2.2.g06089	nDi.2.2.scaf00199:48773-56900	MT	FU	7.55849	28.4727	1.91341	0.000792411	rna-binding protein 12	GO:0000166,GO:0003676
nDi.2.2.2.g02521	nDi.2.2.scaf00031:214043-216624	MT	FU	54.0115	203.304	1.9123	0.00063363	dynactin subunit 4	GO:0005856,GO:0005737
nDi.2.2.2.g07073	nDi.2.2.scaf00314:307-6468	MT	FU	16.5093	62.0937	1.91117	0.00346387	adp-ribosylation factor 6	GO:0010008,GO:0005938,GO:0060998,GO:0030866,GO:0090162,GO:0034143,GO:0008270,GO:0030838,GO:0031996,GO:0005624,GO:0031527,GO:0005769,GO:0055037,GO:0051489,GO:0031529,GO:0090004,GO:0001889,GO:0006184,GO:0048261,GO:0003676,GO:0003924,GO:0006915,GO:0006886,GO:0001726,GO:0035020,GO:0006928,GO:0007155,GO:0005794,GO:0005525,GO:0034394
nDi.2.2.2.g02506	nDi.2.2.scaf00031:141607-143960	MT	FU	29.336	110.312	1.91084	0.000669035	e3 ubiquitin-protein ligase parkin	GO:0050794,GO:0043231,GO:0008270,GO:0016881,GO:0016567,GO:0032501,GO:0044444
nDi.2.2.2.g06819	nDi.2.2.scaf00281:380-13727	MT	FU	25.0692	94.1745	1.90942	0.00174583	nuclear receptor corepressor 1	GO:0031981,GO:0003677,GO:0006355,GO:0007275,GO:0048523,GO:0043234
nDi.2.2.2.g01211	nDi.2.2.scaf00011:317204-325216	MT	FU	17.9216	67.3196	1.90933	0.000573925	e1-e2 atpase family protein	GO:0046872,GO:0005524,GO:0015662,GO:0006200,GO:0016021,GO:0006812
nDi.2.2.2.g03035	nDi.2.2.scaf00043:31206-33442	MT	FU	28.7752	108.089	1.90932	0.000760082	rab6ip1-like protein	GO:0005515
nDi.2.2.2.g02323	nDi.2.2.scaf00028:58876-62479	MT	FU	18.1605	68.1764	1.90847	0.000542879	lim domain-binding protein 2	GO:0050794,GO:0044085,GO:0000003,GO:0005634,GO:0048513,GO:0051179,GO:0003712,GO:0048518
nDi.2.2.2.g03234	nDi.2.2.scaf00047:112499-115585	MT	FU	22.7004	85.2122	1.90834	0.000841185
nDi.2.2.2.g03044	nDi.2.2.scaf00043:71248-76044	MT	FU	35.1015	131.649	1.90709	0.00067283	major facilitator superfamily protein	GO:0055085,GO:0016021
nDi.2.2.2.g09647	nDi.2.2.scaf00986:10440-15309	MT	FU	10.9171	40.944	1.90706	0.00121554	cre-rhgf-2 protein	GO:0009653,GO:0043542,GO:0005543,GO:0044424,GO:0005515,GO:0009790,GO:0035023,GO:0005089
nDi.2.2.2.g00873	nDi.2.2.scaf00007:476354-480059	MT	FU	13.0755	49.0218	1.90655	0.000776614	e3 ubiquitin-protein ligase rfwd3	GO:0005515,GO:0008270
nDi.2.2.2.g04401	nDi.2.2.scaf00086:138957-142371	MT	FU	25.6986	96.2724	1.90543	0.000824843	short chain dehydrogenase reductase family protein	GO:0000166,GO:0055114,GO:0016491
nDi.2.2.2.g08620	nDi.2.2.scaf00615:157-7108	MT	FU	9.67892	36.2565	1.90532	0.000784077	amop domain-containing protein	GO:0007160,GO:0016021
nDi.2.2.2.g04553	nDi.2.2.scaf00093:150809-154191	MT	FU	34.2368	128.202	1.9048	0.000635578	ancient ubiquitous protein 1	GO:0043231,GO:0008152,GO:0016746
nDi.2.2.2.g08582	nDi.2.2.scaf00607:984-4528	MT	FU	9.67563	36.2204	1.90438	0.00139809	tetratricopeptide repeat protein 5	GO:0005515
nDi.2.2.2.g06277	nDi.2.2.scaf00218:55048-58947	MT	FU	27.9558	104.634	1.90413	0.000582775	cellular tumor antigen p53	GO:0005634,GO:0006355,GO:0051262,GO:0003700,GO:0044212,GO:0006915
nDi.2.2.2.g01559	nDi.2.2.scaf00016:149267-151032	MT	FU	54.9377	205.568	1.90374	0.000756926	mitochondrial ribosomal	GO:0005840,GO:0002009,GO:0009792,GO:0040010,GO:0000166,GO:0006898,GO:0006412,GO:0040035,GO:0003735,GO:0002119
nDi.2.2.2.g02640	nDi.2.2.scaf00034:502-4920	MT	FU	31.3111	117.036	1.9022	0.000660761	mtss1-like protein	GO:0046847,GO:0007165,GO:0017124,GO:0008093
nDi.2.2.2.g04801	nDi.2.2.scaf00105:102847-104951	MT	FU	14.7246	55.0268	1.9019	0.00184945
nDi.2.2.2.g09458	nDi.2.2.scaf00900:1357-7208	MT	FU	23.5814	88.0616	1.90086	0.000971985	syntaxin like	GO:0006886,GO:0005484,GO:0043231,GO:0031090,GO:0044444,GO:0016192
nDi.2.2.2.g04538	nDi.2.2.scaf00093:50022-52468	MT	FU	10.0891	37.6748	1.9008	0.00815674	initiation factor 2 subunit family protein	GO:0019003,GO:0042802,GO:0032057,GO:0043434,GO:0005085,GO:0005850,GO:0050790,GO:0009408,GO:0005625,GO:0003743,GO:0005851,GO:0009749,GO:0005525
nDi.2.2.2.g09260	nDi.2.2.scaf00823:365-2795	MT	FU	12.2705	45.7909	1.89987	0.00840321	deoxyribonuclease tatd	GO:0016888,GO:0043277,GO:0006309
nDi.2.2.2.g03507	nDi.2.2.scaf00054:181255-184536	MT	FU	49.8442	185.934	1.89929	0.000565531	ulp1 protease c-terminal catalytic domain containing protein	GO:0040010,GO:0008234,GO:0006508,GO:0018991,GO:0010171,GO:0009792
nDi.2.2.2.g03633	nDi.2.2.scaf00059:25473-27774	MT	FU	8.35209	31.144	1.89875	0.0029368
nDi.2.2.2.g09173	nDi.2.2.scaf00789:13236-15358	MT	FU	48.7458	181.752	1.89862	0.000635665	#NAME?	GO:0005759,GO:0006457,GO:0051087,GO:0042803,GO:0009792,GO:0040010,GO:0006898,GO:0000774,GO:0002119
nDi.2.2.2.g05325	nDi.2.2.scaf00136:23559-24872	MT	FU	107.413	400.473	1.89854	0.000738178
nDi.2.2.2.g00941	nDi.2.2.scaf00008:268083-283369	MT	FU	32.4829	120.902	1.89609	0.00166611	abnormal cell migration family member (mig-15)	GO:0016020,GO:0023014,GO:0005524,GO:0033563,GO:0004713,GO:0040039,GO:0000160,GO:0040035,GO:0006468,GO:0000155,GO:0019915,GO:0004674,GO:0005083,GO:0006898,GO:0010171,GO:0002119
nDi.2.2.2.g05658	nDi.2.2.scaf00161:41153-42980	MT	FU	5.03525	18.7314	1.89532	0.00859148	vacuolar protein sorting-associated protein 33b	GO:0005774,GO:0051640,GO:0016043,GO:0005770,GO:0006904,GO:0019905,GO:0005764
nDi.2.2.2.g05065	nDi.2.2.scaf00121:78233-81482	MT	FU	19.3552	71.9992	1.89526	0.000670472	g-patch domain containing protein	GO:0044260,GO:0019915,GO:0005622,GO:0008270,GO:0044238,GO:0003676
nDi.2.2.2.g07108	nDi.2.2.scaf00317:36763-39494	MT	FU	29.186	108.539	1.89487	0.00167047	transcriptional adapter 1	GO:0005622,GO:0043547,GO:0051056,GO:0005096
nDi.2.2.2.g07307	nDi.2.2.scaf00347:23321-32066	MT	FU	33.931	126.109	1.89399	0.00107734	kinase suppressor of ras	GO:0000003,GO:0005524,GO:0005622,GO:0006468,GO:0004713,GO:0046872,GO:0046579,GO:0004674,GO:0001708,GO:0048856,GO:0002119,GO:0051451
nDi.2.2.2.g06055	nDi.2.2.scaf00196:13165-20802	MT	FU	29.5994	109.961	1.89336	0.000622627	cre-npp-16 protein	GO:0016246,GO:0005515
nDi.2.2.2.g10409	nDi.2.2.scaf01524:2236-6171	MT	FU	9.53422	35.39	1.89215	0.0026298	dnaj homolog subfamily c member 1 precursor	GO:0005634,GO:0003677,GO:0031072,GO:0009987
nDi.2.2.2.g01828	nDi.2.2.scaf00020:84847-86613	MT	FU	36.448	135.241	1.89162	0.00134573
nDi.2.2.2.g00248	nDi.2.2.scaf00002:688539-690289	MT	FU	26.1504	96.8028	1.88822	0.00438446
nDi.2.2.2.g03651	nDi.2.2.scaf00059:160146-161614	MT	FU	22.3891	82.8586	1.88785	0.00401222	platelet-activating factor acetylhydrolase ib gamma	GO:0016787
nDi.2.2.2.g03232	nDi.2.2.scaf00047:105163-112135	MT	FU	19.753	73.0828	1.88746	0.000602527	Microcephalin. [Brugia malayi]	GO:0005622
nDi.2.2.2.g01702	nDi.2.2.scaf00018:73365-75174	MT	FU	5.60089	20.703	1.88611	0.00536517	db module	GO:0005515
nDi.2.2.2.g00123	nDi.2.2.scaf00001:800576-805500	MT	FU	24.8155	91.7155	1.88592	0.000560893	hypothetical protein Bm1_41445 [Brugia malayi]	GO:0008270,GO:0003676
nDi.2.2.2.g05166	nDi.2.2.scaf00126:83261-84586	MT	FU	62.834	232.069	1.88494	0.00196942	nuclear transport factor 2 (ntf-2)	GO:0000003,GO:0002807,GO:0006810,GO:0005622,GO:0009792,GO:0060465,GO:0040010,GO:0018996,GO:0040011,GO:0002119
nDi.2.2.2.g04221	nDi.2.2.scaf00079:76213-77029	MT	FU	46.5065	171.758	1.88488	0.00266077
nDi.2.2.2.g05936	nDi.2.2.scaf00185:76181-78562	MT	FU	54.2286	200.236	1.88458	0.00069174	s-methyl-5 -thioadenosine phosphorylase	GO:0016763,GO:0009116
nDi.2.2.2.g03799	nDi.2.2.scaf00064:71101-74766	MT	FU	15.8764	58.6184	1.88447	0.00183696	transmembrane protein c2orf18-like	GO:0005765,GO:0008643,GO:0040010,GO:0005730,GO:0016021,GO:0005351,GO:0000139
nDi.2.2.2.g05217	nDi.2.2.scaf00129:44800-47405	MT	FU	19.3973	71.6078	1.88426	0.00113383	exosome complex exonuclease rrp45	GO:0006396,GO:0000003,GO:0006457,GO:0003723,GO:0009792,GO:0016272,GO:0040010,GO:0051082,GO:0002119
nDi.2.2.2.g04462	nDi.2.2.scaf00089:125787-133070	MT	FU	15.6067	57.6081	1.88411	0.000471595	early endosome antigen 1	GO:0043231,GO:0008270,GO:0044444,GO:0003676
nDi.2.2.2.g03397	nDi.2.2.scaf00051:93286-102561	MT	FU	20.8331	76.893	1.88398	0.000652678	e3 ubiquitin-protein ligase rnf19a	GO:0005515,GO:0008270,GO:0003676
nDi.2.2.2.g02049	nDi.2.2.scaf00023:411499-412074	MT	FU	227.201	838.425	1.88371	0.00137509	u6 snrna-associated sm-like protein lsm5	GO:0043928,GO:0006397,GO:0005634,GO:0003723,GO:0040020,GO:0046982,GO:0042127,GO:0009792,GO:0006915,GO:0005829,GO:0030529,GO:0008380
nDi.2.2.2.g01097	nDi.2.2.scaf00010:108608-114643	MT	FU	27.0015	99.5303	1.88209	0.000805963	set domain containing protein	GO:0005634,GO:0005515,GO:0008168,GO:0043170,GO:0008270,GO:0009987,GO:0032259
nDi.2.2.2.g00478	nDi.2.2.scaf00004:275337-278755	MT	FU	11.4097	42.0158	1.88067	0.00229124	cleavage stimulation factor 50 kda subunit	GO:0002009,GO:0048477,GO:0009792,GO:0040010,GO:0005515,GO:0040027,GO:0040011,GO:0006898,GO:0001703
nDi.2.2.2.g09246	nDi.2.2.scaf00818:12369-14652	MT	FU	20.709	76.2366	1.88023	0.00362854	translin	GO:0005634,GO:0003697,GO:0003729,GO:0043565,GO:0005737,GO:0032403
nDi.2.2.2.g00034	nDi.2.2.scaf00001:210236-212366	MT	FU	18.95	69.7603	1.88021	0.000934864	endonuclease exonuclease phosphatase family protein	GO:0004527,GO:0004519,GO:0046854
nDi.2.2.2.g03082	nDi.2.2.scaf00044:13471-15858	MT	FU	18.2538	67.143	1.87904	0.00365429	soluble nsf attachment protein	GO:0006886,GO:0008270,GO:0005622
nDi.2.2.2.g05619	nDi.2.2.scaf00157:81185-88133	MT	FU	11.2185	41.2502	1.87852	0.000635984	wd repeat and hmg-box dna-binding protein 1	GO:0005515
nDi.2.2.2.g07592	nDi.2.2.scaf00392:9537-17189	MT	FU	67.115	246.551	1.87718	0.00365544	ent domain containing protein	GO:0005634,GO:0043232,GO:0043234,GO:0016740,GO:0044446
nDi.2.2.2.g05528	nDi.2.2.scaf00151:34864-38307	MT	FU	82.5954	303.169	1.87599	0.0010967	protein dek	GO:0009987,GO:0005488
nDi.2.2.2.g07315	nDi.2.2.scaf00348:26074-30372	MT	FU	12.8252	47.0291	1.87457	0.00113279
nDi.2.2.2.g06450	nDi.2.2.scaf00236:34065-36079	MT	FU	23.6871	86.7673	1.87305	0.00304793	bag domain containing protein	GO:0051087
nDi.2.2.2.g08503	nDi.2.2.scaf00584:15983-21966	MT	FU	5.82507	21.3249	1.87219	0.00170196	run domain containing protein	GO:0008270
nDi.2.2.2.g05922	nDi.2.2.scaf00184:56956-65670	MT	FU	19.7328	72.114	1.86969	0.000741444	lin-48 expression abnormal family member (lex-1)	GO:0008406,GO:0005515,GO:0005524,GO:0017111,GO:0031445,GO:0009792,GO:0045132
nDi.2.2.2.g06625,nDi.2.2.2.g06626	nDi.2.2.scaf00257:21137-34115	MT	FU	10.2379	37.3827	1.86845	0.001193
nDi.2.2.2.g05540	nDi.2.2.scaf00151:87617-91994	MT	FU	19.3425	70.6202	1.86831	0.000856128	rna polymerase ii subunit a c-terminal domain phosphatase	GO:0005634,GO:0005515,GO:0004721
nDi.2.2.2.g02583	nDi.2.2.scaf00032:302276-305578	MT	FU	30.6731	111.909	1.86729	0.000756926
nDi.2.2.2.g02612	nDi.2.2.scaf00033:133222-136506	MT	FU	14.377	52.449	1.86715	0.00194884
nDi.2.2.2.g05969	nDi.2.2.scaf00188:21880-23797	MT	FU	24.2138	88.301	1.8666	0.00118716	probable o-sialoglycoprotein endopeptidase	GO:0046872,GO:0006508,GO:0004222,GO:0008033
nDi.2.2.2.g02263	nDi.2.2.scaf00027:73632-75446	MT	FU	24.5409	89.473	1.86626	0.00161485	adapter molecule crk	GO:0031532,GO:0016477,GO:0007165,GO:0043652,GO:0006915,GO:0032403
nDi.2.2.2.g07308	nDi.2.2.scaf00347:33309-34732	MT	FU	56.5755	206.185	1.86569	0.000834199	ribosomal protein l32 containing protein	GO:0000003,GO:0005840,GO:0007275,GO:0040007,GO:0048856
nDi.2.2.2.g09851	nDi.2.2.scaf01082:1818-5931	MT	FU	12.4716	45.4485	1.86558	0.00189652	protein spinster 1	GO:0055085,GO:0016021
nDi.2.2.2.g08037	nDi.2.2.scaf00480:29514-36820	MT	FU	49.9032	181.659	1.86403	0.00162275	sulfhydryl oxidase 1	GO:0016020,GO:0040010,GO:0040017,GO:0016972,GO:0055114,GO:0045454
nDi.2.2.2.g09150	nDi.2.2.scaf00782:8520-10548	MT	FU	21.4029	77.8879	1.86359	0.00455739	39s ribosomal protein l13	GO:0005840,GO:0006412,GO:0003735,GO:0009792,GO:0016491
nDi.2.2.2.g06201	nDi.2.2.scaf00210:67149-70864	MT	FU	19.2922	70.1374	1.86217	0.00100199
nDi.2.2.2.g10264	nDi.2.2.scaf01381:908-6779	MT	FU	8.38177	30.4513	1.86118	0.00167216	zinc c2h2 type family protein	GO:0005622,GO:0008270
nDi.2.2.2.g06290	nDi.2.2.scaf00219:46330-69175	MT	FU	13.8398	50.2491	1.86028	0.00226248	laminin a	GO:0002009,GO:0010950,GO:0042127,GO:0051788,GO:0040017,GO:0009792,GO:0005515,GO:0040035,GO:0005604,GO:0071711,GO:0007414,GO:0009408,GO:0006915,GO:0007155,GO:0040027,GO:0001764,GO:0006898,GO:0010171,GO:0040007
nDi.2.2.2.g03034	nDi.2.2.scaf00043:26061-29320	MT	FU	33.7866	122.625	1.85972	0.00113187	solute carrier family 35 (udp-glucuronic acid udp-n-acetylgalactosamine dual transporter) member d1	GO:0005463,GO:0002009,GO:0018991,GO:0006065,GO:0040025,GO:0030206,GO:0006805,GO:0005461,GO:0009792,GO:0015787,GO:0015789,GO:0030176
nDi.2.2.2.g01961	nDi.2.2.scaf00022:126178-130828	MT	FU	23.0784	83.7168	1.85897	0.000742599	abnormal dauer formation family member (daf-16)	GO:0000981,GO:0050829,GO:0008286,GO:0031625,GO:0005737,GO:0060537,GO:0043065,GO:0043565,GO:0043054,GO:0010564,GO:0045087,GO:0033613,GO:0043053,GO:0005634,GO:0009411,GO:0034605,GO:0046890,GO:0043620,GO:0008340,GO:0045944,GO:0002821,GO:0040007
nDi.2.2.2.g02502	nDi.2.2.scaf00031:123122-126471	MT	FU	29.0382	105.334	1.85894	0.000771272	swi snf-related matrix-associated actin-dependent regulator of chromatin subfamily b member 1	GO:0006396,GO:0003723,GO:0007474,GO:0005737,GO:0040017,GO:0045893,GO:0008586,GO:0070983,GO:0000166,GO:0040035,GO:0043044,GO:0070984,GO:0001700,GO:0008285,GO:0018991,GO:0007517,GO:0035060,GO:0000228,GO:0008544,GO:0008587,GO:0003713,GO:0006898,GO:0002119
nDi.2.2.2.g01683	nDi.2.2.scaf00017:426259-432717	MT	FU	25.0115	90.6404	1.85756	0.00069174
nDi.2.2.2.g08096	nDi.2.2.scaf00492:21084-26211	MT	FU	6.90432	24.9813	1.85528	0.0047194	activating signal cointegrator 1 complex subunit 1	GO:0003723,GO:0006355,GO:0003824,GO:0005737
nDi.2.2.2.g06155	nDi.2.2.scaf00206:35074-40920	MT	FU	63.4485	229.282	1.85347	0.0011656	mortality factor 4-like protein 1	GO:0044260,GO:0005634,GO:0044238
nDi.2.2.2.g06645,nDi.2.2.2.g06646	nDi.2.2.scaf00258:55147-60086	MT	FU	28.7588	103.801	1.85175	0.000457687
nDi.2.2.2.g01673	nDi.2.2.scaf00017:378704-381956	MT	FU	69.403	250.083	1.84934	0.00169648	ring finger-h2 protein	GO:0005515,GO:0008270
nDi.2.2.2.g02411	nDi.2.2.scaf00029:322953-327201	MT	FU	29.1538	104.998	1.84861	0.00118726	ras-related protein rab-10	GO:0001881,GO:0016020,GO:0002009,GO:0005524,GO:0006355,GO:0009792,GO:0043025,GO:0007264,GO:0040035,GO:0005769,GO:0040002,GO:0055037,GO:0005634,GO:0006184,GO:0032940,GO:0003924,GO:0006886,GO:0008340,GO:0006913,GO:0006898,GO:0005794,GO:0040018,GO:0006412,GO:0032456,GO:0005525,GO:0008134,GO:0002119
nDi.2.2.2.g06440	nDi.2.2.scaf00235:43354-46254	MT	FU	21.7924	78.413	1.84727	0.00189787	cyclin c	GO:0016592,GO:0006355,GO:0016591,GO:0000079,GO:0019901
nDi.2.2.2.g03770	nDi.2.2.scaf00063:53297-60882	MT	FU	5.96178	21.4428	1.84668	0.00462607	coelomocyte uptake defective family member (cup-5)	GO:0016020,GO:0070588,GO:0007041,GO:0030100,GO:0046331,GO:0016023,GO:0005764,GO:0008340,GO:0010877,GO:0044130,GO:0006914,GO:0005262,GO:0006874,GO:0007040
nDi.2.2.2.g06468	nDi.2.2.scaf00238:121-6418	MT	FU	22.0739	79.3885	1.84659	0.000897012	fibronectin type iii domain-containing protein 3b	GO:0005515
nDi.2.2.2.g04654	nDi.2.2.scaf00098:72832-78597	MT	FU	70.0738	251.952	1.8462	0.00484224	dis3-like exonuclease 2-like	GO:0003723,GO:0009987,GO:0004540
nDi.2.2.2.g05323	nDi.2.2.scaf00136:4683-7891	MT	FU	23.7256	85.2394	1.84507	0.00112926
nDi.2.2.2.g01501	nDi.2.2.scaf00015:315894-317963	MT	FU	21.6686	77.7989	1.84415	0.00179442	wd repeat-containing protein 55	GO:0040010,GO:0005515,GO:0006898,GO:0040035
nDi.2.2.2.g02648	nDi.2.2.scaf00034:39543-43956	MT	FU	26.298	94.3977	1.8438	0.000854827	transcription initiation factor tfiid subunit 5	GO:0004402,GO:0006355,GO:0016573,GO:0005669,GO:0044212,GO:0046983,GO:0006413,GO:0033276,GO:0003743,GO:0005730,GO:0015629,GO:0006367,GO:0003700
nDi.2.2.2.g08962	nDi.2.2.scaf00715:1309-14524	MT	FU	42.2797	151.696	1.84315	0.00664866	ubiquitin carboxyl-terminal hydrolase 37	GO:0006511,GO:0006508,GO:0008233,GO:0004221
nDi.2.2.2.g00283	nDi.2.2.scaf00002:952746-967910	MT	FU	47.5324	170.468	1.84252	0.00272547	gata zinc finger family protein	GO:0009786,GO:0002009,GO:0006355,GO:0009792,GO:0030334,GO:0007163,GO:0043565,GO:0008270,GO:0000118,GO:0003700,GO:0007498,GO:0018991,GO:0031581,GO:0007155,GO:0008544,GO:0008340,GO:0040010,GO:0045138,GO:0001708,GO:0010171,GO:0016055,GO:0002119
nDi.2.2.2.g05638	nDi.2.2.scaf00159:57284-57933	MT	FU	475.04	1702.96	1.84192	0.00115922
nDi.2.2.2.g05806	nDi.2.2.scaf00174:48281-53225	MT	FU	25.7682	92.3543	1.84159	0.00092748	peptidyl-trna hydrolase 2	GO:0040010,GO:0031966,GO:0004045
nDi.2.2.2.g07346	nDi.2.2.scaf00353:38918-45730	MT	FU	18.5206	66.37	1.8414	0.000709139	bromodomain-containing protein 8	GO:0035267,GO:0043968,GO:0007166,GO:0006357,GO:0004887,GO:0005515,GO:0043967,GO:0005730,GO:0005739
nDi.2.2.2.g10634	nDi.2.2.scaf01821:254-4046	MT	FU	10.0722	36.0485	1.83956	0.00177895	domain-containing protein	GO:0005100,GO:0008105,GO:0007165,GO:0010470,GO:0005622,GO:0030054,GO:0032321,GO:0005543
nDi.2.2.2.g04387	nDi.2.2.scaf00086:55528-58050	MT	FU	15.4556	55.3048	1.83927	0.0033555
nDi.2.2.2.g02783,nDi.2.2.2.g02784	nDi.2.2.scaf00037:128225-131113	MT	FU	45.569	163.05	1.83919	4.35674e-05
nDi.2.2.2.g01223	nDi.2.2.scaf00011:410473-414143	MT	FU	21.6481	77.3808	1.83773	0.0016516	zinc transporter zip13 precursor	GO:0016020,GO:0055085,GO:0046873,GO:0044444,GO:0006829
nDi.2.2.2.g07581	nDi.2.2.scaf00391:8147-11254	MT	FU	15.8051	56.3834	1.83488	0.00296754
nDi.2.2.2.g08184	nDi.2.2.scaf00510:12430-15116	MT	FU	26.0084	92.6966	1.83354	0.00264958	high mobility group protein 20a	GO:0003677
nDi.2.2.2.g04941	nDi.2.2.scaf00113:59803-60919	MT	FU	119.455	425.522	1.83277	0.0029368
nDi.2.2.2.g08116	nDi.2.2.scaf00496:14540-17410	MT	FU	40.4447	144.034	1.83239	0.000982726
nDi.2.2.2.g06924	nDi.2.2.scaf00293:30703-34168	MT	FU	19.7546	70.3147	1.83164	0.00244742	briggsae cbr-jamp-1 protein	GO:0046486,GO:0050789,GO:0044281
nDi.2.2.2.g04749	nDi.2.2.scaf00102:98763-112891	MT	FU	10.6363	37.8242	1.83032	0.00260461	isoform b	GO:0003677
nDi.2.2.2.g07524	nDi.2.2.scaf00381:34209-39088	MT	FU	21.769	77.3712	1.82952	0.00117374	inner nuclear membrane protein man1	GO:0030514,GO:0005515,GO:0030512,GO:0032926,GO:0005639
nDi.2.2.2.g03733	nDi.2.2.scaf00062:25743-28445	MT	FU	26.8739	95.3981	1.82775	0.00175815	ribonuclease h2 subunit b	GO:0005634
nDi.2.2.2.g03845	nDi.2.2.scaf00065:169313-172788	MT	FU	16.3896	58.1626	1.82731	0.00108278	ornithine decarboxylase	GO:0003824,GO:0006596
nDi.2.2.2.g03984	nDi.2.2.scaf00070:112317-113249	MT	FU	47.7397	169.413	1.82728	0.0030622	dna polymerase epsilon subunit 3	GO:0005515,GO:0043966,GO:0005671,GO:0006260,GO:0043565,GO:0016779
nDi.2.2.2.g05780	nDi.2.2.scaf00172:57502-63530	MT	FU	10.9181	38.7438	1.82724	0.00234115	hypothetical protein Bm1_43075 [Brugia malayi]	GO:0009792
nDi.2.2.2.g05900	nDi.2.2.scaf00183:1867-3923	MT	FU	11.1808	39.6584	1.8266	0.00819937	n-acetyltransferase esco2-like	GO:0043229,GO:0008152,GO:0009987
nDi.2.2.2.g07874	nDi.2.2.scaf00446:9571-15788	MT	FU	16.1826	57.382	1.82616	0.00121737	ubx domain-containing protein 7	GO:0005515
nDi.2.2.2.g08857	nDi.2.2.scaf00681:18525-21578	MT	FU	10.8567	38.4962	1.82613	0.00899422	mitochondrial carrier homolog 2	GO:0006810,GO:0016021,GO:0005739
nDi.2.2.2.g08700	nDi.2.2.scaf00637:6762-25596	MT	FU	27.7338	98.2379	1.82463	0.00156498	leucine-rich repeat and calponiny domain-containing protein 3	GO:0005515,GO:0005938,GO:0032154
nDi.2.2.2.g08926	nDi.2.2.scaf00703:8674-20006	MT	FU	229.822	814.041	1.82459	0.00822937	solute carrier family 2	GO:0008643,GO:0055085,GO:0016021,GO:0022891
nDi.2.2.2.g08936	nDi.2.2.scaf00707:9104-10722	MT	FU	50.8483	180.029	1.82396	0.00130073
nDi.2.2.2.g04094	nDi.2.2.scaf00074:32759-40932	MT	FU	6.73801	23.8557	1.82394	0.0019611	voltage-gated potassium eag - elegans egl-2 ortholog	GO:0023014,GO:0007629,GO:0006355,GO:0048150,GO:0000160,GO:0042066,GO:0008016,GO:0008076,GO:0007608,GO:0007619,GO:0055085,GO:0006813,GO:0005249,GO:0005634,GO:0007612,GO:0007417,GO:0004879,GO:0005488,GO:0000155
nDi.2.2.2.g00929	nDi.2.2.scaf00008:188540-190494	MT	FU	33.1304	117.232	1.82315	0.00114693
nDi.2.2.2.g06129	nDi.2.2.scaf00203:43107-55034	MT	FU	19.6134	69.3732	1.82254	0.000964242
nDi.2.2.2.g04970	nDi.2.2.scaf00115:101590-104920	MT	FU	15.3301	54.1922	1.82172	0.00474892	pyrroline-5-carboxylate reductase family protein	GO:0006561,GO:0016616,GO:0000166,GO:0055114,GO:0004735
nDi.2.2.2.g05968	nDi.2.2.scaf00188:17331-19387	MT	FU	37.3887	132.139	1.82138	0.00151843	transmembrane protein 55b-like	GO:0019887,GO:0005956,GO:0016021
nDi.2.2.2.g07028	nDi.2.2.scaf00307:21151-25241	MT	FU	17.7878	62.8572	1.82119	0.00105481	ring canal kelch homolog	GO:0019915,GO:0005515
nDi.2.2.2.g01981,nDi.2.2.2.g01982	nDi.2.2.scaf00022:336121-349335	MT	FU	23.3944	82.6365	1.82062	9.42452e-07
nDi.2.2.2.g00124	nDi.2.2.scaf00001:805857-808139	MT	FU	42.2333	149.17	1.8205	0.00107962	nucleoporin nup43	GO:0005515
nDi.2.2.2.g01318	nDi.2.2.scaf00013:93427-97695	MT	FU	25.0682	88.4778	1.81946	0.00124431	wd repeat-containing protein 75	GO:0005515
nDi.2.2.2.g03186	nDi.2.2.scaf00046:56143-60645	MT	FU	7.36235	25.9565	1.81786	0.00485513	cell cycle checkpoint protein rad17	GO:0005634,GO:0006281,GO:0050789,GO:0007049
nDi.2.2.2.g06607	nDi.2.2.scaf00255:8704-19910	MT	FU	9.30316	32.7462	1.81554	0.00111272	protein isoform a	GO:0002119
nDi.2.2.2.g07450	nDi.2.2.scaf00370:37975-41098	MT	FU	44.779	157.569	1.81509	0.00114396
nDi.2.2.2.g07648	nDi.2.2.scaf00402:27179-36325	MT	FU	37.7694	132.834	1.81433	0.00167225	cullin family protein	GO:0080008,GO:0006511,GO:0031625,GO:0048518,GO:0051246
nDi.2.2.2.g03369	nDi.2.2.scaf00050:138927-140542	MT	FU	22.309	78.4535	1.81421	0.00228861	subfamily member 17	GO:0006457,GO:0031072,GO:0000166,GO:0051082,GO:0003676
[truncated: 1,050 more rows]

## Sheet: FBW v FI
Gene	Locus	Sample 1	Sample 2	Value 1	Value 2	log2(fold_change)	q Value	Annotation	GO terms
[truncated: 387 more rows]

## Sheet: MBW v MI
Gene	Locus	Sample 1	Sample 2	Value 1	Value 2	log2(fold_change)	q Value	Annotation	GO terms
[truncated: 1,110 more rows]

## Sheet: FH v FBWFUFI
Gene	Locus	Sample 1	Sample 2	Value 1	Value 2	log2(fold_change)	q Value	Annotation	GO terms
[truncated: 1,558 more rows]

[truncated: 2 more sheets: FBW v FU, MBW v MT]
