# Supplementary material for: Tissue-specific transcriptomics and proteomics of a filarial nematode and its Wolbachia endosymbiont
Source: BMC Genomics. 2015 Nov 11;16:920. doi: 10.1186/s12864-015-2083-2 (PMC4642636; doi:10.1186/s12864-015-2083-2)
Supplement: Additional file 9: — Table S5. List of D. immitis genes that are significantly (q < 0.01) differentially expressed between various D. immitis tissues. (XLSX 998 kb) [file 12864_2015_2083_MOESM9_ESM.xlsx]

## Sheet: FBW v MBW
Gene Annotation	Gene Locus	Sample 1	Sample 2	Value 1	Value 2	p Value	q Value	Significant
hypothetical protein	wDi22.scaf1:194312-194490	wDiFBW	wDiMBW	0	966.46	0.00105	0.0030951	yes
hypothetical protein	wDi22.scaf1:664843-665048	wDiFBW	wDiMBW	0	554.921	0.00105	0.0030951	yes
hypothetical protein	wDi22.scaf1:494277-494395	wDiFBW	wDiMBW	0	4510.31	0.00025	0.000806004	yes
hypothetical protein	wDi22.scaf1:758126-758241	wDiFBW	wDiMBW	0	8744.92	5e-05	0.000172663	yes
hypothetical protein	wDi22.scaf1:877695-877858	wDiFBW	wDiMBW	0	1238.58	0.00025	0.000806004	yes
Periplasmic divalent cation tolerance protein cutA	wDi22.scaf1:520375-520774	wDiFBW	wDiMBW	159.546	9409.47	0.00125	0.00361238	yes
Tyrosine recombinase XerD,hypothetical protein	wDi22.scaf1:393548-394696	wDiFBW	wDiMBW	60.126	679.142	5e-05	0.000172663	yes
NADH-ubiquinone oxidoreductase chain E (EC 1.6.5.3),hypothetical protein,tRNA-guanine transglycosylase (EC 2.4.2.29)	wDi22.scaf1:878482-880290	wDiFBW	wDiMBW	146.364	1254.27	5e-05	0.000172663	yes
cytochrome c-1	wDi22.scaf1:765409-765938	wDiFBW	wDiMBW	941.823	5360.47	5e-05	0.000172663	yes
hypothetical protein	wDi22.scaf1:898768-899789	wDiFBW	wDiMBW	132.473	565.216	5e-05	0.000172663	yes
Porphobilinogen synthase (EC 4.2.1.24)	wDi22.scaf1:243655-244652	wDiFBW	wDiMBW	66.7058	267.928	0.0002	0.000662596	yes
Inactive homolog of metal-dependent proteases2C putative molecular chaperone,hypothetical protein	wDi22.scaf1:139004-139766	wDiFBW	wDiMBW	253.956	987.806	0.002	0.00548403	yes
Thioredoxin	wDi22.scaf1:149890-150215	wDiFBW	wDiMBW	1193.51	4237.83	5e-05	0.000172663	yes
conserved hypothetical protein	wDi22.scaf1:473972-476877	wDiFBW	wDiMBW	18.95	66.4104	0.00045	0.0014239	yes
GTP-binding and nucleic acid-binding protein YchF	wDi22.scaf1:603964-605066	wDiFBW	wDiMBW	54.5052	188.267	0.0003	0.000957917	yes
Phosphoribosylformylglycinamidine synthase2C PurS subunit (EC 6.3.5.3) / Phosphoribosylformylglycinamidine synthase2C synthetase subunit (EC 6.3.5.3)	wDi22.scaf1:333704-336747	wDiFBW	wDiMBW	73.2095	231.052	0.0007	0.00211091	yes
2-hydroxymuconic semialdehyde hydrolase (EC 3.1.1.-)	wDi22.scaf1:764653-765407	wDiFBW	wDiMBW	152.345	480.235	0.0001	0.000338741	yes
Ribonuclease D (EC 3.1.26.3)	wDi22.scaf1:691805-693577	wDiFBW	wDiMBW	38.1392	113.498	0.00335	0.00899926	yes
ZINC PROTEASE (EC 3.4.99.-),zinc protease	wDi22.scaf1:903470-906441	wDiFBW	wDiMBW	58.9637	169.447	0.0028	0.00754052	yes
Inner membrane protein of type IV secretion of T-DNA complex2C VirB6	wDi22.scaf1:783264-788616	wDiFBW	wDiMBW	42.2616	121	0.0003	0.000957917	yes
Parvulin-like peptidyl-prolyl isomerase	wDi22.scaf1:90628-91760	wDiFBW	wDiMBW	54.0552	146.778	0.00255	0.00692479	yes
FIG005935: membrane protein	wDi22.scaf1:640372-641096	wDiFBW	wDiMBW	527.203	1407.42	0.00145	0.00416899	yes
tRNA uridine 5-carboxymethylaminomethyl modification enzyme GidA	wDi22.scaf1:287341-289256	wDiFBW	wDiMBW	35.907	95.4043	0.0022	0.0060121	yes
Methionyl-tRNA synthetase (EC 6.1.1.10)	wDi22.scaf1:508875-510412	wDiFBW	wDiMBW	76.2691	197.724	0.00075	0.00225958	yes
18K peptidoglycan-associated outer membrane lipoprotein%3B Peptidoglycan-associated lipoprotein precursor%3B Outer membrane protein P6%3B OmpA/MotB precursor	wDi22.scaf1:803333-803817	wDiFBW	wDiMBW	757.776	1950.08	0.0012	0.00347098	yes
FIG01207721: hypothetical protein	wDi22.scaf1:285013-285386	wDiFBW	wDiMBW	442.902	1060.13	0.0028	0.00754052	yes
ATP synthase beta chain (EC 3.6.3.14)	wDi22.scaf1:738783-740158	wDiFBW	wDiMBW	166.603	394.311	0.00145	0.00416899	yes
Adenylate kinase (EC 2.7.4.3),Preprotein translocase secY subunit (TC 3.A.5.1.1)	wDi22.scaf1:645954-647931	wDiFBW	wDiMBW	82.174	194.126	0.0035	0.00937115	yes
ankyrin repeat domain protein	wDi22.scaf1:685594-686738	wDiFBW	wDiMBW	165.366	388.69	0.00125	0.00361238	yes
Leucyl-tRNA synthetase (EC 6.1.1.4)	wDi22.scaf1:706715-709257	wDiFBW	wDiMBW	29.5012	68.4277	0.00355	0.00950307	yes
Cold shock protein CspA	wDi22.scaf1:210774-211030	wDiFBW	wDiMBW	2955.04	6741.39	0.00325	0.00873606	yes
Ubiquinol-cytochrome C reductase iron-sulfur subunit (EC 1.10.2.2)	wDi22.scaf1:91806-92407	wDiFBW	wDiMBW	255.555	580.757	0.0023	0.00627744	yes
Cytochrome c oxidase polypeptide I (EC 1.9.3.1)	wDi22.scaf1:470741-472293	wDiFBW	wDiMBW	96.427	213.023	0.00245	0.0066616	yes

## Sheet: FI v MI
Gene Annotation	Gene Locus	Sample 1	Sample 2	Value 1	Value 2	p Value	q Value	Significant
ATP synthase beta chain (EC 3.6.3.14)	wDi22.scaf1:738783-740158	wDiFI	wDiMI	2282.9	788.695	5e-05	0.000172663	yes
hypothetical protein	wDi22.scaf1:898768-899789	wDiFI	wDiMI	2184.57	1130.54	5e-05	0.000172663	yes
Intramembrane protease RasP/YluC2C implicated in cell division based on FtsL cleavage	wDi22.scaf1:55965-57091	wDiFI	wDiMI	1934.71	1001.75	5e-05	0.000172663	yes
DNA-directed RNA polymerase beta subunit (EC 2.7.7.6) / DNA-directed RNA polymerase beta' subunit (EC 2.7.7.6)	wDi22.scaf1:214018-222542	wDiFI	wDiMI	640.759	554.921	0.0022	0.0060121	yes
Phosphate transport system permease protein PstA (TC 3.A.1.7.1),Phosphoribosylformylglycinamidine synthase2C glutamine amidotransferase subunit (EC 6.3.5.3)	wDi22.scaf1:7325-9377	wDiFI	wDiMI	845.755	0	5e-05	0.000172663	yes
NADH dehydrogenase subunit 5,Signal recognition particle2C subunit Ffh SRP54 (TC 3.A.5.1.1)	wDi22.scaf1:64406-67283	wDiFI	wDiMI	781.044	0	5e-05	0.000172663	yes
ATP-dependent DNA helicase UvrD/PcrA	wDi22.scaf1:151015-152933	wDiFI	wDiMI	519.336	0	5e-05	0.000172663	yes
Cold-shock DEAD-box protein A	wDi22.scaf1:211081-212306	wDiFI	wDiMI	873.196	0	5e-05	0.000172663	yes
Aconitate hydratase (EC 4.2.1.3)	wDi22.scaf1:248054-250659	wDiFI	wDiMI	370.494	0	5e-05	0.000172663	yes
Transcription termination protein NusA	wDi22.scaf1:254914-256478	wDiFI	wDiMI	1964.72	0	5e-05	0.000172663	yes
Transcription termination factor Rho	wDi22.scaf1:263560-264977	wDiFI	wDiMI	734.533	0	5e-05	0.000172663	yes
hypothetical protein	wDi22.scaf1:354113-354249	wDiFI	wDiMI	188354	0	5e-05	0.000172663	yes
ATP-dependent Clp protease proteolytic subunit (EC 3.4.21.92)	wDi22.scaf1:386640-387241	wDiFI	wDiMI	2259.41	0	5e-05	0.000172663	yes
Cytochrome c oxidase polypeptide I (EC 1.9.3.1)	wDi22.scaf1:470741-472293	wDiFI	wDiMI	660.755	0	5e-05	0.000172663	yes
Ribonuclease HI (EC 3.1.26.4)	wDi22.scaf1:473380-473819	wDiFI	wDiMI	3843.46	0	5e-05	0.000172663	yes
conserved hypothetical protein	wDi22.scaf1:473972-476877	wDiFI	wDiMI	329.283	0	5e-05	0.000172663	yes
Heat shock protein 60 family chaperone GroEL	wDi22.scaf1:517494-519147	wDiFI	wDiMI	5207.26	0	5e-05	0.000172663	yes
YrbA protein	wDi22.scaf1:570722-570942	wDiFI	wDiMI	24976.1	0	5e-05	0.000172663	yes
hypothetical protein	wDi22.scaf1:637911-638561	wDiFI	wDiMI	2642.62	0	5e-05	0.000172663	yes
Alkyl hydroperoxide reductase subunit C-like protein,Thioredoxin reductase (EC 1.8.1.9),hypothetical protein	wDi22.scaf1:670631-672283	wDiFI	wDiMI	1179.31	0	5e-05	0.000172663	yes
Cell division protein FtsJ / Ribosomal RNA large subunit methyltransferase E (EC 2.1.1.-)	wDi22.scaf1:681400-681920	wDiFI	wDiMI	2845.86	0	5e-05	0.000172663	yes
Cell division protein FtsA	wDi22.scaf1:701958-703207	wDiFI	wDiMI	853.066	0	5e-05	0.000172663	yes
FIG01208253: hypothetical protein,Inner membrane protein of type IV secretion of T-DNA complex2C VirB6	wDi22.scaf1:788852-792655	wDiFI	wDiMI	2055.46	0	5e-05	0.000172663	yes
hypothetical protein	wDi22.scaf1:814464-815248	wDiFI	wDiMI	1541.66	0	5e-05	0.000172663	yes
CDP-diacylglycerol--serine O-phosphatidyltransferase (EC 2.7.8.8),Phosphatidylserine decarboxylase (EC 4.1.1.65)	wDi22.scaf1:888084-889545	wDiFI	wDiMI	1827.11	0	5e-05	0.000172663	yes
Uroporphyrinogen III decarboxylase (EC 4.1.1.37)	wDi22.scaf1:1114-2162	wDiFI	wDiMI	1057.18	0	5e-05	0.000172663	yes
Glucosamine--fructose-6-phosphate aminotransferase [isomerizing] (EC 2.6.1.16)	wDi22.scaf1:40143-41965	wDiFI	wDiMI	550.224	0	5e-05	0.000172663	yes
Ubiquinol-cytochrome C reductase iron-sulfur subunit (EC 1.10.2.2)	wDi22.scaf1:91806-92407	wDiFI	wDiMI	2259.41	0	5e-05	0.000172663	yes
Ribonucleotide reductase of class Ia (aerobic)2C beta subunit (EC 1.17.4.1)	wDi22.scaf1:147053-148050	wDiFI	wDiMI	1125.51	0	5e-05	0.000172663	yes
NADH-ubiquinone oxidoreductase chain F (EC 1.6.5.3)	wDi22.scaf1:160672-161948	wDiFI	wDiMI	831.501	0	5e-05	0.000172663	yes
NADH-ubiquinone oxidoreductase chain D (EC 1.6.5.3)	wDi22.scaf1:181661-182466	wDiFI	wDiMI	1487.44	0	5e-05	0.000172663	yes
SSU ribosomal protein S12p (S23e)	wDi22.scaf1:229520-229896	wDiFI	wDiMI	10550.9	0	5e-05	0.000172663	yes
Cytosol aminopeptidase PepA (EC 3.4.11.1)	wDi22.scaf1:265079-266346	wDiFI	wDiMI	838.567	0	5e-05	0.000172663	yes
LSU ribosomal protein L36p	wDi22.scaf1:267565-267811	wDiFI	wDiMI	236308	0	5e-05	0.000172663	yes
Alpha/beta hydrolase	wDi22.scaf1:294129-294829	wDiFI	wDiMI	1804.83	0	5e-05	0.000172663	yes
Adenylosuccinate synthetase (EC 6.3.4.4)	wDi22.scaf1:594020-595329	wDiFI	wDiMI	806.58	0	5e-05	0.000172663	yes
Predicted glutamine amidotransferases	wDi22.scaf1:615108-616108	wDiFI	wDiMI	2242.48	0	5e-05	0.000172663	yes
Dihydrolipoamide dehydrogenase of 2-oxoglutarate dehydrogenase (EC 1.8.1.4),PQQ enzyme repeat family protein	wDi22.scaf1:674035-676527	wDiFI	wDiMI	751.31	0	5e-05	0.000172663	yes
Pentapeptide repeat domain protein	wDi22.scaf1:683736-685549	wDiFI	wDiMI	553.31	0	5e-05	0.000172663	yes
NADH-ubiquinone oxidoreductase chain G (EC 1.6.5.3),NADH-ubiquinone oxidoreductase chain H (EC 1.6.5.3)	wDi22.scaf1:694332-697391	wDiFI	wDiMI	482.121	0	5e-05	0.000172663	yes
Peptide deformylase (EC 3.5.1.88),Uracil-DNA glycosylase2C family 4	wDi22.scaf1:700496-701815	wDiFI	wDiMI	1525.77	0	5e-05	0.000172663	yes
Lysyl-tRNA synthetase (class I) (EC 6.1.1.6)	wDi22.scaf1:776332-777911	wDiFI	wDiMI	647.743	0	5e-05	0.000172663	yes
UDP-N-acetylmuramoylalanine--D-glutamate ligase (EC 6.3.2.9)	wDi22.scaf1:795308-796653	wDiFI	wDiMI	781.044	0	5e-05	0.000172663	yes
Transcriptional regulatory protein basR/pmrA	wDi22.scaf1:823822-824594	wDiFI	wDiMI	1574.46	0	5e-05	0.000172663	yes
FIG01207903: hypothetical protein	wDi22.scaf1:841438-846790	wDiFI	wDiMI	699.823	0	5e-05	0.000172663	yes
Isoleucyl-tRNA synthetase (EC 6.1.1.5)	wDi22.scaf1:846848-850110	wDiFI	wDiMI	290.792	0	5e-05	0.000172663	yes
Dihydroorotase (EC 3.5.2.3),hypothetical protein	wDi22.scaf1:855069-856461	wDiFI	wDiMI	826.856	0	5e-05	0.000172663	yes
Phosphoribosylamine--glycine ligase (EC 6.3.4.13)	wDi22.scaf1:910977-912250	wDiFI	wDiMI	833.843	0	5e-05	0.000172663	yes
L-Proline/Glycine betaine transporter ProP	wDi22.scaf1:169613-170835	wDiFI	wDiMI	1751.56	4536.31	5e-05	0.000172663	yes
Chaperone protein DnaK	wDi22.scaf1:421125-423046	wDiFI	wDiMI	518.426	2151.42	5e-05	0.000172663	yes
ClpB protein	wDi22.scaf1:370493-373056	wDiFI	wDiMI	377.101	1565.85	5e-05	0.000172663	yes
hypothetical protein	wDi22.scaf1:69040-69407	wDiFI	wDiMI	0	5659.62	5e-05	0.000172663	yes
4-hydroxy-3-methylbut-2-enyl diphosphate reductase (EC 1.17.1.2)	wDi22.scaf1:70937-71755	wDiFI	wDiMI	0	2896.87	5e-05	0.000172663	yes
Signal peptidase I (EC 3.4.21.89)	wDi22.scaf1:111275-114645	wDiFI	wDiMI	0	3341	5e-05	0.000172663	yes
SSU ribosomal protein S16p	wDi22.scaf1:117536-117858	wDiFI	wDiMI	0	7709.18	5e-05	0.000172663	yes
Heat shock protein GrpE	wDi22.scaf1:118905-119473	wDiFI	wDiMI	0	2538.49	5e-05	0.000172663	yes
Tryptophanyl-tRNA synthetase (EC 6.1.1.2)	wDi22.scaf1:119484-120484	wDiFI	wDiMI	0	1160.37	5e-05	0.000172663	yes
Threonyl-tRNA synthetase (EC 6.1.1.3)	wDi22.scaf1:167027-168930	wDiFI	wDiMI	0	543.555	5e-05	0.000172663	yes
N-acetylglucosamine-1-phosphate uridyltransferase (EC 2.7.7.23) / Glucosamine-1-phosphate N-acetyltransferase (EC 2.3.1.157)	wDi22.scaf1:190014-191152	wDiFI	wDiMI	0	988.879	5e-05	0.000172663	yes
LSU ribosomal protein L25p,Peptidyl-tRNA hydrolase (EC 3.1.1.29)	wDi22.scaf1:192848-194012	wDiFI	wDiMI	0	4518.03	5e-05	0.000172663	yes
DNA mismatch repair protein MutL	wDi22.scaf1:205866-207742	wDiFI	wDiMI	0	552.334	5e-05	0.000172663	yes
type I secretion system ATPase	wDi22.scaf1:235820-237564	wDiFI	wDiMI	0	599.684	5e-05	0.000172663	yes
Single-stranded DNA-binding protein	wDi22.scaf1:241401-241876	wDiFI	wDiMI	0	3410.45	5e-05	0.000172663	yes
Translation initiation factor 2	wDi22.scaf1:256486-258806	wDiFI	wDiMI	0	436.424	5e-05	0.000172663	yes
NADH-ubiquinone oxidoreductase chain K (EC 1.6.5.3),NADH-ubiquinone oxidoreductase chain L (EC 1.6.5.3),NADH-ubiquinone oxidoreductase chain M (EC 1.6.5.3)	wDi22.scaf1:275120-278569	wDiFI	wDiMI	0	558.346	5e-05	0.000172663	yes
Polyribonucleotide nucleotidyltransferase (EC 2.7.7.8)	wDi22.scaf1:298705-300974	wDiFI	wDiMI	0	1341.61	5e-05	0.000172663	yes
Iojap protein	wDi22.scaf1:310200-310531	wDiFI	wDiMI	0	7198.57	5e-05	0.000172663	yes
DNA polymerase III subunits gamma and tau (EC 2.7.7.7)	wDi22.scaf1:321115-322643	wDiFI	wDiMI	0	697.537	5e-05	0.000172663	yes
32C4-dihydroxy-2-butanone 4-phosphate synthase / GTP cyclohydrolase II (EC 3.5.4.25)	wDi22.scaf1:343213-344297	wDiFI	wDiMI	0	1049.58	5e-05	0.000172663	yes
Inner membrane protein forms channel for type IV secretion of T-DNA complex (VirB10)	wDi22.scaf1:345852-347335	wDiFI	wDiMI	0	722.084	5e-05	0.000172663	yes
Coupling protein VirD42C ATPase required for T-DNA transfer	wDi22.scaf1:348356-350397	wDiFI	wDiMI	0	3519.01	5e-05	0.000172663	yes
DNA polymerase III alpha subunit (EC 2.7.7.7)	wDi22.scaf1:409277-412614	wDiFI	wDiMI	0	294.745	5e-05	0.000172663	yes
LSU ribosomal protein L27p	wDi22.scaf1:426233-426504	wDiFI	wDiMI	0	12348.1	5e-05	0.000172663	yes
Cystathionine beta-lyase (EC 4.4.1.8)	wDi22.scaf1:432240-433423	wDiFI	wDiMI	0	943.414	5e-05	0.000172663	yes
Pyruvate dehydrogenase E1 component alpha subunit (EC 1.2.4.1)	wDi22.scaf1:451025-452010	wDiFI	wDiMI	0	4730.67	5e-05	0.000172663	yes
ATP synthase alpha chain (EC 3.6.3.14),ATP synthase delta chain (EC 3.6.3.14)	wDi22.scaf1:461672-463772	wDiFI	wDiMI	0	689.721	5e-05	0.000172663	yes
Zinc metalloprotease (EC 3.4.24.-)	wDi22.scaf1:465004-466286	wDiFI	wDiMI	0	10281	5e-05	0.000172663	yes
Secretion protein2C HlyD family	wDi22.scaf1:467803-469247	wDiFI	wDiMI	0	744.799	5e-05	0.000172663	yes
2-oxoglutarate dehydrogenase E1 component (EC 1.2.4.2)	wDi22.scaf1:582946-585608	wDiFI	wDiMI	0	375.694	5e-05	0.000172663	yes
Phosphomannomutase (EC 5.4.2.8)	wDi22.scaf1:628999-630353	wDiFI	wDiMI	0	803.101	5e-05	0.000172663	yes
C4-type zinc finger protein2C DksA/TraR family	wDi22.scaf1:682684-683069	wDiFI	wDiMI	0	5103.69	5e-05	0.000172663	yes
Inosine-5'-monophosphate dehydrogenase (EC 1.1.1.205)	wDi22.scaf1:698935-700097	wDiFI	wDiMI	0	964.099	5e-05	0.000172663	yes
Glutamyl-tRNA synthetase (EC 6.1.1.17)	wDi22.scaf1:718163-719526	wDiFI	wDiMI	0	796.863	5e-05	0.000172663	yes
NADH:ubiquinone oxidoreductase 17.2 kD subunit	wDi22.scaf1:727060-727391	wDiFI	wDiMI	0	7198.57	5e-05	0.000172663	yes
Acyl-phosphate:glycerol-3-phosphate O-acyltransferase PlsY	wDi22.scaf1:892462-893045	wDiFI	wDiMI	0	4875.9	5e-05	0.000172663	yes
UDP-N-acetylmuramate--alanine ligase (EC 6.3.2.8)	wDi22.scaf1:15134-16593	wDiFI	wDiMI	0	735.896	5e-05	0.000172663	yes
Cell division protein FtsK	wDi22.scaf1:47110-49232	wDiFI	wDiMI	0	481.483	5e-05	0.000172663	yes
Ferric iron ABC transporter2C permease protein	wDi22.scaf1:77988-79426	wDiFI	wDiMI	0	748.421	5e-05	0.000172663	yes
Glutathione-regulated potassium-efflux system protein KefKL	wDi22.scaf1:85814-87534	wDiFI	wDiMI	0	609.18	5e-05	0.000172663	yes
DNA gyrase subunit A (EC 5.99.1.3)	wDi22.scaf1:92510-95214	wDiFI	wDiMI	0	369.382	5e-05	0.000172663	yes
Dihydrolipoamide acetyltransferase component of pyruvate dehydrogenase complex (EC 2.3.1.12)	wDi22.scaf1:123666-124933	wDiFI	wDiMI	0	868.846	5e-05	0.000172663	yes
Metallo-beta-lactamase family protein2C RNA-specific	wDi22.scaf1:163677-165329	wDiFI	wDiMI	0	691.271	5e-05	0.000172663	yes
LSU ribosomal protein L10p (P0)	wDi22.scaf1:223017-223552	wDiFI	wDiMI	0	2791.76	5e-05	0.000172663	yes
hypothetical protein	wDi22.scaf1:237830-238476	wDiFI	wDiMI	0	2090.26	5e-05	0.000172663	yes
Peptidyl-prolyl cis-trans isomerase ppiD (EC 5.2.1.8)	wDi22.scaf1:260640-262387	wDiFI	wDiMI	0	1197.04	5e-05	0.000172663	yes
Ribulose-phosphate 3-epimerase (EC 5.1.3.1)	wDi22.scaf1:301036-301718	wDiFI	wDiMI	0	1932.75	5e-05	0.000172663	yes
UDP-N-acetylmuramoylalanyl-D-glutamyl-22C6-diaminopimelate--D-alanyl-D-alanine ligase (EC 6.3.2.10)	wDi22.scaf1:303036-304456	wDiFI	wDiMI	0	759.502	5e-05	0.000172663	yes
1-deoxy-D-xylulose 5-phosphate reductoisomerase (EC 1.1.1.267)	wDi22.scaf1:448689-449863	wDiFI	wDiMI	0	1904.34	5e-05	0.000172663	yes
NAD-dependent glyceraldehyde-3-phosphate dehydrogenase (EC 1.2.1.12),Twin-arginine translocation protein TatC	wDi22.scaf1:476894-478758	wDiFI	wDiMI	0	2821.88	5e-05	0.000172663	yes
Peptide chain release factor 2%3B programmed frameshift-containing	wDi22.scaf1:481085-482103	wDiFI	wDiMI	0	2269.41	5e-05	0.000172663	yes
Pyruvate dehydrogenase E1 component beta subunit (EC 1.2.4.1)	wDi22.scaf1:482344-484711	wDiFI	wDiMI	0	1160.37	5e-05	0.000172663	yes
hypothetical protein	wDi22.scaf1:485057-485196	wDiFI	wDiMI	0	130530	5e-05	0.000172663	yes
Sensor histidine kinase/response regulator (EC 2.7.3.-)	wDi22.scaf1:489174-491656	wDiFI	wDiMI	0	405.384	5e-05	0.000172663	yes
FIG01207574: hypothetical protein	wDi22.scaf1:544568-545412	wDiFI	wDiMI	0	1443.33	5e-05	0.000172663	yes
Protein-export membrane protein SecD (TC 3.A.5.1.1)	wDi22.scaf1:553005-554521	wDiFI	wDiMI	0	703.918	5e-05	0.000172663	yes
competence lipoprotein ComL2C putative	wDi22.scaf1:566840-567579	wDiFI	wDiMI	0	1726.73	5e-05	0.000172663	yes
DNA ligase (EC 6.5.1.2)	wDi22.scaf1:579356-581406	wDiFI	wDiMI	0	500.265	5e-05	0.000172663	yes
glycerol dehydrogenase	wDi22.scaf1:667843-669293	wDiFI	wDiMI	0	741.212	5e-05	0.000172663	yes
Inorganic pyrophosphatase (EC 3.6.1.1)	wDi22.scaf1:687573-688081	wDiFI	wDiMI	0	3039.92	5e-05	0.000172663	yes
2-octaprenyl-3-methyl-6-methoxy-12C4-benzoquinol hydroxylase (EC 1.14.13.-)	wDi22.scaf1:688170-688720	wDiFI	wDiMI	0	2670.64	5e-05	0.000172663	yes
Dioxygenases related to 2-nitropropane dioxygenase	wDi22.scaf1:690235-691640	wDiFI	wDiMI	0	768.99	5e-05	0.000172663	yes
hypothetical protein	wDi22.scaf1:703299-703492	wDiFI	wDiMI	0	37668.2	5e-05	0.000172663	yes
Biotin carboxylase of acetyl-CoA carboxylase (EC 6.3.4.14) / Biotin carboxyl carrier protein of acetyl-CoA carboxylase%3B Propionyl-CoA carboxylase alpha chain (EC 6.4.1.3)	wDi22.scaf1:715292-717576	wDiFI	wDiMI	0	443.978	5e-05	0.000172663	yes
ATP synthase epsilon chain (EC 3.6.3.14)	wDi22.scaf1:738420-738754	wDiFI	wDiMI	0	14083.5	5e-05	0.000172663	yes
Excinuclease ABC subunit C,Glycyl-tRNA synthetase beta chain (EC 6.1.1.14)	wDi22.scaf1:749661-753420	wDiFI	wDiMI	0	635.598	5e-05	0.000172663	yes
5-formyltetrahydrofolate cyclo-ligase (EC 6.3.3.2),NADPH-dependent glutamate synthase beta chain and related oxidoreductases	wDi22.scaf1:759071-760219	wDiFI	wDiMI	0	2163.73	5e-05	0.000172663	yes
DNA gyrase subunit B (EC 5.99.1.3)	wDi22.scaf1:761196-763570	wDiFI	wDiMI	0	425.562	5e-05	0.000172663	yes
Fumarate hydratase class II (EC 4.2.1.2)	wDi22.scaf1:774263-775656	wDiFI	wDiMI	0	1553.51	5e-05	0.000172663	yes
Thermostable carboxypeptidase 1 (EC 3.4.17.19)	wDi22.scaf1:801631-803060	wDiFI	wDiMI	0	753.921	5e-05	0.000172663	yes
Translation elongation factor P	wDi22.scaf1:817211-817833	wDiFI	wDiMI	0	2210.35	5e-05	0.000172663	yes
tRNA-i(6)A37 methylthiotransferase	wDi22.scaf1:850570-851924	wDiFI	wDiMI	0	803.101	5e-05	0.000172663	yes
Helicase PriA essential for oriC/DnaA-independent DNA replication	wDi22.scaf1:864093-864484	wDiFI	wDiMI	0	4941.13	5e-05	0.000172663	yes
NADH-ubiquinone oxidoreductase chain E (EC 1.6.5.3),hypothetical protein,tRNA-guanine transglycosylase (EC 2.4.2.29)	wDi22.scaf1:878482-880290	wDiFI	wDiMI	0	1819.89	5e-05	0.000172663	yes
membrane protein2C putative	wDi22.scaf1:880800-881965	wDiFI	wDiMI	0	961.089	5e-05	0.000172663	yes
Excinuclease ABC subunit A	wDi22.scaf1:894184-896993	wDiFI	wDiMI	0	354.492	5e-05	0.000172663	yes
Serine hydroxymethyltransferase (EC 2.1.2.1)	wDi22.scaf1:917357-918636	wDiFI	wDiMI	0	859.144	5e-05	0.000172663	yes

## Sheet: FU v MT
Gene Annotation	Gene Locus	Sample 1	Sample 2	Value 1	Value 2	p Value	q Value	Significant
Septum formation protein Maf,Translation initiation factor 1	wDi22.scaf1:354474-355313	MT	FU	59299.9	127.935	5.37715e-07	4.46443e-06	yes
ZINC PROTEASE (EC 3.4.99.-),zinc protease	wDi22.scaf1:903470-906441	MT	FU	56856.1	158.412	0	0	yes
4-hydroxybenzoate polyprenyltransferase (EC 2.5.1.-)	wDi22.scaf1:259324-260024	MT	FU	25110	101.416	1.56165e-09	3.01834e-08	yes
Acetylornithine aminotransferase (EC 2.6.1.11)	wDi22.scaf1:108087-109267	MT	FU	8505.05	39.9216	5.5205e-06	3.39681e-05	yes
Cell division protein FtsH (EC 3.4.24.-)	wDi22.scaf1:805324-807155	MT	FU	15304.3	84.6565	2.26485e-13	9.72777e-12	yes
Glutamyl-tRNA synthetase (EC 6.1.1.17)	wDi22.scaf1:718163-719526	MT	FU	10742.8	86.4076	2.70729e-10	6.01047e-09	yes
Threonyl-tRNA synthetase (EC 6.1.1.3)	wDi22.scaf1:167027-168930	MT	FU	17098.3	176.809	1.09759e-11	3.22721e-10	yes
Glutamate synthase [NADPH] small chain (EC 1.4.1.13)	wDi22.scaf1:60492-63400	MT	FU	4604.03	50.8888	3.64124e-08	4.5382e-07	yes
ABC transporter involved in cytochrome c biogenesis2C ATPase component CcmA	wDi22.scaf1:173334-173962	MT	FU	9792.16	118.798	0.000315402	0.00121868	yes
ATP synthase epsilon chain (EC 3.6.3.14)	wDi22.scaf1:738420-738754	MT	FU	31644	391.445	0.000335239	0.00128494	yes
SSU ribosomal protein S20p	wDi22.scaf1:395526-395797	MT	FU	55489.5	699.85	0.000356154	0.00135837	yes
FIG01207696: hypothetical protein	wDi22.scaf1:742095-742357	MT	FU	61363.9	777.379	0.00036111	0.00137647	yes
Pyruvate dehydrogenase E1 component alpha subunit (EC 1.2.4.1)	wDi22.scaf1:451025-452010	MT	FU	5314.64	81.0766	0.000613155	0.00220968	yes
Coupling protein VirD42C ATPase required for T-DNA transfer	wDi22.scaf1:348356-350397	MT	FU	4518.19	82.1864	8.76251e-06	5.12075e-05	yes
ATPase required for both assembly of type IV secretion complex and secretion of T-DNA complex2C VirB4,Inner membrane protein of type IV secretion of T-DNA complex2C VirB6	wDi22.scaf1:778278-783224	MT	FU	3654.14	66.6532	1.70117e-06	1.20142e-05	yes
Ribonuclease D (EC 3.1.26.3)	wDi22.scaf1:691805-693577	MT	FU	4162.93	88.3138	0.000847459	0.00293032	yes
Single-stranded-DNA-specific exonuclease RecJ (EC 3.1.-.-)	wDi22.scaf1:766076-767817	MT	FU	2700.11	65.1026	0.000862813	0.00297949	yes
NAD kinase (EC 2.7.1.23)	wDi22.scaf1:24840-25636	MT	FU	14024.2	339.439	7.1898e-06	4.29525e-05	yes
Protein export cytoplasm protein SecA ATPase RNA helicase (TC 3.A.5.1.1)	wDi22.scaf1:143825-146331	MT	FU	1802.71	54.8304	0.00243102	0.00740124	yes
ATP-dependent hsl protease ATP-binding subunit HslU	wDi22.scaf1:541243-542735	MT	FU	16111	505.225	1.44144e-08	2.06371e-07	yes
DNA mismatch repair protein MutS	wDi22.scaf1:755247-757744	MT	FU	5429.36	174.269	2.17708e-05	0.000113984	yes
Arginyl-tRNA synthetase (EC 6.1.1.19)	wDi22.scaf1:454833-456517	MT	FU	2804.12	101.425	0.00267663	0.00805747	yes
Dioxygenases related to 2-nitropropane dioxygenase	wDi22.scaf1:690235-691640	MT	FU	3455.67	125.064	0.00268124	0.00806765	yes
UDP-N-acetylglucosamine 1-carboxyvinyltransferase (EC 2.5.1.7)	wDi22.scaf1:98282-99561	MT	FU	3860.8	139.776	0.00268411	0.00807444	yes
tRNA dihydrouridine synthase B (EC 1.-.-.-)	wDi22.scaf1:915036-915991	MT	FU	5527.02	200.397	0.00269596	0.00810823	yes
hypothetical protein	wDi22.scaf1:519801-520354	MT	FU	11898	433.857	0.00274187	0.00824067	yes
N-acetylglucosamine-1-phosphate uridyltransferase (EC 2.7.7.23) / Glucosamine-1-phosphate N-acetyltransferase (EC 2.3.1.157)	wDi22.scaf1:190014-191152	MT	FU	8887.61	362.157	0.000469111	0.00173286	yes
ATP synthase alpha chain (EC 3.6.3.14),ATP synthase delta chain (EC 3.6.3.14)	wDi22.scaf1:461672-463772	MT	FU	6198.91	280.465	0.000670989	0.00239902	yes
Cystathionine beta-lyase (EC 4.4.1.8)	wDi22.scaf1:432240-433423	MT	FU	8478.98	396.607	0.000829601	0.00287235	yes
L-Proline/Glycine betaine transporter ProP	wDi22.scaf1:169613-170835	MT	FU	8154.06	688.955	0.0026027	0.00785111	yes
NADH dehydrogenase subunit 5,Signal recognition particle2C subunit Ffh SRP54 (TC 3.A.5.1.1)	wDi22.scaf1:64406-67283	MT	FU	0	611.583	0.000273355	0.0010776	yes
FIG01208493: hypothetical protein,RNA polymerase sigma factor RpoH	wDi22.scaf1:324245-325642	MT	FU	0	2156.84	0.000374029	0.00142074	yes
Dihydrodipicolinate reductase (EC 1.3.1.26),Phosphate transport ATP-binding protein PstB (TC 3.A.1.7.1)	wDi22.scaf1:447135-448686	MT	FU	0	791.407	0.000427286	0.00160132	yes
Ubiquinol--cytochrome c reductase2C cytochrome B subunit (EC 1.10.2.2),ubiquinol cytochrome C oxidoreductase2C cytochrome C1 subunit	wDi22.scaf1:571487-573485	MT	FU	0	1306.85	0.000291774	0.00113657	yes
Exodeoxyribonuclease III (EC 3.1.11.2),Uroporphyrinogen-III synthase (EC 4.2.1.75)	wDi22.scaf1:531753-533322	MT	FU	0	865.425	0.00036571	0.0013921	yes
SSU ribosomal protein S2p (SAe),Translation elongation factor Ts	wDi22.scaf1:620077-621768	MT	FU	0	1465.63	0.000265905	0.00105106	yes

## Sheet: FH v FBWFUFI
Gene Annotation	Gene Locus	Sample 1	Sample 2	Value 1	Value 2	p Value	q Value	Significant
Adenylosuccinate lyase (EC 4.3.2.2)	wDi22.scaf1:414387-415753	FBW	FH	106.725	293883	6.21566e-07	5.07722e-06	yes
GTP-binding protein Era,WlaX protein	wDi22.scaf1:38208-39911	FBW	FH	56.6027	172.673	0.00145488	0.0047272	yes
Porphobilinogen deaminase (EC 2.5.1.61),UDP-N-acetylenolpyruvoylglucosamine reductase (EC 1.1.1.158)	wDi22.scaf1:554587-556345	FU	FH	0	64.6491	0.00113497	0.00382092	yes
Dihydroorotate dehydrogenase (EC 1.3.3.1)	wDi22.scaf1:866812-867961	FU	FH	0	47.2511	0.00122091	0.00408825	yes
surface antigen-related protein	wDi22.scaf1:33828-34639	FU	FH	0	56.2085	0.0031847	0.00942257	yes
Metallo-beta-lactamase family protein2C RNA-specific	wDi22.scaf1:163677-165329	FU	FH	0	39.914	0.000300425	0.00116612	yes
conserved domain protein	wDi22.scaf1:505651-506207	FU	FH	0	130.209	0.00120564	0.00404435	yes
Inner membrane protein YihY2C formerly thought to be RNase BN	wDi22.scaf1:626415-627241	FU	FH	0	63.7733	0.00130568	0.00432038	yes
Cytochrome oxidase biogenesis protein Surf12C facilitates heme A insertion	wDi22.scaf1:807767-808368	FU	FH	0	129.841	0.00031572	0.00121868	yes
Adenylosuccinate lyase (EC 4.3.2.2),tRNA-Met-CAT	wDi22.scaf1:414387-415753	FU	FH	170.967	293883	8.48104e-06	4.95847e-05	yes
DNA recombination protein RmuC	wDi22.scaf1:514387-515747	FU	FH	259.898	66.5776	0.00331913	0.00978102	yes
hypothetical protein	wDi22.scaf1:551264-551439	FU	FH	30621.7	7631.96	0.00237909	0.0072734	yes
LSU ribosomal protein L20p	wDi22.scaf1:661240-661607	FU	FH	2190.36	538.378	0.00231315	0.00711652	yes
Acetyl-coenzyme A carboxyl transferase alpha chain (EC 6.4.1.2) / Acetyl-coenzyme A carboxyl transferase beta chain (EC 6.4.1.2)%3B Propionyl-CoA carboxylase beta chain (EC 6.4.1.3)	wDi22.scaf1:175458-176986	FU	FH	529.25	128.751	0.0022056	0.00684168	yes
Enoyl-[acyl-carrier-protein] reductase [NADH] (EC 1.3.1.9)	wDi22.scaf1:165665-166470	FU	FH	501.484	121.919	0.00245278	0.0074433	yes
Iron(III)-transport ATP-binding protein sfuC	wDi22.scaf1:728559-729271	FU	FH	594.007	144.019	0.00242422	0.00738561	yes
Carbamoyl-phosphate synthase small chain (EC 6.3.5.5)	wDi22.scaf1:658357-659705	FU	FH	437.722	103.518	0.00133405	0.00440429	yes
32C4-dihydroxy-2-butanone 4-phosphate synthase / GTP cyclohydrolase II (EC 3.5.4.25)	wDi22.scaf1:343213-344297	FU	FH	341.777	79.7313	0.00205464	0.00640821	yes
Peptide chain release factor 2%3B programmed frameshift-containing	wDi22.scaf1:481085-482103	FU	FH	431.227	100.422	0.0016777	0.00535064	yes
hypothetical protein,tRNA (5-methylaminomethyl-2-thiouridylate)-methyltransferase (EC 2.1.1.61)	wDi22.scaf1:799062-800292	FU	FH	489.212	112.53	0.00128687	0.00427105	yes
Dihydrodipicolinate reductase (EC 1.3.1.26),Phosphate transport ATP-binding protein PstB (TC 3.A.1.7.1)	wDi22.scaf1:447135-448686	FU	FH	791.407	181.617	4.98271e-05	0.000237103	yes
TldE/PmbA protein2C part of proposed TldE/TldD proteolytic complex (PMID 12029038)	wDi22.scaf1:209262-210598	FU	FH	353.903	81.2064	0.00135461	0.00444759	yes
Cytochrome c-type biogenesis protein CcmC2C putative heme lyase for CcmE	wDi22.scaf1:268855-269567	FU	FH	693.009	158.797	0.00155408	0.00500252	yes
UDP-N-acetylmuramoylalanine--D-glutamate ligase (EC 6.3.2.9)	wDi22.scaf1:795308-796653	FU	FH	263.326	60.2882	0.00174462	0.00553587	yes
sodium/alanine symporter family protein	wDi22.scaf1:890881-892352	FU	FH	197.548	45.1863	0.00311213	0.00923939	yes
Heat shock protein GrpE	wDi22.scaf1:118905-119473	FU	FH	1247.35	284.241	0.00133622	0.00440657	yes
Fructose-12C6-bisphosphatase2C GlpX type (EC 3.1.3.11)	wDi22.scaf1:606088-607019	FU	FH	552.129	125.279	0.00128044	0.00425294	yes
Heat shock protein 60 family chaperone GroEL	wDi22.scaf1:517494-519147	FU	FH	7518.66	1705.77	0.000385499	0.00145928	yes
Single-stranded DNA-binding protein	wDi22.scaf1:241401-241876	FU	FH	934.283	211.857	0.00271833	0.00817365	yes
Aspartate carbamoyltransferase (EC 2.1.3.2)	wDi22.scaf1:28942-29843	FU	FH	432.021	96.6469	0.00158308	0.00507968	yes
Methionine aminopeptidase (EC 3.4.11.18)	wDi22.scaf1:212849-213642	FU	FH	426.475	94.7155	0.00252563	0.00766258	yes
CXYorf1-related protein	wDi22.scaf1:101368-102236	FU	FH	604.827	134.12	0.00107638	0.00364704	yes
Methionyl-tRNA synthetase (EC 6.1.1.10)	wDi22.scaf1:508875-510412	FU	FH	525.667	115.871	0.000863196	0.00298003	yes
FIG01208493: hypothetical protein,RNA polymerase sigma factor RpoH	wDi22.scaf1:324245-325642	FU	FH	2156.84	465.337	5.04151e-06	3.1255e-05	yes
Nucleoside diphosphate kinase (EC 2.7.4.6)	wDi22.scaf1:547421-547842	FU	FH	2107.8	444.384	0.000734298	0.00259362	yes
L-Proline/Glycine betaine transporter ProP	wDi22.scaf1:169613-170835	FU	FH	688.955	142.154	0.000691921	0.00246782	yes
SSU ribosomal protein S2p (SAe),Translation elongation factor Ts	wDi22.scaf1:620077-621768	FU	FH	1465.63	293.72	9.24328e-07	7.15878e-06	yes
ATPase required for both assembly of type IV secretion complex and secretion of T-DNA complex2C VirB11	wDi22.scaf1:347335-348329	FU	FH	317.424	63.2781	0.00156711	0.00503953	yes
conserved domain protein	wDi22.scaf1:874700-875571	FU	FH	301.045	59.6546	0.0029821	0.0088794	yes
ATP-dependent hsl protease ATP-binding subunit HslU	wDi22.scaf1:541243-542735	FU	FH	505.225	99.581	0.000391567	0.00148072	yes
exopolysaccharide synthesis protein ExoD-related protein	wDi22.scaf1:729764-730422	FU	FH	554.398	107.658	0.00145365	0.00472437	yes
YgjD/Kae1/Qri7 family2C required for N6-threonylcarbamoyl adenosine t(6)A37 modification in tRNA	wDi22.scaf1:234636-235645	FU	FH	311.48	59.5339	0.00118497	0.00398313	yes
ATP synthase C chain (EC 3.6.3.14)	wDi22.scaf1:711369-711598	FU	FH	7303.41	1385.36	0.000680544	0.00243186	yes
LSU ribosomal protein L2p (L8e)	wDi22.scaf1:654011-654837	FU	FH	1695.56	319.809	0.000184539	0.000756755	yes
probable iron binding protein from the HesB_IscA_SufA family	wDi22.scaf1:292702-293168	FU	FH	966.866	179.74	0.00109605	0.00370508	yes
Phosphate transport system permease protein PstC (TC 3.A.1.7.1)	wDi22.scaf1:740307-741391	FU	FH	227.851	41.624	0.00203264	0.00634862	yes
Triosephosphate isomerase (EC 5.3.1.1)	wDi22.scaf1:885540-886231	FU	FH	1239.66	226.462	0.00018723	0.000766595	yes
Thymidylate synthase thyX (EC 2.1.1.-)	wDi22.scaf1:97409-98274	FU	FH	379.743	68.8268	0.00102692	0.00349114	yes
type I secretion system ATPase	wDi22.scaf1:235820-237564	FU	FH	357.365	63.511	0.000143608	0.000607087	yes
tRNA uridine 5-carboxymethylaminomethyl modification enzyme GidA	wDi22.scaf1:287341-289256	FU	FH	292.334	51.8598	0.000179742	0.000738464	yes
Forms the bulk of type IV secretion complex that spans outer membrane and periplasm (VirB9)	wDi22.scaf1:180731-181503	FU	FH	884.705	156.464	0.000176785	0.000726542	yes
Secretion protein2C HlyD family	wDi22.scaf1:467803-469247	FU	FH	242.236	42.5179	0.000458947	0.0016977	yes
hypothetical protein	wDi22.scaf1:530042-531414	FU	FH	171.479	30.0985	0.00187694	0.00591432	yes
Uroporphyrinogen III decarboxylase (EC 4.1.1.37)	wDi22.scaf1:1114-2162	FU	FH	534.635	93.6756	0.000218714	0.000883662	yes
Cell division protein FtsZ (EC 3.4.24.-)	wDi22.scaf1:830109-830827	FU	FH	489.183	85.448	0.000773485	0.00269736	yes
Transketolase (EC 2.2.1.1)	wDi22.scaf1:364782-366784	FU	FH	194.71	33.1761	0.000268528	0.0010592	yes
membrane protein2C putative	wDi22.scaf1:880800-881965	FU	FH	260.709	44.4217	0.000728566	0.00257476	yes
Deoxycytidine triphosphate deaminase (EC 3.5.4.13)	wDi22.scaf1:504785-505344	FU	FH	568.589	94.7186	0.00172458	0.00548418	yes
hypothetical protein	wDi22.scaf1:529566-529759	FU	FH	13766.5	2286.95	0.000329301	0.00126402	yes
Heat shock protein 60 family co-chaperone GroES	wDi22.scaf1:517102-517394	FU	FH	23000	3737.06	0.000290317	0.00113156	yes
3-polyprenyl-4-hydroxybenzoate carboxy-lyase UbiX (EC 4.1.1.-),FIG01207870: hypothetical protein,Hemolysins and related proteins containing CBS domains	wDi22.scaf1:105801-107971	FU	FH	2478.48	396.008	0.00106499	0.00361405	yes
Ubiquinol--cytochrome c reductase2C cytochrome B subunit (EC 1.10.2.2),ubiquinol cytochrome C oxidoreductase2C cytochrome C1 subunit	wDi22.scaf1:571487-573485	FU	FH	1306.85	205.668	4.08002e-08	5.00221e-07	yes
Lipoprotein signal peptidase (EC 3.4.23.36),Riboflavin kinase (EC 2.7.1.26) / FMN adenylyltransferase (EC 2.7.7.2)	wDi22.scaf1:901830-903243	FU	FH	731.003	114.97	0.000875435	0.0030207	yes
Intramembrane protease RasP/YluC2C implicated in cell division based on FtsL cleavage	wDi22.scaf1:55965-57091	FU	FH	489.212	76.6294	0.000107286	0.000471117	yes
Malate dehydrogenase (EC 1.1.1.37)	wDi22.scaf1:307385-308337	FU	FH	1140.16	172.123	2.71258e-05	0.000138077	yes
LSU ribosomal protein L15p (L27Ae)	wDi22.scaf1:647933-648405	FU	FH	944.897	142.5	0.000454303	0.00168147	yes
LSU ribosomal protein L31p	wDi22.scaf1:24594-24808	FU	FH	7758.53	1146.36	0.000441928	0.00164263	yes
Rod shape-determining protein MreB	wDi22.scaf1:800533-801611	FU	FH	444.469	65.4369	0.00306764	0.00911553	yes
Porphobilinogen synthase (EC 4.2.1.24)	wDi22.scaf1:243655-244652	FU	FH	379.46	55.3276	0.000153109	0.000640252	yes
FIG01207835: hypothetical protein	wDi22.scaf1:768022-768494	FU	FH	755.918	109.863	0.00112327	0.00378833	yes
hypothetical protein	wDi22.scaf1:870949-871880	FU	FH	276.064	40.1223	0.00112327	0.00378833	yes
NADH dehydrogenase subunit 5,Signal recognition particle2C subunit Ffh SRP54 (TC 3.A.5.1.1)	wDi22.scaf1:64406-67283	FU	FH	611.583	87.5012	3.98772e-08	4.90736e-07	yes
Thioredoxin reductase (EC 1.8.1.9)	wDi22.scaf1:735873-736903	FU	FH	485.637	68.9917	6.49205e-05	0.000300864	yes
Mitochondrial processing peptidase-like protein (EC 3.4.24.64)	wDi22.scaf1:133863-134983	FU	FH	383.001	54.3854	0.00010708	0.000470373	yes
peptidase2C M23/M37 family	wDi22.scaf1:565153-566033	FU	FH	297.014	41.6217	0.00110333	0.00372873	yes
tRNA(Ile)-lysidine synthetase	wDi22.scaf1:803968-805313	FU	FH	351.102	49.0666	6.15111e-05	0.000287273	yes
FIG01207630: hypothetical protein	wDi22.scaf1:318996-319276	FU	FH	8877.06	1217.07	2.11392e-05	0.000110867	yes
Inosine-5'-monophosphate dehydrogenase (EC 1.1.1.205)	wDi22.scaf1:698935-700097	FU	FH	784.588	101.825	1.16512e-05	6.58065e-05	yes
Deoxyuridine 5'-triphosphate nucleotidohydrolase (EC 3.6.1.23)	wDi22.scaf1:833764-834206	FU	FH	1492.4	186.204	4.87451e-05	0.000232459	yes
Tyrosyl-tRNA synthetase (EC 6.1.1.1)	wDi22.scaf1:310822-311897	FU	FH	1035.97	127.664	3.93943e-06	2.52689e-05	yes
Endonuclease Nuc	wDi22.scaf1:588968-589506	FU	FH	453.574	53.4961	0.00243833	0.00740458	yes
Succinyl-CoA ligase [ADP-forming] alpha chain (EC 6.2.1.5)	wDi22.scaf1:401513-402393	FU	FH	594.027	68.816	2.38482e-05	0.000122964	yes
tRNA-i(6)A37 methylthiotransferase	wDi22.scaf1:850570-851924	FU	FH	478.974	54.3282	6.80667e-06	4.08867e-05	yes
Dihydrolipoamide succinyltransferase component (E2) of 2-oxoglutarate dehydrogenase complex (EC 2.3.1.61)	wDi22.scaf1:141194-142350	FU	FH	631.643	70.4336	5.70936e-06	3.49177e-05	yes
Iron-sulfur cluster assembly scaffold protein IscU	wDi22.scaf1:114650-115044	FU	FH	2144.33	235.982	1.61043e-05	8.73903e-05	yes
Protein export cytoplasm chaperone protein (SecB2C maintains protein to be exported in unfolded state)	wDi22.scaf1:399416-399921	FU	FH	839.932	88.9238	0.000123355	0.000532082	yes
Exodeoxyribonuclease III (EC 3.1.11.2),Uroporphyrinogen-III synthase (EC 4.2.1.75)	wDi22.scaf1:531753-533322	FU	FH	865.425	86.4046	4.28015e-08	5.18949e-07	yes
Glutaredoxin 3	wDi22.scaf1:901390-901763	FU	FH	1206.95	117.133	0.000597439	0.00215777	yes
Endonuclease III (EC 4.2.99.18)	wDi22.scaf1:159514-160181	FU	FH	760.941	72.7298	1.91832e-05	0.000101295	yes
Translation initiation factor 3	wDi22.scaf1:168941-169452	FU	FH	1481.95	134.317	5.80478e-06	3.53532e-05	yes
O-methyltransferase family protein	wDi22.scaf1:319512-320161	FU	FH	565.711	50.705	8.30308e-05	0.000374493	yes
membrane protein2C TerC family	wDi22.scaf1:907958-910240	FU	FH	283.505	24.5792	0.00205455	0.00640821	yes
Glycerol-3-phosphate dehydrogenase [NAD(P)+] (EC 1.1.1.94)	wDi22.scaf1:824918-825903	FU	FH	321.1	26.5384	0.000102555	0.000454137	yes
FIG01208263: hypothetical protein	wDi22.scaf1:634103-635310	FU	FH	549.449	43.9756	7.67991e-07	6.09155e-06	yes
Conserved domain protein	wDi22.scaf1:368734-369077	FU	FH	1833.2	133.417	6.45461e-05	0.000299409	yes
Uridylate kinase (EC 2.7.4.-)	wDi22.scaf1:619320-620068	FU	FH	924.02	62.0727	9.07307e-07	7.04914e-06	yes
Cytochrome oxidase biogenesis protein Cox11-CtaG2C copper delivery to Cox1	wDi22.scaf1:641308-641633	FU	FH	2936.4	189.238	5.89178e-06	3.5734e-05	yes
23S rRNA (guanosine-2'-O-) -methyltransferase rlmB (EC 2.1.1.-)	wDi22.scaf1:639530-640305	FU	FH	264.007	11.2391	0.00224653	0.00693104	yes
Phosphoribosylformylglycinamidine cyclo-ligase (EC 6.3.3.1)	wDi22.scaf1:4321-6079	FI	FH	0	112.235	1.32328e-06	9.68906e-06	yes
LSU ribosomal protein L19p,tRNA (Guanine37-N1) -methyltransferase (EC 2.1.1.31)	wDi22.scaf1:6146-7216	FI	FH	0	766.081	3.41682e-10	7.43499e-09	yes
22C3-bisphosphoglycerate-independent phosphoglycerate mutase (EC 5.4.2.1)	wDi22.scaf1:21924-23446	FI	FH	0	123.857	1.36246e-08	1.97646e-07	yes
LSU ribosomal protein L31p	wDi22.scaf1:24594-24808	FI	FH	0	1146.36	0.00243667	0.00740124	yes
NAD kinase (EC 2.7.1.23)	wDi22.scaf1:24840-25636	FI	FH	0	94.6356	0.000164166	0.000681501	yes
Ferric iron ABC transporter2C iron-binding protein	wDi22.scaf1:27140-28173	FI	FH	0	76.0438	7.60351e-05	0.000346388	yes
Aspartate carbamoyltransferase (EC 2.1.3.2)	wDi22.scaf1:28942-29843	FI	FH	0	96.6469	4.36635e-05	0.000210749	yes
Zinc transporter ZitB	wDi22.scaf1:32484-33382	FI	FH	0	50.974	0.00231932	0.00712383	yes
DNA polymerase III beta subunit (EC 2.7.7.7)	wDi22.scaf1:49778-50889	FI	FH	0	40.8245	0.00243667	0.00740124	yes
SSU ribosomal protein S1p	wDi22.scaf1:53288-54942	FI	FH	0	94.2919	1.30471e-08	1.91382e-07	yes
Intramembrane protease RasP/YluC2C implicated in cell division based on FtsL cleavage	wDi22.scaf1:55965-57091	FI	FH	1934.71	76.6294	1.6666e-05	9.01404e-05	yes
Outer membrane protein H precursor,Outer membrane protein assembly factor YaeT precursor	wDi22.scaf1:57121-60002	FI	FH	0	77.2275	0.00032978	0.00126438	yes
Sigma cross-reacting protein 27A	wDi22.scaf1:68235-68932	FI	FH	0	178.635	3.4342e-06	2.23217e-05	yes
hypothetical protein	wDi22.scaf1:69040-69407	FI	FH	0	220.561	0.00231932	0.00712383	yes
putrescine-ornithine antiporter	wDi22.scaf1:73505-74781	FI	FH	0	39.5848	0.0010425	0.00353956	yes
Aspartate-semialdehyde dehydrogenase (EC 1.2.1.11)	wDi22.scaf1:75354-76384	FI	FH	0	92.6395	1.23039e-05	6.88131e-05	yes
ApaG protein	wDi22.scaf1:77560-77966	FI	FH	0	531.46	7.76863e-07	6.15079e-06	yes
Rhodanese domain protein UPF01762C Rickettsiales subgroup	wDi22.scaf1:79694-80544	FI	FH	0	133.516	3.1352e-06	2.05602e-05	yes
Parvulin-like peptidyl-prolyl isomerase	wDi22.scaf1:90628-91760	FI	FH	0	39.4619	0.00166748	0.00531935	yes
Signal peptidase I (EC 3.4.21.89)	wDi22.scaf1:111275-114645	FI	FH	0	111.051	0.00011622	0.00050512	yes
Signal recognition particle receptor protein FtsY (alpha subunit) (TC 3.A.5.1.1)	wDi22.scaf1:115224-116137	FI	FH	0	109.844	1.44883e-05	7.95406e-05	yes
SSU ribosomal protein S16p	wDi22.scaf1:117536-117858	FI	FH	0	1251.2	2.68383e-07	2.49459e-06	yes
Octaprenyl-diphosphate synthase (EC 2.5.1.-) / Dimethylallyltransferase (EC 2.5.1.1) / Geranyltranstransferase (farnesyldiphosphate synthase) (EC 2.5.1.10) / Geranylgeranyl pyrophosphate synthetase (EC 2.5.1.29)	wDi22.scaf1:117866-118896	FI	FH	0	163.529	8.52996e-07	6.66127e-06	yes
Heat shock protein GrpE	wDi22.scaf1:118905-119473	FI	FH	0	284.241	1.50929e-06	1.08873e-05	yes
Tryptophanyl-tRNA synthetase (EC 6.1.1.2)	wDi22.scaf1:119484-120484	FI	FH	0	108.231	3.1352e-06	2.05602e-05	yes
Dihydrolipoamide succinyltransferase component (E2) of 2-oxoglutarate dehydrogenase complex (EC 2.3.1.61)	wDi22.scaf1:141194-142350	FI	FH	0	70.4336	4.60042e-05	0.000219787	yes
Protein export cytoplasm protein SecA ATPase RNA helicase (TC 3.A.5.1.1)	wDi22.scaf1:143825-146331	FI	FH	0	37.9569	3.54481e-06	2.29166e-05	yes
Ribonuclease D related protein	wDi22.scaf1:149149-149771	FI	FH	0	115.502	0.00042809	0.00160205	yes
Thioredoxin	wDi22.scaf1:149890-150215	FI	FH	0	1371.56	1.45561e-07	1.49344e-06	yes
Enoyl-[acyl-carrier-protein] reductase [NADH] (EC 1.3.1.9)	wDi22.scaf1:165665-166470	FI	FH	0	121.919	1.7117e-05	9.22762e-05	yes
NADH-ubiquinone oxidoreductase chain I (EC 1.6.5.3)	wDi22.scaf1:166644-167023	FI	FH	0	222.038	0.00184397	0.005816	yes
Threonyl-tRNA synthetase (EC 6.1.1.3)	wDi22.scaf1:167027-168930	FI	FH	0	64.947	1.55748e-07	1.57825e-06	yes
Translation initiation factor 3	wDi22.scaf1:168941-169452	FI	FH	0	134.317	0.00151767	0.00489252	yes
ABC transporter involved in cytochrome c biogenesis2C ATPase component CcmA	wDi22.scaf1:173334-173962	FI	FH	0	76.3838	0.00307947	0.00914655	yes
Acetyl-coenzyme A carboxyl transferase alpha chain (EC 6.4.1.2) / Acetyl-coenzyme A carboxyl transferase beta chain (EC 6.4.1.2)%3B Propionyl-CoA carboxylase beta chain (EC 6.4.1.3)	wDi22.scaf1:175458-176986	FI	FH	0	128.751	2.67264e-07	2.48772e-06	yes
Forms the bulk of type IV secretion complex that spans outer membrane and periplasm (VirB9)	wDi22.scaf1:180731-181503	FI	FH	0	156.464	2.75217e-06	1.82963e-05	yes
Phenylalanyl-tRNA synthetase alpha chain (EC 6.1.1.20)	wDi22.scaf1:188865-189913	FI	FH	0	126.555	3.89663e-07	3.37822e-06	yes
N-acetylglucosamine-1-phosphate uridyltransferase (EC 2.7.7.23) / Glucosamine-1-phosphate N-acetyltransferase (EC 2.3.1.157)	wDi22.scaf1:190014-191152	FI	FH	0	102.908	1.18755e-06	8.87827e-06	yes
LSU ribosomal protein L25p,Peptidyl-tRNA hydrolase (EC 3.1.1.29)	wDi22.scaf1:192848-194012	FI	FH	0	587.439	6.31437e-10	1.30282e-08	yes
FIG01208433: hypothetical protein	wDi22.scaf1:196694-199137	FI	FH	0	37.9921	6.17846e-06	3.72322e-05	yes
DNA mismatch repair protein MutL	wDi22.scaf1:205866-207742	FI	FH	0	48.6872	5.79285e-06	3.52969e-05	yes
ATP synthase gamma chain (EC 3.6.3.14)	wDi22.scaf1:208371-209245	FI	FH	0	62.3488	0.00125221	0.00417923	yes
TldE/PmbA protein2C part of proposed TldE/TldD proteolytic complex (PMID 12029038)	wDi22.scaf1:209262-210598	FI	FH	0	81.2064	1.98681e-06	1.38529e-05	yes
Cold shock protein CspA	wDi22.scaf1:210774-211030	FI	FH	0	3539.83	1.49515e-06	1.07912e-05	yes
YgjD/Kae1/Qri7 family2C required for N6-threonylcarbamoyl adenosine t(6)A37 modification in tRNA	wDi22.scaf1:234636-235645	FI	FH	0	59.5339	0.000442185	0.00164263	yes
type I secretion system ATPase	wDi22.scaf1:235820-237564	FI	FH	0	63.511	7.60406e-07	6.03503e-06	yes
Single-stranded DNA-binding protein	wDi22.scaf1:241401-241876	FI	FH	0	211.857	0.000130268	0.000557329	yes
Dihydrodipicolinate synthase (EC 4.2.1.52)	wDi22.scaf1:241905-242833	FI	FH	0	101.283	1.65669e-05	8.96782e-05	yes
Transcription termination protein NusA	wDi22.scaf1:254914-256478	FI	FH	1964.72	123.205	5.23407e-06	3.23572e-05	yes
Translation initiation factor 2	wDi22.scaf1:256486-258806	FI	FH	0	88.3761	1.6201e-09	3.11301e-08	yes
Cytochrome c-type biogenesis protein CcmC2C putative heme lyase for CcmE	wDi22.scaf1:268855-269567	FI	FH	0	158.797	7.74067e-06	4.56418e-05	yes
FIG01208044: hypothetical protein	wDi22.scaf1:271837-273701	FI	FH	0	140.637	1.85793e-09	3.52363e-08	yes
LSU ribosomal protein L32p,Phosphate:acyl-ACP acyltransferase PlsX	wDi22.scaf1:282795-284027	FI	FH	0	3714.87	2.72937e-05	0.00013877	yes
3-oxoacyl-[acyl-carrier-protein] synthase2C KASIII (EC 2.3.1.41)	wDi22.scaf1:284036-285003	FI	FH	0	106.991	5.79285e-06	3.52969e-05	yes
probable iron binding protein from the HesB_IscA_SufA family	wDi22.scaf1:292702-293168	FI	FH	0	179.74	0.000610687	0.00220139	yes
Lipoprotein releasing system ATP-binding protein LolD	wDi22.scaf1:293208-293884	FI	FH	0	67.9662	0.00329566	0.0097162	yes
Polyribonucleotide nucleotidyltransferase (EC 2.7.7.8)	wDi22.scaf1:298705-300974	FI	FH	0	145.005	4.54682e-07	3.86039e-06	yes
FIG01207833: hypothetical protein	wDi22.scaf1:304642-305549	FI	FH	0	162.753	1.04077e-07	1.12895e-06	yes
NADH-ubiquinone oxidoreductase chain B (EC 1.6.5.3)	wDi22.scaf1:306301-306809	FI	FH	0	271.553	5.43133e-06	3.34979e-05	yes
NADH-ubiquinone oxidoreductase chain C (EC 1.6.5.3)	wDi22.scaf1:306809-307383	FI	FH	0	131.982	0.000606842	0.00218933	yes
Malate dehydrogenase (EC 1.1.1.37)	wDi22.scaf1:307385-308337	FI	FH	0	172.123	2.28617e-08	3.03627e-07	yes
Tyrosyl-tRNA synthetase (EC 6.1.1.1)	wDi22.scaf1:310822-311897	FI	FH	0	127.664	2.19423e-07	2.10195e-06	yes
Periplasmic thiol:disulfide interchange protein DsbA	wDi22.scaf1:318280-318959	FI	FH	0	298.926	1.48143e-07	1.51403e-06	yes
DNA polymerase III subunits gamma and tau (EC 2.7.7.7)	wDi22.scaf1:321115-322643	FI	FH	0	165.122	9.36819e-08	1.03207e-06	yes
FIG000557: hypothetical protein co-occurring with RecR	wDi22.scaf1:322645-322979	FI	FH	0	674.57	2.93865e-06	1.94769e-05	yes
surface antigen Wsp	wDi22.scaf1:323257-323981	FI	FH	0	362.052	8.19789e-10	1.65003e-08	yes
Phosphoribosylformylglycinamidine synthase2C PurS subunit (EC 6.3.5.3) / Phosphoribosylformylglycinamidine synthase2C synthetase subunit (EC 6.3.5.3)	wDi22.scaf1:333704-336747	FI	FH	0	46.622	1.37408e-08	1.98456e-07	yes
32C4-dihydroxy-2-butanone 4-phosphate synthase / GTP cyclohydrolase II (EC 3.5.4.25)	wDi22.scaf1:343213-344297	FI	FH	0	79.7313	3.51174e-05	0.000172864	yes
Forms the bulk of type IV secretion complex that spans outer membrane and periplasm (VirB9),Inner membrane protein forms channel for type IV secretion of T-DNA complex2C VirB8	wDi22.scaf1:344359-345837	FI	FH	0	75.6683	0.00225878	0.00696065	yes
Inner membrane protein forms channel for type IV secretion of T-DNA complex (VirB10)	wDi22.scaf1:345852-347335	FI	FH	0	56.1839	2.27968e-05	0.000118614	yes
ATPase required for both assembly of type IV secretion complex and secretion of T-DNA complex2C VirB11	wDi22.scaf1:347335-348329	FI	FH	0	63.2781	0.000432835	0.00161658	yes
Coupling protein VirD42C ATPase required for T-DNA transfer	wDi22.scaf1:348356-350397	FI	FH	0	39.0057	2.3546e-05	0.000121837	yes
sodium/alanine symporter family protein	wDi22.scaf1:351615-352942	FI	FH	0	40.4121	0.000809647	0.00280844	yes
SSU ribosomal protein S4p (S9e)	wDi22.scaf1:366919-367535	FI	FH	0	167.655	3.07554e-05	0.000153462	yes
Pole remodelling regulatory diguanylate cyclase	wDi22.scaf1:378115-379463	FI	FH	0	31.9853	0.00166748	0.00531935	yes
Dihydrolipoamide dehydrogenase (EC 1.8.1.4)	wDi22.scaf1:380343-381730	FI	FH	0	44.1598	0.000243647	0.000972442	yes
Cell division trigger factor (EC 5.2.1.8)	wDi22.scaf1:385286-386631	FI	FH	0	288.753	1.37961e-06	1.0079e-05	yes
ATP-dependent Clp protease ATP-binding subunit ClpX	wDi22.scaf1:387251-388530	FI	FH	0	121.874	1.25403e-08	1.84566e-07	yes
ATP-dependent protease La (EC 3.4.21.53) Type I	wDi22.scaf1:388544-391023	FI	FH	0	112.487	3.94998e-08	4.86548e-07	yes
Putative permease often clustered with de novo purine synthesis	wDi22.scaf1:391451-392628	FI	FH	0	47.463	0.00136488	0.00447795	yes
Tyrosine recombinase XerD,hypothetical protein	wDi22.scaf1:393548-394696	FI	FH	0	46.7465	0.00166748	0.00531935	yes
Citrate synthase (si) (EC 2.3.3.1)	wDi22.scaf1:395878-397130	FI	FH	0	128.103	2.38847e-08	3.14545e-07	yes
Succinyl-CoA ligase [ADP-forming] beta chain (EC 6.2.1.5)	wDi22.scaf1:400349-401511	FI	FH	0	69.7071	4.89833e-05	0.000233304	yes
Succinyl-CoA ligase [ADP-forming] alpha chain (EC 6.2.1.5)	wDi22.scaf1:401513-402393	FI	FH	0	68.816	0.000630398	0.00226685	yes
FIG00638051: hypothetical protein	wDi22.scaf1:407346-407992	FI	FH	0	165.717	1.80147e-05	9.60904e-05	yes
Nucleoside-diphosphate-sugar epimerases	wDi22.scaf1:407996-408816	FI	FH	0	85.9543	0.000213785	0.000866949	yes
DNA polymerase III alpha subunit (EC 2.7.7.7)	wDi22.scaf1:409277-412614	FI	FH	0	66.8625	9.41037e-08	1.03498e-06	yes
SSU ribosomal protein S18p,SSU ribosomal protein S6p	wDi22.scaf1:412664-413717	FI	FH	0	1003.28	2.68536e-06	1.8007e-05	yes
LSU ribosomal protein L9p	wDi22.scaf1:413723-414282	FI	FH	0	190.594	4.45776e-05	0.000213826	yes
Ribonuclease E (EC 3.1.26.12)	wDi22.scaf1:419255-421032	FI	FH	0	165.571	2.34376e-07	2.21979e-06	yes
Aspartyl-tRNA(Asn) amidotransferase subunit B (EC 6.3.5.6) @ Glutamyl-tRNA(Gln) amidotransferase subunit B (EC 6.3.5.7)	wDi22.scaf1:423446-424872	FI	FH	0	88.4606	2.76376e-07	2.55444e-06	yes
LSU ribosomal protein L21p	wDi22.scaf1:425920-426224	FI	FH	0	1360.01	1.62768e-07	1.64432e-06	yes
LSU ribosomal protein L27p	wDi22.scaf1:426233-426504	FI	FH	0	493.305	0.00231932	0.00712383	yes
Cytochrome c oxidase polypeptide III (EC 1.9.3.1)	wDi22.scaf1:430685-431514	FI	FH	0	89.0051	0.000180152	0.000739688	yes
BolA-like protein2C putative	wDi22.scaf1:431931-432217	FI	FH	0	472.144	0.00126268	0.00420243	yes
Cystathionine beta-lyase (EC 4.4.1.8)	wDi22.scaf1:432240-433423	FI	FH	0	129.523	2.15514e-08	2.9111e-07	yes
UDP-N-acetylmuramoylalanyl-D-glutamate--22C6-diaminopimelate ligase (EC 6.3.2.13)	wDi22.scaf1:433438-434846	FI	FH	0	70.6433	3.96473e-06	2.53569e-05	yes
L-Proline/Glycine betaine transporter ProP	wDi22.scaf1:435028-436280	FI	FH	0	76.6658	7.74067e-06	4.56418e-05	yes
4-diphosphocytidyl-2-C-methyl-D-erythritol kinase (EC 2.7.1.148)	wDi22.scaf1:443618-444486	FI	FH	0	209.372	2.44575e-07	2.29968e-06	yes
zinc ABC transporter2C permease protein	wDi22.scaf1:444854-445665	FI	FH	0	65.5898	0.00126268	0.00420243	yes
Dihydrodipicolinate reductase (EC 1.3.1.26),Phosphate transport ATP-binding protein PstB (TC 3.A.1.7.1)	wDi22.scaf1:447135-448686	FI	FH	0	181.617	4.90611e-07	4.13075e-06	yes
Pyruvate dehydrogenase E1 component alpha subunit (EC 1.2.4.1)	wDi22.scaf1:451025-452010	FI	FH	0	52.8944	0.00138085	0.00452016	yes
Methionine transporter MetT	wDi22.scaf1:453492-454789	FI	FH	0	47.2082	0.000287529	0.00112136	yes
ATP synthase alpha chain (EC 3.6.3.14),ATP synthase delta chain (EC 3.6.3.14)	wDi22.scaf1:461672-463772	FI	FH	0	155.846	3.21579e-07	2.89685e-06	yes
32C4-dihydroxy-2-butanone 4-phosphate synthase (EC 4.1.99.12)	wDi22.scaf1:464302-464933	FI	FH	0	89.5866	0.00190347	0.00598644	yes
Zinc metalloprotease (EC 3.4.24.-)	wDi22.scaf1:465004-466286	FI	FH	0	92.365	8.29185e-07	6.51145e-06	yes
Secretion protein2C HlyD family	wDi22.scaf1:467803-469247	FI	FH	0	42.5179	0.000346882	0.00132416	yes
Cytochrome c oxidase polypeptide II (EC 1.9.3.1)	wDi22.scaf1:469961-470727	FI	FH	0	164.885	1.80569e-06	1.26707e-05	yes
Ribonuclease HI (EC 3.1.26.4)	wDi22.scaf1:473380-473819	FI	FH	3843.46	113.722	0.00115698	0.00389204	yes
Mg/Co/Ni transporter MgtE / CBS domain	wDi22.scaf1:482344-484711	FI	FH	0	41.1709	0.000417921	0.00156935	yes
Coproporphyrinogen III oxidase2C aerobic (EC 1.3.3.3)	wDi22.scaf1:491762-492588	FI	FH	0	139.477	4.54573e-06	2.85041e-05	yes
Phenylalanyl-tRNA synthetase beta chain (EC 6.1.1.20)	wDi22.scaf1:500949-503338	FI	FH	0	25.9414	0.000130268	0.000557329	yes
Replicative DNA helicase (EC 3.6.1.-)	wDi22.scaf1:506490-507961	FI	FH	0	113.701	3.04864e-08	3.87883e-07	yes
Heat shock protein 60 family co-chaperone GroES	wDi22.scaf1:517102-517394	FI	FH	0	3737.06	1.10748e-08	1.67114e-07	yes
HflK protein	wDi22.scaf1:522728-523764	FI	FH	0	109.56	2.46969e-06	1.68707e-05	yes
HflC protein	wDi22.scaf1:523765-524639	FI	FH	0	98.296	3.87001e-05	0.000189114	yes
HtrA protease/chaperone protein	wDi22.scaf1:524641-526124	FI	FH	0	68.6248	3.32681e-06	2.16779e-05	yes
TldD protein2C part of proposed TldE/TldD proteolytic complex (PMID 12029038)	wDi22.scaf1:534304-536648	FI	FH	0	42.8152	0.000231138	0.000928722	yes
Glutamate--cysteine ligase (EC 6.3.2.2)2C divergent2C of Alpha- and Beta-proteobacteria type	wDi22.scaf1:543398-544560	FI	FH	0	49.1513	0.000539524	0.00196317	yes
Nucleoside diphosphate kinase (EC 2.7.4.6)	wDi22.scaf1:547421-547842	FI	FH	0	444.384	1.52398e-06	1.09752e-05	yes
Ubiquinone biosynthesis monooxygenase UbiB,Zinc ABC transporter2C ATP-binding protein ZnuC	wDi22.scaf1:549020-551189	FI	FH	0	139.393	1.10563e-06	8.32264e-06	yes
Porphobilinogen deaminase (EC 2.5.1.61),UDP-N-acetylenolpyruvoylglucosamine reductase (EC 1.1.1.158)	wDi22.scaf1:554587-556345	FI	FH	0	64.6491	0.00113497	0.00382092	yes
1-hydroxy-2-methyl-2-(E)-butenyl 4-diphosphate synthase (EC 1.17.7.1)	wDi22.scaf1:558295-559580	FI	FH	0	56.9269	0.000107046	0.000470373	yes
YrbA protein	wDi22.scaf1:570722-570942	FI	FH	24976.1	422.078	0.000353573	0.00134892	yes
Excinuclease ABC subunit B	wDi22.scaf1:573564-575500	FI	FH	0	44.6584	9.53942e-06	5.50622e-05	yes
5-nucleotidase SurE (EC 3.1.3.5)	wDi22.scaf1:581627-582372	FI	FH	0	86.6208	0.000591519	0.00213757	yes
2-oxoglutarate dehydrogenase E1 component (EC 1.2.4.2)	wDi22.scaf1:582946-585608	FI	FH	0	93.5627	3.19956e-07	2.89016e-06	yes
3-polyprenyl-4-hydroxybenzoate carboxy-lyase (EC 4.1.1.-)	wDi22.scaf1:587447-588936	FI	FH	0	34.0788	0.000738229	0.00259843	yes
GTP-binding and nucleic acid-binding protein YchF	wDi22.scaf1:603964-605066	FI	FH	0	46.131	0.00133676	0.00440657	yes
Phosphomannomutase (EC 5.4.2.8)	wDi22.scaf1:628999-630353	FI	FH	0	117.907	2.39517e-07	2.2631e-06	yes
hypothetical protein	wDi22.scaf1:637911-638561	FI	FH	2642.62	54.3453	0.000531357	0.00193613	yes
FIG005935: membrane protein	wDi22.scaf1:640372-641096	FI	FH	0	394.819	2.70921e-06	1.80747e-05	yes
N-succinyl-L2CL-diaminopimelate desuccinylase (EC 3.5.1.18)	wDi22.scaf1:669310-670517	FI	FH	0	70.0518	3.40355e-05	0.000168232	yes
outer membrane protein TolC2C putative	wDi22.scaf1:679451-680691	FI	FH	0	36.4604	0.00202741	0.00633933	yes
Cell division protein FtsJ / Ribosomal RNA large subunit methyltransferase E (EC 2.1.1.-)	wDi22.scaf1:681400-681920	FI	FH	2845.86	46.6986	0.00035298	0.00134704	yes
Inosine-5'-monophosphate dehydrogenase (EC 1.1.1.205)	wDi22.scaf1:698935-700097	FI	FH	0	101.825	8.37397e-07	6.56677e-06	yes
GTP-binding protein EngA	wDi22.scaf1:704053-705380	FI	FH	0	39.3843	0.000667561	0.00238742	yes
Leucyl-tRNA synthetase (EC 6.1.1.4)	wDi22.scaf1:706715-709257	FI	FH	0	34.9986	8.37071e-06	4.90269e-05	yes
ATP synthase A chain (EC 3.6.3.14)	wDi22.scaf1:710582-711309	FI	FH	0	132.332	2.88121e-05	0.00014531	yes
ATP synthase C chain (EC 3.6.3.14)	wDi22.scaf1:711369-711598	FI	FH	0	1385.36	0.00019869	0.000809983	yes
ATP synthase B' chain (EC 3.6.3.14)	wDi22.scaf1:712086-712564	FI	FH	0	205.189	0.000174427	0.000717526	yes
Glutamyl-tRNA synthetase (EC 6.1.1.17)	wDi22.scaf1:718163-719526	FI	FH	0	41.5223	0.000414395	0.00155997	yes
Iron(III)-transport ATP-binding protein sfuC	wDi22.scaf1:728559-729271	FI	FH	0	144.019	1.80147e-05	9.60904e-05	yes
exopolysaccharide synthesis protein ExoD-related protein	wDi22.scaf1:729764-730422	FI	FH	0	107.658	0.000588153	0.00213126	yes
Cysteinyl-tRNA synthetase (EC 6.1.1.16),exopolysaccharide synthesis protein ExoD-related protein	wDi22.scaf1:730530-732557	FI	FH	0	117.367	1.64769e-05	8.93014e-05	yes
Ribonucleotide reductase of class Ia (aerobic)2C alpha subunit (EC 1.17.4.1)	wDi22.scaf1:747057-748870	FI	FH	0	82.6471	6.88302e-07	5.51393e-06	yes
Single-stranded-DNA-specific exonuclease RecJ (EC 3.1.-.-)	wDi22.scaf1:766076-767817	FI	FH	0	35.302	0.000239359	0.000957071	yes
ATPase required for both assembly of type IV secretion complex and secretion of T-DNA complex2C VirB4,Inner membrane protein of type IV secretion of T-DNA complex2C VirB6	wDi22.scaf1:778278-783224	FI	FH	0	61.7387	6.11525e-09	1.00844e-07	yes
Inner membrane protein of type IV secretion of T-DNA complex2C VirB6	wDi22.scaf1:783264-788616	FI	FH	0	66.6406	3.07225e-10	6.76719e-09	yes
FIG01208253: hypothetical protein,Inner membrane protein of type IV secretion of T-DNA complex2C VirB6	wDi22.scaf1:788852-792655	FI	FH	2055.46	38.5082	0.000291654	0.00113644	yes
18K peptidoglycan-associated outer membrane lipoprotein%3B Peptidoglycan-associated lipoprotein precursor%3B Outer membrane protein P6%3B OmpA/MotB precursor	wDi22.scaf1:803333-803817	FI	FH	0	525.625	1.00443e-08	1.54581e-07	yes
tRNA(Ile)-lysidine synthetase	wDi22.scaf1:803968-805313	FI	FH	0	49.0666	0.000158798	0.000661305	yes
Cell division protein FtsH (EC 3.4.24.-)	wDi22.scaf1:805324-807155	FI	FH	1094.35	69.9709	0.000185638	0.000761024	yes
Chaperone protein HtpG	wDi22.scaf1:811081-812993	FI	FH	0	47.6157	5.87061e-06	3.56851e-05	yes
5-aminolevulinate synthase (EC 2.3.1.37)	wDi22.scaf1:815312-817206	FI	FH	0	94.3735	1.10543e-06	8.32264e-06	yes
Phosphatidylglycerophosphatase A (EC 3.1.3.27),acetyltransferase2C GNAT family	wDi22.scaf1:825921-827174	FI	FH	0	176.742	8.29514e-05	0.000374264	yes
Probably membrane associated protein containing PAS/PAC domain	wDi22.scaf1:827229-829159	FI	FH	0	36.4029	0.00258664	0.00782762	yes
Alanyl-tRNA synthetase (EC 6.1.1.7)	wDi22.scaf1:841438-846790	FI	FH	0	52.7329	4.313e-08	5.20531e-07	yes
Glutamyl-tRNA(Gln) synthetase (EC 6.1.1.24)	wDi22.scaf1:852688-854018	FI	FH	0	67.3137	1.4306e-05	7.86381e-05	yes
N-Acetyl-D-glucosamine ABC transport system2C sugar-binding protein	wDi22.scaf1:856973-861328	FI	FH	0	33.3578	9.82538e-06	5.65885e-05	yes
Fructose-bisphosphate aldolase class I (EC 4.1.2.13)	wDi22.scaf1:865266-866164	FI	FH	0	155.751	2.94317e-07	2.69374e-06	yes
Dihydroorotate dehydrogenase (EC 1.3.3.1)	wDi22.scaf1:866812-867961	FI	FH	0	47.2511	0.00122091	0.00408825	yes
Ribonuclease III (EC 3.1.26.3)	wDi22.scaf1:868040-868749	FI	FH	0	63.7627	0.00318602	0.00942257	yes
Aspartyl-tRNA(Asn) amidotransferase subunit A (EC 6.3.5.6) @ Glutamyl-tRNA(Gln) amidotransferase subunit A (EC 6.3.5.7)	wDi22.scaf1:869415-870892	FI	FH	0	129.659	1.66259e-06	1.18179e-05	yes
conserved domain protein	wDi22.scaf1:874700-875571	FI	FH	0	59.6546	0.00126268	0.00420243	yes
sodium/alanine symporter family protein	wDi22.scaf1:890881-892352	FI	FH	0	45.1863	0.000186568	0.00076412	yes
hypothetical protein	wDi22.scaf1:898768-899789	FI	FH	2184.57	125.204	0.000101914	0.000452671	yes
Lipoprotein signal peptidase (EC 3.4.23.36),Riboflavin kinase (EC 2.7.1.26) / FMN adenylyltransferase (EC 2.7.7.2)	wDi22.scaf1:901830-903243	FI	FH	0	114.97	0.00205735	0.00641207	yes
ZINC PROTEASE (EC 3.4.99.-),zinc protease	wDi22.scaf1:903470-906441	FI	FH	0	88.3732	4.26435e-06	2.69195e-05	yes
FIG01207848: hypothetical protein	wDi22.scaf1:913658-915000	FI	FH	0	36.2434	0.00138085	0.00452016	yes
Phosphoribosylaminoimidazole-succinocarboxamide synthase (EC 6.3.2.6)	wDi22.scaf1:4321-6079	FI	FH	0	78.6914	0.000964221	0.00329248	yes
Enolase (EC 4.2.1.11),GTP-binding protein Obg	wDi22.scaf1:12845-15131	FI	FH	0	131.766	4.0541e-08	4.97507e-07	yes
Malonyl CoA-acyl carrier protein transacylase (EC 2.3.1.39)	wDi22.scaf1:23485-24467	FI	FH	0	52.5888	0.00151767	0.00489252	yes
surface antigen-related protein	wDi22.scaf1:33828-34639	FI	FH	0	56.2085	0.0031847	0.00942257	yes
MiaB family protein2C possibly involved in tRNA or rRNA modification	wDi22.scaf1:34690-35918	FI	FH	0	74.1778	1.38588e-05	7.63397e-05	yes
GTP-binding protein Era,WlaX protein	wDi22.scaf1:38208-39911	FI	FH	0	172.673	2.30135e-07	2.19656e-06	yes
Preprotein translocase subunit YajC (TC 3.A.5.1.1)	wDi22.scaf1:42009-42427	FI	FH	0	333.134	3.40355e-05	0.000168232	yes
Cell division protein FtsK	wDi22.scaf1:47110-49232	FI	FH	0	75.4161	2.44355e-07	2.29968e-06	yes
hypothetical protein	wDi22.scaf1:74788-75215	FI	FH	0	214.695	0.000521944	0.00190553	yes
Phosphoribosylaminoimidazole carboxylase ATPase subunit (EC 4.1.1.21)	wDi22.scaf1:76398-77446	FI	FH	0	53.9974	0.000784519	0.00272921	yes
Ferric iron ABC transporter2C permease protein	wDi22.scaf1:77988-79426	FI	FH	0	41.2686	0.000336659	0.00128925	yes
DNA topoisomerase I (EC 5.99.1.2)	wDi22.scaf1:81442-83894	FI	FH	0	30.548	2.97692e-05	0.000149228	yes
Glutathione-regulated potassium-efflux system protein KefKL	wDi22.scaf1:85814-87534	FI	FH	0	89.1886	4.30999e-08	5.20531e-07	yes
Alkyl hydroperoxide reductase and/or thiol-specific antioxidant family (AhpC/TSA) protein	wDi22.scaf1:87540-88114	FI	FH	0	285.949	3.5821e-07	3.17248e-06	yes
GTPase and tRNA-U34 5-formylation enzyme TrmE	wDi22.scaf1:89008-90377	FI	FH	0	37.7203	0.000713978	0.00253891	yes
DNA gyrase subunit A (EC 5.99.1.3)	wDi22.scaf1:92510-95214	FI	FH	0	40.7838	4.40547e-07	3.7647e-06	yes
Thymidylate synthase thyX (EC 2.1.1.-)	wDi22.scaf1:97409-98274	FI	FH	0	68.8268	0.000809647	0.00280844	yes
UDP-N-acetylglucosamine 1-carboxyvinyltransferase (EC 2.5.1.7)	wDi22.scaf1:98282-99561	FI	FH	0	59.7868	5.53435e-05	0.000261366	yes
Prolyl-tRNA synthetase (EC 6.1.1.15)	wDi22.scaf1:99996-101272	FI	FH	0	57.4066	0.000107046	0.000470373	yes
CXYorf1-related protein	wDi22.scaf1:101368-102236	FI	FH	0	134.12	2.58214e-06	1.73502e-05	yes
Cell division protein FtsI [Peptidoglycan synthetase] (EC 2.4.1.129)	wDi22.scaf1:102652-104228	FI	FH	0	29.8557	0.0014711	0.00476339	yes
Acetylornithine aminotransferase (EC 2.6.1.11)	wDi22.scaf1:108087-109267	FI	FH	0	43.3541	0.00107622	0.00364704	yes
Chaperone protein HscA,Chaperone protein HscB,Iron binding protein IscA for iron-sulfur cluster assembly	wDi22.scaf1:111275-114645	FI	FH	0	243.191	2.8061e-05	0.000141958	yes
Iron-sulfur cluster assembly scaffold protein IscU	wDi22.scaf1:114650-115044	FI	FH	0	235.982	0.000690427	0.00246316	yes
Dihydrolipoamide acetyltransferase component of pyruvate dehydrogenase complex (EC 2.3.1.12)	wDi22.scaf1:123666-124933	FI	FH	0	71.778	1.27104e-05	7.0845e-05	yes
FIG01207651: hypothetical protein,Type IV secretory pathway2C VirB4 components	wDi22.scaf1:125604-130793	FI	FH	0	91.9558	4.25509e-11	1.11626e-09	yes
Mitochondrial processing peptidase-like protein (EC 3.4.24.64)	wDi22.scaf1:133863-134983	FI	FH	0	54.3854	0.000446782	0.00165643	yes
Superoxide dismutase [Fe] (EC 1.15.1.1)	wDi22.scaf1:135106-135740	FI	FH	0	166.046	2.81776e-05	0.000142328	yes
Ribonucleotide reductase of class Ia (aerobic)2C beta subunit (EC 1.17.4.1)	wDi22.scaf1:147053-148050	FI	FH	1125.51	44.4026	0.00231257	0.0071164	yes
Quinone oxidoreductase (EC 1.6.5.5)	wDi22.scaf1:152948-153927	FI	FH	0	72.1754	0.000164166	0.000681501	yes
Metallo-beta-lactamase family protein2C RNA-specific	wDi22.scaf1:163677-165329	FI	FH	0	39.914	0.000300425	0.00116612	yes
L-Proline/Glycine betaine transporter ProP	wDi22.scaf1:169613-170835	FI	FH	1751.56	142.154	0.000653725	0.00234112	yes
Aspartyl-tRNA synthetase (EC 6.1.1.12) @ Aspartyl-tRNA(Asn) synthetase (EC 6.1.1.23)	wDi22.scaf1:170911-172715	FI	FH	0	48.4378	1.49482e-05	8.17579e-05	yes
NADH-ubiquinone oxidoreductase chain D (EC 1.6.5.3)	wDi22.scaf1:181661-182466	FI	FH	1487.44	45.9486	0.0012404	0.00414613	yes
Prolipoprotein diacylglyceryl transferase (EC 2.4.99.-),tmRNA-binding protein SmpB	wDi22.scaf1:184601-185846	FI	FH	0	120.143	0.00260264	0.00785111	yes
RNA polymerase sigma factor RpoD	wDi22.scaf1:200319-202255	FI	FH	0	46.3646	7.57088e-06	4.49228e-05	yes
DNA-directed RNA polymerase omega subunit (EC 2.7.7.6)	wDi22.scaf1:204208-204614	FI	FH	0	193.909	0.0016795	0.0053525	yes
Methionine aminopeptidase (EC 3.4.11.18)	wDi22.scaf1:212849-213642	FI	FH	0	94.7155	0.000174427	0.000717526	yes
DNA-directed RNA polymerase beta subunit (EC 2.7.7.6) / DNA-directed RNA polymerase beta' subunit (EC 2.7.7.6)	wDi22.scaf1:214018-222542	FI	FH	640.759	61.5194	1.02625e-06	7.83278e-06	yes
LSU ribosomal protein L1p (L10Ae)	wDi22.scaf1:223555-224216	FI	FH	0	164.74	1.78409e-05	9.54345e-05	yes
LSU ribosomal protein L11p (L12e)	wDi22.scaf1:224219-224661	FI	FH	0	158.115	0.00235881	0.00721812	yes
Translation elongation factor G	wDi22.scaf1:226952-229020	FI	FH	0	183.503	1.05399e-06	8.01194e-06	yes
SSU ribosomal protein S7p (S5e)	wDi22.scaf1:229036-229517	FI	FH	0	234.004	5.71668e-05	0.000268433	yes
D-alanine--D-alanine ligase (EC 6.3.2.4)	wDi22.scaf1:231934-232940	FI	FH	0	52.6361	0.00111088	0.00374848	yes
hypothetical protein	wDi22.scaf1:237830-238476	FI	FH	0	391.693	1.70013e-07	1.71225e-06	yes
Porphobilinogen synthase (EC 4.2.1.24)	wDi22.scaf1:243655-244652	FI	FH	0	55.3276	0.000738229	0.00259843	yes
Cysteine desulfurase (EC 2.8.1.7)2C IscS subfamily	wDi22.scaf1:245979-247342	FI	FH	0	136.762	1.27531e-09	2.49425e-08	yes
Peptidyl-prolyl cis-trans isomerase ppiD (EC 5.2.1.8)	wDi22.scaf1:260640-262387	FI	FH	0	34.1473	0.000346882	0.00132416	yes
LSU ribosomal protein L36p	wDi22.scaf1:267565-267811	FI	FH	236308	5239.01	0.000709213	0.00252538	yes
FIG01207721: hypothetical protein	wDi22.scaf1:285013-285386	FI	FH	0	396.694	6.103e-05	0.000285552	yes
tRNA uridine 5-carboxymethylaminomethyl modification enzyme GidA	wDi22.scaf1:287341-289256	FI	FH	0	51.8598	2.58214e-06	1.73502e-05	yes
hypothetical protein	wDi22.scaf1:296672-297387	FI	FH	0	330.686	3.12176e-07	2.85124e-06	yes
UDP-N-acetylmuramoylalanyl-D-glutamyl-22C6-diaminopimelate--D-alanyl-D-alanine ligase (EC 6.3.2.10)	wDi22.scaf1:303036-304456	FI	FH	0	45.8323	0.000168866	0.000699467	yes
Aspartokinase (EC 2.7.2.4)	wDi22.scaf1:313483-314648	FI	FH	0	36.6083	0.00239816	0.00731299	yes
Dihydrofolate synthase (EC 6.3.2.12) / Folylpolyglutamate synthase (EC 6.3.2.17)	wDi22.scaf1:315564-316858	FI	FH	0	39.2746	0.000950263	0.00324989	yes
FIG01207630: hypothetical protein	wDi22.scaf1:318996-319276	FI	FH	0	1217.07	1.17159e-06	8.76391e-06	yes
Histidyl-tRNA synthetase (EC 6.1.1.21),NifU protein	wDi22.scaf1:325657-327481	FI	FH	0	171.673	2.77064e-05	0.000140488	yes
Amidophosphoribosyltransferase (EC 2.4.2.14)	wDi22.scaf1:327648-329038	FI	FH	0	59.0914	3.51174e-05	0.000172864	yes
RecB family exonuclease	wDi22.scaf1:330922-333620	FI	FH	0	34.1015	6.17846e-06	3.72322e-05	yes
Ser/Thr protein phosphatase family protein2C putative	wDi22.scaf1:341629-342905	FI	FH	0	47.7837	0.00031572	0.00121868	yes
62C7-dimethyl-8-ribityllumazine synthase (EC 2.5.1.78),Inner membrane protein translocase component YidC2C long form,Transcription termination protein NusB	wDi22.scaf1:355433-358035	FI	FH	0	214.707	0.000107959	0.0004736	yes
Cytochrome c heme lyase subunit CcmF	wDi22.scaf1:360277-362261	FI	FH	0	18.9274	0.0034004	0.00997905	yes
Transketolase (EC 2.2.1.1)	wDi22.scaf1:364782-366784	FI	FH	0	33.1761	0.000103032	0.000455791	yes
possible periplasmic protein	wDi22.scaf1:384175-384662	FI	FH	0	121.467	0.0031847	0.00942257	yes
Diaminopimelate epimerase (EC 5.1.1.7)	wDi22.scaf1:402399-403195	FI	FH	0	62.2426	0.00259914	0.00784756	yes
FIG061771: ATP-dependent nuclease subunit A	wDi22.scaf1:440220-443536	FI	FH	0	40.1964	1.70714e-07	1.71406e-06	yes
1-deoxy-D-xylulose 5-phosphate reductoisomerase (EC 1.1.1.267)	wDi22.scaf1:448689-449863	FI	FH	0	84.8432	7.86106e-06	4.63101e-05	yes
FIG01208719: hypothetical protein	wDi22.scaf1:449934-450445	FI	FH	0	1182.04	0.000200228	0.000815495	yes
Ribosomal large subunit pseudouridine synthase C (EC 4.2.1.70)	wDi22.scaf1:452318-453246	FI	FH	0	73.372	0.00032576	0.00125262	yes
Arginyl-tRNA synthetase (EC 6.1.1.19)	wDi22.scaf1:454833-456517	FI	FH	0	33.5117	0.000461125	0.0017048	yes
ABC transporter2C ATP-binding/permease protein	wDi22.scaf1:457184-458842	FI	FH	0	46.9084	0.00042441	0.0015919	yes
NAD-dependent glyceraldehyde-3-phosphate dehydrogenase (EC 1.2.1.12),Twin-arginine translocation protein TatC	wDi22.scaf1:476894-478758	FI	FH	0	115.754	3.92579e-05	0.000191524	yes
GTP-binding protein TypA/BipA	wDi22.scaf1:478927-480629	FI	FH	0	80.6899	2.0179e-07	1.96164e-06	yes
Peptide chain release factor 2%3B programmed frameshift-containing	wDi22.scaf1:481085-482103	FI	FH	0	100.422	5.60938e-06	3.4428e-05	yes
Pyruvate dehydrogenase E1 component beta subunit (EC 1.2.4.1)	wDi22.scaf1:482344-484711	FI	FH	0	78.8242	8.19858e-05	0.000370416	yes
Chaperone protein DnaJ	wDi22.scaf1:485905-487016	FI	FH	0	78.6403	2.64606e-05	0.000134921	yes
Sensor histidine kinase/response regulator (EC 2.7.3.-)	wDi22.scaf1:489174-491656	FI	FH	0	33.7289	1.07118e-05	6.09987e-05	yes
Orotidine 5'-phosphate decarboxylase (EC 4.1.1.23)	wDi22.scaf1:493493-494172	FI	FH	0	268.85	1.19091e-06	8.88817e-06	yes
Valyl-tRNA synthetase (EC 6.1.1.9)	wDi22.scaf1:495647-498189	FI	FH	0	57.86	1.76822e-08	2.45403e-07	yes
conserved domain protein	wDi22.scaf1:505651-506207	FI	FH	0	130.209	0.00120564	0.00404435	yes
Methionyl-tRNA synthetase (EC 6.1.1.10)	wDi22.scaf1:508875-510412	FI	FH	0	115.871	1.48088e-08	2.11326e-07	yes
Ribose 5-phosphate isomerase B (EC 5.3.1.6) / 3-demethylubiquinone-9 3-methyltransferase (EC 2.1.1.64)	wDi22.scaf1:510463-511631	FI	FH	0	104.538	6.25482e-07	5.09022e-06	yes
DNA recombination protein RmuC	wDi22.scaf1:514387-515747	FI	FH	0	66.5776	1.07118e-05	6.09987e-05	yes
hypothetical protein	wDi22.scaf1:519801-520354	FI	FH	0	98.2344	0.0031847	0.00942257	yes
hypothetical protein	wDi22.scaf1:527479-529535	FI	FH	0	169.971	2.19171e-08	2.93935e-07	yes
hypothetical protein	wDi22.scaf1:529566-529759	FI	FH	0	2286.95	0.000432835	0.00161658	yes
hypothetical protein	wDi22.scaf1:530042-531414	FI	FH	0	30.0985	0.00239816	0.00731299	yes
Exodeoxyribonuclease III (EC 3.1.11.2),Uroporphyrinogen-III synthase (EC 4.2.1.75)	wDi22.scaf1:531753-533322	FI	FH	0	86.4046	0.000406817	0.00153291	yes
conserved hypothetical protein	wDi22.scaf1:534304-536648	FI	FH	0	97.3287	2.34353e-05	0.000121455	yes
DNA polymerase I (EC 2.7.7.7)	wDi22.scaf1:536700-539407	FI	FH	0	77.374	2.92228e-07	2.68772e-06	yes
ATP-dependent hsl protease ATP-binding subunit HslU	wDi22.scaf1:541243-542735	FI	FH	0	99.581	8.99283e-08	1.00079e-06	yes
ATP-dependent protease HslV (EC 3.4.25.-)	wDi22.scaf1:542735-543225	FI	FH	0	216.11	7.21101e-05	0.000329994	yes
FIG01207574: hypothetical protein	wDi22.scaf1:544568-545412	FI	FH	0	178.546	4.21939e-07	3.62217e-06	yes
FIG01207764: hypothetical protein,Ferrochelatase2C protoheme ferro-lyase (EC 4.99.1.1)	wDi22.scaf1:545488-547313	FI	FH	0	111.619	2.19716e-05	0.000114729	yes
hypothetical protein	wDi22.scaf1:551264-551439	FI	FH	0	7631.96	6.046e-07	4.9417e-06	yes
Protein-export membrane protein SecD (TC 3.A.5.1.1)	wDi22.scaf1:553005-554521	FI	FH	0	27.8773	0.00166748	0.00531935	yes
Translation elongation factor LepA	wDi22.scaf1:559595-561393	FI	FH	0	65.0588	4.80982e-07	4.06792e-06	yes
Malonyl-CoA decarboxylase (EC 4.1.1.9)	wDi22.scaf1:561454-562850	FI	FH	0	72.2127	4.99506e-06	3.09816e-05	yes
hypothetical protein	wDi22.scaf1:566053-566795	FI	FH	0	106.196	0.000126074	0.000542208	yes
competence lipoprotein ComL2C putative	wDi22.scaf1:566840-567579	FI	FH	0	80.3192	0.000950263	0.00324989	yes
Dihydroneopterin aldolase (EC 4.1.2.25),Dihydropteroate synthase (EC 2.5.1.15)	wDi22.scaf1:576772-578473	FI	FH	0	215.745	0.000252507	0.00100051	yes
PqqC-like protein	wDi22.scaf1:578575-579233	FI	FH	0	445.233	4.65352e-09	7.97409e-08	yes
DNA ligase (EC 6.5.1.2)	wDi22.scaf1:579356-581406	FI	FH	0	61.6522	4.21939e-07	3.62217e-06	yes
Chromosomal replication initiator protein DnaA	wDi22.scaf1:590621-591972	FI	FH	0	101.806	9.0374e-08	1.00151e-06	yes
hypothetical protein	wDi22.scaf1:595967-596136	FI	FH	0	4615.8	0.000132636	0.00056562	yes
Bicyclomycin resistance protein	wDi22.scaf1:596771-597939	FI	FH	0	39.7218	0.00179424	0.00568096	yes
2-octaprenyl-6-methoxyphenol hydroxylase (EC 1.14.13.-)	wDi22.scaf1:598099-599258	FI	FH	0	50.654	0.00039184	0.00148072	yes
Scaffold protein for [4Fe-4S] cluster assembly ApbC2C MRP-like	wDi22.scaf1:599310-600100	FI	FH	0	74.8783	0.000754474	0.00264781	yes
tRNA nucleotidyltransferase (EC 2.7.7.21) (EC 2.7.7.25)	wDi22.scaf1:601663-603079	FI	FH	0	76.1302	9.15652e-06	5.30852e-05	yes
Fructose-12C6-bisphosphatase2C GlpX type (EC 3.1.3.11)	wDi22.scaf1:606088-607019	FI	FH	0	125.279	2.54913e-06	1.71916e-05	yes
Pyruvate2Cphosphate dikinase (EC 2.7.9.1),hypothetical protein	wDi22.scaf1:608644-611438	FI	FH	0	84.4318	6.44716e-08	7.4329e-07	yes
Predicted glutamine amidotransferases	wDi22.scaf1:615108-616108	FI	FH	2242.48	26.0358	2.30303e-07	2.19657e-06	yes
Phosphatidate cytidylyltransferase (EC 2.7.7.41),Undecaprenyl pyrophosphate synthetase (EC 2.5.1.31)	wDi22.scaf1:617163-618434	FI	FH	0	131.392	0.000343527	0.00131249	yes
SSU ribosomal protein S2p (SAe),Translation elongation factor Ts	wDi22.scaf1:620077-621768	FI	FH	0	293.72	5.2829e-11	1.34041e-09	yes
Carbamoyl-phosphate synthase large chain (EC 6.3.5.5)	wDi22.scaf1:622195-625508	FI	FH	0	41.6202	1.72326e-08	2.40433e-07	yes
Short-chain alcohol dehydrogenase family enzyme	wDi22.scaf1:625658-626406	FI	FH	0	68.2642	0.00243667	0.00740124	yes
Inner membrane protein YihY2C formerly thought to be RNase BN	wDi22.scaf1:626415-627241	FI	FH	0	63.7733	0.00130568	0.00432038	yes
Lipoprotein releasing system transmembrane protein LolC	wDi22.scaf1:632086-633293	FI	FH	0	73.274	2.51034e-05	0.00012883	yes
FIG01208263: hypothetical protein	wDi22.scaf1:634103-635310	FI	FH	0	43.9756	0.000690427	0.00246316	yes
Smr domain family protein	wDi22.scaf1:638913-639436	FI	FH	0	102.275	0.00297593	0.00886505	yes
Phosphate ABC transporter2C periplasmic phosphate-binding protein PstS (TC 3.A.1.7.1)	wDi22.scaf1:642452-643470	FI	FH	0	82.7671	4.31915e-05	0.000208701	yes
SSU ribosomal protein S13p (S18e)	wDi22.scaf1:645524-645894	FI	FH	0	254.791	0.00129389	0.00429	yes
Adenylate kinase (EC 2.7.4.3),Preprotein translocase secY subunit (TC 3.A.5.1.1)	wDi22.scaf1:645954-647931	FI	FH	0	63.1374	0.00109022	0.00369012	yes
LSU ribosomal protein L15p (L27Ae)	wDi22.scaf1:647933-648405	FI	FH	0	142.5	0.00202741	0.00633933	yes
SSU ribosomal protein S5p (S2e)	wDi22.scaf1:648407-648921	FI	FH	0	139.364	0.000950263	0.00324989	yes
LSU ribosomal protein L18p (L5e),LSU ribosomal protein L6p (L9e)	wDi22.scaf1:648933-649860	FI	FH	0	345.228	4.7287e-05	0.000225669	yes
SSU ribosomal protein S8p (S15Ae)	wDi22.scaf1:649875-650272	FI	FH	0	240.433	0.000759945	0.0026592	yes
LSU ribosomal protein L14p (L23e),LSU ribosomal protein L24p (L26e)	wDi22.scaf1:651157-651835	FI	FH	0	525.483	4.45654e-05	0.000213826	yes
LSU ribosomal protein L16p (L10e)	wDi22.scaf1:652284-652699	FI	FH	0	441.399	2.08751e-06	1.44629e-05	yes
SSU ribosomal protein S3p (S3e)	wDi22.scaf1:652709-653331	FI	FH	0	194.165	7.09502e-06	4.24056e-05	yes
LSU ribosomal protein L2p (L8e)	wDi22.scaf1:654011-654837	FI	FH	0	319.809	3.7303e-07	3.27942e-06	yes
LSU ribosomal protein L3p (L3e),SSU ribosomal protein S10p (S20e)	wDi22.scaf1:655738-656830	FI	FH	0	378.53	2.30059e-05	0.00011956	yes
Carbamoyl-phosphate synthase small chain (EC 6.3.5.5)	wDi22.scaf1:658357-659705	FI	FH	0	103.518	9.79767e-08	1.0722e-06	yes
Methionyl-tRNA formyltransferase (EC 2.1.2.9)	wDi22.scaf1:660312-661207	FI	FH	0	78.77	0.000239359	0.000957071	yes
LSU ribosomal protein L20p	wDi22.scaf1:661240-661607	FI	FH	0	538.378	3.03544e-06	1.99974e-05	yes
LSU ribosomal protein L35p	wDi22.scaf1:661626-661834	FI	FH	0	2266.31	6.103e-05	0.000285552	yes
glycerol dehydrogenase	wDi22.scaf1:667843-669293	FI	FH	0	53.8709	4.45776e-05	0.000213826	yes
Integrase/recombinase xerD	wDi22.scaf1:673112-674034	FI	FH	0	51.0672	0.00166748	0.00531935	yes
DNA-binding protein2C HU family	wDi22.scaf1:677245-678258	FI	FH	0	363.282	0.00139502	0.00455639	yes
SSU ribosomal protein S9p (S16e)	wDi22.scaf1:678403-678851	FI	FH	0	297.834	2.3546e-05	0.000121837	yes
LSU ribosomal protein L13p (L13Ae)	wDi22.scaf1:678860-679320	FI	FH	0	185.642	0.000554767	0.00201473	yes
Inorganic pyrophosphatase (EC 3.6.1.1)	wDi22.scaf1:687573-688081	FI	FH	0	208.852	7.7626e-05	0.000352902	yes
Dioxygenases related to 2-nitropropane dioxygenase	wDi22.scaf1:690235-691640	FI	FH	0	30.3477	0.00172521	0.00548488	yes
Ribonuclease D (EC 3.1.26.3)	wDi22.scaf1:691805-693577	FI	FH	0	58.8843	0.000133518	0.000569012	yes
Biotin carboxylase of acetyl-CoA carboxylase (EC 6.3.4.14) / Biotin carboxyl carrier protein of acetyl-CoA carboxylase%3B Propionyl-CoA carboxylase alpha chain (EC 6.4.1.3)	wDi22.scaf1:715292-717576	FI	FH	0	55.8964	1.56107e-07	1.58068e-06	yes
COG1565: Uncharacterized conserved protein	wDi22.scaf1:719558-720540	FI	FH	0	50.9209	0.00130568	0.00432038	yes
22C32C42C5-tetrahydropyridine-22C6-dicarboxylate N-succinyltransferase (EC 2.3.1.117)	wDi22.scaf1:722531-723363	FI	FH	0	269.381	1.22863e-08	1.81846e-07	yes
Rod shape-determining protein RodA	wDi22.scaf1:724339-725459	FI	FH	0	37.1656	0.0031847	0.00942257	yes
NADH:ubiquinone oxidoreductase subunit 5 (chain L)/Multisubunit Na+/H+ antiporter2C MnhA subunit	wDi22.scaf1:725529-726997	FI	FH	0	34.6467	0.000738229	0.00259843	yes
Phosphoglycerate kinase (EC 2.7.2.3)	wDi22.scaf1:734636-735834	FI	FH	0	138.132	1.25349e-07	1.31587e-06	yes
Thioredoxin reductase (EC 1.8.1.9)	wDi22.scaf1:735873-736903	FI	FH	0	68.9917	0.000126074	0.000542208	yes
Transaldolase (EC 2.2.1.2)	wDi22.scaf1:737752-738395	FI	FH	0	366.906	7.80355e-08	8.83394e-07	yes
ATP synthase beta chain (EC 3.6.3.14)	wDi22.scaf1:738783-740158	FI	FH	2282.9	179.151	2.74272e-05	0.000139395	yes
Phosphate transport system permease protein PstC (TC 3.A.1.7.1)	wDi22.scaf1:740307-741391	FI	FH	0	41.624	0.00166748	0.00531935	yes
Large Subunit Ribosomal RNA%3B lsuRNA%3B LSU rRNA	wDi22.scaf1:745190-745608	FI	FH	295913	496770	0.00304037	0.00904268	yes
Excinuclease ABC subunit C,Glycyl-tRNA synthetase beta chain (EC 6.1.1.14)	wDi22.scaf1:749661-753420	FI	FH	0	132.001	6.15731e-13	2.38719e-11	yes
DNA mismatch repair protein MutS	wDi22.scaf1:755247-757744	FI	FH	0	60.8264	3.6463e-08	4.5382e-07	yes
5-formyltetrahydrofolate cyclo-ligase (EC 6.3.3.2),NADPH-dependent glutamate synthase beta chain and related oxidoreductases	wDi22.scaf1:759071-760219	FI	FH	0	153.016	0.000149713	0.000628695	yes
DNA gyrase subunit B (EC 5.99.1.3)	wDi22.scaf1:761196-763570	FI	FH	0	45.7366	8.55908e-07	6.67608e-06	yes
2-hydroxymuconic semialdehyde hydrolase (EC 3.1.1.-)	wDi22.scaf1:764653-765407	FI	FH	0	200.083	1.91175e-07	1.88918e-06	yes
IMP cyclohydrolase (EC 3.5.4.10) / Phosphoribosylaminoimidazolecarboxamide formyltransferase (EC 2.1.2.3)	wDi22.scaf1:771342-772867	FI	FH	0	90.6944	1.10646e-07	1.17941e-06	yes
Fumarate hydratase class II (EC 4.2.1.2)	wDi22.scaf1:774263-775656	FI	FH	0	114.027	2.39517e-07	2.2631e-06	yes
hypothetical protein,tRNA (5-methylaminomethyl-2-thiouridylate)-methyltransferase (EC 2.1.1.61)	wDi22.scaf1:799062-800292	FI	FH	0	112.53	4.96496e-07	4.16695e-06	yes
Rod shape-determining protein MreB	wDi22.scaf1:800533-801611	FI	FH	0	65.4369	0.000192543	0.000786389	yes
Thermostable carboxypeptidase 1 (EC 3.4.17.19)	wDi22.scaf1:801631-803060	FI	FH	0	57.3158	3.40355e-05	0.000168232	yes
Cytochrome oxidase biogenesis protein Surf12C facilitates heme A insertion	wDi22.scaf1:807767-808368	FI	FH	0	129.841	0.00031572	0.00121868	yes
Inositol-1-monophosphatase (EC 3.1.3.25)	wDi22.scaf1:815312-817206	FI	FH	0	166.695	7.72178e-06	4.56418e-05	yes
Translation elongation factor P	wDi22.scaf1:817211-817833	FI	FH	0	341.054	1.41202e-06	1.03044e-05	yes
Succinate dehydrogenase iron-sulfur protein (EC 1.3.99.1)	wDi22.scaf1:827229-829159	FI	FH	0	70.2204	0.0014583	0.00473478	yes
Cell division protein FtsZ (EC 3.4.24.-)	wDi22.scaf1:830109-830827	FI	FH	0	85.448	0.000754474	0.00264781	yes
Cell division protein FtsZ (EC 3.4.24.-)	wDi22.scaf1:830873-831273	FI	FH	0	196.547	0.00196461	0.00616249	yes
FIG01208441: hypothetical protein	wDi22.scaf1:833026-833660	FI	FH	0	1025.39	5.52732e-07	4.56316e-06	yes
Deoxyuridine 5'-triphosphate nucleotidohydrolase (EC 3.6.1.23)	wDi22.scaf1:833764-834206	FI	FH	0	186.204	0.000754474	0.00264781	yes
Acetylglutamate kinase (EC 2.7.2.8)	wDi22.scaf1:834254-835164	FI	FH	0	64.7805	0.000759945	0.0026592	yes
tRNA-i(6)A37 methylthiotransferase	wDi22.scaf1:850570-851924	FI	FH	0	54.3282	8.52812e-05	0.000383328	yes
Succinate dehydrogenase flavoprotein subunit (EC 1.3.99.1)	wDi22.scaf1:856973-861328	FI	FH	0	241.446	3.37928e-06	2.1998e-05	yes
3-oxoacyl-[acyl-carrier-protein] synthase2C KASII (EC 2.3.1.41),Acyl carrier protein	wDi22.scaf1:872185-873721	FI	FH	0	418.59	0.00255777	0.00775116	yes
Sodium/proton antiporter shaA (EC 1.6.5.3)	wDi22.scaf1:875602-877112	FI	FH	0	46.1047	0.00014489	0.000611131	yes
NADH-ubiquinone oxidoreductase chain E (EC 1.6.5.3),hypothetical protein,tRNA-guanine transglycosylase (EC 2.4.2.29)	wDi22.scaf1:878482-880290	FI	FH	0	236.234	8.8362e-06	5.15922e-05	yes
membrane protein2C putative	wDi22.scaf1:880800-881965	FI	FH	0	44.4217	0.000982197	0.00335038	yes
2-C-methyl-D-erythritol 4-phosphate cytidylyltransferase (EC 2.7.7.60) / 2-C-methyl-D-erythritol 22C4-cyclodiphosphate synthase (EC 4.6.1.12)	wDi22.scaf1:884147-885532	FI	FH	0	81.9045	3.96473e-06	2.53569e-05	yes
Triosephosphate isomerase (EC 5.3.1.1)	wDi22.scaf1:885540-886231	FI	FH	0	226.462	1.85123e-07	1.84463e-06	yes
Excinuclease ABC subunit A	wDi22.scaf1:894184-896993	FI	FH	0	45.8711	7.18893e-08	8.21601e-07	yes
FIG01208366: hypothetical protein	wDi22.scaf1:900397-901271	FI	FH	0	61.5285	0.00142575	0.00464403	yes
GMP synthase [glutamine-hydrolyzing] (EC 6.3.5.2)	wDi22.scaf1:907958-910240	FI	FH	0	84.9729	1.19006e-07	1.2563e-06	yes
Seryl-tRNA synthetase (EC 6.1.1.11)	wDi22.scaf1:912284-913515	FI	FH	0	59.9317	0.000107046	0.000470373	yes
Serine hydroxymethyltransferase (EC 2.1.2.1)	wDi22.scaf1:917357-918636	FI	FH	0	149.212	2.4117e-08	3.16021e-07	yes
major facilitator family transporter	wDi22.scaf1:918691-919904	FI	FH	0	101.363	1.10284e-06	8.32264e-06	yes

## Sheet: FBW v FI
Gene Annotation	Gene Locus	Sample 1	Sample 2	Value 1	Value 2	p Value	q Value	Significant
hypothetical protein	wDi22.scaf1:354113-354249	FBW	FI	1207.55	188354	0.000122453	0.000529059	yes
Cell division protein FtsJ / Ribosomal RNA large subunit methyltransferase E (EC 2.1.1.-)	wDi22.scaf1:681400-681920	FBW	FI	31.6339	2845.86	0.000103882	0.000458776	yes
YrbA protein	wDi22.scaf1:570722-570942	FBW	FI	284.649	24976.1	8.66268e-05	0.000388712	yes
hypothetical protein	wDi22.scaf1:637911-638561	FBW	FI	30.1175	2642.62	8.66268e-05	0.000388712	yes
Ribonuclease HI (EC 3.1.26.4)	wDi22.scaf1:473380-473819	FBW	FI	52.0179	3843.46	0.000118219	0.000512621	yes
Predicted glutamine amidotransferases	wDi22.scaf1:615108-616108	FBW	FI	34.7417	2242.48	9.76131e-08	1.07e-06	yes
FIG01208253: hypothetical protein,Inner membrane protein of type IV secretion of T-DNA complex2C VirB6	wDi22.scaf1:788852-792655	FBW	FI	36.9509	2055.46	0.000130773	0.000559309	yes
LSU ribosomal protein L36p	wDi22.scaf1:267565-267811	FBW	FI	4268.36	236308	0.000291938	0.00113687	yes
Ribonucleotide reductase of class Ia (aerobic)2C beta subunit (EC 1.17.4.1)	wDi22.scaf1:147053-148050	FBW	FI	30.4673	1125.51	0.000662609	0.00237229	yes
Intramembrane protease RasP/YluC2C implicated in cell division based on FtsL cleavage	wDi22.scaf1:55965-57091	FBW	FI	79.0718	1934.71	1.51614e-05	8.28204e-05	yes
Cell division protein FtsH (EC 3.4.24.-)	wDi22.scaf1:805324-807155	FBW	FI	46.5776	1094.35	1.69155e-05	9.14145e-05	yes
DNA primase (EC 2.7.7.-)	wDi22.scaf1:511800-513568	FBW	FI	25.0595	569.27	0.00265327	0.00798992	yes
NADH-ubiquinone oxidoreductase chain D (EC 1.6.5.3)	wDi22.scaf1:181661-182466	FBW	FI	68.8729	1487.44	0.00297808	0.00886945	yes
Transcription termination protein NusA	wDi22.scaf1:254914-256478	FBW	FI	105.417	1964.72	1.4264e-06	1.03862e-05	yes
hypothetical protein	wDi22.scaf1:898768-899789	FBW	FI	130.148	2184.57	0.000108041	0.000473803	yes
L-Proline/Glycine betaine transporter ProP	wDi22.scaf1:169613-170835	FBW	FI	116.953	1751.56	0.000216196	0.000875912	yes
ATP synthase beta chain (EC 3.6.3.14)	wDi22.scaf1:738783-740158	FBW	FI	166.819	2282.9	1.56366e-05	8.50983e-05	yes
DNA-directed RNA polymerase beta subunit (EC 2.7.7.6) / DNA-directed RNA polymerase beta' subunit (EC 2.7.7.6)	wDi22.scaf1:214018-222542	FBW	FI	52.9306	640.759	1.07549e-07	1.15483e-06	yes

## Sheet: MBW v MI
Gene Annotation	Gene Locus	Sample 1	Sample 2	Value 1	Value 2	p Value	q Value	Significant
ATP synthase epsilon chain (EC 3.6.3.14)	wDi22.scaf1:738420-738754	MBW	MI	116.71	14083.5	1.48749e-08	2.11352e-07	yes
Zinc metalloprotease (EC 3.4.24.-)	wDi22.scaf1:465004-466286	MBW	MI	137.32	10281	0	0	yes
Coupling protein VirD42C ATPase required for T-DNA transfer	wDi22.scaf1:348356-350397	MBW	MI	47.5084	3519.01	0	0	yes
Pyruvate dehydrogenase E1 component alpha subunit (EC 1.2.4.1)	wDi22.scaf1:451025-452010	MBW	MI	78.6572	4730.67	5.21805e-14	2.54859e-12	yes
Helicase PriA essential for oriC/DnaA-independent DNA replication	wDi22.scaf1:864093-864484	MBW	MI	89.1031	4941.13	0.000240908	0.000962678	yes
hypothetical protein	wDi22.scaf1:485057-485196	MBW	MI	2427.41	130530	0.000239272	0.000957071	yes
hypothetical protein	wDi22.scaf1:703299-703492	MBW	MI	744.446	37668.2	0.000297029	0.00115499	yes
Acyl-phosphate:glycerol-3-phosphate O-acyltransferase PlsY	wDi22.scaf1:892462-893045	MBW	MI	111.32	4875.9	5.97513e-07	4.90207e-06	yes
L-Proline/Glycine betaine transporter ProP	wDi22.scaf1:169613-170835	MBW	MI	110.305	4536.31	5.55112e-15	3.54167e-13	yes
C4-type zinc finger protein2C DksA/TraR family	wDi22.scaf1:682684-683069	MBW	MI	124.724	5103.69	0.000505295	0.00185298	yes
NADH:ubiquinone oxidoreductase 17.2 kD subunit	wDi22.scaf1:727060-727391	MBW	MI	205.478	7198.57	0.000748754	0.00263407	yes
Iojap protein	wDi22.scaf1:310200-310531	MBW	MI	261.678	7198.57	0.00151606	0.00489252	yes
2-octaprenyl-3-methyl-6-methoxy-12C4-benzoquinol hydroxylase (EC 1.14.13.-)	wDi22.scaf1:688170-688720	MBW	MI	104.769	2670.64	0.0018684	0.00589024	yes
Signal peptidase I (EC 3.4.21.89)	wDi22.scaf1:111275-114645	MBW	MI	137.87	3341	1.3976e-05	7.69529e-05	yes
Ribulose-phosphate 3-epimerase (EC 5.1.3.1)	wDi22.scaf1:301036-301718	MBW	MI	82.2231	1932.75	0.00230778	0.00710496	yes
LSU ribosomal protein L10p (P0)	wDi22.scaf1:223017-223552	MBW	MI	122.654	2791.76	0.00257023	0.00778352	yes
Peptide chain release factor 2%3B programmed frameshift-containing	wDi22.scaf1:481085-482103	MBW	MI	103.408	2269.41	2.41896e-05	0.000124383	yes
LSU ribosomal protein L27p	wDi22.scaf1:426233-426504	MBW	MI	568.255	12348.1	0.00290003	0.00865662	yes
Dioxygenases related to 2-nitropropane dioxygenase	wDi22.scaf1:690235-691640	MBW	MI	36.9418	768.99	0.00328016	0.00967921	yes
Peptidyl-prolyl cis-trans isomerase ppiD (EC 5.2.1.8)	wDi22.scaf1:260640-262387	MBW	MI	67.8963	1197.04	7.828e-05	0.000355629	yes
1-deoxy-D-xylulose 5-phosphate reductoisomerase (EC 1.1.1.267)	wDi22.scaf1:448689-449863	MBW	MI	137.816	1904.34	0.000277986	0.00109323	yes
Cell division protein FtsH (EC 3.4.24.-)	wDi22.scaf1:805324-807155	MBW	MI	87.1863	1135.23	0.000374129	0.00142074	yes
NAD-dependent glyceraldehyde-3-phosphate dehydrogenase (EC 1.2.1.12),Twin-arginine translocation protein TatC	wDi22.scaf1:476894-478758	MBW	MI	231.229	2821.88	0.000618978	0.00222944	yes
Fumarate hydratase class II (EC 4.2.1.2)	wDi22.scaf1:774263-775656	MBW	MI	135.368	1553.51	0.00070491	0.00251278	yes
LSU ribosomal protein L25p,Peptidyl-tRNA hydrolase (EC 3.1.1.29)	wDi22.scaf1:192848-194012	MBW	MI	438.895	4518.03	0.00118921	0.00399636	yes
DNA-directed RNA polymerase beta subunit (EC 2.7.7.6) / DNA-directed RNA polymerase beta' subunit (EC 2.7.7.6)	wDi22.scaf1:214018-222542	MBW	MI	86.9006	554.921	6.1296e-05	0.000286695	yes
Polyribonucleotide nucleotidyltransferase (EC 2.7.7.8)	wDi22.scaf1:298705-300974	MBW	MI	220.017	1341.61	0.00214789	0.00667529	yes

## Sheet: FBW v FU
Gene Annotation	Gene Locus	Sample 1	Sample 2	Value 1	Value 2	p Value	q Value	Significant
CTP synthase (EC 6.3.4.2),preprotein translocase2C SecG subunit	wDi22.scaf1:437452-439282	FBW	FU	781.932	78.6317	0.00123935	0.00414368	yes
type IV secretion system protein VirB82C putative	wDi22.scaf1:44776-45446	FBW	FU	56.1317	0	0.0015706	0.00504579	yes
Phosphoribosylaminoimidazole carboxylase catalytic subunit (EC 4.1.1.21)	wDi22.scaf1:205367-205860	FBW	FU	83.2158	0	0.00283744	0.0084775	yes
Porphobilinogen deaminase (EC 2.5.1.61),UDP-N-acetylenolpyruvoylglucosamine reductase (EC 1.1.1.158)	wDi22.scaf1:554587-556345	FBW	FU	60.6283	0	8.47991e-05	0.000381945	yes
FIG01208389: hypothetical protein	wDi22.scaf1:557603-558286	FBW	FU	114.839	0	5.65202e-05	0.000265682	yes
NADP-dependent malic enzyme (EC 1.1.1.40)	wDi22.scaf1:570166-570665	FBW	FU	102.148	0	0.000757838	0.00265607	yes
Dihydroorotate dehydrogenase (EC 1.3.3.1)	wDi22.scaf1:866812-867961	FBW	FU	40.5971	0	0.000275467	0.00108462	yes
Octanoate-[acyl-carrier-protein]-protein-N-octanoyltransferase	wDi22.scaf1:10314-10933	FBW	FU	65.4042	0	0.001318	0.00435347	yes
Enoyl-[acyl-carrier-protein] reductase [FMN] (EC 1.3.1.9)	wDi22.scaf1:132110-133152	FBW	FU	25.7878	0	0.00319191	0.0094315	yes
Metallo-beta-lactamase family protein2C RNA-specific	wDi22.scaf1:163677-165329	FBW	FU	35.354	0	2.64647e-05	0.000134921	yes
Inner membrane protein YihY2C formerly thought to be RNase BN	wDi22.scaf1:626415-627241	FBW	FU	72.1581	0	5.00949e-05	0.000237946	yes
Dihydrodipicolinate reductase (EC 1.3.1.26),Phosphate transport ATP-binding protein PstB (TC 3.A.1.7.1)	wDi22.scaf1:447135-448686	FBW	FU	229.865	791.407	0.000228479	0.000920286	yes
Heat shock protein 60 family chaperone GroEL	wDi22.scaf1:517494-519147	FBW	FU	1949.87	7518.66	0.00199162	0.00624425	yes
Methionine aminopeptidase (EC 3.4.11.18)	wDi22.scaf1:212849-213642	FBW	FU	110.002	426.475	0.00336994	0.00990188	yes
32C4-dihydroxy-2-butanone 4-phosphate synthase / GTP cyclohydrolase II (EC 3.5.4.25)	wDi22.scaf1:343213-344297	FBW	FU	87.556	341.777	0.00217923	0.00676467	yes
hypothetical protein	wDi22.scaf1:551264-551439	FBW	FU	7631.26	30621.7	0.00256561	0.00777313	yes
Transcription termination protein NusA	wDi22.scaf1:254914-256478	FBW	FU	105.417	441.6	0.00148325	0.00479614	yes
ATP synthase C chain (EC 3.6.3.14)	wDi22.scaf1:711369-711598	FBW	FU	1739.66	7303.41	0.00133674	0.00440657	yes
Fructose-12C6-bisphosphatase2C GlpX type (EC 3.1.3.11)	wDi22.scaf1:606088-607019	FBW	FU	131.458	552.129	0.00123738	0.00413814	yes
Nucleoside diphosphate kinase (EC 2.7.4.6)	wDi22.scaf1:547421-547842	FBW	FU	498.637	2107.8	0.00144572	0.00469975	yes
Acetyl-coenzyme A carboxyl transferase alpha chain (EC 6.4.1.2) / Acetyl-coenzyme A carboxyl transferase beta chain (EC 6.4.1.2)%3B Propionyl-CoA carboxylase beta chain (EC 6.4.1.3)	wDi22.scaf1:175458-176986	FBW	FU	123.763	529.25	0.00135005	0.00443702	yes
Isoleucyl-tRNA synthetase (EC 6.1.1.5)	wDi22.scaf1:846848-850110	FBW	FU	30.4494	130.72	0.0010421	0.00353956	yes
hypothetical protein	wDi22.scaf1:595967-596136	FBW	FU	3654.3	15750.1	0.0033853	0.00994256	yes
DNA recombination protein RmuC	wDi22.scaf1:514387-515747	FBW	FU	59.9737	259.898	0.00105349	0.00357592	yes
UDP-N-acetylmuramoylalanine--D-glutamate ligase (EC 6.3.2.9)	wDi22.scaf1:795308-796653	FBW	FU	60.3649	263.326	0.00102287	0.00347829	yes
FIG01207848: hypothetical protein	wDi22.scaf1:913658-915000	FBW	FU	40.1646	176.015	0.00324498	0.00957754	yes
TldE/PmbA protein2C part of proposed TldE/TldD proteolytic complex (PMID 12029038)	wDi22.scaf1:209262-210598	FBW	FU	78.9172	353.903	0.000822211	0.00284902	yes
SSU ribosomal protein S5p (S2e)	wDi22.scaf1:648407-648921	FBW	FU	142.015	652.187	0.00242205	0.00738072	yes
HflC protein	wDi22.scaf1:523765-524639	FBW	FU	64.797	299.689	0.00239129	0.0073073	yes
GTP-binding protein TypA/BipA	wDi22.scaf1:478927-480629	FBW	FU	50.2834	233.807	0.000615538	0.00221766	yes
Carbamoyl-phosphate synthase small chain (EC 6.3.5.5)	wDi22.scaf1:658357-659705	FBW	FU	94.0548	437.722	0.000518364	0.00189562	yes
Aspartate-semialdehyde dehydrogenase (EC 1.2.1.11)	wDi22.scaf1:75354-76384	FBW	FU	65.1861	303.523	0.00113919	0.00383415	yes
Acetylglutamate kinase (EC 2.7.2.8)	wDi22.scaf1:834254-835164	FBW	FU	60.3759	284.322	0.00230392	0.00709476	yes
membrane protein2C putative	wDi22.scaf1:880800-881965	FBW	FU	55.1935	260.709	0.00109493	0.00370227	yes
3-oxoacyl-[acyl-carrier-protein] synthase2C KASIII (EC 2.3.1.41)	wDi22.scaf1:284036-285003	FBW	FU	83.1149	394.458	0.000580777	0.00210628	yes
Forms the bulk of type IV secretion complex that spans outer membrane and periplasm (VirB9)	wDi22.scaf1:180731-181503	FBW	FU	181.156	884.705	0.000359545	0.0013709	yes
Valyl-tRNA synthetase (EC 6.1.1.9)	wDi22.scaf1:495647-498189	FBW	FU	34.9635	171.043	0.000374578	0.00142203	yes
Peptide chain release factor 2%3B programmed frameshift-containing	wDi22.scaf1:481085-482103	FBW	FU	87.4764	431.227	0.000442371	0.00164286	yes
Enoyl-[acyl-carrier-protein] reductase [NADH] (EC 1.3.1.9)	wDi22.scaf1:165665-166470	FBW	FU	100.38	501.484	0.000392312	0.00148208	yes
3-polyprenyl-4-hydroxybenzoate carboxy-lyase UbiX (EC 4.1.1.-),FIG01207870: hypothetical protein,Hemolysins and related proteins containing CBS domains	wDi22.scaf1:105801-107971	FBW	FU	495.456	2478.48	0.00122762	0.00410865	yes
LSU ribosomal protein L15p (L27Ae)	wDi22.scaf1:647933-648405	FBW	FU	188.649	944.897	0.000730359	0.00258041	yes
CXYorf1-related protein	wDi22.scaf1:101368-102236	FBW	FU	119.799	604.827	0.000293636	0.00114314	yes
sodium/alanine symporter family protein	wDi22.scaf1:890881-892352	FBW	FU	39.0653	197.548	0.000715994	0.00254539	yes
Triosephosphate isomerase (EC 5.3.1.1)	wDi22.scaf1:885540-886231	FBW	FU	242.555	1239.66	0.000342737	0.00131062	yes
SSU ribosomal protein S2p (SAe),Translation elongation factor Ts	wDi22.scaf1:620077-621768	FBW	FU	283.205	1465.63	3.31434e-07	2.96531e-06	yes
ATPase required for both assembly of type IV secretion complex and secretion of T-DNA complex2C VirB11	wDi22.scaf1:347335-348329	FBW	FU	60.5342	317.424	0.000524049	0.00191215	yes
exopolysaccharide synthesis protein ExoD-related protein	wDi22.scaf1:729764-730422	FBW	FU	105.726	554.398	0.000524049	0.00191215	yes
hypothetical protein	wDi22.scaf1:529566-529759	FBW	FU	2617.68	13766.5	0.000282255	0.0011044	yes
FIG01208493: hypothetical protein,RNA polymerase sigma factor RpoH	wDi22.scaf1:324245-325642	FBW	FU	405.215	2156.84	3.50243e-07	3.12296e-06	yes
Heat shock protein GrpE	wDi22.scaf1:118905-119473	FBW	FU	230.16	1247.35	0.000162474	0.000676187	yes
LSU ribosomal protein L7/L12 (P1/P2)	wDi22.scaf1:222606-223009	FBW	FU	141.023	767.232	0.00334599	0.00985323	yes
Predicted glutamine amidotransferases	wDi22.scaf1:615108-616108	FBW	FU	34.7417	189.012	0.00334599	0.00985323	yes
LSU ribosomal protein L3p (L3e),SSU ribosomal protein S10p (S20e)	wDi22.scaf1:655738-656830	FBW	FU	257.027	1407.94	0.00126152	0.00420243	yes
ATP-dependent hsl protease ATP-binding subunit HslU	wDi22.scaf1:541243-542735	FBW	FU	92.0032	505.225	0.000166216	0.000689141	yes
Ribonuclease HII (EC 3.1.26.4)	wDi22.scaf1:45457-46001	FBW	FU	79.733	445.476	0.0029157	0.00869352	yes
Uroporphyrinogen III decarboxylase (EC 4.1.1.37)	wDi22.scaf1:1114-2162	FBW	FU	94.887	534.635	0.000122436	0.000529059	yes
hypothetical protein	wDi22.scaf1:74788-75215	FBW	FU	161.704	911.173	0.000879792	0.00303096	yes
hypothetical protein	wDi22.scaf1:530042-531414	FBW	FU	30.0595	171.479	0.000873204	0.00301379	yes
Secretion protein2C HlyD family	wDi22.scaf1:467803-469247	FBW	FU	42.2217	242.236	0.000169361	0.000700093	yes
Glutamate--cysteine ligase (EC 6.3.2.2)2C divergent2C of Alpha- and Beta-proteobacteria type	wDi22.scaf1:543398-544560	FBW	FU	35.8067	209.223	0.000764765	0.00267535	yes
Phosphate ABC transporter2C periplasmic phosphate-binding protein PstS (TC 3.A.1.7.1)	wDi22.scaf1:642452-643470	FBW	FU	52.7148	308.019	0.000305625	0.00118421	yes
L-Proline/Glycine betaine transporter ProP	wDi22.scaf1:169613-170835	FBW	FU	116.953	688.955	0.000103795	0.000458547	yes
Porphobilinogen synthase (EC 4.2.1.24)	wDi22.scaf1:243655-244652	FBW	FU	63.1503	379.46	0.000129777	0.000556132	yes
LSU ribosomal protein L2p (L8e)	wDi22.scaf1:654011-654837	FBW	FU	282.177	1695.56	9.67359e-05	0.000430399	yes
probable iron binding protein from the HesB_IscA_SufA family	wDi22.scaf1:292702-293168	FBW	FU	160.565	966.866	0.000235361	0.000942808	yes
Cytosol aminopeptidase PepA (EC 3.4.11.1)	wDi22.scaf1:265079-266346	FBW	FU	54.6541	329.84	0.000100266	0.000445501	yes
LSU ribosomal protein L20p	wDi22.scaf1:661240-661607	FBW	FU	361.823	2190.36	9.22659e-05	0.000410817	yes
tRNA-i(6)A37 methylthiotransferase	wDi22.scaf1:850570-851924	FBW	FU	77.9708	478.974	4.5089e-05	0.00021565	yes
Peptide deformylase (EC 3.5.1.88),Uracil-DNA glycosylase2C family 4	wDi22.scaf1:700496-701815	FBW	FU	158.99	978.244	0.00015003	0.000628731	yes
Thioredoxin reductase (EC 1.8.1.9)	wDi22.scaf1:735873-736903	FBW	FU	78.6651	485.637	6.76532e-05	0.000312674	yes
Intramembrane protease RasP/YluC2C implicated in cell division based on FtsL cleavage	wDi22.scaf1:55965-57091	FBW	FU	79.0718	489.212	7.81127e-05	0.000354992	yes
Mitochondrial processing peptidase-like protein (EC 3.4.24.64)	wDi22.scaf1:133863-134983	FBW	FU	61.5825	383.001	8.69996e-05	0.000389852	yes
Endonuclease III (EC 4.2.99.18)	wDi22.scaf1:159514-160181	FBW	FU	121.589	760.941	7.26534e-05	0.000332365	yes
type I secretion system ATPase	wDi22.scaf1:235820-237564	FBW	FU	56.8341	357.365	3.59873e-05	0.000176882	yes
Transketolase (EC 2.2.1.1)	wDi22.scaf1:364782-366784	FBW	FU	30.233	194.71	5.7276e-05	0.000268849	yes
Alternative Folylglutamate Synthase	wDi22.scaf1:575553-576295	FBW	FU	43.2339	280.32	0.00163048	0.0052305	yes
FIG01207835: hypothetical protein	wDi22.scaf1:768022-768494	FBW	FU	114.988	755.918	0.000442569	0.00164313	yes
DNA mismatch repair protein MutL	wDi22.scaf1:205866-207742	FBW	FU	27.0035	179.501	6.21296e-05	0.000289975	yes
Conserved domain protein	wDi22.scaf1:368734-369077	FBW	FU	275.25	1833.2	0.000137849	0.000586226	yes
Endonuclease Nuc	wDi22.scaf1:588968-589506	FBW	FU	67.0788	453.574	0.0014071	0.00458782	yes
NADH dehydrogenase subunit 5,Signal recognition particle2C subunit Ffh SRP54 (TC 3.A.5.1.1)	wDi22.scaf1:64406-67283	FBW	FU	89.9987	611.583	7.74161e-09	1.24386e-07	yes
conserved domain protein	wDi22.scaf1:874700-875571	FBW	FU	44.1962	301.045	0.000385472	0.00145928	yes
Iron-sulfur cluster assembly scaffold protein IscU	wDi22.scaf1:114650-115044	FBW	FU	314.31	2144.33	3.36799e-05	0.000166914	yes
Lipoprotein signal peptidase (EC 3.4.23.36),Riboflavin kinase (EC 2.7.1.26) / FMN adenylyltransferase (EC 2.7.7.2)	wDi22.scaf1:901830-903243	FBW	FU	105.671	731.003	0.000260509	0.0010316	yes
Methionyl-tRNA synthetase (EC 6.1.1.10)	wDi22.scaf1:508875-510412	FBW	FU	73.9047	525.667	1.48612e-05	8.14178e-05	yes
Scaffold protein for [4Fe-4S] cluster assembly ApbC2C MRP-like	wDi22.scaf1:599310-600100	FBW	FU	47.8187	342.938	0.000279851	0.00109826	yes
hypothetical protein	wDi22.scaf1:521030-522183	FBW	FU	21.9925	158.412	0.00128078	0.00425297	yes
Cell division protein FtsZ (EC 3.4.24.-)	wDi22.scaf1:830109-830827	FBW	FU	67.8666	489.183	8.90583e-05	0.000397586	yes
Malate dehydrogenase (EC 1.1.1.37)	wDi22.scaf1:307385-308337	FBW	FU	157.937	1140.16	9.60111e-06	5.53697e-05	yes
Thymidylate synthase thyX (EC 2.1.1.-)	wDi22.scaf1:97409-98274	FBW	FU	52.4711	379.743	8.80806e-05	0.000394251	yes
Deoxycytidine triphosphate deaminase (EC 3.5.4.13)	wDi22.scaf1:504785-505344	FBW	FU	78.0137	568.589	0.000286893	0.00111988	yes
FIG01208263: hypothetical protein	wDi22.scaf1:634103-635310	FBW	FU	69.6558	549.449	5.34068e-06	3.30007e-05	yes
Deoxyuridine 5'-triphosphate nucleotidohydrolase (EC 3.6.1.23)	wDi22.scaf1:833764-834206	FBW	FU	189.191	1492.4	1.73501e-05	9.32649e-05	yes
Cell division protein FtsI [Peptidoglycan synthetase] (EC 2.4.1.129)	wDi22.scaf1:102652-104228	FBW	FU	18.496	145.909	0.000169436	0.000700093	yes
Succinyl-CoA ligase [ADP-forming] alpha chain (EC 6.2.1.5)	wDi22.scaf1:401513-402393	FBW	FU	74.6244	594.027	1.09402e-05	6.22183e-05	yes
Exodeoxyribonuclease III (EC 3.1.11.2),Uroporphyrinogen-III synthase (EC 4.2.1.75)	wDi22.scaf1:531753-533322	FBW	FU	107.268	865.425	1.11974e-08	1.6877e-07	yes
Heat shock protein 60 family co-chaperone GroES	wDi22.scaf1:517102-517394	FBW	FU	2832.62	23000	4.15758e-05	0.000201561	yes
Glutaredoxin 3	wDi22.scaf1:901390-901763	FBW	FU	147.264	1206.95	0.000141687	0.00060032	yes
tRNA uridine 5-carboxymethylaminomethyl modification enzyme GidA	wDi22.scaf1:287341-289256	FBW	FU	35.4979	292.334	4.91029e-06	3.0499e-05	yes
peptidase2C M23/M37 family	wDi22.scaf1:565153-566033	FBW	FU	35.7714	297.014	0.000148763	0.000625836	yes
Inosine-5'-monophosphate dehydrogenase (EC 1.1.1.205)	wDi22.scaf1:698935-700097	FBW	FU	89.5169	784.588	1.809e-06	1.26871e-05	yes
Dihydrolipoamide succinyltransferase component (E2) of 2-oxoglutarate dehydrogenase complex (EC 2.3.1.61)	wDi22.scaf1:141194-142350	FBW	FU	71.2519	631.643	2.19007e-06	1.51177e-05	yes
membrane protein2C TerC family	wDi22.scaf1:907958-910240	FBW	FU	31.6335	283.505	0.000641376	0.00230066	yes
Ubiquinol--cytochrome c reductase2C cytochrome B subunit (EC 1.10.2.2),ubiquinol cytochrome C oxidoreductase2C cytochrome C1 subunit	wDi22.scaf1:571487-573485	FBW	FU	142.371	1306.85	3.78519e-11	1.01528e-09	yes
tRNA(Ile)-lysidine synthetase	wDi22.scaf1:803968-805313	FBW	FU	36.9963	351.102	3.13652e-06	2.05602e-05	yes
Tyrosyl-tRNA synthetase (EC 6.1.1.1)	wDi22.scaf1:310822-311897	FBW	FU	107.453	1035.97	3.51642e-07	3.13331e-06	yes
Glycerol-3-phosphate dehydrogenase [NAD(P)+] (EC 1.1.1.94)	wDi22.scaf1:824918-825903	FBW	FU	32.4419	321.1	2.67523e-05	0.000136281	yes
Cell division protein FtsJ / Ribosomal RNA large subunit methyltransferase E (EC 2.1.1.-)	wDi22.scaf1:681400-681920	FBW	FU	31.6339	319.824	0.00267991	0.0080655	yes
FIG01207630: hypothetical protein	wDi22.scaf1:318996-319276	FBW	FU	872.134	8877.06	5.58346e-07	4.60662e-06	yes
Periplasmic thiol:disulfide oxidoreductase DsbB2C required for DsbA reoxidation	wDi22.scaf1:705519-705916	FBW	FU	73.3898	791.447	0.00062229	0.00224075	yes
Protein export cytoplasm chaperone protein (SecB2C maintains protein to be exported in unfolded state)	wDi22.scaf1:399416-399921	FBW	FU	76.6651	839.932	1.53466e-05	8.36929e-05	yes
Uridylate kinase (EC 2.7.4.-)	wDi22.scaf1:619320-620068	FBW	FU	84.3402	924.02	5.81667e-07	4.79301e-06	yes
YgjD/Kae1/Qri7 family2C required for N6-threonylcarbamoyl adenosine t(6)A37 modification in tRNA	wDi22.scaf1:234636-235645	FBW	FU	27.6388	311.48	1.19615e-05	6.73565e-05	yes
Translation initiation factor 3	wDi22.scaf1:168941-169452	FBW	FU	115.227	1481.95	2.92752e-07	2.69066e-06	yes
O-methyltransferase family protein	wDi22.scaf1:319512-320161	FBW	FU	41.4696	565.711	7.37479e-06	4.39977e-05	yes
Cytochrome oxidase biogenesis protein Cox11-CtaG2C copper delivery to Cox1	wDi22.scaf1:641308-641633	FBW	FU	196.747	2936.4	4.48474e-07	3.82995e-06	yes
hypothetical protein	wDi22.scaf1:764289-764449	FBW	FU	631.958	9966.36	0.00139708	0.00455743	yes
23S rRNA (guanosine-2'-O-) -methyltransferase rlmB (EC 2.1.1.-)	wDi22.scaf1:639530-640305	FBW	FU	15.0608	264.007	0.000397254	0.0014986	yes
hypothetical protein	wDi22.scaf1:870949-871880	FBW	FU	13.6528	276.064	3.7099e-05	0.000181937	yes
Phosphate transport system permease protein PstC (TC 3.A.1.7.1)	wDi22.scaf1:740307-741391	FBW	FU	8.30389	227.851	2.50721e-05	0.000128821	yes
Helicase PriA essential for oriC/DnaA-independent DNA replication	wDi22.scaf1:862881-863179	FBW	FU	533.761	19480.4	0.00240444	0.00732875	yes

## Sheet: MBW v MT
Gene Annotation	Gene Locus	Sample 1	Sample 2	Value 1	Value 2	p Value	q Value	Significant
FIG01289484: hypothetical protein	wDi22.scaf1:487354-487583	MBW	MT	297.623	187849	7.14984e-14	3.33228e-12	yes
4-hydroxybenzoate polyprenyltransferase (EC 2.5.1.-)	wDi22.scaf1:259324-260024	MBW	MT	75.8659	25110	0	0	yes
ZINC PROTEASE (EC 3.4.99.-),zinc protease	wDi22.scaf1:903470-906441	MBW	MT	189.449	56856.1	0	0	yes
ATP synthase epsilon chain (EC 3.6.3.14)	wDi22.scaf1:738420-738754	MBW	MT	116.71	31644	3.7755e-07	3.30412e-06	yes
ATP-dependent hsl protease ATP-binding subunit HslU	wDi22.scaf1:541243-542735	MBW	MT	79.1236	16111	0	0	yes
Threonyl-tRNA synthetase (EC 6.1.1.3)	wDi22.scaf1:167027-168930	MBW	MT	86.5249	17098.3	0	0	yes
Septum formation protein Maf,Translation initiation factor 1	wDi22.scaf1:354474-355313	MBW	MT	330.2	59299.9	8.69974e-07	6.78178e-06	yes
Cell division protein FtsH (EC 3.4.24.-)	wDi22.scaf1:805324-807155	MBW	MT	87.1863	15304.3	0	0	yes
Acetylornithine aminotransferase (EC 2.6.1.11)	wDi22.scaf1:108087-109267	MBW	MT	57.7476	8505.05	1.83902e-11	5.15356e-10	yes
Glutamyl-tRNA synthetase (EC 6.1.1.17)	wDi22.scaf1:718163-719526	MBW	MT	83.0472	10742.8	6.66134e-16	4.89106e-14	yes
ABC transporter involved in cytochrome c biogenesis2C ATPase component CcmA	wDi22.scaf1:173334-173962	MBW	MT	85.723	9792.16	5.1119e-06	3.16764e-05	yes
Deoxyuridine 5'-triphosphate nucleotidohydrolase (EC 3.6.1.23)	wDi22.scaf1:833764-834206	MBW	MT	167.355	17453.1	7.38399e-06	4.40326e-05	yes
FIG01207696: hypothetical protein	wDi22.scaf1:742095-742357	MBW	MT	599.935	61363.9	8.01834e-06	4.70259e-05	yes
Coupling protein VirD42C ATPase required for T-DNA transfer	wDi22.scaf1:348356-350397	MBW	MT	47.5084	4518.19	4.4129e-10	9.47691e-09	yes
Dioxygenases related to 2-nitropropane dioxygenase	wDi22.scaf1:690235-691640	MBW	MT	36.9418	3455.67	1.10477e-05	6.27757e-05	yes
Membrane proteins related to metalloendopeptidases	wDi22.scaf1:706088-706710	MBW	MT	108.798	9932.81	1.20687e-05	6.77279e-05	yes
UDP-N-acetylglucosamine 1-carboxyvinyltransferase (EC 2.5.1.7)	wDi22.scaf1:98282-99561	MBW	MT	43.9426	3860.8	1.40665e-05	7.74188e-05	yes
Aspartate-semialdehyde dehydrogenase (EC 1.2.1.11)	wDi22.scaf1:75354-76384	MBW	MT	59.6405	5025.01	1.67302e-05	9.04506e-05	yes
L-Proline/Glycine betaine transporter ProP	wDi22.scaf1:169613-170835	MBW	MT	110.305	8154.06	2.98942e-09	5.42678e-08	yes
NAD kinase (EC 2.7.1.23)	wDi22.scaf1:24840-25636	MBW	MT	200.436	14024.2	4.50518e-09	7.7502e-08	yes
Glutamate synthase [NADPH] small chain (EC 1.4.1.13)	wDi22.scaf1:60492-63400	MBW	MT	66.0787	4604.03	7.70939e-13	2.98013e-11	yes
putrescine-ornithine antiporter	wDi22.scaf1:72132-73408	MBW	MT	55.569	3871.61	3.44329e-05	0.000169941	yes
tRNA dihydrouridine synthase B (EC 1.-.-.-)	wDi22.scaf1:915036-915991	MBW	MT	81.3534	5527.02	3.78562e-05	0.000185581	yes
Pyruvate dehydrogenase E1 component alpha subunit (EC 1.2.4.1)	wDi22.scaf1:451025-452010	MBW	MT	78.6572	5314.64	3.80682e-05	0.000186551	yes
Heat shock protein GrpE	wDi22.scaf1:118905-119473	MBW	MT	171.606	11407.4	4.12203e-05	0.000200132	yes
N-acetylglucosamine-1-phosphate uridyltransferase (EC 2.7.7.23) / Glucosamine-1-phosphate N-acetyltransferase (EC 2.3.1.157)	wDi22.scaf1:190014-191152	MBW	MT	138.142	8887.61	8.26692e-09	1.31859e-07	yes
Thymidylate kinase (EC 2.7.4.9)	wDi22.scaf1:88225-88838	MBW	MT	159	10151.5	4.83576e-05	0.000230694	yes
Cystathionine beta-lyase (EC 4.4.1.8)	wDi22.scaf1:432240-433423	MBW	MT	137.148	8478.98	1.13932e-08	1.70937e-07	yes
SSU ribosomal protein S20p	wDi22.scaf1:395526-395797	MBW	MT	953.39	55489.5	6.81398e-05	0.000314453	yes
Arginyl-tRNA synthetase (EC 6.1.1.19)	wDi22.scaf1:454833-456517	MBW	MT	49.6094	2804.12	7.6415e-05	0.000347998	yes
Glutamate--cysteine ligase (EC 6.3.2.2)2C divergent2C of Alpha- and Beta-proteobacteria type	wDi22.scaf1:543398-544560	MBW	MT	77.8803	4332.45	8.09434e-05	0.000365958	yes
Succinyl-CoA ligase [ADP-forming] alpha chain (EC 6.2.1.5)	wDi22.scaf1:401513-402393	MBW	MT	113.78	6140.45	9.08534e-05	0.000405049	yes
DNA mismatch repair protein MutS	wDi22.scaf1:755247-757744	MBW	MT	101.135	5429.36	1.42495e-11	4.11607e-10	yes
Tyrosyl-tRNA synthetase (EC 6.1.1.1)	wDi22.scaf1:310822-311897	MBW	MT	88.7666	4765.32	9.22721e-05	0.000410817	yes
Single-stranded-DNA-specific exonuclease RecJ (EC 3.1.-.-)	wDi22.scaf1:766076-767817	MBW	MT	56.5611	2700.11	0.000143863	0.00060797	yes
TldD protein2C part of proposed TldE/TldD proteolytic complex (PMID 12029038)	wDi22.scaf1:534304-536648	MBW	MT	71.2567	3387.95	0.000146071	0.00061572	yes
Intramembrane protease RasP/YluC2C implicated in cell division based on FtsL cleavage	wDi22.scaf1:55965-57091	MBW	MT	100.917	4501.66	0.000184465	0.000756685	yes
Thermostable carboxypeptidase 1 (EC 3.4.17.19)	wDi22.scaf1:801631-803060	MBW	MT	79.0486	3387.95	0.000214452	0.000869118	yes
Peptidyl-prolyl cis-trans isomerase ppiD (EC 5.2.1.8)	wDi22.scaf1:260640-262387	MBW	MT	67.8963	2689.61	0.000284615	0.00111231	yes
hypothetical protein	wDi22.scaf1:519801-520354	MBW	MT	312.028	11898	0.000327937	0.00126025	yes
Ribonuclease D (EC 3.1.26.3)	wDi22.scaf1:691805-693577	MBW	MT	118.413	4162.93	0.000437544	0.00163092	yes
Lysyl-tRNA synthetase (class I) (EC 6.1.1.6)	wDi22.scaf1:776332-777911	MBW	MT	86.1445	3018.29	0.000443037	0.0016444	yes
Triosephosphate isomerase (EC 5.3.1.1)	wDi22.scaf1:885540-886231	MBW	MT	244.006	8524.75	0.000446196	0.00165566	yes
Excinuclease ABC subunit B	wDi22.scaf1:573564-575500	MBW	MT	69.4611	2396.07	0.0004684	0.00173072	yes
Phosphomannomutase (EC 5.4.2.8)	wDi22.scaf1:628999-630353	MBW	MT	114.321	3608.96	0.000638908	0.00229243	yes
type I secretion system ATPase	wDi22.scaf1:235820-237564	MBW	MT	89.9727	2694.85	0.000770328	0.00269251	yes
DNA gyrase subunit A (EC 5.99.1.3)	wDi22.scaf1:92510-95214	MBW	MT	56.6026	1659.92	0.000828317	0.00286866	yes
Cytochrome c oxidase polypeptide III (EC 1.9.3.1)	wDi22.scaf1:430685-431514	MBW	MT	227.562	6641.72	0.000838576	0.00290266	yes
Zinc metalloprotease (EC 3.4.24.-)	wDi22.scaf1:465004-466286	MBW	MT	137.32	3850.06	0.000966588	0.00329971	yes
Valyl-tRNA synthetase (EC 6.1.1.9)	wDi22.scaf1:495647-498189	MBW	MT	65.1857	1774.95	0.00106528	0.0036141	yes
ATPase required for both assembly of type IV secretion complex and secretion of T-DNA complex2C VirB4,Inner membrane protein of type IV secretion of T-DNA complex2C VirB6	wDi22.scaf1:778278-783224	MBW	MT	136.708	3654.14	4.24279e-06	2.6822e-05	yes
Fumarate hydratase class II (EC 4.2.1.2)	wDi22.scaf1:774263-775656	MBW	MT	135.368	3490.55	0.00128392	0.00426232	yes
HtrA protease/chaperone protein	wDi22.scaf1:524641-526124	MBW	MT	129.74	3244.88	0.00142	0.00462875	yes
Excinuclease ABC subunit A	wDi22.scaf1:894184-896993	MBW	MT	67.2913	1593.01	0.00170637	0.00543022	yes
Translation initiation factor 2	wDi22.scaf1:256486-258806	MBW	MT	83.4849	1961.19	0.00174665	0.00554096	yes
Biotin carboxylase of acetyl-CoA carboxylase (EC 6.3.4.14) / Biotin carboxyl carrier protein of acetyl-CoA carboxylase%3B Propionyl-CoA carboxylase alpha chain (EC 6.4.1.3)	wDi22.scaf1:715292-717576	MBW	MT	85.3387	1995.14	0.00178585	0.0056585	yes
Protein export cytoplasm protein SecA ATPase RNA helicase (TC 3.A.5.1.1)	wDi22.scaf1:143825-146331	MBW	MT	77.7662	1802.71	0.00182588	0.00576587	yes
Dihydrolipoamide dehydrogenase of 2-oxoglutarate dehydrogenase (EC 1.8.1.4),PQQ enzyme repeat family protein	wDi22.scaf1:674035-676527	MBW	MT	162.645	3499.39	0.00234771	0.00720764	yes
ATP synthase alpha chain (EC 3.6.3.14),ATP synthase delta chain (EC 3.6.3.14)	wDi22.scaf1:461672-463772	MBW	MT	336.066	6198.91	4.96903e-05	0.000236537	yes
DNA-directed RNA polymerase beta subunit (EC 2.7.7.6) / DNA-directed RNA polymerase beta' subunit (EC 2.7.7.6)	wDi22.scaf1:214018-222542	MBW	MT	86.9006	997.477	0.000664162	0.0023772	yes
