# Supplementary material for: Tissue-specific transcriptomics and proteomics of a filarial nematode and its Wolbachia endosymbiont
Source: BMC Genomics. 2015 Nov 11;16:920. doi: 10.1186/s12864-015-2083-2 (PMC4642636; doi:10.1186/s12864-015-2083-2)
Supplement: Additional file 10: — Table S6. List of Wolbachia genes that are significantly (q < 0.01) differentially expressed between various D. immitis tissues. (XLSX 87 kb) [file 12864_2015_2083_MOESM10_ESM.xlsx]

## Sheet: Sheet1
Gene ID	Female Body Wall	Female Uterus	Female Head	Female Intestine	Male Head	Male Spicule	Sum	Protein Description
nDi.2.2.2.g00004	25	31	0	0	18	0	74	proteasomal ubiquitin receptor adrm1-like
nDi.2.2.2.g00005	66	19	0	0	24	0	109	short chain dehydrogenase reductase family protein
nDi.2.2.2.g00008	0	0	5	0	0	0	5	tryptophanyl-trna mitochondrial-like
nDi.2.2.2.g00009	7.66667	64	9	0	0	0	80.6667	protein arginine n-methyltransferase 5
nDi.2.2.2.g00010	195.333	336	974	0	255	0	1760.33	atp synthase subunit mitochondrial
nDi.2.2.2.g00012	1	26	0	0	0	0	27	ran gtpase activating protein 1
nDi.2.2.2.g00016	1.66667	4	0	0	0	0	5.66667	vacuolar protein sorting-associated protein 33a
nDi.2.2.2.g00017	0.666667	15	0	0	0	0	15.6667	tousled-like kinase family member (tlk-1)
nDi.2.2.2.g00021	0	6	0	0	0	0	6	no description
nDi.2.2.2.g00024	0	11	0	0	0	0	11	von willebrand factor type a domain containing protein
nDi.2.2.2.g00026	0	22	0	0	0	0	22	jmjc domain containing protein
nDi.2.2.2.g00030	5.33333	56	0	0	0	0	61.3333	eukaryotic translation initiation factor 5b-like
nDi.2.2.2.g00032	0	0	3	0	0	0	3	phosphatidylinositol 4-kinase alpha
nDi.2.2.2.g00043	0	231	0	0	0	0	231	protein mago nashi homolog 2-like
nDi.2.2.2.g00045	0	8	0	0	0	0	8	translocase of inner mitochondrial membrane 17 homolog a
nDi.2.2.2.g00050	1	382	8	0	7	0	398	serine arginine-rich splicing factor 1-like
nDi.2.2.2.g00051	0	84	0	0	0	0	84	serine arginine-rich splicing factor 1-like
nDi.2.2.2.g00055	7.66667	34	5	0	5	0	51.6667	leucine-rich repeat-containing protein 47
nDi.2.2.2.g00057	10.3333	65	0	0	0	0	75.3333	eukaryotic translation initiation factor 3 subunit m
nDi.2.2.2.g00058	2.33333	19	0	0	3	0	24.3333	protein sel-1 homolog 1
nDi.2.2.2.g00061	10.3333	36	0	0	10	0	56.3333	glutamate dehydrogenase
nDi.2.2.2.g00063	0	8	0	0	0	0	8	abnormal embryonic partitioning of cytoplasm family member (par-3)
nDi.2.2.2.g00068	1.33333	21	0	0	0	0	22.3333	loechrig isoform vii
nDi.2.2.2.g00069	0	8	0	0	0	0	8	pre-mrna-processing factor 40 homolog a-like
nDi.2.2.2.g00071	0	59	0	0	0	0	59	ww domain containing protein
nDi.2.2.2.g00072	24	70	22	0	0	0	116	26s proteasome non-atpase regulatory subunit 11
nDi.2.2.2.g00073	3	74	0	0	0	0	77	no description
nDi.2.2.2.g00078	52	191	41	0	39	0	323	aspartyl-trna synthetase
nDi.2.2.2.g00082	19.6667	224	19	0	42	0	304.667	40s ribosomal protein sa
nDi.2.2.2.g00085	1	46	0	0	0	0	47	protein phosphatase
nDi.2.2.2.g00086	0	13	0	0	0	0	13	no description
nDi.2.2.2.g00087	26.3333	21	0	0	7	0	54.3333	26s proteasome non-atpase regulatory subunit 6
nDi.2.2.2.g00088	0	2	0	0	0	0	2	no description
nDi.2.2.2.g00094	0	13	0	0	0	0	13	no description
nDi.2.2.2.g00096	30	78	9	0	18	0	135	seryl-trna synthetase
nDi.2.2.2.g00098	73.3333	90	35	0	11	0	209.333	utp--glucose-1-phosphate uridylyltransferase
nDi.2.2.2.g00099	0	2	0	0	0	0	2	zinc finger protein
nDi.2.2.2.g00101	1	12	0	0	4	0	17	cadherin domain containing protein
nDi.2.2.2.g00106	0	7	0	0	0	0	7	posterior sex combs protein
nDi.2.2.2.g00109	0	11	0	0	0	0	11	chromobox protein homolog 2
nDi.2.2.2.g00112	0.666667	0	0	0	0	0	0.666667	no description
nDi.2.2.2.g00114	2.33333	25	6	0	2	0	35.3333	jnk-interacting protein
nDi.2.2.2.g00115	0	56	0	0	0	0	56	structural maintenance of chromosomes protein 3
nDi.2.2.2.g00119	6.66667	0	4	0	4	0	14.6667	fatty acid retinoid binding protein precursor
nDi.2.2.2.g00121	149.333	182	138	0	88	0	557.333	dynein heavy chain
nDi.2.2.2.g00122	4	22	0	0	0	0	26	golgi snap receptor complex member 1
nDi.2.2.2.g00123	0	10	0	0	0	0	10	hypothetical protein Bm1_41445 [Brugia malayi]
nDi.2.2.2.g00124	0	31	0	0	0	0	31	nucleoporin nup43
nDi.2.2.2.g00126	5.33333	14	0	0	0	0	19.3333	no description
nDi.2.2.2.g00127	0	18	0	0	0	0	18	replication factor c subunit 2
nDi.2.2.2.g00130	0	68	0	0	0	0	68	no description
nDi.2.2.2.g00135	0	13	0	0	0	0	13	gex interacting protein family member (gei-4)
nDi.2.2.2.g00137	4	10	0	0	0	0	14	nadph--cytochrome p450 reductase
nDi.2.2.2.g00138	0	32	0	0	0	0	32	small subunit ribosomal protein 21
nDi.2.2.2.g00142	0	14	0	0	0	0	14	bed zinc finger family protein
nDi.2.2.2.g00145	0	52	0	0	0	0	52	survival of motor neuron-related-splicing factor 30
nDi.2.2.2.g00149	1.33333	249	3	0	0	0	253.333	pre-mrna-processing-splicing factor 8
nDi.2.2.2.g00151	8	43	4	0	0	0	55	zinc finger protein
nDi.2.2.2.g00154	0	3	0	0	0	0	3	phospholipid-translocating p-type flippase family protein
nDi.2.2.2.g00158	0	17	0	0	0	0	17	no description
nDi.2.2.2.g00163	0	6	0	0	0	0	6	no description
nDi.2.2.2.g00169	13.6667	80	5	0	0	0	98.6667	src substrate cortactin-like isoform 1
nDi.2.2.2.g00170	3.66667	27	0	0	0	0	30.6667	trehalase family protein
nDi.2.2.2.g00171	0	0	0	0	17	0	17	trehalase
nDi.2.2.2.g00176	86	256	32	14	97	0	485	guanine nucleotide-binding protein subunit beta-1
nDi.2.2.2.g00179	0	7	8	0	0	0	15	transformation transcription domain-associated protein
nDi.2.2.2.g00181	0	13	0	0	2	0	15	cdk-activating kinase assembly factor mat1
nDi.2.2.2.g00186	0	30	0	0	0	0	30	one cut domain family member
nDi.2.2.2.g00190	35.6667	22	6	0	12	0	75.6667	no description
nDi.2.2.2.g00196	3.66667	10	3	0	0	0	16.6667	dihydrolipoamide branched chain transacylase e2
nDi.2.2.2.g00197	0	3	0	0	0	0	3	no description
nDi.2.2.2.g00199	35.3333	273	19	0	8	0	335.333	transcription factor btf3 homolog 4
nDi.2.2.2.g00202	2.33333	0	0	0	0	0	2.33333	fch domain only protein 2
nDi.2.2.2.g00205	0	9	0	0	0	0	9	kinetochore-associated protein 1
nDi.2.2.2.g00208	1.33333	9	0	0	0	0	10.3333	fucosyltransferase homologue
nDi.2.2.2.g00215	0	4	0	0	0	0	4	rna-binding protein
nDi.2.2.2.g00217	0	12	0	0	0	0	12	nadh dehydrogenase
nDi.2.2.2.g00219	0	3	0	0	0	0	3	spermidine synthase
nDi.2.2.2.g00220	4.33333	4	4	0	0	0	12.3333	dab (drosophila disabled) homolog family member (dab-1)
nDi.2.2.2.g00222	0	9	0	0	0	0	9	cre-shn-1 protein
nDi.2.2.2.g00223	0	122	0	0	0	0	122	no description
nDi.2.2.2.g00224	0	12	0	0	0	0	12	nuclear autoantigenic sperm protein
nDi.2.2.2.g00227	1	0	0	0	0	0	1	no description
nDi.2.2.2.g00234	13.3333	11	0	0	0	0	24.3333	vacuolar protein sorting-associated protein 35
nDi.2.2.2.g00239	1	8	0	0	0	0	9	no description
nDi.2.2.2.g00241	0	6	0	0	0	0	6	no description
nDi.2.2.2.g00245	0	35	0	0	0	0	35	die-1
nDi.2.2.2.g00247	2	10	0	0	0	0	12	domain containing protein
nDi.2.2.2.g00250	0	0	2	0	0	0	2	pre-mrna-splicing factor cwc22 homolog
nDi.2.2.2.g00263	0	5	0	0	0	0	5	no description
nDi.2.2.2.g00267	0	6	0	0	3	0	9	importin beta-2
nDi.2.2.2.g00268	0	44	0	0	0	0	44	tho complex subunit 6 homolog
nDi.2.2.2.g00276	1	0	0	0	0	0	1	cre-mdt-26 protein
nDi.2.2.2.g00277	0	32	0	0	0	0	32	mediator of rna polymerase ii transcription subunit 8-like
nDi.2.2.2.g00278	2.66667	18	0	0	0	0	20.6667	gmp synthase
nDi.2.2.2.g00279	4.66667	0	0	0	0	0	4.66667	no description
nDi.2.2.2.g00281	0	84	0	0	0	0	84	piwi domain-containing protein
nDi.2.2.2.g00283	0	28	0	0	0	0	28	gata zinc finger family protein
nDi.2.2.2.g00290	1.66667	11	0	0	0	0	12.6667	tyrosine-protein phosphatase non-receptor type 9
nDi.2.2.2.g00292	81.6667	3	0	0	14	0	98.6667	no description
nDi.2.2.2.g00302	0	7	0	0	0	0	7	no description
nDi.2.2.2.g00303	0.666667	2	0	0	0	0	2.66667	cell division cycle protein 23 homolog
nDi.2.2.2.g00305	0	0	2	0	0	0	2	f-box domain containing protein
nDi.2.2.2.g00312	0	251	0	0	0	0	251	116 kda u5 small nuclear ribonucleoprotein component
nDi.2.2.2.g00314	0.666667	0	10	0	0	0	10.6667	leucine-zipper-containing transcription factor lzf
nDi.2.2.2.g00317	4	51	11	0	0	0	66	ribosome maturation protein sbds-like
nDi.2.2.2.g00318	0	7	0	0	0	0	7	zinc c2h2 type family protein
nDi.2.2.2.g00319	98.3333	182	68	30	35	13	426.333	kinesin heavy chain
nDi.2.2.2.g00321	0	4	0	0	0	0	4	no description
nDi.2.2.2.g00325	0	6	0	0	0	0	6	transformer-2 protein
nDi.2.2.2.g00327	0	33	0	0	0	0	33	pre-mrna cleavage complex 2 protein pcf11
nDi.2.2.2.g00333	0.666667	0	0	0	0	0	0.666667	39s ribosomal protein mitochondrial-like
nDi.2.2.2.g00334	0	4	0	0	0	0	4	swi snf-related matrix-associated actin-dependent regulator of chromatin subfamily d member 1
nDi.2.2.2.g00335	2.66667	6	0	0	0	0	8.66667	coiled-coil domain-containing protein 47
nDi.2.2.2.g00336	3.66667	26	3	0	0	0	32.6667	translational activator gcn1
nDi.2.2.2.g00337	0	33	0	0	0	0	33	no description
nDi.2.2.2.g00340	7.33333	51	3	0	0	0	61.3333	n-alpha-acetyltransferase auxiliary subunit
nDi.2.2.2.g00341	4.66667	2	0	0	0	0	6.66667	protein kinase domain containing protein
nDi.2.2.2.g00343	0.666667	0	0	0	0	0	0.666667	dna topoisomerase 2
nDi.2.2.2.g00348	4	36	0	0	3	0	43	sr protein kinase family member (spk-1)
nDi.2.2.2.g00349	0	15	0	0	0	0	15	phosphatidylcholine:ceramide cholinephosphotransferase
nDi.2.2.2.g00350	0	0	4	0	0	0	4	gtp-binding protein rheb homolog
nDi.2.2.2.g00352	0	20	0	0	0	0	20	ribosomal protein s6 kinase beta-1-like
nDi.2.2.2.g00353	7	0	0	0	0	0	7	motile sperm domain containing 2
nDi.2.2.2.g00354	0	25	0	0	0	0	25	no description
nDi.2.2.2.g00355	4.33333	22	36	0	7	0	69.3333	peptide methionine sulfoxide reductase
nDi.2.2.2.g00357	0	23	0	0	2	0	25	abl interactor 2
nDi.2.2.2.g00359	1	12	0	0	0	0	13	serine threonine-protein kinase ulk2-like
nDi.2.2.2.g00373	0	0	0	0	2	0	2	von willebrand factor type a domain containing protein
nDi.2.2.2.g00378	16.3333	18	0	0	0	0	34.3333	had-superfamily hydrolase
nDi.2.2.2.g00379	0	6	0	0	0	0	6	rab5 gdp gtp exchange factor
nDi.2.2.2.g00380	8.66667	0	0	0	0	0	8.66667	cd36 family protein
nDi.2.2.2.g00382	1.33333	0	0	0	0	0	1.33333	haloacid dehalogenase-like hydrolase family protein
nDi.2.2.2.g00384	2.66667	23	6	0	0	0	31.6667	no description
nDi.2.2.2.g00385	6.33333	6	0	0	0	0	12.3333	no description
nDi.2.2.2.g00387	0	332	10	7	5	0	354	histone
nDi.2.2.2.g00389	9	11	0	0	0	0	20	vacuolar protein sorting-associated protein 29
nDi.2.2.2.g00395	0	3	0	0	0	0	3	proteasome activator complex subunit 3
nDi.2.2.2.g00396	0	0	2	0	0	0	2	cre-glb-11 protein
nDi.2.2.2.g00397	1.33333	33	0	0	0	0	34.3333	protein-tyrosine phosphatase
nDi.2.2.2.g00401	0	9	0	0	0	0	9	serine threonine-protein kinase nlk
nDi.2.2.2.g00411	0	12	0	0	0	0	12	psp family protein
nDi.2.2.2.g00412	0.666667	0	0	0	2	0	2.66667	histone-lysine n-methyltransferase setdb1-like
nDi.2.2.2.g00415	0	5	0	0	0	0	5	dna mismatch repair protein mlh1-like
nDi.2.2.2.g00416	0	0	3	0	0	0	3	cre-ptr-11 protein
nDi.2.2.2.g00418	8.33333	9	4	0	0	0	21.3333	fg-gap repeat family protein
nDi.2.2.2.g00421	18	5	6	0	3	0	32	platelet-activating factor acetylhydrolase ib subunit alpha
nDi.2.2.2.g00428	0	29	0	0	0	0	29	cyclic nucleotide-gated olfactory channel
nDi.2.2.2.g00429	24	174	12	8	15	0	233	ribosomal protein s3
nDi.2.2.2.g00431	0	52	0	0	0	0	52	integrin alpha-ps1
nDi.2.2.2.g00433	0	45	0	0	2	0	47	rna polymerase-associated protein ctr9 homolog
nDi.2.2.2.g00434	0	6	0	0	0	0	6	pre-mrna cleavage complex ii protein clp1
nDi.2.2.2.g00437	0	87	0	0	0	0	87	cre-mnp-1 protein
nDi.2.2.2.g00438	3.66667	12	0	0	0	0	15.6667	ras-related protein rab-33b-like
nDi.2.2.2.g00439	0	4	0	0	0	0	4	differentially expressed in fdcp 8 homolog
nDi.2.2.2.g00440	0	144	0	0	0	0	144	arsenite-resistance protein
nDi.2.2.2.g00442	1.66667	5	0	0	0	0	6.66667	no description
nDi.2.2.2.g00447	18.3333	28	0	0	0	0	46.3333	lysosomal protective
nDi.2.2.2.g00451	2.33333	443	6	0	0	0	451.333	u5 small nuclear ribonucleoprotein 200 kda helicase
nDi.2.2.2.g00453	21.6667	0	0	0	0	0	21.6667	no description
nDi.2.2.2.g00454	9.66667	0	7	0	2	0	18.6667	abc transporter family protein
nDi.2.2.2.g00457	0	0	0	0	5	0	5	dna-directed rna polymerase i subunit rpa1
nDi.2.2.2.g00459	36.3333	20	20	0	38	0	114.333	adp-dependent glucokinase-like
nDi.2.2.2.g00467	0	43	0	0	0	0	43	membrane import protein
nDi.2.2.2.g00468	1	55	0	0	2	0	58	mitochondrial import receptor subunit tom40
nDi.2.2.2.g00470	15.6667	28	8	0	14	0	65.6667	uv excision repair protein rad23 containing protein
nDi.2.2.2.g00473	50.3333	45	57	0	16	0	168.333	electron transfer flavoprotein subunit beta
nDi.2.2.2.g00474	0	11	5	0	4	0	20	structural maintenance of chromosomes protein 2
nDi.2.2.2.g00478	2.33333	47	0	0	0	0	49.3333	cleavage stimulation factor 50 kda subunit
nDi.2.2.2.g00479	1.66667	2	0	0	0	0	3.66667	hsp70 binding protein
nDi.2.2.2.g00485	0	13	0	0	0	0	13	kazal-type serine protease inhibitor domain containing protein
nDi.2.2.2.g00489	0	11	0	0	0	0	11	no description
nDi.2.2.2.g00491	0	2	0	0	0	0	2	no description
nDi.2.2.2.g00496	18.3333	14	4	0	0	0	36.3333	ligand-gated ion channel family member (lgc-27)
nDi.2.2.2.g00508	0	9	0	0	0	0	9	metallo-beta-lactamase superfamily protein
nDi.2.2.2.g00510	1.33333	0	8	0	0	0	9.33333	ras-related protein rab-
nDi.2.2.2.g00517	0	13	0	0	0	0	13	tmem9 family protein
nDi.2.2.2.g00519	0.666667	0	0	0	0	0	0.666667	paired box protein 7
nDi.2.2.2.g00524	0	39	0	0	0	0	39	jmjc domain containing protein
nDi.2.2.2.g00527	2	6	0	0	0	0	8	no description
nDi.2.2.2.g00530	17.6667	55	0	0	11	0	83.6667	aldo-keto reductase
nDi.2.2.2.g00531	0	2	0	0	0	0	2	no description
nDi.2.2.2.g00532	5.33333	0	0	0	0	0	5.33333	abc transporter transmembrane region family protein
nDi.2.2.2.g00533	1.66667	0	0	0	0	0	1.66667	multidrug resistance-associated protein 1
nDi.2.2.2.g00534	0	17	0	0	0	0	17	no description
nDi.2.2.2.g00537	0	0	2	0	3	0	5	protein mical-2-like
nDi.2.2.2.g00540	0	49	0	0	0	0	49	no description
nDi.2.2.2.g00541	0	10	0	0	0	0	10	no description
nDi.2.2.2.g00542	6	4	0	0	0	0	10	thiamin pyrophosphokinase 1
nDi.2.2.2.g00543	14.3333	74	62	0	13	0	163.333	sigma non-opioid intracellular receptor 1
nDi.2.2.2.g00545	5.33333	8	0	0	0	0	13.3333	solute carrier family 12 member 9
nDi.2.2.2.g00547	0	13	0	0	0	0	13	egf-like domain containing protein
nDi.2.2.2.g00548	4159	1293	1256	846	3000	10	10564	cytoplasmic intermediate filament protein
nDi.2.2.2.g00549	2.66667	0	0	0	0	0	2.66667	cytoplasmic intermediate filament protein
nDi.2.2.2.g00550	1	19	0	0	0	0	20	vacuolar protein sorting-associated protein 18 homolog
nDi.2.2.2.g00553	6.66667	39	0	0	0	0	45.6667	histidine acid phosphatase family protein
nDi.2.2.2.g00554	35.6667	0	54	0	69	0	158.667	transthyretin-like protein 46
nDi.2.2.2.g00555	0	8	0	0	0	0	8	no description
nDi.2.2.2.g00556	0	4	0	0	3	0	7	cadherin domain containing protein
nDi.2.2.2.g00559	1552.67	2267	2715	395	2711	126	9766.67	heat shock protein 70
nDi.2.2.2.g00561	179	243	60	9	67	0	558	t-complex protein 1
nDi.2.2.2.g00563	1	83	0	0	0	0	84	nol5a protein
nDi.2.2.2.g00565	3.66667	32	0	0	0	0	35.6667	ring finger protein 170
nDi.2.2.2.g00567	0	8	0	0	0	0	8	domain-containing protein
nDi.2.2.2.g00569	1.33333	6	0	0	0	0	7.33333	mov34 mpn pad-1 family protein
nDi.2.2.2.g00571	564.667	376	255	83	220	0	1498.67	l-lactate dehydrogenase
nDi.2.2.2.g00579	31.3333	164	27	29	7	0	258.333	isoform d
nDi.2.2.2.g00585	0	3	9	0	0	0	12	telomerase-binding protein est1a
nDi.2.2.2.g00591	0	10	0	0	0	0	10	heterochromatin protein 1
nDi.2.2.2.g00593	0	142	0	0	0	0	142	nuclear protein hcc-1
nDi.2.2.2.g00596	24.3333	153	19	10	40	0	246.333	ras-related protein ral-a
nDi.2.2.2.g00597	0	4	0	0	0	0	4	lung seven transmembrane receptor family protein
nDi.2.2.2.g00601	0	7	0	0	9	0	16	grip domain containing protein
nDi.2.2.2.g00602	0.666667	38	0	0	0	0	38.6667	no description
nDi.2.2.2.g00606	0.666667	65	0	0	0	0	65.6667	no description
nDi.2.2.2.g00607	3.66667	13	0	0	0	0	16.6667	abnormal cell lineage protein 37
nDi.2.2.2.g00608	33	222	0	0	12	0	267	isoform cra_a
nDi.2.2.2.g00609	1.33333	0	0	0	0	0	1.33333	pab-dependent poly -specific ribonuclease subunit 3
nDi.2.2.2.g00610	0	85	0	0	0	0	85	anillin rhotekin
nDi.2.2.2.g00611	1.33333	14	0	0	0	0	15.3333	cullin family member (cul-2)
nDi.2.2.2.g00616	21.3333	150	35	0	40	0	246.333	large subunit ribosomal protein 6
nDi.2.2.2.g00618	1.66667	18	0	0	0	0	19.6667	endoribonuclease dicer
nDi.2.2.2.g00623	0	0	0	0	2	0	2	hypothetical protein LOAG_01103 [Loa loa]
nDi.2.2.2.g00624	8	32	0	0	3	0	43	transmembrane emp24 domain trafficking protein 2
nDi.2.2.2.g00625	24.6667	49	31	0	30	0	134.667	prolyl 4-hydroxylase
nDi.2.2.2.g00626	112	206	52	0	89	0	459	prolyl 4-hydroxylase
nDi.2.2.2.g00628	5.66667	3	0	0	0	0	8.66667	no description
nDi.2.2.2.g00629	2.66667	23	16	0	0	0	41.6667	transcription initiation factor tfiid subunit 1
nDi.2.2.2.g00631	1	0	0	0	0	0	1	immunoglobulin i-set domain containing protein
nDi.2.2.2.g00632	974.667	409	799	3	843	0	3028.67	immunoglobulin i-set domain containing protein
nDi.2.2.2.g00635	1.66667	85	0	0	0	0	86.6667	rna polymerase ii second largest subunit
nDi.2.2.2.g00637	0	9	0	0	0	0	9	uracil-dna glycosylase
nDi.2.2.2.g00638	0	63	0	0	10	0	73	kh domain containing protein
nDi.2.2.2.g00639	0	4	0	0	0	0	4	no description
nDi.2.2.2.g00643	0	20	0	0	0	0	20	family protein
nDi.2.2.2.g00646	0	17	2	0	0	0	19	cre-pqn-73 protein
nDi.2.2.2.g00648	4.33333	0	0	0	0	0	4.33333	glycerol-3-phosphate dehydrogenase
nDi.2.2.2.g00651	0	2	0	0	0	0	2	cxxc zinc finger family protein
nDi.2.2.2.g00652	0	12	0	0	0	0	12	cut domain protein
nDi.2.2.2.g00654	1	13	0	0	7	0	21	no description
nDi.2.2.2.g00657	0.666667	0	0	0	0	0	0.666667	pumilio-family rna binding repeat containing protein
nDi.2.2.2.g00659	0	47	0	0	0	0	47	trypsin family protein
nDi.2.2.2.g00663	609	51	312	0	2086	0	3058	cre-hsp- protein
nDi.2.2.2.g00664	0	2	5	0	0	0	7	dual oxidase 1
nDi.2.2.2.g00666	1.66667	0	0	0	0	0	1.66667	egf-like domain containing protein
nDi.2.2.2.g00670	0	265	0	0	0	0	265	heat shock protein 60
nDi.2.2.2.g00671	0	3	0	0	0	0	3	xeroderma pigmentosum isoform a
nDi.2.2.2.g00672	0.666667	3	0	0	0	0	3.66667	domain protein
nDi.2.2.2.g00674	5	52	2	0	0	0	59	26s proteasome non-atpase regulatory subunit nin1 mts3 family protein
nDi.2.2.2.g00676	11.6667	23	0	0	8	0	42.6667	phosphatidylinositol transfer protein alpha isoform
nDi.2.2.2.g00681	1	0	0	0	0	0	1	no description
nDi.2.2.2.g00685	4	10	0	0	0	0	14	mevalonate kinase
nDi.2.2.2.g00687	0	6	0	0	0	0	6	no description
nDi.2.2.2.g00690	0.666667	0	0	0	0	0	0.666667	no description
nDi.2.2.2.g00696	4.66667	49	0	0	0	0	53.6667	acyl- :lysophosphatidylglycerol acyltransferase 1
nDi.2.2.2.g00697	2.66667	0	0	0	0	0	2.66667	diacylglycerol acyltransferase
nDi.2.2.2.g00701	0	2	0	0	0	0	2	no description
nDi.2.2.2.g00704	0	76	9	0	0	0	85	no description
nDi.2.2.2.g00706	0	3	0	0	0	0	3	signal recognition particle 54 kda protein
nDi.2.2.2.g00713	2.66667	168	0	0	0	0	170.667	mitotic checkpoint protein bub3
nDi.2.2.2.g00716	0	35	0	0	0	0	35	pdz domain containing protein
nDi.2.2.2.g00717	20.3333	0	8	0	3	0	31.3333	uncoordinated family member (unc-89)
nDi.2.2.2.g00719	116.333	0	39	0	23	0	178.333	immunoglobulin i-set domain containing protein
nDi.2.2.2.g00720	257	7	140	0	147	0	551	in family member (ttn-1)
nDi.2.2.2.g00721	467.667	11	135	0	351	0	964.667	ke (drosophila actin-binding) homolog family member (ketn-1)
nDi.2.2.2.g00722	5154.33	80	3265	0	5770	0	14269.3	ke (drosophila actin-binding) homolog family member (ketn-1)
nDi.2.2.2.g00728	14.3333	0	0	0	21	0	35.3333	haloacid dehalogenase-like hydrolase domain containing 2
nDi.2.2.2.g00730	0	11	0	0	0	0	11	msp-domain protein 4
nDi.2.2.2.g00731	0	7	0	0	0	0	7	msp-domain protein 4
nDi.2.2.2.g00733	0	0	4	0	0	0	4	cation diffusion facilitator family transporter containing protein
nDi.2.2.2.g00734	0.666667	71	0	0	0	0	71.6667	u4 tri-snrnp-associated protein 1
nDi.2.2.2.g00737	82.3333	268	22	0	27	0	399.333	ubiquitin-like modifier-activating enzyme 1
nDi.2.2.2.g00738	93.6667	314	133	3	39	0	582.667	aminopeptidase in chromosome v
nDi.2.2.2.g00740	0	4	0	0	0	0	4	mitogen-activated protein kinase kinase kinase kinase 5
nDi.2.2.2.g00742	0	34	0	0	0	0	34	crooked neck
nDi.2.2.2.g00744	0	3	0	0	0	0	3	dr1-associated corepressor-like
nDi.2.2.2.g00746	0	7	0	0	0	0	7	cbf mak21 family protein
nDi.2.2.2.g00751	0	0	2	0	0	0	2	rhomboid family protein
nDi.2.2.2.g00753	0	344	0	0	0	0	344	hypothetical protein Bm1_50630 [Brugia malayi]
nDi.2.2.2.g00755	4	0	0	0	0	0	4	cdk5 regulatory subunit associated protein 3
nDi.2.2.2.g00757	7	33	10	0	4	0	54	retinol dehydrogenase 12
nDi.2.2.2.g00758	1.33333	7	0	0	0	0	8.33333	uridine diphosphate glucose pyrophosphatase
nDi.2.2.2.g00759	207	116	102	4	116	6	551	unc-112 related
nDi.2.2.2.g00760	9.33333	12	0	0	0	0	21.3333	galactose soluble isoform cra_a
nDi.2.2.2.g00765	29	32	17	13	3	0	94	sequestosome 1
nDi.2.2.2.g00767	44.3333	66	5	0	14	0	129.333	adss-prov protein
nDi.2.2.2.g00771	0.666667	5	0	0	0	0	5.66667	cral trio domain containing protein
nDi.2.2.2.g00772	0	3	0	0	0	0	3	protein pellino
nDi.2.2.2.g00773	7	6	0	0	0	0	13	mitogen-activated protein kinase kinase 1-interacting protein 1
nDi.2.2.2.g00775	0.666667	10	0	0	0	0	10.6667	type iii restriction enzyme
nDi.2.2.2.g00776	13.3333	111	11	0	9	0	144.333	ribosomal protein s6
nDi.2.2.2.g00778	54	0	0	0	3	0	57	dynein light chain cytoplasmic
nDi.2.2.2.g00779	62.3333	0	0	0	0	0	62.3333	dynein light chain cytoplasmic
nDi.2.2.2.g00781	258.667	0	0	0	249	0	507.667	no description
nDi.2.2.2.g00782	0.666667	0	0	0	0	0	0.666667	prenylcysteine oxidase-like
nDi.2.2.2.g00783	3	32	0	0	0	0	35	mitochondrial import receptor subunit tom70
nDi.2.2.2.g00787	0	6	0	0	0	0	6	no description
nDi.2.2.2.g00788	0.666667	16	0	0	0	0	16.6667	protein sec13 homolog
nDi.2.2.2.g00789	11.6667	49	0	0	0	0	60.6667	malignant t cell-amplified sequence 1-like
nDi.2.2.2.g00792	42	74	32	0	13	0	161	gtp-binding protein sar1
nDi.2.2.2.g00793	8.66667	0	0	0	0	0	8.66667	no description
nDi.2.2.2.g00794	8	12	0	0	0	0	20	sorting nexin-33
nDi.2.2.2.g00797	3	19	0	0	0	0	22	tyrosine-protein phosphatase non-receptor type 13
nDi.2.2.2.g00804	0	26	0	0	0	0	26	splicing factor 45
nDi.2.2.2.g00811	40.3333	55	13	0	12	0	120.333	glucose-6-phosphate dehydrogenase
nDi.2.2.2.g00814	0	7	0	0	0	0	7	thioredoxin domain-containing protein 15
nDi.2.2.2.g00820	1.66667	0	0	0	0	0	1.66667	no description
nDi.2.2.2.g00824	0.666667	0	0	0	0	0	0.666667	no description
nDi.2.2.2.g00825	0	3	0	0	0	0	3	g patch domain and kow motifs-containing protein
nDi.2.2.2.g00827	4	32	0	0	0	0	36	eukaryotic translation initiation factor x-chromosomal-like
nDi.2.2.2.g00832	0	11	0	0	0	0	11	no description
nDi.2.2.2.g00833	3.66667	0	0	0	0	0	3.66667	h4 histone protein
nDi.2.2.2.g00836	0	9	0	0	0	0	9	fumarylacetoacetate hydrolase domain containing 1
nDi.2.2.2.g00838	7	15	0	0	0	0	22	hypothetical protein LOAG_10653 [Loa loa]
nDi.2.2.2.g00843	7	0	0	0	0	0	7	sorbin and sh3 domain-containing protein 1
nDi.2.2.2.g00851	1.66667	21	0	0	7	0	29.6667	adrenodoxin-like mitochondrial-like
nDi.2.2.2.g00852	3.66667	10	0	0	0	0	13.6667	hypothetical protein Bm1_36580 [Brugia malayi]
nDi.2.2.2.g00853	13.3333	41	0	0	0	0	54.3333	h+ lysosomal accessory protein 1
nDi.2.2.2.g00856	0.666667	0	0	0	0	0	0.666667	cuticle collagen 34
nDi.2.2.2.g00863	2.33333	0	0	0	0	0	2.33333	cre-bcc- protein
nDi.2.2.2.g00865	0	22	0	0	0	0	22	no description
nDi.2.2.2.g00866	0	9	2	0	0	0	11	nadh-ubiquinone oxidoreductase subunit
nDi.2.2.2.g00867	20.6667	56	3	0	14	0	93.6667	nsfl1 cofactor p47
nDi.2.2.2.g00868	0.666667	8	0	0	0	0	8.66667	nsfl1 cofactor p47
nDi.2.2.2.g00869	0.666667	0	0	0	0	0	0.666667	no description
nDi.2.2.2.g00877	0	2	8	0	0	0	10	signal transducer and activator of transcription 5b
nDi.2.2.2.g00879	18	89	7	0	2	0	116	guanine nucleotide binding protein (g protein) beta polypeptide 2-like 1
nDi.2.2.2.g00881	0	6	2	0	0	0	8	domain-containing protein
nDi.2.2.2.g00882	2.33333	0	0	0	0	0	2.33333	erv1 alr family protein
nDi.2.2.2.g00883	0	5	0	0	0	0	5	tata-binding protein-associated factor 172-like
nDi.2.2.2.g00886	10	0	0	0	12	0	22	thioredoxin reductase 3
nDi.2.2.2.g00891	1	39	0	0	0	0	40	chromatin assembly factor 1 subunit b
nDi.2.2.2.g00892	0	6	0	0	0	0	6	traf and tnf receptor-associated protein
nDi.2.2.2.g00901	72.3333	0	0	0	0	0	72.3333	glutathione s-transferase 1
nDi.2.2.2.g00902	0	0	0	0	6	0	6	fork head domain transcription factor slp2
nDi.2.2.2.g00903	12	15	0	0	0	0	27	lantibiotic synthetase component c-like 3
nDi.2.2.2.g00906	31.3333	36	33	0	24	0	124.333	no description
nDi.2.2.2.g00907	2.66667	11	10	0	0	0	23.6667	no description
nDi.2.2.2.g00908	11.6667	35	27	22	13	0	108.667	o-glycosyl hydrolase family 30 protein
nDi.2.2.2.g00912	0	23	0	0	0	0	23	protein ect2
nDi.2.2.2.g00914	0	7	0	0	0	0	7	polycomb group ring finger protein 3
nDi.2.2.2.g00915	23.3333	135	4	0	17	0	179.333	4-hydroxyphenylpyruvate dioxygenase
nDi.2.2.2.g00916	2.66667	13	0	0	0	0	15.6667	transmembrane protein 85
nDi.2.2.2.g00920	0.666667	0	0	0	0	0	0.666667	dolichyl-diphosphooligosaccharide--protein glycosyltransferase subunit stt3a
nDi.2.2.2.g00921	1	11	0	0	0	0	12	stip1 homology and u box-containing
nDi.2.2.2.g00922	35.3333	30	0	0	19	0	84.3333	importin subunit alpha-4
nDi.2.2.2.g00923	15.6667	0	0	0	15	0	30.6667	mannose-6-phosphate isomerase-like
nDi.2.2.2.g00939	0	40	0	0	0	0	40	no description
nDi.2.2.2.g00940	53.6667	38	20	0	23	0	134.667	carbonic anhydrase 3
nDi.2.2.2.g00941	1.33333	21	8	0	0	0	30.3333	abnormal cell migration family member (mig-15)
nDi.2.2.2.g00942	0.666667	0	0	0	0	0	0.666667	cre-hmit- protein
nDi.2.2.2.g00943	3.66667	7	0	0	0	0	10.6667	golgi snap receptor complex member 2
nDi.2.2.2.g00945	0	11	0	0	3	0	14	dna-damage inducible protein
nDi.2.2.2.g00947	0	26	0	0	0	0	26	atp-dependent rna helicase dhx33-like
nDi.2.2.2.g00950	0	3	0	0	0	0	3	smg-4 upf3 family protein
nDi.2.2.2.g00951	0.666667	34	0	0	0	0	34.6667	cholinephosphate cytidylyl transferase b2
nDi.2.2.2.g00952	0.666667	0	0	0	0	0	0.666667	tankyrase-1
nDi.2.2.2.g00953	59	75	6	0	0	0	140	ras-like gtp-binding protein
nDi.2.2.2.g00958	0	5	0	0	0	0	5	ring and yy1 binding protein
nDi.2.2.2.g00964	0.666667	29	0	0	0	0	29.6667	nuclear pore complex protein nup214
nDi.2.2.2.g00965	1.66667	2	7	0	0	0	10.6667	complement component c3-like protein
nDi.2.2.2.g00967	24.3333	37	0	0	3	0	64.3333	leucine carboxyl methyltransferase 1
nDi.2.2.2.g00969	3.66667	88	0	0	0	0	91.6667	heterogeneous nuclear ribonucleoprotein f
nDi.2.2.2.g00975	0.666667	0	0	0	0	0	0.666667	wd repeat-containing protein 47
nDi.2.2.2.g00977	0	22	0	0	4	0	26	tbl1x protein
nDi.2.2.2.g00981	0.666667	5	0	0	0	0	5.66667	deoxyribonuclease ii family protein
nDi.2.2.2.g00982	2.66667	0	0	0	0	0	2.66667	anion exchange protein
nDi.2.2.2.g00983	4	8	0	0	0	0	12	initiation factor 2 subunit family protein
nDi.2.2.2.g00984	63.3333	107	33	0	18	0	221.333	26s proteasome non-atpase regulatory subunit 1
nDi.2.2.2.g00986	1	0	0	0	0	0	1	vacuolar protein sorting-associated protein 45
nDi.2.2.2.g00987	6	147	3	0	0	0	156	no description
nDi.2.2.2.g00992	0	12	0	0	0	0	12	plexin a
nDi.2.2.2.g01001	0	27	0	0	0	0	27	transthyretin-like family protein
nDi.2.2.2.g01010	12.6667	15	96	0	0	0	123.667	no description
nDi.2.2.2.g01014	60.6667	0	0	0	9	0	69.6667	no description
nDi.2.2.2.g01017	0	7	0	0	0	0	7	no description
nDi.2.2.2.g01022	4.33333	36	0	0	0	0	40.3333	no description
nDi.2.2.2.g01023	2.66667	15	0	0	0	0	17.6667	calcium binding egf domain containing protein
nDi.2.2.2.g01025	5	11	9	0	2	0	27	3 -5 exonuclease
nDi.2.2.2.g01027	68	91	94	0	32	0	285	aldo keto reductase family protein
nDi.2.2.2.g01029	0	5	0	0	0	0	5	no description
nDi.2.2.2.g01034	6.33333	24	0	0	0	0	30.3333	cre-rbc-1 protein
nDi.2.2.2.g01037	14	168	0	0	0	0	182	protein phosphatase 2 (formerly 2a) catalytic alpha isoform
nDi.2.2.2.g01043	5.66667	5	0	0	0	0	10.6667	organic cation transporter protein
nDi.2.2.2.g01045	0	14	0	0	0	0	14	nad-dependent deacetylase sirtuin-1
nDi.2.2.2.g01046	0	6	0	0	0	0	6	phorbol esters diacylglycerol binding domain protein
nDi.2.2.2.g01048	0	7	0	0	0	0	7	rain kinase homolog family member (mbk-2)
nDi.2.2.2.g01052	0.666667	21	0	0	0	0	21.6667	glucosamine--fructose-6-phosphate aminotransferase
nDi.2.2.2.g01054	0	2	0	0	0	0	2	histone acetyltransferase kat2b
nDi.2.2.2.g01056	2	8	0	0	0	0	10	thioredoxin family protein
nDi.2.2.2.g01062	0	19	6	0	2	0	27	cre-nsy-4 protein
nDi.2.2.2.g01066	0	26	0	0	0	0	26	no description
nDi.2.2.2.g01067	0	5	0	0	0	0	5	nadh dehydrogenase
nDi.2.2.2.g01070	0	8	0	0	0	0	8	lpr-4 protein
nDi.2.2.2.g01072	0	33	0	0	0	0	33	cre-lpr-5 protein
nDi.2.2.2.g01073	0	15	0	0	0	0	15	cre-lpr-6 protein
nDi.2.2.2.g01074	0	21	0	0	0	0	21	cre-lpr-3 protein
nDi.2.2.2.g01075	0	16	0	0	0	0	16	cre-lpr-3 protein
nDi.2.2.2.g01076	57.6667	133	17	0	27	0	234.667	ubiquitin carboxyl-terminal hydrolase 7
nDi.2.2.2.g01077	0	16	0	0	0	0	16	vang-1 protein
nDi.2.2.2.g01079	2.33333	0	0	0	0	0	2.33333	adp-ribosylation arf
nDi.2.2.2.g01085	0	4	0	0	0	0	4	mob1 phocein family protein
nDi.2.2.2.g01086	140	309	0	0	68	0	517	ef hand family protein
nDi.2.2.2.g01089	0	10	0	0	0	0	10	roundabout homolog 2 isoform 1
nDi.2.2.2.g01090	0	66	0	0	0	0	66	roundabout homolog 2-like
nDi.2.2.2.g01093	0.666667	2	3	0	0	0	5.66667	yqy1_caeel ame: full=uncharacterized protein
nDi.2.2.2.g01097	0	0	0	0	5	0	5	set domain containing protein
nDi.2.2.2.g01099	2.66667	0	0	0	0	0	2.66667	cleft lip and palate associated transmembrane protein
nDi.2.2.2.g01100	0	10	0	0	0	0	10	no description
nDi.2.2.2.g01101	5	30	0	0	0	0	35	hid-1 protein
nDi.2.2.2.g01102	1	0	0	0	0	0	1	hid-1 protein
nDi.2.2.2.g01103	0	13	0	0	0	0	13	zinc finger
nDi.2.2.2.g01105	4	0	0	0	4	0	8	3-hydroxyacyl- dehydrogenase type-2
nDi.2.2.2.g01106	0	9	0	0	0	0	9	wings apart-like protein homolog
nDi.2.2.2.g01107	0	5	4	0	13	0	22	n-deacetylase n-sulfotransferase
nDi.2.2.2.g01109	1	0	0	0	0	0	1	rab-like protein 3
nDi.2.2.2.g01111	2	0	0	0	0	0	2	multidrug resistance protein family member (mrp-1)
nDi.2.2.2.g01117	0	452	8	0	0	0	460	rna-binding protein 39
nDi.2.2.2.g01118	0	120	0	0	0	0	120	no description
nDi.2.2.2.g01119	0	941	0	0	0	0	941	no description
nDi.2.2.2.g01122	0	67	0	0	0	0	67	swim zinc finger family protein
nDi.2.2.2.g01124	0.666667	0	0	0	0	0	0.666667	ste ste7 mek7 protein kinase
nDi.2.2.2.g01125	2	15	0	0	0	0	17	proline dehydrogenase mitochondrial-like
nDi.2.2.2.g01127	2	77	0	0	0	0	79	2-amino-3-ketobutyrate coenzyme a ligase
nDi.2.2.2.g01130	16.6667	28	0	0	0	0	44.6667	ww domain-binding protein 2
nDi.2.2.2.g01131	19	0	17	0	0	0	36	ribose-phosphate pyrophosphokinase
nDi.2.2.2.g01135	23	80	0	0	0	0	103	succinyl- ligase
nDi.2.2.2.g01136	34	22	53	0	14	0	123	guanine nucleotide-binding protein alpha-12 subunit
nDi.2.2.2.g01138	110.667	0	0	0	89	0	199.667	no description
nDi.2.2.2.g01142	16.6667	45	14	0	20	0	95.6667	cap-gly domain containing protein
nDi.2.2.2.g01144	187.667	502	155	363	268	0	1475.67	filamin abp280 repeat family protein
nDi.2.2.2.g01145	3	0	7	0	0	0	10	no description
nDi.2.2.2.g01146	0	83	0	0	0	0	83	wnt family protein
nDi.2.2.2.g01147	0	2	0	0	0	0	2	tkl stkr type1 protein kinase
nDi.2.2.2.g01151	11	0	0	0	0	0	11	glycogen
nDi.2.2.2.g01152	17	10	8	0	2	0	37	glycogen synthase
nDi.2.2.2.g01157	0	0	2	0	0	0	2	anion exchange protein 3-like
nDi.2.2.2.g01159	3	0	0	0	0	0	3	cmgc mapk protein kinase
nDi.2.2.2.g01163	4.66667	0	0	0	0	0	4.66667	cdp-alcohol phosphatidyltransferase
nDi.2.2.2.g01164	0	9	0	0	0	0	9	atp2b1a protein
nDi.2.2.2.g01177	5	15	0	0	0	0	20	endoplasmic reticulum-golgi intermediate compartment protein 1-like
nDi.2.2.2.g01182	0.666667	17	0	0	0	0	17.6667	no description
nDi.2.2.2.g01183	0	13	0	0	0	0	13	eukaryotic elongation factor 2 kinase
nDi.2.2.2.g01184	0.666667	0	0	0	0	0	0.666667	no description
nDi.2.2.2.g01186	28.6667	66	0	0	8	0	102.667	cre-sfxn- protein
nDi.2.2.2.g01188	3	3	0	0	0	0	6	no description
nDi.2.2.2.g01192	1009	50	268	0	827	0	2154	troponin family protein
nDi.2.2.2.g01195	0	11	0	0	0	0	11	innexin family protein
nDi.2.2.2.g01198	0	52	0	0	0	0	52	apoptosis inhibitor 5
nDi.2.2.2.g01199	0	4	0	0	0	0	4	fyve zinc finger family protein
nDi.2.2.2.g01200	4.66667	0	0	0	0	0	4.66667	no description
nDi.2.2.2.g01206	0	824	0	0	0	0	824	pan domain-containing protein
nDi.2.2.2.g01207	10.6667	79	27	0	17	0	133.667	guanine nucleotide-binding protein g subunit alpha-1
nDi.2.2.2.g01209	3.33333	11	12	0	0	0	26.3333	sodium-coupled monocarboxylate transporter 2
nDi.2.2.2.g01210	24	0	0	0	0	0	24	cationic amino acid transporter
nDi.2.2.2.g01211	1	12	0	0	0	0	13	e1-e2 atpase family protein
nDi.2.2.2.g01212	0	13	3	0	0	0	16	no description
nDi.2.2.2.g01215	1	17	0	0	0	0	18	membrane-associated protein gex-3
nDi.2.2.2.g01218	0	172	7	0	2	0	181	fatty acid synthase
nDi.2.2.2.g01220	7.66667	0	0	0	0	0	7.66667	rap guanine nucleotide exchange factor 1
nDi.2.2.2.g01229	9.66667	0	0	0	0	0	9.66667	no description
nDi.2.2.2.g01237	0	12	0	0	0	0	12	anterior pharynx defective family member (aph-2)
nDi.2.2.2.g01239	7.33333	19	10	0	8	0	44.3333	arp2 3 complex 20 kd subunit
nDi.2.2.2.g01240	1	0	0	0	0	0	1	c15orf24 protein
nDi.2.2.2.g01246	0	0	0	6	0	0	6	aspartic protease sp-1
nDi.2.2.2.g01255	0	145	0	0	0	0	145	snw domain-containing protein 1
nDi.2.2.2.g01262	1.33333	0	0	0	2	0	3.33333	calcium-binding protein p22
nDi.2.2.2.g01265	67.3333	63	0	0	34	0	164.333	receptor mediated endocytosis family member (rme-1)
nDi.2.2.2.g01270	0	39	0	0	0	0	39	swi snf complex subunit smarcc2
nDi.2.2.2.g01273	0	0	0	0	4	0	4	gamma-tubulin complex component 6
nDi.2.2.2.g01275	0	3	0	0	0	0	3	rna dependent rna polymerase
nDi.2.2.2.g01276	0	13	0	0	0	0	13	cytosolic iron-sulfur protein assembly 1 homolog ( cerevisiae)
nDi.2.2.2.g01277	0	91	0	0	0	0	91	phosphopantothenoylcysteine decarboxylase
nDi.2.2.2.g01289	1.66667	0	0	0	0	0	1.66667	no description
nDi.2.2.2.g01291	25.3333	242	16	13	17	0	313.333	large subunit ribosomal protein 2
nDi.2.2.2.g01296	0	13	0	0	0	0	13	apoptosis stimulating of p53
nDi.2.2.2.g01301	49.3333	112	28	0	48	0	237.333	calcyclin binding protein
nDi.2.2.2.g01302	1	7	0	0	0	0	8	transferase caf17 mitochondrial-like
nDi.2.2.2.g01304	16.3333	52	17	16	11	0	112.333	ctsf protein
nDi.2.2.2.g01306	0	269	0	0	0	0	269	kunitz bovine pancreatic trypsin inhibitor domain containing protein
nDi.2.2.2.g01308	0	4	0	0	0	0	4	gamma-glutamyltranspeptidase family protein
nDi.2.2.2.g01318	0.666667	9	0	0	0	0	9.66667	wd repeat-containing protein 75
nDi.2.2.2.g01321	0	7	0	0	0	0	7	cell division cycle protein 27 homolog
nDi.2.2.2.g01328	0.666667	0	0	0	0	0	0.666667	golgin subfamily a member 5
nDi.2.2.2.g01329	5.66667	5	0	0	0	0	10.6667	vacuolar protein sorting-associated protein vta1 homolog
nDi.2.2.2.g01330	0	5	0	0	0	0	5	leucine rich repeat family protein
nDi.2.2.2.g01333	1	7	6	0	0	0	14	prolyl oligopeptidase family protein
nDi.2.2.2.g01335	3	0	0	0	0	0	3	f-box only protein 25
nDi.2.2.2.g01337	28.3333	37	17	0	5	0	87.3333	ferm domain-containing protein 5
nDi.2.2.2.g01339	0	4	0	0	0	0	4	leucine rich repeat family protein
nDi.2.2.2.g01340	87.3333	166	61	227	67	0	608.333	moesin ezrin radixin
nDi.2.2.2.g01345	0.666667	4	0	0	0	0	4.66667	no description
nDi.2.2.2.g01346	2	10	5	0	0	0	17	baculoviral iap repeat-containing protein 6
nDi.2.2.2.g01347	0	4	0	0	0	0	4	5 -3 exoribonuclease 2
nDi.2.2.2.g01348	16	46	9	0	4	0	75	apolipoprotein a-i-binding
nDi.2.2.2.g01350	29.6667	142	0	0	3	0	174.667	casein kinase ii subunit alpha
nDi.2.2.2.g01351	5.33333	22	11	0	0	0	38.3333	cysteine mitochondrial
nDi.2.2.2.g01353	4	23	0	0	13	0	40	secretory carrier membrane protein 1
nDi.2.2.2.g01359	0	12	0	0	0	0	12	histone h2a
nDi.2.2.2.g01360	0	4	0	0	0	0	4	mediator of rna polymerase ii transcription subunit 23 isoform 1
nDi.2.2.2.g01363	0	50	0	0	2	0	52	no description
nDi.2.2.2.g01369	3	0	0	0	0	0	3	translation initiation factor eif-2b subunit beta
nDi.2.2.2.g01370	0.666667	0	0	0	0	0	0.666667	ap-1 complex subunit mu-1-i
nDi.2.2.2.g01373	5.33333	497	0	0	6	0	508.333	intermediate filament tail domain containing protein
nDi.2.2.2.g01376	24	55	14	0	2	0	95	clathrin-associated protein
nDi.2.2.2.g01395	0	9	3	0	0	0	12	no description
nDi.2.2.2.g01396	0	43	0	0	0	0	43	no description
nDi.2.2.2.g01400	0	5	0	0	4	0	9	translocon-associated protein subunit beta
nDi.2.2.2.g01401	0	23	0	0	0	0	23	mitochondrial atp synthase g subunit family protein
nDi.2.2.2.g01402	4.33333	21	0	0	0	0	25.3333	guanine nucleotide exchange factor mss4
nDi.2.2.2.g01408	3.33333	51	0	0	0	0	54.3333	ras family protein
nDi.2.2.2.g01409	1.66667	27	3	0	0	0	31.6667	e3 ubiquitin-protein ligase hectd1
nDi.2.2.2.g01410	4.66667	58	0	0	0	0	62.6667	protein phosphatase inhibitor 2-like
nDi.2.2.2.g01411	1.33333	0	0	0	0	0	1.33333	gpi transamidase component pig-s-like
nDi.2.2.2.g01413	0.666667	0	0	0	0	0	0.666667	tetraspanin family protein
nDi.2.2.2.g01414	4	0	0	0	0	0	4	60s ribosomal protein l35a
nDi.2.2.2.g01417	5.66667	19	0	0	0	0	24.6667	wingless-type mmtv integration site member 5b
nDi.2.2.2.g01420	28	78	50	0	0	0	156	adp-ribosylation factor 4
nDi.2.2.2.g01422	0	7	0	0	10	0	17	regulator of nonsense transcripts 2
nDi.2.2.2.g01424	0	7	0	0	0	0	7	protein isoform a
nDi.2.2.2.g01429	1	20	0	0	0	0	21	mh2 domain-containing protein
nDi.2.2.2.g01430	1.33333	0	0	0	0	0	1.33333	equilibrative nucleoside transporter 1-like isoform 2
nDi.2.2.2.g01432	14	47	5	0	0	0	66	lethal giant larvae protein homolog 2
nDi.2.2.2.g01435	0	10	0	0	0	0	10	ham-2
nDi.2.2.2.g01437	1.33333	43	0	0	0	0	44.3333	protein neuralized
nDi.2.2.2.g01439	6.33333	0	9	0	0	0	15.3333	phosphomannomutase 2
nDi.2.2.2.g01440	0	9	0	0	0	0	9	cxxc finger 1 (phd domain)
nDi.2.2.2.g01441	0.666667	2	0	0	0	0	2.66667	ph and sec7 domain-containing protein 3
nDi.2.2.2.g01442	0	80	0	0	0	0	80	histone h2a
nDi.2.2.2.g01443	695.333	1147	282	19	919	0	3062.33	alpha 1c
nDi.2.2.2.g01444	8	110	32	0	4	0	154	ssdna and rna-binding protein
nDi.2.2.2.g01447	0.666667	2	0	0	0	0	2.66667	no description
nDi.2.2.2.g01448	1	0	0	0	0	0	1	set domain-containing protein 4
nDi.2.2.2.g01451	7.33333	41	13	0	5	0	66.3333	probable cation-transporting atpase 13a1-like
nDi.2.2.2.g01452	0	2	2	0	0	0	4	zinc finger swim domain-containing protein kiaa0913-like
nDi.2.2.2.g01457	0	6	0	0	0	0	6	programmed cell death protein 2
nDi.2.2.2.g01460	0.666667	26	0	0	0	0	26.6667	zinc finger protein
nDi.2.2.2.g01462	0	9	0	0	0	0	9	no description
nDi.2.2.2.g01464	0	5	3	0	0	0	8	mitochondrial 39s ribosomal protein l3
nDi.2.2.2.g01465	0	13	0	0	0	0	13	bystin-like
nDi.2.2.2.g01467	0	22	0	0	0	0	22	no description
nDi.2.2.2.g01469	3	0	0	0	0	0	3	ubiquitin-fold modifier 1
nDi.2.2.2.g01470	7.66667	30	5	0	2	0	44.6667	ferm domain ( -ezrin-radixin-moesin) family member (frm-2)
nDi.2.2.2.g01474	0	51	0	0	4	0	55	bromodomain adjacent to zinc finger domain protein 2b-like
nDi.2.2.2.g01479	3.66667	13	0	0	0	0	16.6667	deoxynucleoside kinase
nDi.2.2.2.g01480	0	8	0	0	0	0	8	bess motif family protein
nDi.2.2.2.g01486	2.66667	0	0	0	0	0	2.66667	domain containing protein
nDi.2.2.2.g01492	0	4	0	0	0	0	4	transmembrane amino acid transporter protein
nDi.2.2.2.g01493	0	67	0	0	0	0	67	protein lin-9 homolog
nDi.2.2.2.g01494	13	0	0	0	22	0	35	leucine rich repeat family protein
nDi.2.2.2.g01495	0	11	0	0	6	0	17	cuticlin 1
nDi.2.2.2.g01497	0	11	0	0	0	0	11	no description
nDi.2.2.2.g01506	0	5	0	0	0	0	5	transcription initiation factor tfiid subunit 12
nDi.2.2.2.g01510	11.6667	13	0	0	2	0	26.6667	uncoordinated family member (unc-32)
nDi.2.2.2.g01517	191.667	1033	72	0	40	0	1336.67	malate mitochondrial-like
nDi.2.2.2.g01521	0	6	0	0	0	0	6	kh domain-containing protein
nDi.2.2.2.g01523	0	7	0	0	0	0	7	protein phosphatase 2c
nDi.2.2.2.g01526	1.33333	0	0	0	0	0	1.33333	calcium ding protein homolog family member (cbn-1)
nDi.2.2.2.g01527	0	20	0	0	0	0	20	no description
nDi.2.2.2.g01528	3.33333	0	13	0	3	0	19.3333	glyoxalase domain-containing protein 4-like
nDi.2.2.2.g01535	0.666667	0	0	0	0	0	0.666667	no description
nDi.2.2.2.g01537	3	42	0	0	0	0	45	valyl-trna synthetase
nDi.2.2.2.g01538	0	4	0	0	0	0	4	chromobox-like protein 5
nDi.2.2.2.g01539	5.33333	29	0	0	0	0	34.3333	60s ribosomal protein l35
nDi.2.2.2.g01540	1.66667	0	24	0	11	0	36.6667	calponin homolog ov9m
nDi.2.2.2.g01546	1.66667	0	0	0	0	0	1.66667	lysosomal acid phosphatase
nDi.2.2.2.g01547	26.6667	17	8	0	6	0	57.6667	fkbp-type peptidyl-prolyl cis-trans isomerase- -30
nDi.2.2.2.g01548	0	4	0	0	0	0	4	no description
nDi.2.2.2.g01552	0	2	0	0	7	0	9	cyt-b5-pb
nDi.2.2.2.g01555	0	17	0	0	0	0	17	hypothetical protein Bm1_32930 [Brugia malayi]
nDi.2.2.2.g01558	29	116	25	0	10	0	180	udp-glucose:glycoprotein glucosyltransferase containing protein
nDi.2.2.2.g01561	5	10	0	0	5	0	20	cystathionine beta-synthase
nDi.2.2.2.g01563	0	3	0	0	0	0	3	protein dr1
nDi.2.2.2.g01564	0	78	0	0	6	0	84	apical junction molecule family member (ajm-1)
nDi.2.2.2.g01570	0.666667	0	0	0	0	0	0.666667	glycerol kinase 5
nDi.2.2.2.g01571	5	29	0	0	3	0	37	subfamily member 3
nDi.2.2.2.g01572	0	133	0	0	0	0	133	splicing factor 3a subunit 2
nDi.2.2.2.g01574	0	24	0	0	0	0	24	polyribonucleotide nucleotidyltransferase mitochondrial-like
nDi.2.2.2.g01575	2.33333	4	0	0	3	0	9.33333	no description
nDi.2.2.2.g01576	7.66667	27	7	0	0	0	41.6667	ran-binding protein 7
nDi.2.2.2.g01577	1.33333	0	0	0	4	0	5.33333	fatty acid-binding protein
nDi.2.2.2.g01578	1.33333	7	0	0	0	0	8.33333	fatty acid-binding protein
nDi.2.2.2.g01581	0	11	0	0	0	0	11	no description
nDi.2.2.2.g01582	0	88	0	0	0	0	88	kh domain containing protein
nDi.2.2.2.g01586	0.666667	0	0	0	0	0	0.666667	no description
nDi.2.2.2.g01588	0	19	0	0	0	0	19	protein kinase domain containing protein
nDi.2.2.2.g01589	0	3	0	0	0	0	3	dve (defective proventriculus in drosophila) homolog family member (dve-1)
nDi.2.2.2.g01594	212	128	361	34	320	0	1055	olin-like family member (gsnl-1)
nDi.2.2.2.g01597	7.33333	9	10	0	0	0	26.3333	amp-binding enzyme family protein
nDi.2.2.2.g01598	1	3	0	0	0	0	4	ubiquitin carboxyl-terminal hydrolase 16-like
nDi.2.2.2.g01599	1	31	0	0	0	0	32	g-protein signalling modulator 2 (ags3- elegans) isoform cra_a
nDi.2.2.2.g01602	0	47	0	0	0	0	47	peptidyl-prolyl cis-trans isomerase fkbp10-like isoform 2
nDi.2.2.2.g01605	0	4	0	0	0	0	4	zinc c2h2 type family protein
nDi.2.2.2.g01607	2	13	0	0	0	0	15	ap-1 complex subunit mu-1
nDi.2.2.2.g01612	0	12	0	0	0	0	12	peptidylglycine alpha-hydroxylating monooxygenase
nDi.2.2.2.g01613	0	8	0	0	0	0	8	eukaryotic translation initiation factor 2c 2
nDi.2.2.2.g01614	0	102	0	0	4	0	106	no description
nDi.2.2.2.g01616	0	98	0	0	0	0	98	pyruvate kinase
nDi.2.2.2.g01618	1129	669	958	42	1335	25	4158	pyruvate kinase
nDi.2.2.2.g01621	0	4	0	0	0	0	4	kelch-like protein 20
nDi.2.2.2.g01622	12.6667	101	0	0	23	0	136.667	tim10 ddp family zinc finger containing protein
nDi.2.2.2.g01623	5.66667	3	0	0	0	0	8.66667	protein kinase domain containing protein
nDi.2.2.2.g01625	1.66667	0	0	0	0	0	1.66667	conserved oligomeric golgi complex subunit 5
nDi.2.2.2.g01627	1	5	0	0	2	0	8	histone-lysine n-methyltransferase setd2
nDi.2.2.2.g01628	0	24	0	0	0	0	24	60s ribosome subunit biogenesis protein nip7 homolog
nDi.2.2.2.g01634	2.33333	12	0	0	2	0	16.3333	sorting nexin-2-like
nDi.2.2.2.g01636	0	6	0	0	0	0	6	hypothetical protein LOAG_05766 [Loa loa]
nDi.2.2.2.g01637	0	8	0	0	0	0	8	centrosomal protein of 97 kda
nDi.2.2.2.g01640	1	14	0	0	0	0	15	uncoordinated family member (unc-57)
nDi.2.2.2.g01641	14	85	0	0	6	0	105	isocitrate dehydrogenase
nDi.2.2.2.g01643	1	26	0	0	3	0	30	fyn oncogene related to isoform cra_a
nDi.2.2.2.g01644	0	14	0	0	0	0	14	camp responsive element binding protein 3-like 3
nDi.2.2.2.g01647	13.3333	76	18	0	11	0	118.333	26s proteasome non-atpase regulatory subunit 7
nDi.2.2.2.g01652	0	23	0	0	0	0	23	no description
nDi.2.2.2.g01653	0.666667	3	0	0	0	0	3.66667	phosphatidylinositol-4-phosphate 5-kinase type-1 alpha
nDi.2.2.2.g01656	0	3	0	0	0	0	3	loc494723 protein
nDi.2.2.2.g01659	5	11	0	0	0	0	16	neuronal calcium sensor 2
nDi.2.2.2.g01660	0	34	0	0	0	0	34	mrna export protein
nDi.2.2.2.g01661	0.666667	0	0	0	0	0	0.666667	tyrosine-protein phosphatase non-receptor type 2
nDi.2.2.2.g01662	1	4	0	0	0	0	5	no description
nDi.2.2.2.g01663	0	3	0	0	0	0	3	no description
nDi.2.2.2.g01667	0	3	0	0	0	0	3	rna recognition motif protein
nDi.2.2.2.g01669	0	348	7	0	0	0	355	pan domain containing protein
nDi.2.2.2.g01670	0	37	0	0	0	0	37	bop1-prov protein
nDi.2.2.2.g01671	5.66667	41	3	0	0	0	49.6667	ubiquitin-like modifier-activating enzyme 5
nDi.2.2.2.g01676	0	14	0	0	0	0	14	no description
nDi.2.2.2.g01677	1.33333	18	0	0	0	0	19.3333	prefoldin subunit 3
nDi.2.2.2.g01678	0	16	0	0	0	0	16	cytidylyltransferase family protein
nDi.2.2.2.g01680	33.3333	172	11	0	8	0	224.333	ras-related protein rab-5b
nDi.2.2.2.g01682	5	6	2	0	0	0	13	cuticlin 1
nDi.2.2.2.g01685	0	27	0	0	0	0	27	atp-dependent rna helicase ddx18
nDi.2.2.2.g01690	115.667	61	75	0	154	0	405.667	no description
nDi.2.2.2.g01694	9.66667	21	0	0	0	0	30.6667	ras-related c3 botulinum toxin substrate 1 (rho small gtp binding protein rac1)
nDi.2.2.2.g01696	4.33333	8	0	0	0	0	12.3333	nude nuclear distribution
nDi.2.2.2.g01703	0	4	0	0	0	0	4	no description
nDi.2.2.2.g01705	0	12	0	0	0	0	12	myosin heavy chain
nDi.2.2.2.g01706	25.6667	335	24	0	40	0	424.667	myosin heavy chain
nDi.2.2.2.g01712	0	13	0	0	0	0	13	no description
nDi.2.2.2.g01713	0.666667	0	0	0	0	0	0.666667	nischarin
nDi.2.2.2.g01717	12	2	9	0	0	0	23	nuak family snf1-like kinase 1
nDi.2.2.2.g01718	0	26	0	0	0	0	26	no description
nDi.2.2.2.g01722	37.3333	71	14	0	0	0	122.333	ap-2 complex subunit alpha
nDi.2.2.2.g01724	2742.67	2065	1866	0	2740	0	9413.67	227 kda spindle- and centromere-associated protein
nDi.2.2.2.g01727	0	13	0	0	2	0	15	protein kinase c and casein kinase substrate in neurons protein 2
nDi.2.2.2.g01733	3.66667	60	0	0	0	0	63.6667	no description
nDi.2.2.2.g01742	26	32	4	0	7	0	69	adducin family member (add-1)
nDi.2.2.2.g01749	25.3333	84	17	0	10	0	136.333	uncoordinated family member
nDi.2.2.2.g01751	0	27	0	0	0	0	27	zinc finger c-x8-c-x5-c-x3-h type
nDi.2.2.2.g01754	0	0	4	0	0	0	4	transcription initiation factor
nDi.2.2.2.g01760	313.667	20	511	0	360	0	1204.67	alp enigma encoding family member (alp-1)
nDi.2.2.2.g01761	3.66667	13	0	0	4	0	20.6667	isocitrate dehydrogenase gamma subunit
nDi.2.2.2.g01767	0	7	0	0	0	0	7	no description
nDi.2.2.2.g01771	25.6667	87	23	0	16	0	151.667	eps (human endocytosis) related family member (eps-8)
nDi.2.2.2.g01775	20.6667	25	0	0	15	0	60.6667	inner membrane protein
nDi.2.2.2.g01778	6	4	2	0	0	0	12	no description
nDi.2.2.2.g01780	1.66667	0	0	0	0	0	1.66667	destabilase family protein
nDi.2.2.2.g01786	0	10	0	0	0	0	10	bromodomain containing protein
nDi.2.2.2.g01789	2.33333	0	0	0	0	0	2.33333	cre-rig-1 protein
nDi.2.2.2.g01790	0	11	0	0	0	0	11	ubiquitin thioesterase zranb1
nDi.2.2.2.g01791	0	23	2	0	0	0	25	protein vprbp
nDi.2.2.2.g01796	0	3	0	0	0	0	3	zinc c2h2 type family protein
nDi.2.2.2.g01799	9.33333	6	6	0	0	0	21.3333	sec24 member b ( cerevisiae)
nDi.2.2.2.g01801	0	6	0	0	0	0	6	cre-lin-14 protein
nDi.2.2.2.g01803	0	0	0	0	3	0	3	no description
nDi.2.2.2.g01817	10	6	5	0	6	0	27	isocitrate dehydrogenase
nDi.2.2.2.g01818	0	4	0	0	0	0	4	wd repeat-containing protein 44
nDi.2.2.2.g01820	1	38	3	0	0	0	42	renin receptor-like
nDi.2.2.2.g01827	0	14	0	0	0	0	14	zinc c2h2 type family protein
nDi.2.2.2.g01834	21.6667	16	0	0	5	0	42.6667	arginine kinase
nDi.2.2.2.g01835	1	0	0	0	0	0	1	er degradation-enhancing alpha-mannosidase-like 3
nDi.2.2.2.g01837	9	2	0	0	4	0	15	phosphatidylserine synthase 1
nDi.2.2.2.g01838	0	16	0	0	0	0	16	rna-binding motif x-linked 2
nDi.2.2.2.g01839	713.667	0	46	211	149	0	1119.67	collagen alpha-2 chain
nDi.2.2.2.g01847	0	17	0	0	0	0	17	pre-mrna branch site p14-like
nDi.2.2.2.g01849	10.3333	10	2	0	6	0	28.3333	no description
nDi.2.2.2.g01859	0.666667	23	0	0	0	0	23.6667	structural maintenance of chromosomes protein 4
nDi.2.2.2.g01861	0	4	0	0	0	0	4	polynucleotide 5 -hydroxyl-kinase nol9-like
nDi.2.2.2.g01862	381.667	3	39	0	175	0	598.667	no description
nDi.2.2.2.g01863	0	0	8	159	14	0	181	no description
nDi.2.2.2.g01864	0	7	0	0	0	0	7	bed zinc finger family protein
nDi.2.2.2.g01865	0	3	0	0	0	0	3	n-glycosylase dna lyase
nDi.2.2.2.g01867	0	60	0	0	0	0	60	bromodomain protein
nDi.2.2.2.g01868	0	57	0	0	0	0	57	scavenger mrna-decapping enzyme -like
nDi.2.2.2.g01870	612	1703	616	277	741	0	3949	heat shock 70kda protein 5
nDi.2.2.2.g01871	42	200	33	0	74	0	349	proteasome subunit alpha type-1
nDi.2.2.2.g01876	5	0	0	0	0	0	5	eukaryotic translation initiation factor 4e-1
nDi.2.2.2.g01887	126.333	0	93	0	143	0	362.333	no description
nDi.2.2.2.g01889	0	27	0	0	0	0	27	immunoglobulin domain protein
nDi.2.2.2.g01893	14	0	0	0	0	0	14	choline ethanolamine kinase family protein
nDi.2.2.2.g01896	0	20	0	0	0	0	20	no description
nDi.2.2.2.g01902	0	9	0	0	0	0	9	ankyrin repeat and lem domain-containing protein 2
nDi.2.2.2.g01904	46	69	15	15	32	0	177	saposin-like type region 1 family protein
nDi.2.2.2.g01906	0	23	0	0	0	0	23	casein kinase i isoform epsilon
nDi.2.2.2.g01908	0.666667	7	8	0	0	0	15.6667	rho gtpase-activating protein 17 isoform 1
nDi.2.2.2.g01911	0.666667	0	0	0	0	0	0.666667	protein isoform a
nDi.2.2.2.g01914	0.666667	12	0	0	0	0	12.6667	major facilitator superfamily protein
nDi.2.2.2.g01916	16.6667	0	0	0	8	0	24.6667	phosphatase regulatory subunit family protein
nDi.2.2.2.g01921	1.33333	24	0	0	0	0	25.3333	no description
nDi.2.2.2.g01922	9	0	0	0	0	0	9	fructose- -bisphosphatase
nDi.2.2.2.g01927	21.6667	0	6	0	0	0	27.6667	amino acid permease family protein
nDi.2.2.2.g01928	0	4	0	0	0	0	4	ap2-associated protein kinase 1
nDi.2.2.2.g01935	1	9	0	0	2	0	12	arginine kinase
nDi.2.2.2.g01937	270.667	0	23	0	140	0	433.667	cre-hmit- protein
nDi.2.2.2.g01949	56.6667	96	98	15	0	0	265.667	nucleoside diphosphate kinase
nDi.2.2.2.g01951	4.33333	10	0	0	0	0	14.3333	sorting nexin-27
nDi.2.2.2.g01955	3	0	0	0	0	0	3	no description
nDi.2.2.2.g01959	21	31	53	0	18	0	123	5 -amp-activated protein kinase catalytic subunit alpha-2
nDi.2.2.2.g01961	0	19	0	0	0	0	19	abnormal dauer formation family member (daf-16)
nDi.2.2.2.g01966	2	9	0	0	0	0	11	e3 ubiquitin-protein ligase su -like
nDi.2.2.2.g01967	121	170	97	47	64	5	504	vacuolar protein sorting-associated protein 13a
nDi.2.2.2.g01971	2	18	0	0	0	0	20	no description
nDi.2.2.2.g01972	0	9	0	0	0	0	9	homeobox domain containing protein
nDi.2.2.2.g01979	71	43	23	0	19	0	156	ceramide kinase
nDi.2.2.2.g01981	0	18	0	0	0	0	18	paired amphipathic helix protein sin3a
nDi.2.2.2.g01984	0	6	0	0	0	0	6	nuclear hormone receptor family member (nhr-23)
nDi.2.2.2.g01988	3.66667	22	0	0	0	0	25.6667	isoleucyl-trna synthetase
nDi.2.2.2.g01989	1.33333	5	0	0	0	0	6.33333	wd repeat-containing protein 47
nDi.2.2.2.g01991	0	26	0	0	2	0	28	n-acetyltransferase 10
nDi.2.2.2.g01992	2	73	0	0	0	0	75	mitochondrial import inner membrane translocase subunit
nDi.2.2.2.g01994	0	47	0	0	0	0	47	rna-binding protein ews
nDi.2.2.2.g01998	0	5	0	0	0	0	5	transcription initiation factor tfiid subunit 10
nDi.2.2.2.g02000	0	0	0	0	2	0	2	protein expanded-like
nDi.2.2.2.g02001	978.333	417	463	0	823	0	2681.33	no description
nDi.2.2.2.g02012	94.3333	152	211	13	141	0	611.333	v-type proton atpase catalytic subunit a
nDi.2.2.2.g02013	0	0	3	0	0	0	3	calcium binding egf domain containing protein
nDi.2.2.2.g02014	14.6667	15	0	0	0	0	29.6667	protein-l-isoaspartate(d-aspartate) o-methyltransferase
nDi.2.2.2.g02015	1	45	3	0	0	0	49	tubulin-folding cofactor b-like
nDi.2.2.2.g02017	147	21	46	23	60	0	297	protein isoform a
nDi.2.2.2.g02021	15	86	12	0	0	0	113	activator of 90 kda heat shock protein atpase homolog 1
nDi.2.2.2.g02026	0.666667	0	0	0	0	0	0.666667	no description
nDi.2.2.2.g02029	0	15	0	0	0	0	15	atp-dependent rna helicase dhx8
nDi.2.2.2.g02030	5.66667	8	8	0	4	0	25.6667	no description
nDi.2.2.2.g02036	3	0	0	0	0	0	3	elongation factor mitochondrial-like
nDi.2.2.2.g02037	0	6	0	0	0	0	6	no description
nDi.2.2.2.g02038	18.3333	0	0	0	36	0	54.3333	hypothetical protein LOAG_07199 [Loa loa]
nDi.2.2.2.g02039	0	0	3	0	0	0	3	no description
nDi.2.2.2.g02040	2.33333	0	0	0	0	0	2.33333	peptidase c13 family protein
nDi.2.2.2.g02041	0	6	0	0	0	0	6	frizzled smoothened family membrane region containing protein
nDi.2.2.2.g02043	0	5	0	0	0	0	5	no description
nDi.2.2.2.g02048	20	76	9	0	7	0	112	microtubule-associated protein rp eb family member 3
nDi.2.2.2.g02050	5.33333	0	0	0	0	0	5.33333	serpin-like protein
nDi.2.2.2.g02051	27.6667	0	0	0	12	0	39.6667	illin homolo family member (pxl-1)
nDi.2.2.2.g02055	0	7	0	0	0	0	7	no description
nDi.2.2.2.g02056	0	0	2	0	0	0	2	no description
nDi.2.2.2.g02058	0	9	0	0	0	0	9	tkl stkr type1 protein kinase
nDi.2.2.2.g02060	0.666667	0	0	0	0	0	0.666667	mynd finger family protein
nDi.2.2.2.g02062	5	10	0	0	0	0	15	no description
nDi.2.2.2.g02063	0	2	0	0	0	0	2	vacuolar protein-sorting-associated protein 36
nDi.2.2.2.g02064	0	13	0	0	0	0	13	pre-mrna 3 -end-processing factor fip1
nDi.2.2.2.g02071	4.33333	92	14	24	5	0	139.333	insulin-like growth factor 2 mrna-binding protein 1
nDi.2.2.2.g02073	3	0	0	0	0	0	3	transthyretin-like family protein
nDi.2.2.2.g02074	14	78	5	0	2	0	99	mast family protein
nDi.2.2.2.g02076	1	0	0	0	0	0	1	protein clasp-2
nDi.2.2.2.g02077	79.3333	37	16	0	8	0	140.333	long-chain 3-ketoacyl- thiolase
nDi.2.2.2.g02078	0	13	0	0	0	0	13	cell division cycle protein 16 homolog
nDi.2.2.2.g02079	1	159	0	0	0	0	160	nucleoporin autopeptidase family protein
nDi.2.2.2.g02085	0	21	0	0	0	0	21	myosin regulatory light chain 2 smooth muscle
nDi.2.2.2.g02087	5.33333	9	15	0	3	0	32.3333	serine hydroxymethyltransferase
nDi.2.2.2.g02088	20.6667	0	0	0	0	0	20.6667	chitin binding peritrophin-a domain-containing protein
nDi.2.2.2.g02090	8.33333	68	18	0	5	0	99.3333	actin-related protein 2 3 complex subunit 1a
nDi.2.2.2.g02091	3	11	10	0	0	0	24	dna pantothenate metabolism flavoprotein
nDi.2.2.2.g02092	0	29	0	0	0	0	29	swi snf-related matrix-associated actin-dependent regulator chromatin subfamily e member 1
nDi.2.2.2.g02093	3	11	0	0	0	0	14	casein kinase alpha 1
nDi.2.2.2.g02102	2.33333	4	11	0	6	0	23.3333	developmentally regulated gtp binding protein 1
nDi.2.2.2.g02107	0	28	0	0	0	0	28	no description
nDi.2.2.2.g02108	75.6667	6	33	22	13	0	149.667	cx module family protein
nDi.2.2.2.g02109	6.66667	22	37	0	21	0	86.6667	prion-like-(q n-rich)-domain-bearing protein family member (pqn-83)
nDi.2.2.2.g02111	45	3	24	0	6	0	78	ryanodine receptor 44f
nDi.2.2.2.g02117	0	4	0	0	0	0	4	hypothetical protein Bm1_42470 [Brugia malayi]
nDi.2.2.2.g02118	0	21	0	0	0	0	21	no description
nDi.2.2.2.g02119	10.6667	24	0	0	4	0	38.6667	glutamate-cysteine ligase modifier subunit
nDi.2.2.2.g02120	1.33333	0	0	0	0	0	1.33333	prion-like-(q n-rich)-domain-bearing protein family member (pqn-42)
nDi.2.2.2.g02122	0.666667	0	0	0	0	0	0.666667	kn motif and ankyrin repeat domain-containing protein 1
nDi.2.2.2.g02124	0	0	2	0	0	0	2	abnormal cell lineage family member (lin-29)
nDi.2.2.2.g02129	0	7	0	0	0	0	7	tudor domain containing protein
nDi.2.2.2.g02130	0	16	0	0	0	0	16	translocon-associated protein gamma
nDi.2.2.2.g02133	1	22	0	0	0	0	23	nhp2-like protein 1
nDi.2.2.2.g02134	39	48	19	0	3	0	109	synaptic glycoprotein sc2
nDi.2.2.2.g02135	3.66667	0	8	0	0	0	11.6667	translation initiation factor eif-2b subunit gamma
nDi.2.2.2.g02137	0	7	0	0	0	0	7	ras-related protein rab-
nDi.2.2.2.g02138	33.6667	93	16	0	19	0	161.667	26s protease regulatory subunit 7
nDi.2.2.2.g02143	2.33333	13	0	0	7	0	22.3333	ubiquitin-conjugating enzyme family protein
nDi.2.2.2.g02150	20.6667	71	13	0	5	0	109.667	alpha amylase
nDi.2.2.2.g02151	0	7	0	0	0	0	7	no description
nDi.2.2.2.g02152	2.33333	58	0	0	0	0	60.3333	60s ribosomal protein l44
nDi.2.2.2.g02155	0	10	0	0	0	0	10	mesoderm induction early response protein 1
nDi.2.2.2.g02156	0	2	0	0	2	0	4	no description
nDi.2.2.2.g02157	0	2	0	0	0	0	2	no description
nDi.2.2.2.g02159	25.3333	32	0	0	29	0	86.3333	gtp-binding protein
nDi.2.2.2.g02166	0	29	0	0	0	0	29	ribosomal rna small subunit methyltransferase nep1-like
nDi.2.2.2.g02169	21.6667	106	105	0	28	0	260.667	cadherin domain containing protein
nDi.2.2.2.g02170	41.3333	192	21	15	7	0	276.333	coatomer subunit beta
nDi.2.2.2.g02171	0	4	0	0	0	0	4	sentrin-specific protease 7
nDi.2.2.2.g02172	21	0	0	0	7	0	28	cg11981-pa
nDi.2.2.2.g02174	27	8	0	0	15	0	50	tp53rk-binding protein
nDi.2.2.2.g02176	0	29	0	0	0	0	29	ctr copper transporter family protein
nDi.2.2.2.g02187	29.3333	35	19	0	4	0	87.3333	maguk p55 subfamily member 2
nDi.2.2.2.g02192	1	2	0	0	0	0	3	nuclear receptor-binding protein
nDi.2.2.2.g02194	3	2	0	0	0	0	5	mitochondrial precursor
nDi.2.2.2.g02200	51	437	0	0	39	0	527	proteasome subunit alpha type 7-1
nDi.2.2.2.g02201	2	146	0	0	0	0	148	small nuclear ribonucleoprotein-associated protein b
nDi.2.2.2.g02202	23.6667	39	6	0	11	0	79.6667	gtp-binding protein
nDi.2.2.2.g02203	2	40	3	0	0	0	45	40s ribosomal protein s19s
nDi.2.2.2.g02204	0	5	0	0	3	0	8	inositol hexakisphosphate and diphosphoinositol-pentakisphosphate kinase
nDi.2.2.2.g02206	0	3	0	0	0	0	3	celfurpc protein
nDi.2.2.2.g02207	0.666667	20	0	0	0	0	20.6667	translocon-associated protein subunit alpha-like
nDi.2.2.2.g02208	1.66667	7	0	0	0	0	8.66667	conserved oligomeric golgi complex subunit 3
nDi.2.2.2.g02216	0	22	0	0	0	0	22	beta like 1
nDi.2.2.2.g02221	1	43	0	0	0	0	44	rho-associated protein kinase 2-like
nDi.2.2.2.g02226	0	12	0	0	0	0	12	histone h3
nDi.2.2.2.g02230	1	0	0	0	0	0	1	no description
nDi.2.2.2.g02231	0	100	0	0	0	0	100	scaffold attachment factor b
nDi.2.2.2.g02232	0	4	0	0	0	0	4	abhydrolase domain-containing protein 11
nDi.2.2.2.g02233	8.33333	41	7	0	0	0	56.3333	no description
nDi.2.2.2.g02245	3	14	2	0	0	0	19	exocyst complex component 4
nDi.2.2.2.g02246	0	0	0	0	2	0	2	isoleucyl-trna mitochondrial-like
nDi.2.2.2.g02248	0.666667	22	0	0	0	0	22.6667	no description
nDi.2.2.2.g02254	0	19	0	0	0	0	19	no description
nDi.2.2.2.g02257	1	19	2	0	0	0	22	ccr4-not transcription complex subunit 4
nDi.2.2.2.g02261	0	2	0	0	0	0	2	protein mig- isoform a
nDi.2.2.2.g02263	0	3	0	0	0	0	3	adapter molecule crk
nDi.2.2.2.g02272	13.6667	43	6	0	0	0	62.6667	uridine cytidine kinase-like 1
nDi.2.2.2.g02273	1.33333	22	0	0	0	0	23.3333	elks rab6-interacting cast family member 1
nDi.2.2.2.g02276	0	8	0	0	0	0	8	inositol polyphosphate multikinase
nDi.2.2.2.g02278	6.66667	29	6	0	0	0	41.6667	map kinase-activated protein kinase 3
nDi.2.2.2.g02280	52.3333	204	38	6	29	0	329.333	protein transport protein sec24c
nDi.2.2.2.g02281	2	0	2	0	0	0	4	slit-robo rho gtpase-activating protein 1
nDi.2.2.2.g02284	5.66667	0	0	0	0	0	5.66667	ubiquitin-conjugating enzyme e2 d2
nDi.2.2.2.g02286	0.666667	5	5	0	0	0	10.6667	autophagy-related 7 isoform cra_a
nDi.2.2.2.g02287	1.33333	35	0	0	0	0	36.3333	ubiquitin family protein
nDi.2.2.2.g02291	159.667	1245	34	96	54	0	1588.67	tumor rejection antigen 1
nDi.2.2.2.g02292	2.33333	7	0	0	0	0	9.33333	intramembrane protease 2
nDi.2.2.2.g02296	2.66667	8	0	0	0	0	10.6667	transmembrane 9 superfamily member 3
nDi.2.2.2.g02299	61	22	0	0	32	0	115	cre-pat-6 protein
nDi.2.2.2.g02300	0	32	0	0	0	0	32	probable atp-dependent rna helicase ddx46-like
nDi.2.2.2.g02301	6.33333	12	13	6	0	0	37.3333	proline synthetase associated
nDi.2.2.2.g02305	0	15	0	0	0	0	15	maternal embryonic leucine zipper kinase
nDi.2.2.2.g02313	0	6	0	0	0	0	6	domon domain-containing protein
nDi.2.2.2.g02315	0.666667	0	0	0	0	0	0.666667	ninein isoform 2
nDi.2.2.2.g02316	0.666667	0	0	0	0	0	0.666667	huntingtin
nDi.2.2.2.g02319	1.33333	0	0	0	0	0	1.33333	dihydroxyacetone phosphate acyltransferase
nDi.2.2.2.g02320	0	4	0	0	0	0	4	histone embryonic
nDi.2.2.2.g02323	0	45	0	0	0	0	45	lim domain-binding protein 2
nDi.2.2.2.g02330	2.33333	0	0	0	0	0	2.33333	no description
nDi.2.2.2.g02331	151.333	31	13	0	134	0	329.333	calsequestrin family protein
nDi.2.2.2.g02333	1031.67	93	2257	0	792	0	4173.67	myosin regulatory light chain 1
nDi.2.2.2.g02336	12	21	14	0	0	0	47	trehalose 6-phosphate synthase
nDi.2.2.2.g02340	0.666667	14	0	0	0	0	14.6667	leucine rich repeat family protein
nDi.2.2.2.g02341	0	169	0	0	2	0	171	leucine rich repeat family protein
nDi.2.2.2.g02342	2	0	3	0	2	0	7	uhrf1-binding protein 1-like protein
nDi.2.2.2.g02346	0	0	2	0	0	0	2	patatin-like phospholipase family protein
nDi.2.2.2.g02347	1.33333	4	0	0	0	0	5.33333	no description
nDi.2.2.2.g02348	22	47	0	0	5	0	74	hypothetical protein [Brugia malayi]
nDi.2.2.2.g02349	1.33333	14	0	0	2	0	17.3333	tbc1 domain family member 23
nDi.2.2.2.g02354	0.666667	3	2	0	7	0	12.6667	acetyl- carboxylase 2
nDi.2.2.2.g02355	0	9	0	0	0	0	9	ring finger protein 2
nDi.2.2.2.g02361	15.3333	27	33	31	19	0	125.333	hydroxyacylglutathione hydrolase
nDi.2.2.2.g02364	2	0	0	0	0	0	2	dual specificity mitogen-activated protein kinase kinase 6-like
nDi.2.2.2.g02368	0.666667	3	0	0	0	0	3.66667	cre-pqn-47 protein
nDi.2.2.2.g02371	1	0	0	0	27	0	28	no description
nDi.2.2.2.g02372	85.6667	76	38	0	23	0	222.667	lim domain family member (lim-9)
nDi.2.2.2.g02375	0.666667	0	0	0	0	0	0.666667	nadh dehydrogenase
nDi.2.2.2.g02378	0	45	0	0	0	0	45	no description
nDi.2.2.2.g02380	19.6667	25	0	0	0	0	44.6667	gtp-binding regulatory protein gs alpha-s chain
nDi.2.2.2.g02382	4	0	0	0	0	0	4	vacuolar protein sorting-associated protein 4a
nDi.2.2.2.g02384	28	78	21	10	8	0	145	vacuolar protein sorting 4
nDi.2.2.2.g02386	7.33333	42	0	0	0	0	49.3333	ferric-chelate reductase 1
nDi.2.2.2.g02387	0	8	0	0	0	0	8	upf0183 protein c16orf70-like
nDi.2.2.2.g02393	0	13	0	0	0	0	13	epidermal growth factor receptor
nDi.2.2.2.g02395	0	6	0	0	0	0	6	katanin p80 wd40-containing subunit b1
nDi.2.2.2.g02396	1.66667	181	0	0	0	0	182.667	cell division cycle and apoptosis regulator protein 1
nDi.2.2.2.g02398	2.66667	0	0	0	2	0	4.66667	dolichol-phosphate mannosyltransferase-like
nDi.2.2.2.g02400	0	10	0	0	0	0	10	partitioning defective protein 6
nDi.2.2.2.g02401	1.33333	4	0	0	0	0	5.33333	rwd domain containing 1
nDi.2.2.2.g02402	0	16	0	0	0	0	16	peptidase dimerisation domain containing protein
nDi.2.2.2.g02405	174.333	0	65	0	6	0	245.333	troponin c
nDi.2.2.2.g02410	1	5	0	0	0	0	6	apc related family member (apr-1)
nDi.2.2.2.g02411	24.6667	40	63	0	0	0	127.667	ras-related protein rab-10
nDi.2.2.2.g02412	1.66667	0	0	0	0	0	1.66667	transient receptor potential cation channel cg34123
nDi.2.2.2.g02414	2	32	0	0	0	0	34	udp-n-acetylglucosamine pyrophosphorylase
nDi.2.2.2.g02415	31.6667	105	8	0	6	0	150.667	phosphate carrier mitochondrial precursor
nDi.2.2.2.g02419	3.66667	71	6	0	5	0	85.6667	rho guanine dissociation factor
nDi.2.2.2.g02420	218.667	677	48	0	510	0	1453.67	protein disulfide isomerase
nDi.2.2.2.g02424	5.33333	14	14	0	4	0	37.3333	vhs domain containing protein
nDi.2.2.2.g02431	2.33333	29	8	0	0	0	39.3333	potassium channel modulatory factor 1
nDi.2.2.2.g02433	2	27	0	0	0	0	29	no description
nDi.2.2.2.g02436	0	32	0	0	0	0	32	no description
nDi.2.2.2.g02437	0	0	0	0	2	0	2	dedicator of cytokinesis protein 1
nDi.2.2.2.g02441	24	23	0	0	0	0	47	camp-dependent protein kinase regulatory subunit
nDi.2.2.2.g02442	8	6	0	0	11	0	25	camp-dependent protein kinase regulatory subunit
nDi.2.2.2.g02447	0	5	0	0	0	0	5	immunoglobulin i-set domain-containing protein
nDi.2.2.2.g02453	0	8	0	0	0	0	8	zinc c2h2 type family protein
nDi.2.2.2.g02458	0	8	0	0	0	0	8	transmembrane protein 30a
nDi.2.2.2.g02459	0	3	0	0	0	0	3	snornp protein gar1
nDi.2.2.2.g02460	7	17	0	0	4	0	28	vacuolar h
nDi.2.2.2.g02461	11	0	0	0	0	0	11	ufm1-specific protease 2
nDi.2.2.2.g02465	29.6667	63	14	0	10	0	116.667	excinuclease c subunit
nDi.2.2.2.g02466	4.66667	2	4	0	0	0	10.6667	peroxidasin homolog
nDi.2.2.2.g02468	0	17	0	0	0	0	17	protein set-like
nDi.2.2.2.g02472	1.33333	0	0	0	0	0	1.33333	nematode cuticle collagen n-terminal domain containing protein
nDi.2.2.2.g02473	0	2	0	0	0	0	2	tfiih basal transcription factor complex p52 subunit
nDi.2.2.2.g02474	0.666667	14	0	0	0	0	14.6667	no description
nDi.2.2.2.g02476	0	26	0	0	0	0	26	rna-binding protein 15b
nDi.2.2.2.g02480	0.666667	23	0	0	0	0	23.6667	pre-mrna-splicing factor atp-dependent rna helicase prp16
nDi.2.2.2.g02481	2.66667	7	0	0	0	0	9.66667	hypothetical kda protein in chromosome
nDi.2.2.2.g02486	3	4	0	0	0	0	7	polypeptide n-acetylgalactosaminyltransferase 11
nDi.2.2.2.g02487	0	17	0	0	0	0	17	rna-binding protein 26
nDi.2.2.2.g02488	0	0	0	2	0	0	2	transmembrane protein 132a
nDi.2.2.2.g02489	1.33333	0	0	0	0	0	1.33333	no description
nDi.2.2.2.g02490	0	139	0	0	0	0	139	pre-mrna-splicing factor atp-dependent rna helicase dhx15-like
nDi.2.2.2.g02495	36.6667	26	0	0	3	0	65.6667	no description
nDi.2.2.2.g02497	29.6667	87	5	0	8	0	129.667	suppression of tumorigenicity 13 (colon carcinoma) (hsp70 interacting protein)
nDi.2.2.2.g02498	31.6667	0	28	0	16	0	75.6667	no description
nDi.2.2.2.g02499	10	80	0	0	0	0	90	no description
nDi.2.2.2.g02500	0	3	0	0	0	0	3	g patch domain-containing protein 1
nDi.2.2.2.g02501	0	13	0	0	0	0	13	rna-binding protein 8a
nDi.2.2.2.g02503	5	17	6	0	0	0	28	transmembrane protein 33
nDi.2.2.2.g02506	0	3	0	0	0	0	3	e3 ubiquitin-protein ligase parkin
nDi.2.2.2.g02507	0	17	0	0	0	0	17	pescadillo homolog
nDi.2.2.2.g02508	11	110	0	0	0	0	121	large subunit ribosomal protein 9
nDi.2.2.2.g02509	150.667	0	34	699	87	0	970.667	collagen alpha-2 chain
nDi.2.2.2.g02511	31.6667	56	23	0	16	0	126.667	mitochondrial processing peptidase beta subunit
nDi.2.2.2.g02512	0	3	0	0	6	0	9	ubiquinol-cytochrome c iron-sulfur subunit family protein
nDi.2.2.2.g02518	6.66667	0	0	0	0	0	6.66667	no description
nDi.2.2.2.g02521	2	0	0	0	0	0	2	dynactin subunit 4
nDi.2.2.2.g02522	0	29	0	0	0	0	29	no description
nDi.2.2.2.g02524	0	12	0	0	0	0	12	es2 protein
nDi.2.2.2.g02525	0	13	12	0	0	0	25	crkrs protein
nDi.2.2.2.g02530	104.333	126	137	9	73	0	449.333	coronin family member (cor-1)
nDi.2.2.2.g02531	0.666667	88	0	0	0	0	88.6667	nucleolar protein
nDi.2.2.2.g02532	54.3333	161	11	2	19	0	247.333	gtp-binding nuclear protein ran
nDi.2.2.2.g02535	16.3333	17	0	0	2	0	35.3333	hydroxysteroid (17-beta) dehydrogenase 4
nDi.2.2.2.g02536	5	0	0	0	0	0	5	26s proteasome non-atpase regulatory subunit 8
nDi.2.2.2.g02539	0.666667	0	0	0	0	0	0.666667	no description
nDi.2.2.2.g02542	1.33333	55	2	0	0	0	58.3333	hypothetical protein LOAG_03974 [Loa loa]
nDi.2.2.2.g02554	0	10	0	0	0	0	10	no description
nDi.2.2.2.g02555	0	12	0	0	0	0	12	cell division cycle 20 homolog
nDi.2.2.2.g02557	0	7	0	0	0	0	7	bed zinc finger family protein
nDi.2.2.2.g02567	19	90	0	0	0	0	109	serine threonine-protein phosphatase pp1-beta catalytic subunit
nDi.2.2.2.g02569	0	102	0	0	0	0	102	trypsin inhibitor like cysteine rich domain containing protein
nDi.2.2.2.g02573	1	0	3	0	0	0	4	rap ran-gap family protein
nDi.2.2.2.g02576	0	3	0	0	0	0	3	no description
nDi.2.2.2.g02581	0.666667	0	0	0	0	0	0.666667	ser thr-rich protein t10 in dgcr region
nDi.2.2.2.g02583	0	0	0	0	3	0	3	no description
nDi.2.2.2.g02587	7.66667	0	9	0	0	0	16.6667	tropomodulin family protein
nDi.2.2.2.g02588	43.3333	8	6	0	3	0	60.3333	protein kinase domain containing protein
nDi.2.2.2.g02590	2.66667	20	0	0	2	0	24.6667	no description
nDi.2.2.2.g02595	276.333	0	37	0	49	0	362.333	glutathione peroxidase
nDi.2.2.2.g02602	4	29	10	0	0	0	43	mannose-1-phosphate guanyltransferase beta
nDi.2.2.2.g02604	0	19	0	0	0	0	19	ube2i2 protein
nDi.2.2.2.g02607	1.33333	1217	79	0	0	0	1297.33	lectin c-type domain containing protein
nDi.2.2.2.g02612	0	19	0	0	0	0	19	no description
nDi.2.2.2.g02614	0	0	0	33	0	0	33	guanine nucleotide-binding protein alpha-7 subunit
nDi.2.2.2.g02615	0	25	0	0	0	0	25	stress-activated protein kinase jnk
nDi.2.2.2.g02621	58.6667	121	435	27	89	0	730.667	glycosyl hydrolases family 31 protein
nDi.2.2.2.g02622	0.666667	0	0	0	0	0	0.666667	taf3 protein
nDi.2.2.2.g02623	0	3	0	0	0	0	3	no description
nDi.2.2.2.g02624	0	3	0	0	0	0	3	no description
nDi.2.2.2.g02628	7.33333	29	0	0	10	0	46.3333	no description
nDi.2.2.2.g02631	0	5	0	0	0	0	5	wd repeat-containing protein mio
nDi.2.2.2.g02634	0	7	0	0	2	0	9	isoform b
nDi.2.2.2.g02635	28.3333	241	35	8	8	0	320.333	no description
nDi.2.2.2.g02640	1	3	0	0	0	0	4	mtss1-like protein
nDi.2.2.2.g02641	27.3333	57	0	0	5	0	89.3333	mitochondrial dicarboxylate carrier
nDi.2.2.2.g02642	0	9	0	0	0	0	9	cre-nsy-4 protein
nDi.2.2.2.g02643	0	2	0	0	0	0	2	lipase family protein
nDi.2.2.2.g02644	0	11	0	0	0	0	11	uracil phosphoribosyltransferase
nDi.2.2.2.g02649	0	17	0	0	0	0	17	wd40 protein
nDi.2.2.2.g02650	0	16	0	0	4	0	20	ap-3 complex subunit beta-2
nDi.2.2.2.g02655	8.66667	21	0	0	14	0	43.6667	eukaryotic translation initiation factor 6
nDi.2.2.2.g02656	0	5	0	0	0	0	5	dna polymerase alpha catalytic subunit
nDi.2.2.2.g02657	6	17	12	4	0	0	39	zinc finger in n-recognin family protein
nDi.2.2.2.g02659	2	0	0	0	0	0	2	exocyst complex component 2
nDi.2.2.2.g02663	0	33	0	2	0	0	35	coiled-coil and c2 domain-containing protein 1
nDi.2.2.2.g02664	0	48	0	0	0	0	48	dna replication licensing factor mcm4
nDi.2.2.2.g02665	5.33333	30	0	0	18	0	53.3333	ef hand family protein
nDi.2.2.2.g02666	2	8	2	0	6	0	18	isoform e
nDi.2.2.2.g02668	0	3	0	0	0	0	3	integrator complex subunit 3
nDi.2.2.2.g02669	0	4	0	0	0	0	4	no description
nDi.2.2.2.g02670	0	114	0	0	0	0	114	groucho tle n-terminal q-rich domain containing protein
nDi.2.2.2.g02671	5.66667	12	19	0	3	0	39.6667	dna-directed rna polymerase ii subunit rpb7
nDi.2.2.2.g02672	6.66667	14	3	0	2	0	25.6667	ribosomal protein s15a
nDi.2.2.2.g02673	6.33333	2	0	0	0	0	8.33333	protein disulfide-isomerase tmx3-like
nDi.2.2.2.g02674	0	4	0	0	0	0	4	herpud family member 2
nDi.2.2.2.g02675	18.3333	42	0	0	0	0	60.3333	der1-like domain member 1
nDi.2.2.2.g02676	1	2	0	0	0	0	3	hermansky-pudlak syndrome 5 protein
nDi.2.2.2.g02678	28	35	11	11	71	0	156	variable abnormal morphology family member (vab-10)
nDi.2.2.2.g02679	889.667	254	126	3	313	0	1585.67	variable abnormal morphology family member (vab-10)
nDi.2.2.2.g02686	0	13	0	0	0	0	13	splicing factor u2af 35 kda subunit
nDi.2.2.2.g02689	3.66667	2	5	0	0	0	10.6667	kh domain-containing protein
nDi.2.2.2.g02690	190.333	309	19	2	33	0	553.333	nuclear anchorage protein 1
nDi.2.2.2.g02691	1.33333	7	5	0	0	0	13.3333	nucleotidyl transferase
nDi.2.2.2.g02692	10.6667	150	0	0	17	0	177.667	protein tfg
nDi.2.2.2.g02693	0	0	0	0	2	0	2	tax2
nDi.2.2.2.g02694	0	7	0	0	0	0	7	no description
nDi.2.2.2.g02695	0	9	0	0	0	0	9	no description
nDi.2.2.2.g02701	4.33333	15	0	0	0	0	19.3333	ariadne ubiquitin-conjugating enzyme e2 binding protein
nDi.2.2.2.g02702	6	0	0	0	0	0	6	no description
nDi.2.2.2.g02703	12.6667	0	0	0	3	0	15.6667	thioredoxin family protein
nDi.2.2.2.g02704	11.3333	41	41	0	11	0	104.333	pyridoxal kinase
nDi.2.2.2.g02705	102.333	148	120	0	109	0	479.333	microtubule-associated protein
nDi.2.2.2.g02707	0	0	12	0	0	0	12	fasciclin domain-containing protein
nDi.2.2.2.g02710	8	72	0	0	19	0	99	aconitate mitochondrial
nDi.2.2.2.g02711	0	4	2	0	0	0	6	protein outspread
nDi.2.2.2.g02715	0	18	0	0	0	0	18	sister chromatid cohesion protein pds5 homolog b
nDi.2.2.2.g02717	33.3333	57	0	0	0	0	90.3333	no description
nDi.2.2.2.g02719	0	12	0	0	0	0	12	lariat debranching enzyme
nDi.2.2.2.g02723	4.66667	0	0	0	0	0	4.66667	mgc79091 protein
nDi.2.2.2.g02724	0	5	0	0	0	0	5	mitochondrial cytochrome c oxidase subunit 5b isoform 1
nDi.2.2.2.g02727	0	51	0	0	0	0	51	tho complex subunit 3
nDi.2.2.2.g02728	0	21	0	0	0	0	21	rna-binding protein lin-28
nDi.2.2.2.g02733	0	16	0	0	0	0	16	no description
nDi.2.2.2.g02734	0	5	0	0	0	0	5	no description
nDi.2.2.2.g02739	0	5	0	0	0	0	5	acidic repeat-containing protein
nDi.2.2.2.g02741	27.3333	67	9	8	54	0	165.333	no description
nDi.2.2.2.g02746	2.33333	38	0	0	0	0	40.3333	60s ribosomal protein l22
nDi.2.2.2.g02750	0.666667	0	0	0	0	0	0.666667	arginyl-trna--protein transferase 1
nDi.2.2.2.g02751	33.3333	43	19	0	18	0	113.333	mannose-binding endoplasmic reticulum-golgi intermediate compartment lectin
nDi.2.2.2.g02753	0	15	0	0	0	0	15	wiskott-aldrich syndrome protein family member 3
nDi.2.2.2.g02754	0	46	0	0	0	0	46	recombination repair protein 1
nDi.2.2.2.g02755	7.66667	196	20	12	2	0	237.667	laminin subunit alpha-1-like
nDi.2.2.2.g02758	5.66667	79	0	0	0	0	84.6667	serine racemase
nDi.2.2.2.g02759	0	5	0	0	0	0	5	ribosomal protein s6 kinase alpha-3
nDi.2.2.2.g02760	0	94	3	0	3	0	100	cadherin-related hmr-1
nDi.2.2.2.g02761	0	6	0	0	0	0	6	cadherin domain-containing protein
nDi.2.2.2.g02762	0	16	0	0	0	0	16	molybdopterin synthase catalytic subunit
nDi.2.2.2.g02769	11.3333	103	0	0	0	0	114.333	transmembrane gtpase fzo-1
nDi.2.2.2.g02770	24.3333	56	3	0	8	0	91.3333	abnormal pharyngeal pumping family member
nDi.2.2.2.g02772	0	12	0	0	0	0	12	deoxynucleotidyltransferase terminal-interacting protein 2
nDi.2.2.2.g02773	0	8	0	0	5	0	13	tudor domain containing protein
nDi.2.2.2.g02776	3.66667	80	0	0	3	0	86.6667	cbn-chch-3 protein
nDi.2.2.2.g02780	3	0	3	0	0	0	6	dnaj homolog subfamily c member 16-like
nDi.2.2.2.g02785	0	11	0	0	0	0	11	cre-patr-1 protein
nDi.2.2.2.g02786	0	44	0	0	0	0	44	papain family cysteine protease containing protein
nDi.2.2.2.g02787	0	22	0	0	0	0	22	cre-glna-2 protein
nDi.2.2.2.g02788	0	13	0	0	0	0	13	coatomer subunit zeta-1
nDi.2.2.2.g02791	0.666667	8	0	0	0	0	8.66667	aar2 protein
nDi.2.2.2.g02793	4.66667	10	0	0	0	0	14.6667	pyridine nucleotide-disulfide oxidoreductase domain-containing protein 1
nDi.2.2.2.g02794	16.6667	55	0	0	0	0	71.6667	deoxyribose-phosphate aldolase-like
nDi.2.2.2.g02795	3.33333	12	0	0	0	0	15.3333	msx2-interacting partial
nDi.2.2.2.g02799	20	9	0	0	0	0	29	mitochondrial f0 atp synthase d
nDi.2.2.2.g02800	6	18	0	0	0	0	24	cop9 signalosome complex subunit 3
nDi.2.2.2.g02802	0	2	0	0	0	0	2	cre-col-76 protein
nDi.2.2.2.g02805	8.33333	26	6	0	10	0	50.3333	hed family member (ptc-3)
nDi.2.2.2.g02812	2	2	0	0	0	0	4	nitrilase and fragile histidine triad fusion protein hit
nDi.2.2.2.g02813	4.33333	24	0	0	5	0	33.3333	translocon-associated protein subunit delta precursor
nDi.2.2.2.g02816	2	6	0	0	4	0	12	exocyst complex component
nDi.2.2.2.g02817	4.33333	0	0	0	0	0	4.33333	ion channel family protein
nDi.2.2.2.g02820	69.3333	350	0	0	53	0	472.333	dnak protein
nDi.2.2.2.g02821	6.66667	32	7	0	6	0	51.6667	40s ribosomal protein s2
nDi.2.2.2.g02822	5.66667	54	0	0	0	0	59.6667	gdp-fucose protein o-fucosyltransferase 2
nDi.2.2.2.g02824	0	3	0	0	0	0	3	cytohesin 3
nDi.2.2.2.g02826	8	15	6	0	0	0	29	no description
nDi.2.2.2.g02829	0	16	0	0	0	0	16	fyve zinc finger family protein
nDi.2.2.2.g02832	39	52	24	0	9	0	124	adp-ribosylation factor-like protein 8b
nDi.2.2.2.g02834	2939.67	43	1901	0	2381	9	7273.67	uncoordinated family member (unc-22)
nDi.2.2.2.g02837	43	161	27	0	10	0	241	f-actin-capping protein subunit alpha
nDi.2.2.2.g02838	9.66667	0	0	0	5	0	14.6667	member of ras oncogene family
nDi.2.2.2.g02841	202.667	5	269	0	40	0	516.667	small heat shock protein
nDi.2.2.2.g02842	1.33333	6	0	0	0	0	7.33333	pleckstrin homology domain-containing family f member 2-like
nDi.2.2.2.g02844	37.6667	210	38	3	20	0	308.667	coatomer subunit beta
nDi.2.2.2.g02852	62	561	24	0	49	0	696	peptidyl-prolyl cis-trans isomerase fkbp4-like
nDi.2.2.2.g02853	16.6667	173	0	0	4	0	193.667	cre-ril-1 protein
nDi.2.2.2.g02854	240	73	69	0	121	0	503	immunoglobulin i-set domain containing protein
nDi.2.2.2.g02858	1	0	0	0	0	0	1	no description
nDi.2.2.2.g02859	0	22	0	0	0	0	22	trna-splicing endonuclease subunit sen2
nDi.2.2.2.g02860	0	33	0	0	0	0	33	cohesin subunit sa-1
nDi.2.2.2.g02865	1	0	0	0	0	0	1	no description
nDi.2.2.2.g02867	2.33333	11	0	0	0	0	13.3333	atp-dependent metalloprotease family protein
nDi.2.2.2.g02868	0	7	0	0	0	0	7	no description
nDi.2.2.2.g02874	2.33333	4	0	0	0	0	6.33333	heat repeat-containing protein 5b
nDi.2.2.2.g02875	0	3	0	0	0	0	3	ccr4-not transcription complex subunit 10-like
nDi.2.2.2.g02877	0	88	0	0	0	0	88	no description
nDi.2.2.2.g02878	0	2	0	0	0	0	2	tld family protein
nDi.2.2.2.g02879	2.66667	14	4	0	0	0	20.6667	domain containing protein
nDi.2.2.2.g02881	18.6667	7	0	0	0	0	25.6667	glutaredoxin 3
nDi.2.2.2.g02883	2	0	0	0	0	0	2	vasa-like protein
nDi.2.2.2.g02886	1	0	0	0	3	0	4	n-acetylgalactosaminyltransferase 7
nDi.2.2.2.g02887	15.3333	22	0	0	8	0	45.3333	retinol dehydrogenase 14
nDi.2.2.2.g02896	0	3	0	0	0	0	3	galactoside 2-alpha-l-fucosyltransferase 1-like
nDi.2.2.2.g02902	0.666667	33	0	0	0	0	33.6667	cleft lip and palate transmembrane protein 1-like protein
nDi.2.2.2.g02904	2	0	0	0	0	0	2	no description
nDi.2.2.2.g02907	0	123	0	0	0	0	123	no description
nDi.2.2.2.g02909	1.33333	6	0	0	0	0	7.33333	hypothetical kda protein in chromosome
nDi.2.2.2.g02910	16.6667	56	9	0	11	0	92.6667	tpr domain containing protein
nDi.2.2.2.g02914	0	2	0	0	0	0	2	variant sh3 domain containing protein
nDi.2.2.2.g02916	19	0	0	0	0	0	19	no description
nDi.2.2.2.g02925	4.33333	44	0	0	2	0	50.3333	arsenical pump-driving atpase
nDi.2.2.2.g02932	0	25	0	0	0	0	25	wrt-10 protein
nDi.2.2.2.g02936	159	774	60	27	157	0	1177	cre-cdc- protein
nDi.2.2.2.g02937	1195.33	30	322	0	1102	42	2691.33	troponin t
nDi.2.2.2.g02939	0	9	0	0	0	0	9	no description
nDi.2.2.2.g02940	0	2	0	0	0	0	2	testis-expressed sequence 2
nDi.2.2.2.g02945	0	24	0	0	0	0	24	protein lin-7 homolog b
nDi.2.2.2.g02946	0	5	0	0	0	0	5	ubiquitin-protein ligase e3c-like
nDi.2.2.2.g02947	2.66667	17	0	0	0	0	19.6667	translation initiation factor eif-2b subunit epsilon
nDi.2.2.2.g02948	1.66667	0	0	0	0	0	1.66667	microtubule-associated serine threonine-protein kinase 2
nDi.2.2.2.g02949	3.66667	0	20	0	5	0	28.6667	uncharacterized protein c3orf33-like
nDi.2.2.2.g02950	24	218	31	0	5	0	278	prohibitin
nDi.2.2.2.g02953	0	5	0	0	0	0	5	nad kinase domain-containing protein 1
nDi.2.2.2.g02954	0	2	0	0	0	0	2	histone deacetylase 3
nDi.2.2.2.g02955	2.66667	30	0	0	0	0	32.6667	at-rich interactive domain-containing protein 2
nDi.2.2.2.g02967	0	8	0	0	0	0	8	rna 3 -terminal phosphate cyclase-like protein
nDi.2.2.2.g02970	13	7	0	0	0	0	20	torsin family protein
nDi.2.2.2.g02972	2.33333	5	0	0	0	0	7.33333	heat repeat family protein
nDi.2.2.2.g02975	0.666667	0	0	0	0	0	0.666667	no description
nDi.2.2.2.g02976	45	602	74	8	32	0	761	golgi apparatus protein 1
nDi.2.2.2.g02984	0	57	0	0	0	0	57	no description
nDi.2.2.2.g02985	728	38	131	0	145	0	1042	inin family member (atn-1)
nDi.2.2.2.g02987	0	97	0	0	0	0	97	cleavage and polyadenylation specificity factor subunit partial
nDi.2.2.2.g02992	28.6667	0	0	0	7	0	35.6667	isochorismatase family protein
nDi.2.2.2.g02993	142.333	1140	126	20	226	0	1654.33	heat shock protein 90
nDi.2.2.2.g02994	424.333	4873	28	16	328	0	5669.33	heat shock protein 90
nDi.2.2.2.g02995	54.3333	147	0	0	120	0	321.333	heat shock protein 90
nDi.2.2.2.g02998	1.33333	0	0	0	0	0	1.33333	nematode cuticle collagen n-terminal domain containing protein
nDi.2.2.2.g03000	0	5	0	0	0	0	5	phospholipase beta 4
nDi.2.2.2.g03001	12.6667	55	28	11	0	0	106.667	eukaryotic translation initiation factor 4e
nDi.2.2.2.g03002	0	5	0	0	0	0	5	ubiquitin carboxyl-terminal hydrolase 8
nDi.2.2.2.g03003	6	0	0	0	2	0	8	cre-lon-8 protein
nDi.2.2.2.g03008	1.33333	14	0	0	0	0	15.3333	melibiase family protein
nDi.2.2.2.g03009	3.66667	4	0	0	11	0	18.6667	gephyrin
nDi.2.2.2.g03010	75	379	77	0	151	0	682	stress-70 mitochondrial
nDi.2.2.2.g03012	15.3333	5	0	0	9	0	29.3333	palmitoyl-protein thioesterase 1
nDi.2.2.2.g03013	0	10	0	0	0	0	10	major facilitator superfamily transporter
nDi.2.2.2.g03019	0	2	0	0	0	0	2	cre-col-149 protein
nDi.2.2.2.g03031	0	6	0	0	0	0	6	7sk snrna methylphosphate capping enzyme
nDi.2.2.2.g03033	2	18	6	0	3	0	29	ubiquitin carboxyl-terminal hydrolase 25
nDi.2.2.2.g03037	0	58	0	0	0	0	58	rna recognition motif domain containing protein
nDi.2.2.2.g03039	0.666667	0	0	0	0	0	0.666667	ser thr protein phosphatase family protein
nDi.2.2.2.g03040	0.666667	0	0	0	0	0	0.666667	dnak protein
nDi.2.2.2.g03042	2.33333	0	0	0	3	0	5.33333	cdgsh iron sulfur domain 1
nDi.2.2.2.g03043	0	9	0	0	0	0	9	cmgc cdk cdc2 protein kinase
nDi.2.2.2.g03049	5.66667	0	0	0	0	0	5.66667	hypothetical protein LOAG_09909 [Loa loa]
nDi.2.2.2.g03051	0	54	0	0	0	0	54	rna and export factor binding protein 2
nDi.2.2.2.g03061	4	24	0	0	3	0	31	thymidylate kinase
nDi.2.2.2.g03063	0	3	0	0	4	0	7	anillin-like protein 2
nDi.2.2.2.g03066	0	9	0	0	2	0	11	charged multivesicular body protein 3
nDi.2.2.2.g03067	7	73	0	0	0	0	80	ribonuclease h1
nDi.2.2.2.g03074	0	0	4	0	0	0	4	no description
nDi.2.2.2.g03078	0	61	0	0	0	0	61	pre-mrna-processing factor 39
nDi.2.2.2.g03080	0	24	0	0	0	0	24	pre-mrna-processing factor 39
nDi.2.2.2.g03082	34	53	0	0	0	0	87	soluble nsf attachment protein
nDi.2.2.2.g03086	0	24	0	0	0	0	24	rna polymerase-associated protein leo1
nDi.2.2.2.g03095	3.33333	29	0	0	0	0	32.3333	60s ribosomal protein l37a
nDi.2.2.2.g03097	0	6	0	0	0	0	6	domain containing protein
nDi.2.2.2.g03099	0	4	4	0	0	0	8	domain containing protein
nDi.2.2.2.g03101	32.3333	63	20	0	11	0	126.333	protein-l-isoaspartate(d-aspartate) o-methyltransferase
nDi.2.2.2.g03102	0	19	0	0	0	0	19	atp-dependent rna helicase p62
nDi.2.2.2.g03104	0.666667	2	0	0	0	0	2.66667	no description
nDi.2.2.2.g03109	4	0	0	0	0	0	4	ck1 worm6 protein kinase
nDi.2.2.2.g03110	2.33333	24	0	0	2	0	28.3333	lipin 3
nDi.2.2.2.g03112	0	4	0	0	0	0	4	no description
nDi.2.2.2.g03119	9.33333	0	0	0	0	0	9.33333	dan domain-containing protein
nDi.2.2.2.g03120	0.666667	0	0	0	0	0	0.666667	no description
nDi.2.2.2.g03124	15.6667	217	17	0	8	0	257.667	g2f domain containing protein
nDi.2.2.2.g03127	0	25	0	0	0	0	25	ttk protein kinase
nDi.2.2.2.g03130	0	26	0	0	0	0	26	no description
nDi.2.2.2.g03135	44	291	9	0	0	0	344	peptidyl-prolyl cis-trans isomerase b precursor
nDi.2.2.2.g03138	56.6667	114	107	0	36	0	313.667	peroxisomal multifunctional enzyme type 2
nDi.2.2.2.g03139	37.6667	21	0	0	8	0	66.6667	acyl-coa dehydrogenase
nDi.2.2.2.g03140	0	27	0	0	0	0	27	speckle-type poz protein
nDi.2.2.2.g03142	0	7	0	0	0	0	7	transcriptional enhancer factor tef-3
nDi.2.2.2.g03145	0	29	0	0	0	0	29	vaccinia related kinase 1
nDi.2.2.2.g03148	4.66667	0	0	0	0	0	4.66667	wingless-type mmtv integration site member 4
nDi.2.2.2.g03154	0	10	0	0	0	0	10	ccr4-not transcription complex subunit 2
nDi.2.2.2.g03162	1.66667	24	0	0	3	0	28.6667	no description
nDi.2.2.2.g03163	0	5	0	0	0	0	5	no description
nDi.2.2.2.g03165	15.6667	33	0	0	6	0	54.6667	npl4 family protein
nDi.2.2.2.g03167	1	80	0	0	0	0	81	rna binding protein
nDi.2.2.2.g03168	0	31	3	0	0	0	34	cmgc cdk pitslre protein kinase
nDi.2.2.2.g03178	15.6667	21	0	0	0	0	36.6667	acylamino-acid-releasing enzyme
nDi.2.2.2.g03187	0	7	0	0	2	0	9	transcription factor
nDi.2.2.2.g03192	11	0	0	0	4	0	15	no description
nDi.2.2.2.g03193	0	15	0	0	0	0	15	piwi domain containing protein
nDi.2.2.2.g03194	6	12	0	0	0	0	18	ef hand family protein
nDi.2.2.2.g03196	1824.67	1100	1526	320	1714	28	6512.67	galectin
nDi.2.2.2.g03198	4.66667	20	0	0	5	0	29.6667	dynein light chain roadblock-type 2
nDi.2.2.2.g03199	19.6667	20	41	0	16	0	96.6667	atpase family aaa domain-containing protein 3
nDi.2.2.2.g03208	0	8	0	0	0	0	8	no description
nDi.2.2.2.g03211	2	0	6	0	2	0	10	upf0586 protein c9orf41 homolog
nDi.2.2.2.g03212	5	0	0	0	0	0	5	cre-pgp-4 protein
nDi.2.2.2.g03217	6.33333	39	0	0	0	0	45.3333	transmembrane emp24 domain-containing protein 7 precursor
nDi.2.2.2.g03219	1	97	0	0	0	0	98	loc398558 protein
nDi.2.2.2.g03220	70.3333	426	23	0	0	0	519.333	adenine phosphoribosyltransferase
nDi.2.2.2.g03221	0	3	0	0	0	0	3	metal cation zinc (zn2+)-iron (fe2+) permease family
nDi.2.2.2.g03222	0.666667	0	3	0	0	0	3.66667	9orf binding protein 1
nDi.2.2.2.g03223	17	66	6	0	9	0	98	60s ribosomal protein l31
nDi.2.2.2.g03226	0	11	0	0	0	0	11	flap endonuclease-1
nDi.2.2.2.g03227	2.66667	0	0	0	0	0	2.66667	exocyst complex component 8
nDi.2.2.2.g03229	1	12	0	0	0	0	13	no description
nDi.2.2.2.g03230	9.66667	39	4	0	7	0	59.6667	ribosomal protein p2
nDi.2.2.2.g03232	1	0	0	0	0	0	1	Microcephalin. [Brugia malayi]
nDi.2.2.2.g03236	2	18	3	0	0	0	23	solute carrier family 25 member 46
nDi.2.2.2.g03237	11	32	0	0	8	0	51	afg3-like protein 2
nDi.2.2.2.g03239	0.666667	4	0	0	0	0	4.66667	polyphosphoinositide phosphatase
nDi.2.2.2.g03243	0	28	0	0	0	0	28	zinc finger ccch domain-containing protein 18
nDi.2.2.2.g03245	0	6	0	0	0	0	6	udp-glucuronic acid decarboxylase 1
nDi.2.2.2.g03248	0	0	3	0	0	0	3	serine threonine-protein kinase nek8
nDi.2.2.2.g03249	1.33333	341	0	0	463	0	805.333	msp-domain protein 1 variant
nDi.2.2.2.g03254	10	13	2	0	0	0	25	udp-glucose 4-epimerase
nDi.2.2.2.g03258	0	39	0	0	0	0	39	disintegrin family protein
nDi.2.2.2.g03263	0	0	2	0	0	0	2	tm2 domain containing protein
nDi.2.2.2.g03264	11	17	0	0	0	0	28	cyn-5 protein
nDi.2.2.2.g03269	2	7	0	0	2	0	11	diacylglycerol kinase theta-like isoform 2
nDi.2.2.2.g03270	0	11	0	0	0	0	11	cre-nlp-36 protein
nDi.2.2.2.g03273	25	153	26	0	19	0	223	translationally controlled tumor protein
nDi.2.2.2.g03274	17.6667	22	0	0	5	0	44.6667	60s acidic ribosomal protein p0
nDi.2.2.2.g03279	0	191	0	0	0	0	191	btb poz domain containing protein
nDi.2.2.2.g03281	2.66667	12	0	0	3	0	17.6667	signal transducing adapter molecule 1
nDi.2.2.2.g03282	13	8	0	0	0	0	21	1 divalent ion tolerance protein
nDi.2.2.2.g03284	2.33333	6	0	0	0	0	8.33333	ergic and golgi 3
nDi.2.2.2.g03288	0	8	0	0	0	0	8	no description
nDi.2.2.2.g03290	23	12	11	0	6	0	52	2-methyl branched-chain enoyl reductase isoform i
nDi.2.2.2.g03291	10.6667	0	0	0	3	0	13.6667	medium-chain specific acyl- dehydrogenase 1
nDi.2.2.2.g03293	0	5	0	0	0	0	5	nucleolar protein 16-like
nDi.2.2.2.g03296	14.3333	157	31	14	34	0	250.333	40s ribosomal protein s11
nDi.2.2.2.g03297	0.666667	15	0	0	0	0	15.6667	guanine nucleotide exchange factor for ras-like gtpases n-terminal motif family protein
nDi.2.2.2.g03299	0	10	0	0	0	0	10	cg4593-pa
nDi.2.2.2.g03305	18.3333	35	11	0	38	0	102.333	cathepsin b-like cysteine proteinase
nDi.2.2.2.g03309	26	83	18	0	12	0	139	sh3-domain grb2-like endophilin b1
nDi.2.2.2.g03312	19	26	0	0	0	0	45	dynactin subunit 2
nDi.2.2.2.g03313	0	20	0	5	0	0	25	glycosylation related family member (gly-5)
nDi.2.2.2.g03315	4	6	5	0	2	0	17	pi-plc x domain-containing protein 2-like
nDi.2.2.2.g03316	0	90	0	0	3	0	93	tho complex subunit 2
nDi.2.2.2.g03317	26.6667	0	0	0	0	0	26.6667	no description
nDi.2.2.2.g03318	4	20	10	0	0	0	34	drebrin-like protein
nDi.2.2.2.g03319	0.666667	15	0	0	0	0	15.6667	der1-like domain member 2
nDi.2.2.2.g03320	2.33333	92	0	0	2	0	96.3333	tnf receptor-associated protein 1
nDi.2.2.2.g03321	0	3	0	0	0	0	3	protein cramped-like
nDi.2.2.2.g03322	0	29	0	0	0	0	29	atp-dependent rna helicase ddx42
nDi.2.2.2.g03325	0	21	0	0	0	0	21	kinesin-like protein kif23
nDi.2.2.2.g03326	1.33333	0	0	0	5	0	6.33333	lectin c-type domain-containing protein
nDi.2.2.2.g03328	28.6667	23	0	0	0	0	51.6667	annexin b11 isoform a
nDi.2.2.2.g03332	1159	85	89	0	1115	0	2448	myosin light polypeptide 1
nDi.2.2.2.g03333	2.33333	0	0	0	0	0	2.33333	no description
nDi.2.2.2.g03338	0	20	0	0	2	0	22	low quality protein: ubinuclein-2-like
nDi.2.2.2.g03341	20.6667	22	0	0	23	0	65.6667	proteasome alpha 4 subunit
nDi.2.2.2.g03344	0	401	0	0	0	0	401	tubulin alpha partial
nDi.2.2.2.g03345	0	25	5	0	4	0	34	polypeptide n-acetylgalactosaminyltransferase 5
nDi.2.2.2.g03346	0	70	0	0	0	0	70	protein attf-2
nDi.2.2.2.g03348	0.666667	0	0	0	3	0	3.66667	cre-pxn-1 protein
nDi.2.2.2.g03349	1.66667	15	0	0	0	0	16.6667	symplekin
nDi.2.2.2.g03350	0	14	0	0	0	0	14	uncharacterized protein c18orf8-like
nDi.2.2.2.g03351	1.33333	0	0	0	0	0	1.33333	aspg_dirim ame: full=l-asparaginase ame: full= sp ame: full
nDi.2.2.2.g03352	0	10	0	0	0	0	10	no description
nDi.2.2.2.g03353	6	13	0	0	13	0	32	calmodulin
nDi.2.2.2.g03356	3	0	10	0	2	0	15	globin family protein
nDi.2.2.2.g03361	10	0	11	0	0	0	21	no description
nDi.2.2.2.g03369	1.66667	29	0	0	0	0	30.6667	subfamily member 17
nDi.2.2.2.g03370	0	8	0	0	0	0	8	btb poz domain-containing protein kctd3
nDi.2.2.2.g03371	1.66667	5	0	0	0	0	6.66667	no description
nDi.2.2.2.g03373	0	73	0	0	0	0	73	gf20391-like isoform 1
nDi.2.2.2.g03376	8123	248	5060	0	9356	164	22951	myosin heavy chain
nDi.2.2.2.g03377	0	4	0	0	0	0	4	probable rna-binding protein 19
nDi.2.2.2.g03379	0	14	0	0	0	0	14	centrosomal protein 192kda
nDi.2.2.2.g03386	0	4	0	0	2	0	6	atp-dependent rna helicase dhx8-like
nDi.2.2.2.g03387	7.33333	152	0	0	2	0	161.333	ribosomal protein s16
nDi.2.2.2.g03391	0	9	0	0	0	0	9	condensin-2 complex subunit d3
nDi.2.2.2.g03395	4	16	12	0	7	0	39	protein phosphatase 2a
nDi.2.2.2.g03396	0	46	0	0	0	0	46	small nuclear ribonucleoprotein g
nDi.2.2.2.g03397	0	0	3	0	0	0	3	e3 ubiquitin-protein ligase rnf19a
nDi.2.2.2.g03398	8.66667	73	0	0	0	0	81.6667	eukaryotic translation initiation factor 2 subunit 2
nDi.2.2.2.g03402	203.667	71	499	0	645	10	1428.67	no description
nDi.2.2.2.g03403	12.6667	0	0	0	0	0	12.6667	dehydrogenase reductase sdr family member 7b
nDi.2.2.2.g03406	0	11	0	0	0	0	11	hypothetical protein LOAG_10008 [Loa loa]
nDi.2.2.2.g03410	0.666667	33	0	0	0	0	33.6667	histone deacetylase 1
nDi.2.2.2.g03411	0	8	2	0	0	0	10	gtp-ase activating protein for arf containing protein
nDi.2.2.2.g03415	0	21	0	0	0	0	21	no description
nDi.2.2.2.g03417	1.33333	0	0	0	0	0	1.33333	chloride channel protein 7
nDi.2.2.2.g03419	0	0	32	0	0	0	32	threonyl-trna synthetase
nDi.2.2.2.g03421	259	11	0	0	0	0	270	unidentified vitellogenin-linked transcript family member (uvt-5)
nDi.2.2.2.g03436	0	46	0	0	0	0	46	gastrulation defective protein 1
nDi.2.2.2.g03444	0	9	0	0	0	0	9	ubiquinol-cytochrome c chaperone family protein
nDi.2.2.2.g03445	6.66667	0	0	0	0	0	6.66667	aspartate-beta-hydroxylase
nDi.2.2.2.g03446	11.6667	28	8	0	3	0	50.6667	multidrug resistance protein family member (mrp-5)
nDi.2.2.2.g03449	0	50	0	0	0	0	50	pre-mrna-splicing factor slu7
nDi.2.2.2.g03451	0	4	0	0	0	0	4	exosome complex exonuclease rrp41
nDi.2.2.2.g03452	0	16	0	0	0	0	16	exosome complex exonuclease rrp4
nDi.2.2.2.g03453	15.6667	73	0	0	11	0	99.6667	6-phosphogluconolactonase
nDi.2.2.2.g03454	0.666667	25	0	0	0	0	25.6667	cre-arr-1 protein
nDi.2.2.2.g03455	6	58	0	0	0	0	64	karyopherin beta 1
nDi.2.2.2.g03456	40.3333	171	26	0	33	0	270.333	ubiquitin fusion degradation protein 1 homolog
nDi.2.2.2.g03459	21.6667	213	0	0	3	0	237.667	60s ribosomal protein l7
nDi.2.2.2.g03460	20.6667	221	46	0	23	0	310.667	ras-related protein rab-11b
nDi.2.2.2.g03462	5	73	0	0	12	0	90	hypothetical protein CRE_29650 [Caenorhabditis remanei]
nDi.2.2.2.g03463	600.667	412	585	5	538	0	2140.67	tln1 protein
nDi.2.2.2.g03468	7.33333	16	13	0	0	0	36.3333	cop9 signalosome complex subunit 2
nDi.2.2.2.g03469	1.66667	11	3	7	0	0	22.6667	toll-interacting protein
nDi.2.2.2.g03471	2.33333	17	0	0	0	0	19.3333	caax prenyl protease 1 homolog
nDi.2.2.2.g03472	1.33333	121	0	0	3	0	125.333	lupus la ribonucleoprotein
nDi.2.2.2.g03473	0.666667	0	0	0	0	0	0.666667	cop9 signalosome complex subunit 2
nDi.2.2.2.g03474	19.3333	0	14	0	0	0	33.3333	hypothetical protein LOAG_00790 [Loa loa]
nDi.2.2.2.g03478	8.33333	54	0	0	0	0	62.3333	zinc finger ccch domain-containing protein 15
nDi.2.2.2.g03480	39	467	36	0	24	0	566	low-density lipoprotein receptor-related protein
nDi.2.2.2.g03481	9	194	16	0	3	0	222	collagen alpha-6 chain
nDi.2.2.2.g03482	0	11	0	0	0	0	11	von willebrand factor type a domain containing protein
nDi.2.2.2.g03483	3.33333	37	0	0	0	0	40.3333	atp-dependent clp protease atp-binding subunit clpx
nDi.2.2.2.g03495	21.6667	24	0	0	0	0	45.6667	fructosamine-3-kinase-related protein
nDi.2.2.2.g03497	0	8	0	0	0	0	8	methionine synthase reductase
nDi.2.2.2.g03500	0	15	0	0	0	0	15	60s ribosomal protein l37
nDi.2.2.2.g03501	48.3333	203	20	0	12	0	283.333	phosphoglucomutase 1
nDi.2.2.2.g03504	1	12	0	0	0	0	13	zinc c2h2 type family protein
nDi.2.2.2.g03505	0	5	0	0	12	0	17	no description
nDi.2.2.2.g03506	0	0	6	0	4	0	10	histidine acid phosphatase family protein
nDi.2.2.2.g03510	5.33333	0	0	0	0	0	5.33333	hypothetical protein Bm1_23740 [Brugia malayi]
nDi.2.2.2.g03513	2.66667	167	0	0	3	0	172.667	no description
nDi.2.2.2.g03515	1.66667	0	0	0	0	0	1.66667	leucine rich repeat family protein
nDi.2.2.2.g03516	0	19	0	0	0	0	19	mpp10 protein
nDi.2.2.2.g03517	0.666667	0	0	0	0	0	0.666667	expulsion defective family member (exp-2)
nDi.2.2.2.g03518	14.6667	22	0	0	8	0	44.6667	gdp-man:man c -pp-dol alpha- -mannosyltransferase
nDi.2.2.2.g03520	9.66667	24	0	0	0	0	33.6667	n-myristoyltransferase 2
nDi.2.2.2.g03525	0	0	6	0	0	0	6	dna-dependent rna polymerase
nDi.2.2.2.g03526	0	59	0	0	0	0	59	dna replication licensing factor mcm5
nDi.2.2.2.g03534	0	45	0	0	0	0	45	myotubularin-related protein 4-like
nDi.2.2.2.g03540	2.33333	4	0	0	0	0	6.33333	5 nucleotidase family
nDi.2.2.2.g03541	0	127	0	0	0	0	127	ing defective family member (mlt-9)
nDi.2.2.2.g03543	0	56	0	0	0	0	56	low-density lipoprotein receptor domain class a containing protein
nDi.2.2.2.g03545	3.33333	0	0	0	0	0	3.33333	patterned expression site family member (pes-22)
nDi.2.2.2.g03548	0	0	0	0	3	0	3	eukaryotic translation initiation factor 2-alpha kinase 3
nDi.2.2.2.g03550	0	4	0	0	0	0	4	no description
nDi.2.2.2.g03553	2.66667	6	0	0	4	0	12.6667	vascular endothelial growth factor receptor 2
nDi.2.2.2.g03558	0	4	0	0	0	0	4	no description
nDi.2.2.2.g03562	37.3333	308	18	0	12	0	375.333	20s proteasome alpha5 subunit
nDi.2.2.2.g03568	4	0	20	0	2	0	26	ao13 ankyrin
nDi.2.2.2.g03571	26.6667	22	18	0	6	0	72.6667	ankyrin-related unc-44
nDi.2.2.2.g03572	141.333	288	74	88	143	0	734.333	uncoordinated family member (unc-44)
nDi.2.2.2.g03573	0	7	0	0	0	0	7	no description
nDi.2.2.2.g03574	1.66667	0	0	0	0	0	1.66667	cytoplasmic dynein 2 heavy chain 1-like
nDi.2.2.2.g03576	0	11	0	0	0	0	11	no description
nDi.2.2.2.g03578	16.6667	66	0	0	18	0	100.667	zinc finger protein
nDi.2.2.2.g03579	0	7	0	0	0	0	7	rna exonuclease 4
nDi.2.2.2.g03581	1.66667	0	0	0	4	0	5.66667	nacht and wd repeat domain-containing protein 1-like
nDi.2.2.2.g03582	4	0	0	0	0	0	4	no description
nDi.2.2.2.g03584	0	0	12	0	0	0	12	cysteine-rich protein 1
nDi.2.2.2.g03587	7	80	10	0	11	0	108	60s ribosomal protein l18
nDi.2.2.2.g03589	0	28	0	0	0	0	28	rna binding protein
nDi.2.2.2.g03593	2.33333	51	0	0	0	0	53.3333	kh domain containing protein
nDi.2.2.2.g03599	0.666667	0	0	0	0	0	0.666667	raf kinase
nDi.2.2.2.g03600	6.33333	11	0	0	0	0	17.3333	acl-5 protein
nDi.2.2.2.g03601	2.66667	0	0	0	0	0	2.66667	pantothenate kinase
nDi.2.2.2.g03603	3.66667	15	0	0	0	0	18.6667	actin family protein
nDi.2.2.2.g03607	1892	282	209	0	2846	0	5229	disorganized muscle protein 1
nDi.2.2.2.g03614	0	15	0	0	0	0	15	c-terminal binding protein
nDi.2.2.2.g03616	0	5	0	0	0	0	5	no description
nDi.2.2.2.g03620	8.33333	31	0	0	0	0	39.3333	LD36024p [Brugia malayi]
nDi.2.2.2.g03621	0	5	0	0	0	0	5	gtp-binding protein agp-1
nDi.2.2.2.g03622	0	22	0	0	0	0	22	rna-binding protein 42
nDi.2.2.2.g03633	3.66667	0	0	0	0	0	3.66667	no description
nDi.2.2.2.g03634	1.66667	0	0	0	0	0	1.66667	cadherin domain containing protein
nDi.2.2.2.g03638	2.33333	306	0	0	0	0	308.333	no description
nDi.2.2.2.g03639	0	182	0	0	0	0	182	pdz domain containing protein
nDi.2.2.2.g03644	0	13	0	0	0	0	13	protein disulfide isomerase
nDi.2.2.2.g03645	3	21	0	0	0	0	24	protein disulfide
nDi.2.2.2.g03649	0	19	0	0	0	0	19	pre-mrna-splicing factor rbm22
nDi.2.2.2.g03651	7.33333	19	0	0	11	0	37.3333	platelet-activating factor acetylhydrolase ib gamma
nDi.2.2.2.g03653	518	294	0	0	664	0	1476	heat shock protein family member (hsp-25)
nDi.2.2.2.g03660	34.6667	38	0	0	12	0	84.6667	ras-like gtp-binding protein
nDi.2.2.2.g03664	0	56	0	0	0	0	56	mog interacting and ectopic p-granules protein 1
nDi.2.2.2.g03667	0	166	0	0	0	0	166	u1 small nuclear ribonucleoprotein a
nDi.2.2.2.g03669	0	9	0	0	0	0	9	cleavage stimulation factor subunit 2
nDi.2.2.2.g03672	101	95	125	0	25	0	346	thioredoxin peroxidase 1
nDi.2.2.2.g03682	0	3	0	0	0	0	3	cadherin domain containing protein
nDi.2.2.2.g03683	0	8	0	0	0	0	8	no description
nDi.2.2.2.g03686	0	30	0	0	0	0	30	zinc finger ccch domain-containing protein 4
nDi.2.2.2.g03693	0	58	0	0	0	0	58	no description
nDi.2.2.2.g03697	62.6667	315	44	30	36	0	487.667	t-complex protein 1 subunit zeta
nDi.2.2.2.g03698	0	27	0	0	0	0	27	no description
nDi.2.2.2.g03700	9.33333	0	0	0	0	0	9.33333	prolyl 4- beta polypeptide
nDi.2.2.2.g03702	22.6667	53	10	0	0	0	85.6667	ubiquitin-conjugating enzyme e2 g1
nDi.2.2.2.g03707	2	29	0	0	0	0	31	syntaxin a
nDi.2.2.2.g03709	17.3333	11	0	0	0	0	28.3333	phosphatidylinositol-5-phosphate 4-kinase type-2 alpha
nDi.2.2.2.g03710	2.66667	0	0	0	0	0	2.66667	kinesin-like protein kif3a
nDi.2.2.2.g03713	1.33333	3	0	0	0	0	4.33333	calcipressin-like protein
nDi.2.2.2.g03717	0	6	0	0	0	0	6	membrane-associated progesterone receptor component 2
nDi.2.2.2.g03719	1	0	0	0	0	0	1	camp-dependent protein kinase catalytic
nDi.2.2.2.g03721	1.33333	41	0	0	0	0	42.3333	eukaryotic translation initiation factor 4e transporter
nDi.2.2.2.g03723	18	82	0	0	6	0	106	small subunit ribosomal protein 1
nDi.2.2.2.g03727	3.33333	0	0	0	0	0	3.33333	no description
nDi.2.2.2.g03729	6	0	3	0	0	0	9	no description
nDi.2.2.2.g03730	12	0	11	0	5	0	28	fibulin-1 isoform c precursor
nDi.2.2.2.g03731	7.33333	0	0	0	5	0	12.3333	fibulin-1 isoform c precursor
nDi.2.2.2.g03734	0	6	0	0	0	0	6	domain iii family protein
nDi.2.2.2.g03735	0	6	0	0	0	0	6	oligopeptidase a
nDi.2.2.2.g03737	0	36	3	0	0	0	39	wd repeat-containing protein 26
nDi.2.2.2.g03740	0	26	0	0	3	0	29	von willebrand factor type a domain containing protein
nDi.2.2.2.g03741	113.333	105	160	0	204	0	582.333	wd-repeat protein
nDi.2.2.2.g03747	0.666667	13	0	0	0	0	13.6667	attractin-like protein 1-like
nDi.2.2.2.g03748	0	17	0	0	0	0	17	glutamate synthase
nDi.2.2.2.g03750	0	19	27	0	0	0	46	glutamate synthase
nDi.2.2.2.g03751	6.66667	29	8	0	11	0	54.6667	ubx domain-containing protein 1
nDi.2.2.2.g03753	1.33333	11	0	0	0	0	12.3333	rna recognition motif domain containing protein
nDi.2.2.2.g03755	156	378	83	14	66	0	697	nucleosome assembly protein 1
nDi.2.2.2.g03756	0	17	0	0	0	0	17	no description
nDi.2.2.2.g03763	0	0	80	0	0	0	80	ef hand family protein
nDi.2.2.2.g03770	0	2	0	0	0	0	2	coelomocyte uptake defective family member (cup-5)
nDi.2.2.2.g03771	20.6667	5	0	0	4	0	29.6667	wh2 motif family protein
nDi.2.2.2.g03772	0	14	0	0	0	0	14	no description
nDi.2.2.2.g03775	60.3333	0	7	0	28	0	95.3333	no description
nDi.2.2.2.g03776	0	24	0	0	0	0	24	rho gtpase-activating protein 29
nDi.2.2.2.g03777	1	7	0	0	0	0	8	cystathionine gamma-lyase
nDi.2.2.2.g03780	1	0	0	0	0	0	1	nucleolar complex protein 2 homolog
nDi.2.2.2.g03781	39.3333	58	12	0	15	0	124.333	glutathione synthetase
nDi.2.2.2.g03782	0	3	0	0	0	0	3	no description
nDi.2.2.2.g03785	0	257	0	0	0	0	257	procollagen- -oxoglutarate 5-dioxygenase
nDi.2.2.2.g03786	0	17	0	0	0	0	17	procollagen- -oxoglutarate 5-dioxygenase
nDi.2.2.2.g03791	5	5	0	0	0	0	10	no description
nDi.2.2.2.g03793	5	0	0	0	0	0	5	cytochrome p450
nDi.2.2.2.g03798	0	10	0	0	0	0	10	pumilio domain-containing protein kiaa0020 homolog
nDi.2.2.2.g03801	89	293	28	8	66	0	484	glucosidase 2 subunit beta
nDi.2.2.2.g03805	0	0	2	0	0	0	2	proteasome activator complex subunit 4
nDi.2.2.2.g03807	0	6	0	0	0	0	6	protein-tyrosine phosphatase
nDi.2.2.2.g03811	1	21	0	0	2	0	24	histone-arginine methyltransferase carm1
nDi.2.2.2.g03813	0	38	0	0	0	0	38	splicing arginine serine-rich 7
nDi.2.2.2.g03815	0	62	0	0	0	0	62	splicing arginine serine-rich 7
nDi.2.2.2.g03817	5.33333	0	0	0	0	0	5.33333	no description
nDi.2.2.2.g03828	0	4	0	0	0	0	4	no description
nDi.2.2.2.g03831	0	78	0	0	0	0	78	heterogeneous nuclear ribonucleoprotein f
nDi.2.2.2.g03832	0	8	0	0	0	0	8	prolyl oligopeptidase
nDi.2.2.2.g03833	0	41	0	0	0	0	41	semaphorin 2a
nDi.2.2.2.g03834	39.3333	0	7	0	0	0	46.3333	common central domain of tyrosinase family protein
nDi.2.2.2.g03841	0	4	0	0	0	0	4	unconventional prefoldin rpb5 interactor
nDi.2.2.2.g03842	5.66667	0	0	0	0	0	5.66667	d-aspartate oxidase
nDi.2.2.2.g03847	0	7	0	0	0	0	7	leucine-rich repeat-containing protein 16a
nDi.2.2.2.g03852	0	3	0	0	0	0	3	deoxyhypusine hydroxylase
nDi.2.2.2.g03854	0	54	0	0	0	0	54	50s ribosomal protein l10
nDi.2.2.2.g03856	0	39	0	0	0	0	39	no description
nDi.2.2.2.g03858	0	27	0	0	0	0	27	cleavage and polyadenylation specificity factor subunit 3
nDi.2.2.2.g03860	10	52	0	0	0	0	62	glycoprotein 25l2
nDi.2.2.2.g03861	25.3333	56	15	0	68	0	164.333	dihydrolipoyllysine-residue succinyltransferase component of 2-oxoglutarate dehydrogenase mitochondrial
nDi.2.2.2.g03863	0	5	0	0	0	0	5	no description
nDi.2.2.2.g03864	0	5	0	0	0	0	5	n-alpha-acetyltransferase auxiliary subunit
nDi.2.2.2.g03866	0	4	0	0	2	0	6	no description
nDi.2.2.2.g03867	2	0	0	0	11	0	13	protein dpy-30 homolog
nDi.2.2.2.g03868	0	6	0	0	0	0	6	rna-binding protein lark
nDi.2.2.2.g03870	0	9	0	0	0	0	9	rna polymerase-associated protein rtf1 homolog
nDi.2.2.2.g03871	17	13	21	0	31	0	82	synaptophysin synaptoporin family protein
nDi.2.2.2.g03872	0	29	0	0	0	0	29	rna polymerase-associated protein rtf1 homolog
nDi.2.2.2.g03873	0	5	0	0	0	0	5	no description
nDi.2.2.2.g03877	8	38	16	0	6	0	68	probable d-lactate mitochondrial
nDi.2.2.2.g03878	0.666667	13	13	0	0	0	26.6667	no description
nDi.2.2.2.g03883	0.666667	8	0	0	2	0	10.6667	atypical protein kinase c
nDi.2.2.2.g03885	0	5	0	0	0	0	5	5 -3 exoribonuclease 1
nDi.2.2.2.g03886	1830.67	477	6259	87	1117	0	9770.67	von willebrand factor type d domain protein
nDi.2.2.2.g03888	2	26	0	0	0	0	28	splicing arginine serine-rich 4
nDi.2.2.2.g03889	1.33333	9	0	0	0	0	10.3333	adp-ribose mitochondrial precursor
nDi.2.2.2.g03891	0	0	2	0	0	0	2	e3 ubiquitin-protein ligase shprh
nDi.2.2.2.g03893	11.6667	151	0	0	5	0	167.667	mrna binding protein
nDi.2.2.2.g03900	31	179	50	2	15	0	277	initiation factor 4g family member (ifg-1)
nDi.2.2.2.g03901	0	7	0	0	0	0	7	lipase family protein
nDi.2.2.2.g03910	0	8	0	0	0	0	8	zinc c2h2 type family protein
nDi.2.2.2.g03912	1.33333	0	0	0	0	0	1.33333	glutathione s-transferase 4
nDi.2.2.2.g03913	49	95	11	0	12	0	167	serine threonine-protein phosphatase 2a 56 kda regulatory subunit alpha isoform
nDi.2.2.2.g03914	0	5	0	0	0	0	5	no description
nDi.2.2.2.g03926	1.66667	0	0	0	0	0	1.66667	synembryn
nDi.2.2.2.g03928	0	77	0	3	0	0	80	brm protein
nDi.2.2.2.g03930	0	13	0	0	0	0	13	no description
nDi.2.2.2.g03936	0	3	0	0	0	0	3	alk tyrosine kinase receptor
nDi.2.2.2.g03938	4.66667	74	3	0	2	0	83.6667	striatin-3 isoform 1
nDi.2.2.2.g03942	0	10	0	0	0	0	10	cuticlin 1
nDi.2.2.2.g03948	1.33333	22	0	0	0	0	23.3333	p21-activated kinase family member (pak-1)
nDi.2.2.2.g03949	0	96	0	0	0	0	96	rna polymerase ii large subunit
nDi.2.2.2.g03954	1.33333	24	2	0	0	0	27.3333	transmembrane 9 superfamily member 2
nDi.2.2.2.g03956	0	10	0	0	0	0	10	no description
nDi.2.2.2.g03957	17.6667	0	3	0	4	0	24.6667	no description
nDi.2.2.2.g03958	0	26	0	0	0	0	26	m-phase phosphoprotein 8
nDi.2.2.2.g03960	15	172	4	0	0	0	191	large subunit ribosomal protein 10
nDi.2.2.2.g03962	0	2	0	0	0	0	2	no description
nDi.2.2.2.g03963	6	18	0	0	0	0	24	no description
nDi.2.2.2.g03964	0	36	0	0	0	0	36	ribonucleoside-diphosphate reductase small chain
nDi.2.2.2.g03973	0	12	0	0	0	0	12	adp-sugar pyrophosphatase
nDi.2.2.2.g03978	1	24	0	0	0	0	25	phenylalanyl-trna synthetase alpha chain-like
nDi.2.2.2.g03980	6.33333	82	0	0	4	0	92.3333	eukaryotic translation initiation factor 3 subunit c
nDi.2.2.2.g03987	148	33	0	0	0	0	181	cleavage and polyadenylation specificity factor subunit 2
nDi.2.2.2.g03989	366.667	362	213	39	125	0	1105.67	succinate dehydrogenase
nDi.2.2.2.g03990	11.6667	364	23	4	10	0	412.667	kh domain containing protein
nDi.2.2.2.g03992	53	9	38	0	12	0	112	oxidoreductase
nDi.2.2.2.g03993	1	0	0	0	0	0	1	no description
nDi.2.2.2.g03994	22.3333	73	7	0	11	0	113.333	glutathione reductase
nDi.2.2.2.g03995	45.6667	62	0	0	18	0	125.667	vesicle-trafficking protein sec22b-like
nDi.2.2.2.g03998	7.66667	194	0	0	0	0	201.667	glit-1
nDi.2.2.2.g04000	12.3333	0	0	0	0	0	12.3333	platelet-activating factor acetylhydrolase
nDi.2.2.2.g04003	0	2	0	0	0	0	2	ribonuclease p protein subunit p30-like
nDi.2.2.2.g04004	10.6667	36	16	0	0	0	62.6667	no description
nDi.2.2.2.g04007	29.6667	37	9	7	37	0	119.667	dehydrogenase reductase sdr family member 1
nDi.2.2.2.g04008	3.33333	4	0	0	0	0	7.33333	hypothetical protein Bm1_31845 [Brugia malayi]
nDi.2.2.2.g04009	11.3333	23	5	0	6	0	45.3333	zinc-binding dehydrogenase family protein
nDi.2.2.2.g04011	0	6	0	0	0	0	6	immunodominant antigen homologue
nDi.2.2.2.g04015	2.33333	0	0	0	0	0	2.33333	serine threonine-protein kinase nek7
nDi.2.2.2.g04016	0	3	0	0	0	0	3	phosphatidylinositol-glycan biosynthesis class x
nDi.2.2.2.g04018	0	18	0	0	0	0	18	ferm domain
nDi.2.2.2.g04020	38.3333	119	51	22	30	0	260.333	egf-like domain containing protein
nDi.2.2.2.g04022	0	4	0	0	0	0	4	general transcription factor iih subunit 1
nDi.2.2.2.g04034	6	19	5	0	0	0	30	zinc finger protein 277
nDi.2.2.2.g04042	0	0	0	0	4	0	4	no description
nDi.2.2.2.g04044	2.66667	25	0	0	0	0	27.6667	alcohol dehydrogenase class iii
nDi.2.2.2.g04046	18.3333	84	12	0	0	0	114.333	sec23 protein
nDi.2.2.2.g04047	0	13	0	0	0	0	13	gamma-soluble nsf attachment protein
nDi.2.2.2.g04054	0.666667	15	3	0	0	0	18.6667	elongation factor rna polymerase ii
nDi.2.2.2.g04058	110	351	21	15	83	0	580	protein disulfide-isomerase a6
nDi.2.2.2.g04060	0	4	0	0	0	0	4	no description
nDi.2.2.2.g04062	2	14	8	0	4	0	28	ns1 binding protein
nDi.2.2.2.g04064	3.33333	5	0	0	2	0	10.3333	thymidylate synthase
nDi.2.2.2.g04072	4.33333	26	0	0	0	0	30.3333	innexin unc-9
nDi.2.2.2.g04074	0	26	0	0	0	0	26	wd repeat-containing protein 36
nDi.2.2.2.g04075	8.33333	44	0	0	0	0	52.3333	atp-binding cassette sub-family f member 1
nDi.2.2.2.g04082	0	8	0	0	0	0	8	no description
nDi.2.2.2.g04086	0	3	0	0	0	0	3	no description
nDi.2.2.2.g04087	12	21	0	0	0	0	33	selenoprotein t
nDi.2.2.2.g04088	29	50	0	0	0	0	79	calcium-binding protein 39
nDi.2.2.2.g04089	0	21	0	0	0	0	21	fyve zinc finger family protein
nDi.2.2.2.g04096	1.33333	0	0	0	0	0	1.33333	protein-tyrosine phosphatase containing protein
nDi.2.2.2.g04097	92.6667	253	95	0	43	4	487.667	atpase alpha subunit
nDi.2.2.2.g04099	1.66667	6	0	0	0	0	7.66667	pleckstrin homology domain-containing family h member 1
nDi.2.2.2.g04100	0	13	0	0	0	0	13	rad50 family protein
nDi.2.2.2.g04101	0.666667	0	0	0	0	0	0.666667	ribonuclease 3-like
nDi.2.2.2.g04102	1.66667	0	0	0	9	0	10.6667	leucine-rich ppr-motif containing
nDi.2.2.2.g04104	0.666667	3	0	0	0	0	3.66667	roller: helically animals roll when moving family member (rol-3)
nDi.2.2.2.g04110	2.66667	250	35	0	0	0	287.667	no description
nDi.2.2.2.g04113	0.666667	0	0	0	0	0	0.666667	sphingomyelin phosphodiesterase 2
nDi.2.2.2.g04116	9.33333	47	7	0	0	0	63.3333	protein arginine n-methyltransferase
nDi.2.2.2.g04119	0	2	0	0	0	0	2	transmembrane protein 131
nDi.2.2.2.g04121	0	14	0	0	0	0	14	protein kinase domain containing protein
nDi.2.2.2.g04122	0	4	0	0	0	0	4	homeobox protein ceh-20
nDi.2.2.2.g04124	18.6667	74	0	0	0	0	92.6667	no description
nDi.2.2.2.g04125	0	4	0	0	0	0	4	leishmanolysin-like peptidase-like
nDi.2.2.2.g04128	0.666667	36	0	0	0	0	36.6667	actin-related protein 2 3 complex subunit 3-like
nDi.2.2.2.g04131	0	8	0	0	0	0	8	no description
nDi.2.2.2.g04132	0	6	0	0	0	0	6	dihydroxy-3-keto-5-methylthiopentene dioxygenase
nDi.2.2.2.g04134	30.6667	55	14	0	7	0	106.667	copg2 protein
nDi.2.2.2.g04137	0.666667	26	0	0	0	0	26.6667	udp-n-acetylglucosamine--peptide n-
nDi.2.2.2.g04138	0	7	0	0	0	0	7	udp-n-acetylglucosamine--peptide n-acetylglucosaminyltransferase 110 kda subunit
nDi.2.2.2.g04141	0	21	0	0	0	0	21	dna-directed rna polymerases i and iii subunit rpac1-like
nDi.2.2.2.g04142	2.66667	0	0	0	0	0	2.66667	opa3-like protein cg13603
nDi.2.2.2.g04143	0	32	0	0	0	0	32	ribonucleoside-diphosphate reductase large subunit
nDi.2.2.2.g04144	0	15	21	0	0	0	36	protein kup-1
nDi.2.2.2.g04150	0	3	0	0	0	0	3	no description
nDi.2.2.2.g04151	0	18	0	0	0	0	18	no description
nDi.2.2.2.g04152	0	25	0	0	0	0	25	no description
nDi.2.2.2.g04158	0.666667	46	0	0	0	0	46.6667	protein isoform b
nDi.2.2.2.g04164	0	36	14	0	0	0	50	no description
nDi.2.2.2.g04166	0	6	0	0	0	0	6	nadh-ubiquinone oxidoreductase 49 kda
nDi.2.2.2.g04174	0	23	0	0	0	0	23	no description
nDi.2.2.2.g04177	45.3333	72	8	9	38	0	172.333	vacuolar atp synthase subunit e
nDi.2.2.2.g04178	1.66667	33	0	0	0	0	34.6667	dna-directed rna polymerase ii subunit rpb9
nDi.2.2.2.g04179	0.666667	0	0	0	0	0	0.666667	mitogen-activated protein-binding protein-interacting protein
nDi.2.2.2.g04181	2.33333	53	2	0	0	0	57.3333	tacc2 protein
nDi.2.2.2.g04185	10.6667	13	0	0	4	0	27.6667	transmembrane amino acid transporter protein
nDi.2.2.2.g04186	0	43	0	0	0	0	43	no description
nDi.2.2.2.g04189	0	38	0	0	0	0	38	no description
nDi.2.2.2.g04190	15.6667	55	25	0	14	0	109.667	wd repeat and fyve domain-containing protein 2
nDi.2.2.2.g04192	1.33333	0	0	0	2	0	3.33333	transmembrane protein 38a
nDi.2.2.2.g04196	31	100	60	0	9	0	200	26s protease regulatory subunit s10b
nDi.2.2.2.g04201	0	5	0	0	0	0	5	wash complex subunit ccdc53-like
nDi.2.2.2.g04203	0	34	0	0	0	0	34	egf-like domain containing protein
nDi.2.2.2.g04216	9	138	24	5	6	0	182	protein lap1
nDi.2.2.2.g04220	15.3333	88	6	0	7	0	116.333	large subunit ribosomal protein 16
nDi.2.2.2.g04223	1.33333	0	0	0	0	0	1.33333	zinc finger protein unc-98
nDi.2.2.2.g04228	5.33333	0	0	0	0	0	5.33333	von willebrand factor type egf and pentraxin domain-containing protein 1
nDi.2.2.2.g04229	3.66667	4	8	0	0	0	15.6667	gmp reductase
nDi.2.2.2.g04231	0	16	0	0	0	0	16	geranylgeranyl transferase type-2 subunit beta-like
nDi.2.2.2.g04234	2	8	0	0	0	0	10	uridine-cytidine kinase 2
nDi.2.2.2.g04235	4	160	8	0	0	0	172	large subunit ribosomal protein 30
nDi.2.2.2.g04244	0	4	0	0	0	0	4	cre-col-109 protein
nDi.2.2.2.g04246	4.33333	124	2	0	0	0	130.333	e3 ubiquitin-protein ligase huwe1
nDi.2.2.2.g04247	0	15	0	0	0	0	15	no description
nDi.2.2.2.g04248	0	15	0	0	0	0	15	dcp1-like decapping family protein
nDi.2.2.2.g04249	21.3333	34	17	0	0	0	72.3333	drp-1 protein
nDi.2.2.2.g04250	4.66667	2	0	0	0	0	6.66667	sarcolemma associated protein
nDi.2.2.2.g04252	9	70	6	4	0	0	89	isoform b
nDi.2.2.2.g04257	45.3333	0	17	0	7	0	69.3333	sphingosine-1-phosphate lyase 1
nDi.2.2.2.g04258	0.666667	27	0	0	0	0	27.6667	nuclear pore complex protein nup155
nDi.2.2.2.g04264	0	5	0	0	0	0	5	u3 small nucleolar ribonucleoprotein protein imp4
nDi.2.2.2.g04265	19	0	12	0	8	0	39	nuclear factor nf-kappa-b p105 subunit
nDi.2.2.2.g04266	1	0	0	0	0	0	1	no description
nDi.2.2.2.g04267	71	126	42	0	67	0	306	voltage-dependent anion channel 2
nDi.2.2.2.g04268	63.6667	47	20	0	61	0	191.667	sparc
nDi.2.2.2.g04270	3	0	0	0	0	0	3	1-phosphatidylinositol- -bisphosphate phosphodiesterase delta-4
nDi.2.2.2.g04271	0.666667	0	0	0	0	0	0.666667	receptor family ligand binding region containing protein
nDi.2.2.2.g04277	1.66667	0	0	0	0	0	1.66667	no description
nDi.2.2.2.g04278	53.3333	96	16	0	22	0	187.333	mannosyl-oligosaccharide glucosidase
nDi.2.2.2.g04279	0	2	0	0	0	0	2	cre-unc-6 protein
nDi.2.2.2.g04284	0.666667	0	0	0	0	0	0.666667	sodium hydrogen exchanger 3
nDi.2.2.2.g04288	0	6	0	0	0	0	6	neural wiskott-aldrich syndrome protein
nDi.2.2.2.g04292	5.33333	39	0	0	0	0	44.3333	hepatocyte growth factor-regulated tyrosine kinase substrate
nDi.2.2.2.g04293	6.66667	0	8	0	0	0	14.6667	phosphorylase b kinase regulatory subunit beta
nDi.2.2.2.g04294	1.66667	61	0	0	2	0	64.6667	phd finger-like domain-containing protein 5a
nDi.2.2.2.g04297	5.66667	0	0	0	0	0	5.66667	glutamate-rich wd repeat-containing protein 1
nDi.2.2.2.g04298	749	465	230	0	157	0	1601	myotactin form a
nDi.2.2.2.g04299	107.333	106	45	0	133	0	391.333	lethal family member (let-805)
nDi.2.2.2.g04302	0	41	0	0	0	0	41	no description
nDi.2.2.2.g04303	0	21	0	0	0	0	21	protein red
nDi.2.2.2.g04305	2	5	0	0	0	0	7	vacuolar-sorting protein snf8-like
nDi.2.2.2.g04306	6	35	0	0	10	0	51	electron-transferring-flavoprotein dehydrogenase
nDi.2.2.2.g04307	3.66667	47	0	0	0	0	50.6667	no description
nDi.2.2.2.g04309	12.6667	190	0	0	4	0	206.667	fk506-binding protein
nDi.2.2.2.g04310	1.66667	173	0	0	0	0	174.667	kh domain- rna- signal transduction-associated protein 2
nDi.2.2.2.g04312	0	18	0	0	0	0	18	no description
nDi.2.2.2.g04315	10.3333	0	0	0	0	0	10.3333	tetraspanin family protein
nDi.2.2.2.g04318	3	0	0	0	0	0	3	no description
nDi.2.2.2.g04319	0	41	0	0	0	0	41	regulator of nonsense transcripts 1
nDi.2.2.2.g04320	0	2	0	0	0	0	2	helicase conserved c-terminal domain containing protein
nDi.2.2.2.g04321	0.666667	0	0	0	0	0	0.666667	probable atp-dependent rna helicase ddx52
nDi.2.2.2.g04322	1.33333	35	0	0	0	0	36.3333	isocitrate dehydrogenase
nDi.2.2.2.g04323	0	7	0	0	0	0	7	integrator complex subunit 4
nDi.2.2.2.g04325	9.33333	49	13	0	11	0	82.3333	eukaryotic translation initiation factor 2 subunit 3
nDi.2.2.2.g04326	10.6667	38	15	0	7	0	70.6667	inositol monophosphatase 1-like
nDi.2.2.2.g04329	0	90	0	0	0	0	90	pabp2
nDi.2.2.2.g04331	0	77	0	0	0	0	77	ubiquitin carboxyl-terminal hydrolase 37
nDi.2.2.2.g04332	1.33333	4	0	0	2	0	7.33333	casein kinase ii subunit beta
nDi.2.2.2.g04335	0	2	0	0	0	0	2	hypothetical protein Bm1_19185 [Brugia malayi]
nDi.2.2.2.g04339	0	28	0	0	0	0	28	fh2 domain-containing protein 1
nDi.2.2.2.g04340	2.33333	0	0	0	0	0	2.33333	no description
nDi.2.2.2.g04348	0	79	0	0	0	0	79	zinc finger ccch domain-containing protein 14
nDi.2.2.2.g04350	0	12	0	2	0	0	14	no description
nDi.2.2.2.g04351	1.33333	31	0	0	0	0	32.3333	nadh dehydrogenase
nDi.2.2.2.g04353	17	0	0	0	0	0	17	chymotrypsin elastase isoinhibitor 1
nDi.2.2.2.g04357	1034	2110	820	0	1373	0	5337	heat shock protein 23
nDi.2.2.2.g04358	0	11	0	0	0	0	11	hypothetical protein LOAG_05076 [Loa loa]
nDi.2.2.2.g04359	11	65	11	0	0	0	87	sorting and assembly machinery component 50 homolog
nDi.2.2.2.g04361	0	13	0	0	0	0	13	protein os-9
nDi.2.2.2.g04363	176.333	469	350	23	366	0	1384.33	no description
nDi.2.2.2.g04364	4.33333	37	0	0	13	0	54.3333	apoptosis-inducing factor mitochondrial
nDi.2.2.2.g04373	27.6667	0	28	0	45	0	100.667	short chain dehydrogenase reductase family protein
nDi.2.2.2.g04374	0	5	0	0	0	0	5	zinc finger protein dhhc domain containing
nDi.2.2.2.g04376	0	0	0	0	6	0	6	major sperm protein 3
nDi.2.2.2.g04380	0	0	0	0	3	0	3	c2 domain containing protein
nDi.2.2.2.g04383	0	4	0	0	0	0	4	no description
nDi.2.2.2.g04384	4.66667	15	8	8	0	0	35.6667	no description
nDi.2.2.2.g04385	0	14	0	0	0	0	14	u4 u6 small nuclear ribonucleoprotein prp31
nDi.2.2.2.g04386	3.33333	9	6	0	0	0	18.3333	f-box only protein 6
nDi.2.2.2.g04400	0	10	0	0	0	0	10	phd finger protein 14
nDi.2.2.2.g04401	7	31	17	0	0	0	55	short chain dehydrogenase reductase family protein
nDi.2.2.2.g04402	14	46	17	0	0	0	77	wd repeat domain phosphoinositide-interacting protein 2
nDi.2.2.2.g04404	9.33333	0	0	0	17	0	26.3333	acyl- desaturase
nDi.2.2.2.g04406	0	5	0	0	0	0	5	myb-like dna-binding domain containing protein
nDi.2.2.2.g04408	6	18	0	0	0	0	24	ap-1 complex subunit gamma-1
nDi.2.2.2.g04411	0	2	0	0	0	0	2	no description
nDi.2.2.2.g04414	0	11	0	0	0	0	11	general transcription factor 3c polypeptide 1
nDi.2.2.2.g04416	0.666667	0	0	0	0	0	0.666667	regulator of microtubule dynamics protein 1-like
nDi.2.2.2.g04419	0	43	0	0	2	0	45	cre-nas-30 protein
nDi.2.2.2.g04420	0	16	0	0	5	0	21	mitochondrial import inner membrane translocase subunit tim17 family protein
nDi.2.2.2.g04423	1.33333	0	0	0	0	0	1.33333	no description
nDi.2.2.2.g04427	3.66667	0	0	0	0	0	3.66667	hypothetical protein LOAG_01753 [Loa loa]
nDi.2.2.2.g04431	315.333	182	221	9	290	0	1017.33	reticulon protein family member (ret-1)
nDi.2.2.2.g04433	1	0	0	0	0	0	1	akt-interacting protein
nDi.2.2.2.g04436	10.3333	58	0	0	0	0	68.3333	splicing factor 3b
nDi.2.2.2.g04438	0	2	0	0	0	0	2	cgi-115 protein
nDi.2.2.2.g04441	2.66667	25	3	0	8	0	38.6667	no description
nDi.2.2.2.g04443	1	0	0	0	0	0	1	mechanosensory abnormality family member (mec-1)
nDi.2.2.2.g04447	1.33333	0	0	0	0	0	1.33333	ccdc88c protein
nDi.2.2.2.g04452	374.667	479	58	6	224	0	1141.67	spectrin beta chain
nDi.2.2.2.g04454	0	8	0	0	0	0	8	domain containing protein
nDi.2.2.2.g04456	1	11	0	0	0	0	12	ribosome biogenesis protein
nDi.2.2.2.g04458	0	5	0	0	0	0	5	ring finger protein 2
nDi.2.2.2.g04461	0	3	0	0	0	0	3	mannose-6-phosphate isomerase
nDi.2.2.2.g04462	7	29	0	0	7	0	43	early endosome antigen 1
nDi.2.2.2.g04464	0	0	0	0	2	0	2	serine threonine-protein kinase
nDi.2.2.2.g04465	0	88	0	0	0	0	88	splicing arginine serine-rich 4
nDi.2.2.2.g04469	3.33333	0	0	0	0	0	3.33333	cre-ncx-3 protein
nDi.2.2.2.g04472	15.3333	6	0	0	0	0	21.3333	no description
nDi.2.2.2.g04473	0	7	2	0	0	0	9	cre-pry-1 protein
nDi.2.2.2.g04475	0	41	0	0	0	0	41	nematode cuticle collagen domain-containing protein
nDi.2.2.2.g04476	1.66667	0	0	0	0	0	1.66667	wwe domain containing protein
nDi.2.2.2.g04477	10	46	0	0	0	0	56	small subunit ribosomal protein 20
nDi.2.2.2.g04479	0.666667	27	0	0	0	0	27.6667	arid bright dna binding domain containing protein
nDi.2.2.2.g04481	8.66667	6	0	0	0	0	14.6667	probable phospholipid-transporting atpase iib-like
nDi.2.2.2.g04488	5.66667	61	2	0	0	0	68.6667	cse1 chromosome segregation 1-like
nDi.2.2.2.g04496	0	31	0	0	0	0	31	no description
nDi.2.2.2.g04497	2	9	0	0	0	0	11	cytoplasmic protein nck2
nDi.2.2.2.g04498	4	12	0	0	0	0	16	transcription elongation factor b polypeptide 1
nDi.2.2.2.g04500	32.6667	580	74	10	40	0	736.667	profilin
nDi.2.2.2.g04502	0	10	0	0	0	0	10	pdz domain containing protein
nDi.2.2.2.g04508	15	42	20	0	8	0	85	probable e3 ubiquitin-protein ligase herc4
nDi.2.2.2.g04509	1.33333	6	0	0	0	0	7.33333	probable 3-hydroxyacyl- dehydrogenase
nDi.2.2.2.g04510	0	22	0	0	0	0	22	nuclear cap-binding protein subunit 1
nDi.2.2.2.g04512	22.6667	0	0	0	0	0	22.6667	cre-hsp- protein
nDi.2.2.2.g04513	0	39	0	0	0	0	39	microtubule-associated protein rp eb family member 1
nDi.2.2.2.g04514	335.667	30	157	0	132	0	654.667	cre-hsp- protein
nDi.2.2.2.g04519	3	128	4	0	0	0	135	ubiquitin carboxyl-terminal hydrolase 7
nDi.2.2.2.g04522	1	0	0	0	0	0	1	class type member 2
nDi.2.2.2.g04524	6.33333	0	45	0	8	0	59.3333	intramembrane protease 2
nDi.2.2.2.g04528	0	4	0	0	0	0	4	e3 ubiquitin-protein ligase cbl-b
nDi.2.2.2.g04529	0	0	0	0	11	0	11	phosphatidylinositol-4-phosphate 3-kinase c2 domain-containing beta polypeptide
nDi.2.2.2.g04537	0	7	0	0	0	0	7	upstream activation factor subunit uaf30
nDi.2.2.2.g04538	6.66667	0	0	0	0	0	6.66667	initiation factor 2 subunit family protein
nDi.2.2.2.g04542	2.66667	23	0	0	0	0	25.6667	maguk p55 subfamily member 7
nDi.2.2.2.g04545	23	60	70	22	38	6	219	member ras oncogene family
nDi.2.2.2.g04547	6067.33	1832	772	0	4846	0	13517.3	actin
nDi.2.2.2.g04553	1.66667	4	0	0	0	0	5.66667	ancient ubiquitous protein 1
nDi.2.2.2.g04555	0	9	0	0	0	0	9	no description
nDi.2.2.2.g04558	14.3333	28	15	0	6	0	63.3333	hbs1-like ( cerevisiae)
nDi.2.2.2.g04561	0	3	0	0	0	0	3	tyrosine-protein kinase csk
nDi.2.2.2.g04562	4.66667	0	0	0	0	0	4.66667	no description
nDi.2.2.2.g04564	0	2	0	0	0	0	2	no description
nDi.2.2.2.g04566	40.3333	175	0	0	25	0	240.333	hypothetical protein LOAG_07907 [Loa loa]
nDi.2.2.2.g04568	0	55	0	0	0	0	55	heterogeneous nuclear ribonucleoprotein q
nDi.2.2.2.g04569	0	282	5	0	0	0	287	heterogeneous nuclear ribonucleoprotein q
nDi.2.2.2.g04570	123.667	320	91	14	160	6	714.667	atp synthase
nDi.2.2.2.g04571	15.6667	73	53	0	46	0	187.667	ras-related protein rab-
nDi.2.2.2.g04572	21.3333	21	16	0	27	0	85.3333	tropomodulin family protein
nDi.2.2.2.g04573	0	44	0	0	0	0	44	in family member (nab-1)
nDi.2.2.2.g04574	0.666667	0	0	0	0	0	0.666667	probable 3 -cyclic phosphodiesterase
nDi.2.2.2.g04583	15.6667	44	18	0	5	0	82.6667	protein rop
nDi.2.2.2.g04588	25.3333	228	16	0	27	0	296.333	polyadenylate-binding protein
nDi.2.2.2.g04592	0	23	0	0	0	0	23	pre-mrna-splicing factor syf2
nDi.2.2.2.g04593	13.6667	212	6	0	15	0	246.667	kh domain containing protein
nDi.2.2.2.g04595	0	23	0	0	0	0	23	cap-specific mrna (nucleoside-2 -o-)-methyltransferase 1
nDi.2.2.2.g04598	0.666667	0	0	0	0	0	0.666667	hamartin isoform 1
nDi.2.2.2.g04600	0	14	0	0	2	0	16	ras-related gtp-binding protein d-like
nDi.2.2.2.g04602	0	66	0	0	0	0	66	replication licensing factor mcm7
nDi.2.2.2.g04607	0	0	0	0	2	0	2	mitogen-activated protein kinase kinase kinase 4
nDi.2.2.2.g04616	38	120	0	0	4	0	162	lipocalin cytosolic fatty-acid binding protein family protein
nDi.2.2.2.g04617	0	4	0	0	0	0	4	f-box only protein 11
nDi.2.2.2.g04618	0	8	0	0	0	0	8	no description
nDi.2.2.2.g04620	0	2	0	0	0	0	2	tudor domain containing protein
nDi.2.2.2.g04625	127	353	203	0	84	0	767	neutral alpha-glucosidase ab-like
nDi.2.2.2.g04626	0	9	0	0	0	0	9	5 exonuclease apollo
nDi.2.2.2.g04628	0	18	0	0	0	0	18	poly polymerase alpha
nDi.2.2.2.g04629	0	12	0	0	0	0	12	no description
nDi.2.2.2.g04632	0.666667	0	0	0	0	0	0.666667	krr1 small subunit processome component homolog
nDi.2.2.2.g04633	0	4	0	0	0	0	4	pwi domain containing protein
nDi.2.2.2.g04634	0	8	0	0	0	0	8	dna primase large subunit
nDi.2.2.2.g04636	0	12	0	0	0	0	12	hypothetical protein LOAG_04751 [Loa loa]
nDi.2.2.2.g04637	0	8	0	0	0	0	8	no description
nDi.2.2.2.g04638	0	3	0	0	0	0	3	rsl1d1 protein
nDi.2.2.2.g04643	0	48	0	0	3	0	51	maternal protein pumilio
nDi.2.2.2.g04645	1	0	0	0	0	0	1	alpha-tubulin n-acetyltransferase 2
nDi.2.2.2.g04648	0.666667	20	0	0	0	0	20.6667	barrier-to-autointegration factor
nDi.2.2.2.g04649	3.66667	5	0	0	0	0	8.66667	26s proteasome non-atpase regulatory subunit 9
nDi.2.2.2.g04650	0	34	0	0	0	0	34	heterogeneous nuclear ribonucleoprotein l
nDi.2.2.2.g04652	0	57	0	0	0	0	57	heterogeneous nuclear ribonucleoprotein l-like
nDi.2.2.2.g04653	1.33333	2	2	0	0	0	5.33333	no description
nDi.2.2.2.g04654	0	43	0	0	0	0	43	dis3-like exonuclease 2-like
nDi.2.2.2.g04656	1.66667	68	0	0	0	0	69.6667	u6 snrna-associated sm-like protein lsm2
nDi.2.2.2.g04659	0	8	0	0	0	0	8	glutathione peroxidase
nDi.2.2.2.g04662	5.33333	7	0	0	0	0	12.3333	no description
nDi.2.2.2.g04668	0	0	7	0	0	0	7	cre-phg-1 protein
nDi.2.2.2.g04672	0	3	0	0	0	0	3	anaphase-promoting complex subunit 1
nDi.2.2.2.g04673	5	64	5	0	2	0	76	low quality protein: wash complex subunit 7-like
nDi.2.2.2.g04675	0	3	0	0	0	0	3	pre-rrna-processing protein tsr1 homolog
nDi.2.2.2.g04676	32	122	20	0	23	0	197	nuclease domain-containing protein 1
nDi.2.2.2.g04679	0	5	0	0	0	0	5	diphthine synthase-like
nDi.2.2.2.g04682	0	33	0	0	0	0	33	zinc finger ran-binding domain-containing protein 2
nDi.2.2.2.g04687	0	60	0	0	0	0	60	nol1 nop2 sun family rna methylase containing protein
nDi.2.2.2.g04688	0	36	0	0	0	0	36	sec61 beta subunit
nDi.2.2.2.g04689	16	10	0	0	8	0	34	no description
nDi.2.2.2.g04698	1.33333	17	9	0	3	0	30.3333	cre-atg- protein
nDi.2.2.2.g04699	0	0	3	0	0	0	3	cytochrome p450 family protein
nDi.2.2.2.g04713	1.33333	550	37	0	0	0	588.333	high mobility group protein
nDi.2.2.2.g04715	7	7	0	0	0	0	14	transmembrane protein 111-like
nDi.2.2.2.g04721	0	35	0	0	0	0	35	bromodomain-containing protein 7
nDi.2.2.2.g04722	10	21	6	14	8	0	59	abc transporter
nDi.2.2.2.g04723	1	2	0	0	0	0	3	histone h3 methyltransferase
nDi.2.2.2.g04724	1.33333	15	0	0	0	0	16.3333	no description
nDi.2.2.2.g04726	12	108	4	0	0	0	124	enhancer of mrna-decapping protein 4
nDi.2.2.2.g04728	0	7	0	0	0	0	7	no description
nDi.2.2.2.g04731	0	2	0	0	0	0	2	lysine-specific histone demethylase 1a
nDi.2.2.2.g04738	0	27	0	0	0	0	27	cug triplet rna binding protein 1
nDi.2.2.2.g04741	8.66667	38	0	8	6	0	60.6667	vacuolar proton pump subunit f
nDi.2.2.2.g04743	2.66667	8	0	0	0	0	10.6667	tbc1 domain family member 15
nDi.2.2.2.g04745	9.66667	0	0	0	2	0	11.6667	no description
nDi.2.2.2.g04746	0.666667	24	0	0	0	0	24.6667	arf-gap with coiled- ank repeat and ph domain-containing protein 2
nDi.2.2.2.g04748	1.33333	100	0	0	3	0	104.333	c omain protein family member
nDi.2.2.2.g04749	0	2	0	0	0	0	2	isoform b
nDi.2.2.2.g04751	0	97	0	0	0	0	97	dna replication licensing factor mcm2
nDi.2.2.2.g04752	0	52	0	0	0	0	52	msp domain-containing protein
nDi.2.2.2.g04754	19.6667	6	5	0	5	0	35.6667	acyltransferase family protein
nDi.2.2.2.g04760	83.6667	0	0	0	0	0	83.6667	armadillo beta-catenin-like repeat family protein
nDi.2.2.2.g04764	2.66667	356	3	0	0	0	361.667	argonaute 2
nDi.2.2.2.g04766	1.66667	0	0	0	0	0	1.66667	m-phase phosphoprotein
nDi.2.2.2.g04768	0.666667	0	0	0	0	0	0.666667	syntaxin 1b
nDi.2.2.2.g04771	20	117	4	2	3	0	146	ribosomal protein l3
nDi.2.2.2.g04772	12	7	0	0	3	0	22	no description
nDi.2.2.2.g04773	0	2	0	0	0	0	2	protein aatf
nDi.2.2.2.g04776	0	48	0	0	0	0	48	no description
nDi.2.2.2.g04780	0	3	0	0	0	0	3	ras-related gtp-binding protein a
nDi.2.2.2.g04781	0	20	0	0	0	0	20	cre-saps-1 protein
nDi.2.2.2.g04783	0	58	0	0	0	0	58	maternal effect lethal family member (mel-11)
nDi.2.2.2.g04786	0	23	2	0	0	0	25	protein smg8-like
nDi.2.2.2.g04787	0	6	0	0	0	0	6	no description
nDi.2.2.2.g04789	0.666667	136	10	0	0	0	146.667	dna topoisomerase 2-alpha
nDi.2.2.2.g04795	0	29	3	0	0	0	32	atp-dependent rna helicase ddx19b
nDi.2.2.2.g04800	0	32	0	0	0	0	32	bromodomain containing protein
nDi.2.2.2.g04801	0	7	0	0	0	0	7	no description
nDi.2.2.2.g04803	1.33333	0	6	0	0	0	7.33333	hemopexin family protein
nDi.2.2.2.g04804	0	9	0	0	0	0	9	wd-repeat protein hussy-07
nDi.2.2.2.g04805	11.3333	56	14	0	7	0	88.3333	proteasome subunit alpha type-3
nDi.2.2.2.g04806	0	0	17	0	0	0	17	ku70 ku80 beta-barrel domain protein
nDi.2.2.2.g04807	6.33333	51	0	0	0	0	57.3333	phenylalanyl-trna synthetase beta chain
nDi.2.2.2.g04808	0	2	0	0	0	0	2	transmembrane and coiled-coil domains protein 1
nDi.2.2.2.g04816	6	13	0	0	0	0	19	fringe glycosyltransferase-like
nDi.2.2.2.g04817	2.66667	963	29	0	0	0	994.667	chitin binding peritrophin-a domain containing protein
nDi.2.2.2.g04824	0	0	0	0	9	0	9	defective mitochondrial respiration family member protein 1
nDi.2.2.2.g04827	276.667	444	193	3	109	0	1025.67	uncoordinated family member (unc-44)
nDi.2.2.2.g04831	1.66667	0	0	0	0	0	1.66667	cre-hmg-5 protein
nDi.2.2.2.g04832	5	55	0	0	0	0	60	peptidyl-prolyl cis-trans isomerase fkbp2-like
nDi.2.2.2.g04833	28.3333	99	0	0	0	0	127.333	water dikinase
nDi.2.2.2.g04834	0	48	0	0	0	0	48	mitotic spindle assembly checkpoint protein mad2a
nDi.2.2.2.g04837	5.33333	0	0	0	0	0	5.33333	male sterility protein
nDi.2.2.2.g04839	0	20	0	0	0	0	20	probable atp-dependent rna helicase ddx20-like
nDi.2.2.2.g04840	0	4	0	0	0	0	4	branched chain aminotransferase isoform cra_e
nDi.2.2.2.g04841	1	0	0	0	0	0	1	plasma alpha-l-fucosidase
nDi.2.2.2.g04842	7.33333	4	0	0	4	0	15.3333	ubiquinol-cytochrome c oxidoreductase complex family member (ucr- )
nDi.2.2.2.g04844	0	5	0	0	0	0	5	ephrin efn-4
nDi.2.2.2.g04848	22.3333	37	19	0	6	0	84.3333	ca2+ calmodulin-dependent protein kinase ii
nDi.2.2.2.g04850	1	16	0	0	0	0	17	cre-spd-1 protein
nDi.2.2.2.g04853	1.66667	30	2	5	4	0	42.6667	large subunit ribosomal protein 14
nDi.2.2.2.g04855	240	316	53	0	172	0	781	no description
nDi.2.2.2.g04857	0	130	4	0	0	0	134	nucleolar and coiled-body phosphoprotein 1
nDi.2.2.2.g04858	0	10	0	0	0	0	10	ras family protein
nDi.2.2.2.g04861	0	5	0	0	0	0	5	no description
nDi.2.2.2.g04862	57.6667	82	18	23	35	0	215.667	alix (apoptosis-linked gene 2 interacting protein x) homolog family member (alx-1)
nDi.2.2.2.g04863	0	37	0	0	0	0	37	no description
nDi.2.2.2.g04864	0.666667	127	0	0	0	0	127.667	no description
nDi.2.2.2.g04866	0	2	0	0	0	0	2	trna (guanine-n -)-methyltransferase-like
nDi.2.2.2.g04870	2.66667	7	0	0	0	0	9.66667	udp-glucose dehydrogenase
nDi.2.2.2.g04871	0	3	0	0	0	0	3	no description
nDi.2.2.2.g04873	217	126	84	45	148	0	620	phosphoglucose isomerase
nDi.2.2.2.g04880	8	131	0	0	6	0	145	lysyl-trna synthetase
nDi.2.2.2.g04881	0	11	0	0	0	0	11	pci domain-containing protein 2
nDi.2.2.2.g04882	0	2	3	0	0	0	5	dna excision repair protein ercc-6
nDi.2.2.2.g04886	7.66667	26	6	0	0	0	39.6667	multivesicular body subunit 12b
nDi.2.2.2.g04888	21.6667	0	6	0	0	0	27.6667	no description
nDi.2.2.2.g04891	0	0	2	0	0	0	2	no description
nDi.2.2.2.g04898	0	2	2	0	0	0	4	tbc1 domain family member 5 isoform 2
nDi.2.2.2.g04899	6.33333	170	0	0	0	0	176.333	ataxin-2-like protein
nDi.2.2.2.g04903	0	235	0	0	0	0	235	wd-repeat protein 23
nDi.2.2.2.g04905	3	0	0	0	0	0	3	no description
nDi.2.2.2.g04914	3.33333	50	0	0	0	0	53.3333	ran-binding protein 9
nDi.2.2.2.g04916	1.66667	0	0	0	0	0	1.66667	leukotriene a4 hydrolase
nDi.2.2.2.g04921	0	27	0	0	0	0	27	no description
nDi.2.2.2.g04924	11	38	16	0	14	0	79	acyl-protein thioesterase 1
nDi.2.2.2.g04925	0.666667	6	0	0	0	0	6.66667	transmembrane 9 superfamily protein member 4
nDi.2.2.2.g04938	44.3333	125	5	0	19	0	193.333	s-adenosylhomocysteine hydrolase
nDi.2.2.2.g04939	279	521	51	34	97	0	982	t-complex protein 1 theta subunit
nDi.2.2.2.g04944	0	16	0	0	0	0	16	fk506 binding protein 12-rapamycin associated protein 1
nDi.2.2.2.g04946	0	7	0	0	0	0	7	serine threonine-protein kinase smg1
nDi.2.2.2.g04957	51	0	0	0	3	0	54	lim domain protein
nDi.2.2.2.g04959	0.666667	13	0	0	3	0	16.6667	stam-binding protein
nDi.2.2.2.g04960	52	18	0	0	0	0	70	transmembrane protein with metallophosphoesterase domain
nDi.2.2.2.g04961	2	0	0	0	4	0	6	mitochondrial carrier protein
nDi.2.2.2.g04967	0	91	0	0	0	0	91	serine arginine-rich splicing factor 1-like
nDi.2.2.2.g04969	7	49	9	19	19	0	103	fimbrin plastin
nDi.2.2.2.g04970	7.33333	48	0	0	0	0	55.3333	pyrroline-5-carboxylate reductase family protein
nDi.2.2.2.g04973	0.666667	0	0	0	0	0	0.666667	tetratricopeptide repeat protein 7b
nDi.2.2.2.g04974	0	13	0	0	0	0	13	set (trithorax polycomb) domain containing family member (set-2)
nDi.2.2.2.g04976	3215.33	549	1061	683	1919	3	7430.33	intermediate filament protein
nDi.2.2.2.g04977	2.33333	31	6	0	6	0	45.3333	small ubiquitin-related modifier-like
nDi.2.2.2.g04978	1.66667	0	0	0	0	0	1.66667	ankyrin repeat domain-containing protein 13b
nDi.2.2.2.g04979	0	178	10	0	6	0	194	high mobility group protein
nDi.2.2.2.g04980	1.33333	0	0	0	0	0	1.33333	no description
nDi.2.2.2.g04982	3	12	9	0	0	0	24	stromal interaction molecule-like protein
nDi.2.2.2.g04997	8	16	12	0	4	0	40	protein dpy-19 homolog 3
nDi.2.2.2.g05000	0	2	0	0	0	0	2	grp1 binding protein
nDi.2.2.2.g05011	8.66667	0	0	0	0	0	8.66667	amiloride-sensitive sodium channel
nDi.2.2.2.g05012	0	7	0	0	0	0	7	serine threonine-protein kinase endoribonuclease ire1
nDi.2.2.2.g05013	420.333	843	68	0	201	0	1532.33	beta-tubulin
nDi.2.2.2.g05014	0	5	2	0	0	0	7	dep domain-containing protein 1a
nDi.2.2.2.g05015	3.33333	54	7	0	2	0	66.3333	eukaryotic translation initiation factor 3 subunit l
nDi.2.2.2.g05016	8.66667	0	0	0	0	0	8.66667	protein rer1
nDi.2.2.2.g05017	2	97	2	0	0	0	101	wd domain containing protein
nDi.2.2.2.g05020	0.666667	225	0	0	2	0	227.667	transcription elongation regulator 1
nDi.2.2.2.g05022	51.6667	0	4	0	12	0	67.6667	dihydropteridine reductase
nDi.2.2.2.g05024	0	21	0	0	0	0	21	ap-3 complex subunit delta-1
nDi.2.2.2.g05026	1.66667	4	0	0	0	0	5.66667	protein mon2 homolog
nDi.2.2.2.g05033	54.6667	51	13	0	31	0	149.667	dihydrolipoamide dehydrogenase
nDi.2.2.2.g05034	2	56	0	0	0	0	58	mrna-decapping enzyme 2
nDi.2.2.2.g05035	0	3	0	0	0	0	3	domain-containing protein
nDi.2.2.2.g05036	10	5	0	0	0	0	15	no description
nDi.2.2.2.g05037	1.33333	0	0	0	0	0	1.33333	vesicle transport through interaction with t-snares homolog 1a-like
nDi.2.2.2.g05039	984.667	84	487	0	1109	0	2664.67	nadh oxidase
nDi.2.2.2.g05042	38	110	0	0	64	0	212	transmembrane protein
nDi.2.2.2.g05044	0	26	0	0	0	0	26	kunitz bovine pancreatic trypsin inhibitor domain containing protein
nDi.2.2.2.g05045	162.333	20	97	0	180	0	459.333	no description
nDi.2.2.2.g05047	1.66667	0	0	0	0	0	1.66667	amp-binding enzyme family protein
nDi.2.2.2.g05051	15	85	4	0	6	0	110	g protein pathway suppressor 1
nDi.2.2.2.g05054	0	5	0	0	0	0	5	cyclin l
nDi.2.2.2.g05055	1	0	0	0	0	0	1	nephronophthisis 4 homolog
nDi.2.2.2.g05057	0	0	0	0	3	0	3	f-box only protein partial
nDi.2.2.2.g05058	1.66667	0	0	0	0	0	1.66667	no description
nDi.2.2.2.g05060	14.6667	41	19	18	5	0	97.6667	cre-dyn-1 protein
nDi.2.2.2.g05061	0	18	0	0	0	0	18	mis18-binding protein 1
nDi.2.2.2.g05065	0	3	0	0	0	0	3	g-patch domain containing protein
nDi.2.2.2.g05066	0	147	0	0	0	0	147	chondroitin proteoglycan 2
nDi.2.2.2.g05067	0	14	0	0	0	0	14	no description
nDi.2.2.2.g05070	80.6667	0	28	0	25	0	133.667	low quality protein: hemicentin-2
nDi.2.2.2.g05071	11.3333	23	18	0	12	0	64.3333	downstream of receptor kinase
nDi.2.2.2.g05073	1	9	0	0	2	0	12	liprin alpha (lar-interacting protein alpha) (synapse defective protein 2)
nDi.2.2.2.g05074	3	6	0	0	4	0	13	no description
nDi.2.2.2.g05082	0	22	0	0	0	0	22	no description
nDi.2.2.2.g05085	2.66667	5	7	0	2	0	16.6667	choline mitochondrial-like
nDi.2.2.2.g05089	2.33333	0	5	0	0	0	7.33333	fatty acid elongation protein 3
nDi.2.2.2.g05092	98.3333	8	384	0	55	0	545.333	no description
nDi.2.2.2.g05093	0	31	0	0	2	0	33	cg13277
nDi.2.2.2.g05094	0	5	0	0	0	0	5	lysine-specific demethylase 5a
nDi.2.2.2.g05099	1.33333	0	0	0	0	0	1.33333	microtubule-associated proteins 1a 1b light chain 3a precursor
nDi.2.2.2.g05100	0	2	0	0	0	0	2	adenosine monophosphate-protein transferase ficd
nDi.2.2.2.g05101	47	56	0	0	11	0	114	alpha amylase
nDi.2.2.2.g05105	43.6667	209	0	0	4	0	256.667	2-oxoglutarate dehydrogenase
nDi.2.2.2.g05106	0.666667	0	0	0	0	0	0.666667	poly(adp-ribose) glycohydrolase
nDi.2.2.2.g05107	3	11	0	0	0	0	14	nucleoredoxin-like protein 2
nDi.2.2.2.g05111	75	18	26	0	0	0	119	tfpi protein
nDi.2.2.2.g05115	21.6667	65	5	7	2	0	100.667	uridine 5 -monophosphate synthase
nDi.2.2.2.g05119	15.3333	161	7	0	0	0	183.333	60s ribosomal protein l18a
nDi.2.2.2.g05121	0	23	3	0	0	0	26	elongator complex protein 1-like
nDi.2.2.2.g05122	2	0	0	0	2	0	4	vacuolar protein sorting-associated protein 37b
nDi.2.2.2.g05123	6.66667	0	0	0	0	0	6.66667	no description
nDi.2.2.2.g05125	3.33333	92	0	0	3	0	98.3333	14 kda phosphohistidine phosphatase
nDi.2.2.2.g05127	32.3333	314	21	0	21	0	388.333	actin-depolymerizing factor 1
nDi.2.2.2.g05128	129.333	191	36	0	9	0	365.333	t-complex protein 1 subunit eta
nDi.2.2.2.g05132	1.66667	0	0	0	0	0	1.66667	solute carrier family 8
nDi.2.2.2.g05135	6.66667	16	0	0	0	0	22.6667	nedd8-activating enzyme e1 catalytic subunit
nDi.2.2.2.g05137	72	197	0	0	79	0	348	eukaryotic translation initiation factor 5a-2
nDi.2.2.2.g05141	1.66667	0	4	0	2	0	7.66667	voltage gated chloride channel family protein
nDi.2.2.2.g05143	0	22	0	0	0	0	22	nadh dehydrogenase
nDi.2.2.2.g05144	33	58	0	0	0	0	91	no description
nDi.2.2.2.g05147	41	65	0	0	0	0	106	carbonyl reductase
nDi.2.2.2.g05156	12.6667	0	0	0	0	0	12.6667	ribose-phosphate pyrophosphokinase
nDi.2.2.2.g05158	0.666667	35	0	0	0	0	35.6667	protein casc3
nDi.2.2.2.g05159	0	11	0	0	0	0	11	rho gtpase-activating protein 39 isoform 2
nDi.2.2.2.g05163	4.66667	0	0	0	0	0	4.66667	golgi phosphoprotein 3
nDi.2.2.2.g05164	16.6667	50	2	0	6	0	74.6667	40s ribosomal protein s10
nDi.2.2.2.g05165	0	11	0	0	0	0	11	nuclear transport factor 2 (ntf-2)
nDi.2.2.2.g05166	9.66667	4	0	0	0	0	13.6667	nuclear transport factor 2 (ntf-2)
nDi.2.2.2.g05168	0	7	0	0	0	0	7	no description
nDi.2.2.2.g05170	8.66667	79	9	0	12	0	108.667	dimethylglycine mitochondrial
nDi.2.2.2.g05171	0	45	0	0	0	0	45	nuclear pore complex protein nup93
nDi.2.2.2.g05173	7.33333	40	0	0	0	0	47.3333	serine threonine-protein phosphatase 2a 56 kda regulatory subunit delta isoform
nDi.2.2.2.g05176	0.666667	334	0	0	0	0	334.667	no description
nDi.2.2.2.g05178	0	14	0	0	0	0	14	l mbt-like 2
nDi.2.2.2.g05180	0	2	0	0	0	0	2	no description
nDi.2.2.2.g05181	0	10	0	0	0	0	10	cre-sut-1 protein
nDi.2.2.2.g05182	6.66667	101	5	0	5	0	117.667	eukaryotic peptide chain release factor gtp-binding subunit erf3a
nDi.2.2.2.g05183	0	4	0	0	0	0	4	mitochondrial ribosomal protein l1
nDi.2.2.2.g05184	7.66667	9	0	0	2	0	18.6667	ras-related protein 2
nDi.2.2.2.g05187	6.33333	59	24	0	3	0	92.3333	protein arginine n-methyltransferase 8
nDi.2.2.2.g05190	0	28	0	0	0	0	28	metallopeptidase family m24 containing protein
nDi.2.2.2.g05192	3.33333	9	0	0	4	0	16.3333	and ph domain-containing protein 4
nDi.2.2.2.g05197	0	31	0	0	0	0	31	tar dna-binding protein 43
nDi.2.2.2.g05203	0	5	0	0	0	0	5	eb module family protein
nDi.2.2.2.g05205	0	0	0	0	2	0	2	no description
nDi.2.2.2.g05207	11	13	7	0	0	0	31	cop9 signalosome complex subunit 4
nDi.2.2.2.g05209	33	29	86	0	95	0	243	acyl- synthetase short-chain family member 2
nDi.2.2.2.g05213	0	7	0	0	0	0	7	f-box protein 28
nDi.2.2.2.g05216	1.33333	0	0	0	0	0	1.33333	palmitoyltransferase zdhhc2
nDi.2.2.2.g05218	3.66667	23	0	0	0	0	26.6667	prefoldin 5
nDi.2.2.2.g05219	5.33333	14	0	0	2	0	21.3333	wd repeat-containing protein 7 isoform 2
nDi.2.2.2.g05221	4.33333	21	0	0	0	0	25.3333	isoform e
nDi.2.2.2.g05224	4.66667	25	0	0	0	0	29.6667	cre-sel-2 protein
nDi.2.2.2.g05228	18.6667	0	0	0	4	0	22.6667	no description
nDi.2.2.2.g05229	0.666667	8	0	0	0	0	8.66667	bromodomain and wd repeat domain containing 2
nDi.2.2.2.g05230	12.3333	69	0	0	13	0	94.3333	40s ribosomal protein s19s
nDi.2.2.2.g05231	0.666667	20	0	0	0	0	20.6667	nadh dehydrogenase ubiquinone 1 alpha subcomplex subunit 13
nDi.2.2.2.g05232	16.3333	40	0	0	8	0	64.3333	tpr domain containing protein
nDi.2.2.2.g05234	25.6667	66	0	0	9	0	100.667	lon protease mitochondrial precursor
nDi.2.2.2.g05235	0	23	0	0	0	0	23	no description
nDi.2.2.2.g05236	38.6667	120	0	0	0	0	158.667	receptor expression-enhancing protein 5
nDi.2.2.2.g05237	1	2	0	0	0	0	3	no description
nDi.2.2.2.g05238	17.3333	37	10	0	0	0	64.3333	signal recognition particle receptor alpha subunit
nDi.2.2.2.g05239	0	81	0	0	0	0	81	tumor suppressor p53-binding protein 1
nDi.2.2.2.g05240	1.33333	27	0	0	0	0	28.3333	calcium-transporting atpase type 2c member 1
nDi.2.2.2.g05241	0	6	0	0	0	0	6	u6 snrna-associated sm-like protein lsm6
nDi.2.2.2.g05244	0	104	0	0	0	0	104	transcription elongation factor spt6
nDi.2.2.2.g05246	0.666667	19	0	0	0	0	19.6667	hepatoma up-regulated protein
nDi.2.2.2.g05249	6	22	5	0	14	0	47	formin homology 2 domain containing protein
nDi.2.2.2.g05250	1.33333	0	0	0	0	0	1.33333	protein-tyrosine phosphatase
nDi.2.2.2.g05251	0	26	0	0	0	0	26	survival of motor neuron protein-interacting protein 1
nDi.2.2.2.g05252	0.666667	22	0	0	0	0	22.6667	f y-rich n-terminus family protein
nDi.2.2.2.g05253	22	89	0	0	13	0	124	26s protease regulatory subunit 8
nDi.2.2.2.g05254	0	6	0	0	0	0	6	serine threonine-protein kinase tao1
nDi.2.2.2.g05260	1	0	0	0	0	0	1	transmembrane protein 144
nDi.2.2.2.g05261	2.66667	59	16	0	5	0	82.6667	protein phosphatase 1e
nDi.2.2.2.g05262	27.6667	192	15	0	13	0	247.667	complement component 1 q subcomponent-binding mitochondrial-like
nDi.2.2.2.g05265	6.66667	21	15	0	0	0	42.6667	c2 domain containing protein
nDi.2.2.2.g05266	0	48	0	0	0	0	48	no description
nDi.2.2.2.g05269	0	4	0	0	0	0	4	hypothetical protein Bm1_28665 [Brugia malayi]
nDi.2.2.2.g05271	0	3	0	0	0	0	3	transcription factor sox-7
nDi.2.2.2.g05274	3	53	0	0	0	0	56	variant sh3 domain containing protein
nDi.2.2.2.g05275	45.6667	54	30	0	27	0	156.667	thioredoxin family protein
nDi.2.2.2.g05277	3	6	0	0	0	0	9	cdc91 cell division cycle 91-like 1 ( cerevisiae)
nDi.2.2.2.g05279	4.33333	0	0	0	0	0	4.33333	zinc dhhc-type containing 3
nDi.2.2.2.g05282	0	62	0	0	0	0	62	myelin expression factor 2
nDi.2.2.2.g05285	53.6667	145	74	0	113	0	385.667	vesicle-associated membrane protein-associated protein b
nDi.2.2.2.g05288	0	23	0	0	0	0	23	no description
nDi.2.2.2.g05292	9.33333	0	7	0	0	0	16.3333	gex interacting protein 10
nDi.2.2.2.g05294	0	8	0	0	0	0	8	no description
nDi.2.2.2.g05296	0	63	0	0	0	0	63	n-alpha-acetyltransferase auxiliary subunit-like
nDi.2.2.2.g05297	3.66667	579	0	0	8	0	590.667	rna-binding protein squid
nDi.2.2.2.g05299	15	219	4	0	2	0	240	imp (inosine monophosphate) dehydrogenase 1
nDi.2.2.2.g05300	53	304	27	13	13	0	410	ribophorin i
nDi.2.2.2.g05302	167.667	54	100	0	108	0	429.667	6-phosphofructokinase
nDi.2.2.2.g05303	1.33333	18	3	0	0	0	22.3333	nadh dehydrogenase
nDi.2.2.2.g05306	1	0	3	0	0	0	4	sap domain containing protein
nDi.2.2.2.g05308	0	3	0	0	0	0	3	transmembrane emp24 protein transport domain containing 5
nDi.2.2.2.g05309	0	10	0	0	2	0	12	rho gtpase-activating protein 20
nDi.2.2.2.g05311	0	36	0	0	0	0	36	chromodomain-helicase-dna-binding protein 8
nDi.2.2.2.g05312	0	17	0	0	0	0	17	no description
nDi.2.2.2.g05314	0	4	0	0	0	0	4	tbp-like factor
nDi.2.2.2.g05315	6	24	3	0	5	0	38	alanyl-trna synthetase
[truncated: 2,163 more rows]
