# Supplementary material for: Tissue-specific transcriptomics and proteomics of a filarial nematode and its Wolbachia endosymbiont
Source: BMC Genomics. 2015 Nov 11;16:920. doi: 10.1186/s12864-015-2083-2 (PMC4642636; doi:10.1186/s12864-015-2083-2)
Supplement: Additional file 11: — Dataset S2. Dirofilaria immitis and Wolbachia proteins identified in D. immitis tissues. (XLSX 58 kb) [file 12864_2015_2083_MOESM11_ESM.xlsx]

## Sheet: Female Body Wall 1
Accession	Description	Coverage	# Proteins	# Unique Peptides	# Peptides	# PSMs	# AAs	MW [kDa]	calc. pI
nDi.2.2.2.g00004	proteasomal ubiquitin receptor adrm1-like	19.28	1	5	5	34	446	48.6363	5.31299
nDi.2.2.2.g00005	short chain dehydrogenase reductase family protein	38.21	1	8	8	88	335	37.5452	9.08545
nDi.2.2.2.g00009	protein arginine n-methyltransferase 5	10.11	1	6	6	11	702	80.8227	5.77002
nDi.2.2.2.g00010	atp synthase subunit mitochondrial	38.21	1	15	16	279	547	59.151	6.03662
nDi.2.2.2.g00012	ran gtpase activating protein 1	4.65	1	3	3	3	818	91.0724	5.47803
nDi.2.2.2.g00016	vacuolar protein sorting-associated protein 33a	4.21	1	2	2	3	617	70.2201	7.57666
nDi.2.2.2.g00017	tousled-like kinase family member (tlk-1)	3.02	3	2	2	2	795	90.7162	7.98682
nDi.2.2.2.g00030	eukaryotic translation initiation factor 5b-like	2.44	1	2	2	3	1107	125.955	6.0874
nDi.2.2.2.g00057	eukaryotic translation initiation factor 3 subunit m	15.35	1	6	6	16	391	44.4864	6.30322
nDi.2.2.2.g00058	protein sel-1 homolog 1	3.75	1	3	3	3	1172	132.945	9.12939
nDi.2.2.2.g00061	glutamate dehydrogenase	14.09	1	5	7	11	518	57.0941	6.80029
nDi.2.2.2.g00068	loechrig isoform vii	2.99	1	2	2	4	670	76.467	7.32764
nDi.2.2.2.g00072	26s proteasome non-atpase regulatory subunit 11	20.28	1	13	13	33	646	72.9675	6.44287
nDi.2.2.2.g00078	aspartyl-trna synthetase	15.07	1	7	7	68	531	60.3683	6.55127
nDi.2.2.2.g00082	40s ribosomal protein sa	41.5	1	6	7	28	294	33.0557	5.43994
nDi.2.2.2.g00087	26s proteasome non-atpase regulatory subunit 6	18.16	1	7	7	42	413	48.1052	7.75244
nDi.2.2.2.g00096	seryl-trna synthetase	22.73	1	8	8	29	484	55.5412	6.0874
nDi.2.2.2.g00098	utp--glucose-1-phosphate uridylyltransferase	36.07	1	13	13	86	499	56.9586	7.50342
nDi.2.2.2.g00114	jnk-interacting protein	1.33	1	2	2	2	1206	136.953	5.59229
nDi.2.2.2.g00121	dynein heavy chain	13.36	1	52	52	173	4582	523.329	6.49365
nDi.2.2.2.g00122	golgi snap receptor complex member 1	18.33	1	3	3	8	240	27.7142	8.83643
nDi.2.2.2.g00137	nadph--cytochrome p450 reductase	6.29	3	4	4	12	699	80.555	7.81104
nDi.2.2.2.g00149	pre-mrna-processing-splicing factor 8	1.11	1	2	2	2	2348	274.249	8.93896
nDi.2.2.2.g00151	zinc finger protein	11.02	1	3	3	9	245	28.7011	9.0415
nDi.2.2.2.g00169	src substrate cortactin-like isoform 1	10.73	1	5	5	9	699	79.5165	6.49365
nDi.2.2.2.g00170	trehalase family protein	7.84	1	5	5	6	625	72.5356	7.04932
nDi.2.2.2.g00176	guanine nucleotide-binding protein subunit beta-1	42.94	1	10	10	109	340	37.3439	6.12549
nDi.2.2.2.g00190		5.23	1	9	9	60	1875	205.94	4.89404
nDi.2.2.2.g00196	dihydrolipoamide branched chain transacylase e2	12.04	1	4	4	6	432	47.9379	6.31592
nDi.2.2.2.g00199	transcription factor btf3 homolog 4	54.44	1	9	9	52	180	19.672	7.6792
nDi.2.2.2.g00202	fch domain only protein 2	2.11	1	3	3	3	950	105.492	6.20166
nDi.2.2.2.g00208	-fucosyltransferase homologue	8.88	1	2	2	4	338	40.0444	6.39209
nDi.2.2.2.g00227		8.37	1	2	2	3	251	29.9205	9.92041
nDi.2.2.2.g00234	vacuolar protein sorting-associated protein 35	13.51	1	9	9	18	696	80.0742	5.40186
nDi.2.2.2.g00239		2.36	1	2	2	3	720	81.2587	5.63037
nDi.2.2.2.g00247	domain containing protein	5.49	1	3	3	4	565	64.3924	6.93213
nDi.2.2.2.g00278	gmp synthase	2.74	1	2	2	4	985	109.188	7.54736
nDi.2.2.2.g00279		6.01	1	2	2	4	383	42.5745	8.00146
nDi.2.2.2.g00290	tyrosine-protein phosphatase non-receptor type 9	3.5	1	2	2	3	629	71.148	8.35303
nDi.2.2.2.g00292		36.81	1	12	12	148	383	43.1229	5.90967
nDi.2.2.2.g00317	ribosome maturation protein sbds-like	9.64	1	3	3	5	280	31.9288	8.73389
nDi.2.2.2.g00319	kinesin heavy chain	17.78	1	14	14	118	1007	113.544	6.31592
nDi.2.2.2.g00335	coiled-coil domain-containing protein 47	6.88	1	3	3	5	436	50.8459	6.49365
nDi.2.2.2.g00336	translational activator gcn1	1.88	1	4	4	7	2654	295.987	6.93213
nDi.2.2.2.g00340	n-alpha-acetyltransferase auxiliary subunit	3.49	1	2	2	3	860	99.1089	8.04541
nDi.2.2.2.g00341	protein kinase domain containing protein	19.51	1	6	6	11	410	47.5424	5.84619
nDi.2.2.2.g00348	sr protein kinase family member (spk-1)	2.48	1	2	2	2	1291	144.993	5.37646
nDi.2.2.2.g00353	motile sperm domain containing 2	7.17	1	3	3	11	544	62.7999	7.25439
nDi.2.2.2.g00355	peptide methionine sulfoxide reductase	13.66	1	2	2	2	183	20.5071	8.26514
nDi.2.2.2.g00359	serine threonine-protein kinase ulk2-like	2.09	1	2	2	3	908	99.8026	8.646
nDi.2.2.2.g00378	had-superfamily hydrolase	28	1	5	5	31	200	22.4538	8.29443
nDi.2.2.2.g00380	cd36 family protein	15.93	1	7	7	17	546	61.6082	7.98682
nDi.2.2.2.g00384		15	1	2	2	2	240	27.0819	5.59229
nDi.2.2.2.g00385		11.03	1	3	3	17	290	33.2328	7.85498
nDi.2.2.2.g00389	vacuolar protein sorting-associated protein 29	18.82	1	4	4	18	186	21.0798	7.59131
nDi.2.2.2.g00397	protein-tyrosine phosphatase	14.37	1	4	4	4	355	40.2256	7.32764
nDi.2.2.2.g00418	fg-gap repeat family protein	5.27	1	2	2	8	588	65.7298	6.0874
nDi.2.2.2.g00421	platelet-activating factor acetylhydrolase ib subunit alpha	20.37	1	8	8	26	432	49.6668	7.97217
nDi.2.2.2.g00429	ribosomal protein s3	35.2	1	6	6	19	250	28.0187	9.65674
nDi.2.2.2.g00442		4.49	2	3	4	5	936	107.856	6.32861
nDi.2.2.2.g00447	lysosomal protective	12.21	1	6	6	26	524	60.1481	7.03467
nDi.2.2.2.g00451	u5 small nuclear ribonucleoprotein 200 kda helicase	1.51	1	3	3	3	2121	241.31	6.45557
nDi.2.2.2.g00453		38.21	1	7	7	32	246	28.6804	8.1626
nDi.2.2.2.g00454	abc transporter family protein	2.95	1	4	4	12	1286	141.916	8.39697
nDi.2.2.2.g00459	adp-dependent glucokinase-like	9.24	1	6	6	48	920	104.154	8.60205
nDi.2.2.2.g00470	uv excision repair protein rad23 containing protein	11.35	1	5	5	20	379	40.2437	4.65283
nDi.2.2.2.g00473	electron transfer flavoprotein subunit beta	35.4	1	8	8	65	291	32.3365	8.99756
nDi.2.2.2.g00478	cleavage stimulation factor 50 kda subunit	9.8	1	3	3	7	449	50.4151	6.25244
nDi.2.2.2.g00479	hsp70 binding protein	12.61	1	3	3	5	341	38.7026	5.31299
nDi.2.2.2.g00496	ligand-gated ion channel family member (lgc-27)	19.86	1	6	6	22	423	48.6739	7.25439
nDi.2.2.2.g00510	ras-related protein rab-	14.74	1	3	3	4	285	32.9421	5.24951
nDi.2.2.2.g00530	aldo-keto reductase	36.19	1	8	8	25	315	36.5808	7.38623
nDi.2.2.2.g00532	abc transporter transmembrane region family protein	4.36	1	5	5	6	1444	164.542	8.20654
nDi.2.2.2.g00533	multidrug resistance-associated protein 1	15.38	1	2	2	5	130	14.6739	8.19189
nDi.2.2.2.g00542	thiamin pyrophosphokinase 1	11.65	1	3	3	10	266	29.5651	4.97021
nDi.2.2.2.g00543	sigma non-opioid intracellular receptor 1	14.04	1	3	3	15	228	25.9012	9.51025
nDi.2.2.2.g00545	solute carrier family 12 member 9	5.23	1	3	3	5	994	109.891	8.08936
nDi.2.2.2.g00548	cytoplasmic intermediate filament protein	56.43	1	32	32	2393	560	64.4318	5.77002
nDi.2.2.2.g00550	vacuolar protein sorting-associated protein 18 homolog	2.33	1	2	2	3	901	103.504	7.26904
nDi.2.2.2.g00553	histidine acid phosphatase family protein	6.28	1	3	3	15	494	56.8838	6.7124
nDi.2.2.2.g00554	transthyretin-like protein 46	21.23	1	2	2	21	146	16.4094	6.01123
nDi.2.2.2.g00559	heat shock protein 70	41.55	1	22	24	1179	645	70.3047	5.79541
nDi.2.2.2.g00561	t-complex protein 1	41.28	1	16	16	167	516	55.7106	7.1665
nDi.2.2.2.g00563	nol5a protein	4.49	1	2	2	3	623	70.8236	8.68994
nDi.2.2.2.g00571	l-lactate dehydrogenase	59.28	1	16	16	500	334	36.0868	7.47412
nDi.2.2.2.g00579	isoform d	35.8	1	14	14	33	595	65.8106	6.771
nDi.2.2.2.g00596	ras-related protein ral-a	16.26	1	5	5	23	289	32.7742	6.39209
nDi.2.2.2.g00608	isoform cra_a	16.18	1	8	8	50	581	66.183	5.23682
nDi.2.2.2.g00609	pab-dependent poly -specific ribonuclease subunit 3	3.36	1	2	2	4	654	72.9166	7.82568
nDi.2.2.2.g00611	cullin family member (cul-2)	4.28	1	3	3	4	818	93.2489	6.85889
nDi.2.2.2.g00616	large subunit ribosomal protein 6	32.69	1	9	9	26	260	29.8525	10.5942
nDi.2.2.2.g00618	endoribonuclease dicer	1.07	1	2	2	3	1500	171.799	6.26514
nDi.2.2.2.g00624	transmembrane emp24 domain trafficking protein 2	20.18	1	2	2	10	218	24.2769	4.98291
nDi.2.2.2.g00625	prolyl 4-hydroxylase	21.81	1	9	9	31	541	62.5304	6.62451
nDi.2.2.2.g00626	prolyl 4-hydroxylase	30.32	1	13	14	74	554	64.0839	7.56201
nDi.2.2.2.g00628		9.16	1	2	2	5	382	44.4315	5.47803
nDi.2.2.2.g00632	immunoglobulin i-set domain containing protein	20.12	1	84	85	827	6431	711.786	5.24951
nDi.2.2.2.g00635	rna polymerase ii second largest subunit	4.01	1	4	4	5	1171	132.89	6.41748
nDi.2.2.2.g00648	glycerol-3-phosphate dehydrogenase	9.01	1	2	3	4	355	39.2943	7.35693
nDi.2.2.2.g00663	cre-hsp- protein	75.22	1	9	9	856	113	13.0446	6.68311
nDi.2.2.2.g00674	26s proteasome non-atpase regulatory subunit nin1 mts3 family protein	15.34	1	4	4	7	326	38.2753	5.89697
nDi.2.2.2.g00676	phosphatidylinositol transfer protein alpha isoform	8.11	1	3	3	5	370	42.7925	6.80029
nDi.2.2.2.g00685	mevalonate kinase	7.1	1	5	5	10	676	72.9134	7.35693
nDi.2.2.2.g00696	acyl- :lysophosphatidylglycerol acyltransferase 1	16.61	1	3	3	8	295	34.7698	9.48096
nDi.2.2.2.g00697	diacylglycerol acyltransferase	6.55	1	2	2	8	336	38.4091	9.05615
nDi.2.2.2.g00713	mitotic checkpoint protein bub3	12.09	1	3	3	8	339	37.7198	7.41553
nDi.2.2.2.g00717	uncoordinated family member (unc-89)	10.01	1	10	10	18	1389	155.048	5.57959
nDi.2.2.2.g00719	immunoglobulin i-set domain containing protein	4.42	1	24	24	92	6266	714.263	5.45264
nDi.2.2.2.g00720	in family member (ttn-1)	14.03	1	44	44	235	4235	481.597	5.60498
nDi.2.2.2.g00721	ke (drosophila actin-binding) homolog family member (ketn-1)	53.7	1	18	19	303	486	53.9127	9.15869
nDi.2.2.2.g00722	ke (drosophila actin-binding) homolog family member (ketn-1)	38.9	1	148	148	3468	5124	575.894	5.71924
nDi.2.2.2.g00737	ubiquitin-like modifier-activating enzyme 1	18.15	1	17	17	109	1124	126.873	5.66846
nDi.2.2.2.g00738	aminopeptidase in chromosome v	37.77	1	15	15	128	511	56.4636	6.72705
nDi.2.2.2.g00755	cdk5 regulatory subunit associated protein 3	9.88	1	5	5	9	486	57.1646	6.27783
nDi.2.2.2.g00757	retinol dehydrogenase 12	11.13	1	4	4	9	467	53.3975	8.57275
nDi.2.2.2.g00758	uridine diphosphate glucose pyrophosphatase	13.95	1	3	3	4	215	25.0124	5.49072
nDi.2.2.2.g00759	unc-112 related	43.1	1	27	27	181	717	82.0667	7.1958
nDi.2.2.2.g00760	galactose soluble isoform cra_a	8.76	1	3	3	15	331	38.3307	8.22119
nDi.2.2.2.g00765	sequestosome 1	11.37	1	5	5	16	510	57.3221	5.78271
nDi.2.2.2.g00767	adss-prov protein	31.58	1	11	11	70	456	50.5381	7.02002
nDi.2.2.2.g00771	cral trio domain containing protein	7.67	1	2	2	2	404	46.8929	7.98682
nDi.2.2.2.g00773	mitogen-activated protein kinase kinase 1-interacting protein 1	32.09	1	3	3	8	134	15.1011	6.52197
nDi.2.2.2.g00775	type iii restriction enzyme	2.69	1	2	2	2	1152	132.339	8.06006
nDi.2.2.2.g00776	ribosomal protein s6	8.87	1	4	4	13	248	28.7578	10.77
nDi.2.2.2.g00778	dynein light chain cytoplasmic	14.7	1	4	4	58	279	31.841	4.39893
nDi.2.2.2.g00779	dynein light chain cytoplasmic	66.36	1	3	3	89	107	12.0774	5.26221
nDi.2.2.2.g00781		16.81	1	4	7	94	678	76.1063	4.34814
nDi.2.2.2.g00782	prenylcysteine oxidase-like	7.39	1	2	2	2	460	51.9509	8.95361
nDi.2.2.2.g00783	mitochondrial import receptor subunit tom70	4.5	1	2	2	2	644	72.6848	6.40479
nDi.2.2.2.g00789	malignant t cell-amplified sequence 1-like	18.03	1	4	4	14	183	20.6581	8.52881
nDi.2.2.2.g00792	gtp-binding protein sar1	51.55	1	7	7	63	194	22.0022	6.39209
nDi.2.2.2.g00793		20.73	1	8	8	13	492	55.7252	5.31299
nDi.2.2.2.g00794	sorting nexin-33	7.3	1	4	4	12	562	64.114	6.23975
nDi.2.2.2.g00797	tyrosine-protein phosphatase non-receptor type 13	3.67	1	3	3	5	980	110.411	8.45557
nDi.2.2.2.g00811	glucose-6-phosphate dehydrogenase	25.38	1	12	12	67	528	60.5749	6.99072
nDi.2.2.2.g00820		5.58	1	2	2	5	394	45.7421	6.88818
nDi.2.2.2.g00827	eukaryotic translation initiation factor x-chromosomal-like	9.6	1	2	2	10	198	22.352	4.95752
nDi.2.2.2.g00833	h4 histone protein	32.04	3	4	4	11	103	11.3924	11.1948
nDi.2.2.2.g00838	hypothetical protein LOAG_10653 [Loa loa]	15.08	1	4	4	15	358	40.7197	5.16064
nDi.2.2.2.g00843	sorbin and sh3 domain-containing protein 1	9.29	1	7	7	10	915	102.361	8.08936
nDi.2.2.2.g00851	adrenodoxin-like mitochondrial-like	14.65	1	2	2	2	157	17.773	6.27783
nDi.2.2.2.g00852	hypothetical protein Bm1_36580 [Brugia malayi]	7.31	1	2	2	7	301	34.6783	5.90967
nDi.2.2.2.g00853	h+ lysosomal accessory protein 1	12.37	1	3	3	26	194	21.8691	7.82568
nDi.2.2.2.g00867	nsfl1 cofactor p47	18.97	1	3	3	28	195	21.8883	7.18115
nDi.2.2.2.g00879	guanine nucleotide binding protein (g protein) beta polypeptide 2-like 1	40.92	1	10	10	39	325	35.5109	8.22119
nDi.2.2.2.g00886	thioredoxin reductase 3	23.58	1	8	8	13	636	70.1719	7.69385
nDi.2.2.2.g00901	glutathione s-transferase 1	28.06	1	7	7	87	253	29.7694	8.17725
nDi.2.2.2.g00903	lantibiotic synthetase component c-like 3	9.74	1	7	7	22	821	92.5441	7.69385
nDi.2.2.2.g00906		28.63	1	7	7	35	234	26.5911	8.92432
nDi.2.2.2.g00907		5.49	1	2	2	5	182	21.1123	8.89502
nDi.2.2.2.g00908	o-glycosyl hydrolase family 30 protein	13.32	2	7	7	21	518	58.8386	7.47412
nDi.2.2.2.g00915	4-hydroxyphenylpyruvate dioxygenase	3.39	1	4	6	21	1827	211.839	8.52881
nDi.2.2.2.g00916	transmembrane protein 85	25.41	1	2	2	4	181	20.3744	9.43701
nDi.2.2.2.g00922	importin subunit alpha-4	21.4	1	8	8	46	570	62.7422	5.2876
nDi.2.2.2.g00923	mannose-6-phosphate isomerase-like	18.96	1	6	6	18	422	47.3019	5.61768
nDi.2.2.2.g00940	carbonic anhydrase 3	28.4	1	7	7	64	257	29.613	7.56201
nDi.2.2.2.g00941	abnormal cell migration family member (mig-15)	1.33	1	2	2	4	1283	144.419	8.74854
nDi.2.2.2.g00943	golgi snap receptor complex member 2	10.53	1	2	2	5	190	22.3236	9.26123
nDi.2.2.2.g00951	cholinephosphate cytidylyl transferase b2	5.17	1	2	2	2	348	39.3567	7.59131
nDi.2.2.2.g00953	ras-like gtp-binding protein	24.3	2	4	4	62	214	24.1346	7.60596
nDi.2.2.2.g00965	complement component c3-like protein	1.13	1	3	3	3	2219	252.456	6.94678
nDi.2.2.2.g00967	leucine carboxyl methyltransferase 1	18.93	1	5	5	26	338	38.9818	5.96045
nDi.2.2.2.g00981	deoxyribonuclease ii family protein	6.48	1	2	2	2	401	46.0099	7.97217
nDi.2.2.2.g00983	initiation factor 2 subunit family protein	12.95	1	4	4	10	525	58.7855	8.6167
nDi.2.2.2.g00984	26s proteasome non-atpase regulatory subunit 1	19.57	1	20	20	118	1150	127.616	6.1001
nDi.2.2.2.g00987		2.86	1	4	4	4	2027	221.72	9.0708
nDi.2.2.2.g01010		5.96	1	2	2	4	235	28.3284	6.53662
nDi.2.2.2.g01014		37.65	1	7	7	118	247	28.3245	8.25049
nDi.2.2.2.g01025	3 -5 exonuclease	7.35	1	4	4	12	599	67.4515	6.63916
nDi.2.2.2.g01027	aldo keto reductase family protein	26.69	1	5	6	94	296	33.9135	8.29443
nDi.2.2.2.g01034	cre-rbc-1 protein	1.06	1	3	3	6	3014	338.532	6.62451
nDi.2.2.2.g01043	organic cation transporter protein	6.08	1	3	3	6	592	67.2289	8.67529
nDi.2.2.2.g01056	thioredoxin family protein	3.91	1	2	2	2	409	47.3401	6.39209
nDi.2.2.2.g01076	ubiquitin carboxyl-terminal hydrolase 7	13.84	1	16	16	51	1293	148.245	6.58057
nDi.2.2.2.g01079	adp-ribosylation arf	24.59	1	3	3	7	122	13.9309	5.09717
nDi.2.2.2.g01086	ef hand family protein	44.95	1	9	9	127	307	35.8579	4.77979
nDi.2.2.2.g01099	cleft lip and palate associated transmembrane protein	2.4	1	2	2	4	668	77.5054	7.92822
nDi.2.2.2.g01101	hid-1 protein	6.44	1	3	3	10	450	51.203	5.73193
nDi.2.2.2.g01105	3-hydroxyacyl- dehydrogenase type-2	13.03	1	2	2	9	261	27.9036	7.86963
nDi.2.2.2.g01109	rab-like protein 3	9.04	1	2	2	3	343	37.8692	7.85498
nDi.2.2.2.g01111	multidrug resistance protein family member (mrp-1)	4.32	1	6	6	6	1690	190.957	8.11865
nDi.2.2.2.g01125	proline dehydrogenase mitochondrial-like	4.8	1	2	2	3	604	69.2896	8.73389
nDi.2.2.2.g01127	2-amino-3-ketobutyrate coenzyme a ligase	6.73	1	3	3	6	416	45.8685	8.39697
nDi.2.2.2.g01130	ww domain-binding protein 2	5.04	1	5	5	31	1071	116.486	8.63135
nDi.2.2.2.g01131	ribose-phosphate pyrophosphokinase	15.79	1	6	6	27	361	39.9118	8.45557
nDi.2.2.2.g01135	succinyl- ligase	16.71	1	5	5	37	389	42.2041	9.67139
nDi.2.2.2.g01136	guanine nucleotide-binding protein alpha-12 subunit	30.75	1	10	10	47	361	42.6376	8.93896
nDi.2.2.2.g01138		39.34	1	8	8	50	427	47.6277	4.69092
nDi.2.2.2.g01142	cap-gly domain containing protein	8.72	2	10	10	20	1331	151.991	5.45264
nDi.2.2.2.g01144	filamin abp280 repeat family protein	20.8	1	31	31	176	2187	238.923	6.45557
nDi.2.2.2.g01145		8.11	1	2	2	2	333	37.2702	6.69775
nDi.2.2.2.g01151	glycogen	18.29	1	4	5	21	421	48.3668	7.06396
nDi.2.2.2.g01152	glycogen synthase	10.7	1	6	6	15	645	73.8416	7.18115
nDi.2.2.2.g01159	cmgc mapk protein kinase	6.09	1	2	2	2	427	47.7243	6.37939
nDi.2.2.2.g01163	cdp-alcohol phosphatidyltransferase	6.6	1	2	2	4	394	44.8017	6.52197
nDi.2.2.2.g01177	endoplasmic reticulum-golgi intermediate compartment protein 1-like	13.94	1	4	4	10	287	32.8427	6.45557
nDi.2.2.2.g01186	cre-sfxn- protein	24.78	1	7	7	56	335	37.3464	9.31982
nDi.2.2.2.g01188		3.13	1	3	3	6	1085	126.674	6.37939
nDi.2.2.2.g01192	troponin family protein	31.54	1	9	16	629	279	32.1732	5.07178
nDi.2.2.2.g01207	guanine nucleotide-binding protein g subunit alpha-1	16.38	1	3	4	7	354	40.8812	5.8335
nDi.2.2.2.g01209	sodium-coupled monocarboxylate transporter 2	2.31	1	2	2	8	607	66.8052	9.01221
nDi.2.2.2.g01210	cationic amino acid transporter	4	1	2	2	36	500	54.5289	7.97217
nDi.2.2.2.g01215	membrane-associated protein gex-3	2.92	1	3	3	3	1129	128.932	6.88818
nDi.2.2.2.g01220	rap guanine nucleotide exchange factor 1	6.73	1	7	7	20	1130	128.965	7.76709
nDi.2.2.2.g01229		7.83	1	6	6	13	728	86.3593	4.98291
nDi.2.2.2.g01239	arp2 3 complex 20 kd subunit	22.49	1	3	3	7	169	19.5983	8.42627
nDi.2.2.2.g01265	receptor mediated endocytosis family member (rme-1)	42.61	1	21	21	88	568	64.7345	6.56592
nDi.2.2.2.g01291	large subunit ribosomal protein 2	23.99	1	7	7	30	271	29.7248	10.7261
nDi.2.2.2.g01301	calcyclin binding protein	14.22	1	3	3	52	232	26.5424	6.94678
nDi.2.2.2.g01302	transferase caf17 mitochondrial-like	7.27	1	3	3	3	275	31.0211	8.25049
nDi.2.2.2.g01304	ctsf protein	18.01	1	8	8	23	522	59.7463	8.60205
nDi.2.2.2.g01329	vacuolar protein sorting-associated protein vta1 homolog	9.49	1	3	3	4	495	55.5524	6.87354
nDi.2.2.2.g01333	prolyl oligopeptidase family protein	2.59	1	2	2	3	811	91.1455	7.00537
nDi.2.2.2.g01335	f-box only protein 25	8.57	1	3	3	7	350	39.8932	6.52197
nDi.2.2.2.g01337	ferm domain-containing protein 5	14.87	1	8	9	30	659	75.4638	8.95361
nDi.2.2.2.g01340	moesin ezrin radixin	17.83	1	10	10	97	572	67.897	6.99072
nDi.2.2.2.g01348	apolipoprotein a-i-binding	28.86	1	4	4	18	298	33.3573	8.85107
nDi.2.2.2.g01350	casein kinase ii subunit alpha	29.31	1	9	9	61	389	45.563	6.7124
nDi.2.2.2.g01351	cysteine mitochondrial	7.33	1	3	3	4	450	49.8607	8.19189
nDi.2.2.2.g01369	translation initiation factor eif-2b subunit beta	8.67	1	3	3	5	346	39.3289	5.38916
nDi.2.2.2.g01370	ap-1 complex subunit mu-1-i	4.37	1	2	2	2	481	55.8194	7.50342
nDi.2.2.2.g01376	clathrin-associated protein	16.78	1	7	7	19	435	49.6359	9.5249
nDi.2.2.2.g01402	guanine nucleotide exchange factor mss4	11.54	1	2	2	8	182	20.1199	6.50732
nDi.2.2.2.g01409	e3 ubiquitin-protein ligase hectd1	1.48	1	4	4	5	2978	331.765	5.56689
nDi.2.2.2.g01410	protein phosphatase inhibitor 2-like	12.98	1	2	2	4	208	23.4105	5.75732
nDi.2.2.2.g01420	adp-ribosylation factor 4	42.78	1	4	8	51	180	20.3766	7.50342
nDi.2.2.2.g01429	mh2 domain-containing protein	7.01	1	3	3	3	599	65.6971	7.89893
nDi.2.2.2.g01432	lethal giant larvae protein homolog 2	7.07	1	5	5	15	948	105.558	7.00537
nDi.2.2.2.g01439	phosphomannomutase 2	21.34	1	5	5	14	253	28.8676	6.65381
nDi.2.2.2.g01441	ph and sec7 domain-containing protein 3	1.79	1	2	2	2	836	95.3019	7.89893
nDi.2.2.2.g01443	alpha 1c	59.64	1	14	20	1085	446	49.6005	5.18604
nDi.2.2.2.g01444	ssdna and rna-binding protein	6.14	1	2	2	8	407	45.5069	6.69775
nDi.2.2.2.g01448	set domain-containing protein 4	11.42	1	3	3	3	394	45.723	5.47803
nDi.2.2.2.g01451	probable cation-transporting atpase 13a1-like	6.52	1	6	6	10	1165	131.84	7.92822
nDi.2.2.2.g01469	ubiquitin-fold modifier 1	51.65	1	2	2	3	91	9.67917	8.88037
nDi.2.2.2.g01470	ferm domain ( -ezrin-radixin-moesin) family member (frm-2)	5.15	1	3	3	3	874	97.7007	8.646
nDi.2.2.2.g01479	deoxynucleoside kinase	9.98	1	4	4	7	441	52.6359	6.94678
nDi.2.2.2.g01494	leucine rich repeat family protein	2.44	2	3	4	10	1638	185.187	6.62451
nDi.2.2.2.g01510	uncoordinated family member (unc-32)	9.04	1	7	7	12	918	105.576	6.41748
nDi.2.2.2.g01517	malate mitochondrial-like	38.38	1	9	9	179	370	39.5418	8.38232
nDi.2.2.2.g01528	glyoxalase domain-containing protein 4-like	10.38	1	3	3	6	289	33.208	8.01611
nDi.2.2.2.g01537	valyl-trna synthetase	2.99	1	2	2	2	1071	122.985	8.104
nDi.2.2.2.g01539	60s ribosomal protein l35	13.04	1	2	2	7	138	16.1725	11.1802
nDi.2.2.2.g01547	fkbp-type peptidyl-prolyl cis-trans isomerase- -30	27.57	1	8	8	48	272	30.8937	6.65381
nDi.2.2.2.g01558	udp-glucose:glycoprotein glucosyltransferase containing protein	10.12	1	13	13	31	1492	170.131	6.20166
nDi.2.2.2.g01561	cystathionine beta-synthase	8.17	1	4	4	7	759	83.9349	7.03467
nDi.2.2.2.g01570	glycerol kinase 5	5.23	1	2	2	2	459	51.655	8.11865
nDi.2.2.2.g01571	subfamily member 3	9.49	1	4	4	7	506	58.8008	6.90283
nDi.2.2.2.g01576	ran-binding protein 7	7.84	1	7	7	17	1110	126.629	5.09717
nDi.2.2.2.g01578	fatty acid-binding protein	24.28	1	3	3	4	173	20.5254	5.98584
nDi.2.2.2.g01594	olin-like family member (gsnl-1)	41.76	1	17	17	202	467	53.4758	5.93506
nDi.2.2.2.g01597	amp-binding enzyme family protein	15.74	1	6	6	10	540	61.2183	8.22119
nDi.2.2.2.g01607	ap-1 complex subunit mu-1	9.98	1	3	3	3	431	49.5546	7.18115
nDi.2.2.2.g01618	pyruvate kinase	42.46	2	24	24	1287	570	62.7874	7.00537
nDi.2.2.2.g01622	tim10 ddp family zinc finger containing protein	74.19	1	5	5	15	93	10.7751	6.50732
nDi.2.2.2.g01623	protein kinase domain containing protein	6.17	1	4	4	7	519	58.3406	9.05615
nDi.2.2.2.g01634	sorting nexin-2-like	8.02	1	3	3	3	449	51.7225	5.18604
nDi.2.2.2.g01640	uncoordinated family member (unc-57)	6.74	1	2	2	3	386	43.239	6.60986
nDi.2.2.2.g01641	isocitrate dehydrogenase	31.48	1	8	8	24	359	39.205	6.55127
nDi.2.2.2.g01647	26s proteasome non-atpase regulatory subunit 7	8.1	1	4	5	11	827	93.3435	5.77002
nDi.2.2.2.g01659	neuronal calcium sensor 2	10.06	1	2	2	6	169	19.5548	5.51611
nDi.2.2.2.g01661	tyrosine-protein phosphatase non-receptor type 2	5.6	1	2	2	2	464	53.7597	8.93896
nDi.2.2.2.g01662		7.45	1	2	2	3	94	10.4162	5.89697
nDi.2.2.2.g01671	ubiquitin-like modifier-activating enzyme 5	6.98	1	2	2	5	401	44.9903	5.52881
nDi.2.2.2.g01677	prefoldin subunit 3	13.26	1	2	2	2	181	20.9388	5.37646
nDi.2.2.2.g01680	ras-related protein rab-5b	27.42	1	5	5	43	248	27.0275	8.1333
nDi.2.2.2.g01682	cuticlin 1	12.05	1	3	3	9	390	43.8201	6.1001
nDi.2.2.2.g01690		32.29	1	12	12	126	641	71.0808	7.26904
nDi.2.2.2.g01694	ras-related c3 botulinum toxin substrate 1 (rho small gtp binding protein rac1)	11.9	1	2	2	10	210	23.3661	7.6499
nDi.2.2.2.g01706	myosin heavy chain	6.55	1	10	10	16	1879	219.273	5.87158
nDi.2.2.2.g01713	nischarin	6.2	1	2	2	2	387	44.1972	7.09326
nDi.2.2.2.g01717	nuak family snf1-like kinase 1	6.84	1	8	8	15	1638	184.79	6.91748
nDi.2.2.2.g01722	ap-2 complex subunit alpha	10.3	1	12	12	52	1175	132.627	7.66455
nDi.2.2.2.g01724	227 kda spindle- and centromere-associated protein	41.42	1	96	97	1408	2151	252.995	5.87158
nDi.2.2.2.g01733		5.4	1	2	2	3	556	61.7458	6.87354
nDi.2.2.2.g01742	adducin family member (add-1)	7.96	1	6	6	20	980	109.656	6.96143
nDi.2.2.2.g01749	uncoordinated family member	13.2	1	6	6	25	621	70.5858	7.81104
nDi.2.2.2.g01760	alp enigma encoding family member (alp-1)	43.24	1	22	22	260	629	70.7287	7.34229
nDi.2.2.2.g01761	isocitrate dehydrogenase gamma subunit	9.5	1	3	3	5	400	44.2159	7.32764
nDi.2.2.2.g01771	eps (human endocytosis) related family member (eps-8)	11.13	1	7	7	25	746	84.9577	7.73779
nDi.2.2.2.g01775	inner membrane protein	8.91	1	5	5	24	696	79.7684	7.06396
nDi.2.2.2.g01778		17.45	1	5	5	9	298	33.7153	7.12256
nDi.2.2.2.g01780	destabilase family protein	10.85	1	2	2	5	129	14.8999	8.00146
nDi.2.2.2.g01789	cre-rig-1 protein	3.21	1	2	2	2	965	108.942	8.54346
nDi.2.2.2.g01799	sec24 member b ( cerevisiae)	6.3	1	6	6	15	1000	112.847	6.88818
nDi.2.2.2.g01817	isocitrate dehydrogenase	5.15	1	2	2	4	408	45.1589	8.98291
nDi.2.2.2.g01820	renin receptor-like	8.6	1	2	2	3	314	35.4334	4.91943
nDi.2.2.2.g01834	arginine kinase	6.9	1	5	5	13	667	75.944	6.29053
nDi.2.2.2.g01837	phosphatidylserine synthase 1	9.79	1	6	6	11	572	66.2854	8.67529
nDi.2.2.2.g01839	collagen alpha-2 chain	2.17	1	3	3	20	1801	171.88	8.95361
nDi.2.2.2.g01849		6.34	1	2	2	9	268	30.5741	5.8208
nDi.2.2.2.g01862		29.72	1	50	50	321	2248	263.366	5.04639
nDi.2.2.2.g01870	heat shock 70kda protein 5	28.53	2	17	20	303	680	75.327	5.37646
nDi.2.2.2.g01871	proteasome subunit alpha type-1	28.57	1	7	7	46	259	28.6577	6.69775
nDi.2.2.2.g01876	eukaryotic translation initiation factor 4e-1	11.48	1	3	3	15	244	28.132	6.02393
nDi.2.2.2.g01887		30.52	1	5	5	94	154	19.2771	9.49561
nDi.2.2.2.g01893	choline ethanolamine kinase family protein	15.73	1	4	4	39	267	31.087	7.23975
nDi.2.2.2.g01904	saposin-like type region 1 family protein	27.79	1	13	13	102	349	40.5579	7.60596
nDi.2.2.2.g01911	protein isoform a	2.05	1	2	2	2	876	97.9888	7.06396
nDi.2.2.2.g01914	major facilitator superfamily protein	2.5	1	2	2	2	801	89.3775	7.66455
nDi.2.2.2.g01916	phosphatase regulatory subunit family protein	13.72	1	4	4	16	379	42.2238	5.63037
nDi.2.2.2.g01921		12.87	1	4	4	4	303	34.3624	7.63525
nDi.2.2.2.g01922	fructose- -bisphosphatase	8.45	1	2	2	7	355	39.0338	8.17725
nDi.2.2.2.g01927	amino acid permease family protein	7.59	1	7	7	25	1120	123.967	7.13721
nDi.2.2.2.g01935	arginine kinase	7.05	1	3	3	3	397	44.7023	8.63135
nDi.2.2.2.g01937	cre-hmit- protein	12.84	1	7	7	355	592	65.2153	6.93213
nDi.2.2.2.g01949	nucleoside diphosphate kinase	45.71	1	6	6	55	140	15.8111	8.00146
nDi.2.2.2.g01951	sorting nexin-27	6.42	1	3	3	6	514	58.4802	5.78271
nDi.2.2.2.g01959	5 -amp-activated protein kinase catalytic subunit alpha-2	31.53	1	12	12	34	555	62.5113	8.14795
nDi.2.2.2.g01966	e3 ubiquitin-protein ligase su -like	2.95	1	2	2	3	813	94.1029	7.37158
nDi.2.2.2.g01967	vacuolar protein sorting-associated protein 13a	12.98	1	36	36	154	3228	365.746	6.46826
nDi.2.2.2.g01971		13.3	1	2	2	6	218	25.6776	9.29053
nDi.2.2.2.g01979	ceramide kinase	24.29	1	10	10	94	564	63.3263	8.55811
nDi.2.2.2.g01988	isoleucyl-trna synthetase	4.28	1	5	5	7	1146	132.381	7.35693
nDi.2.2.2.g01989	wd repeat-containing protein 47	5.05	1	4	4	4	971	108.182	7.31299
nDi.2.2.2.g02001		30.1	1	28	44	890	1166	138.363	7.86963
nDi.2.2.2.g02012	v-type proton atpase catalytic subunit a	29.76	1	14	14	80	615	67.7542	5.14795
nDi.2.2.2.g02014	protein-l-isoaspartate(d-aspartate) o-methyltransferase	9.26	1	2	2	12	443	48.1896	7.38623
nDi.2.2.2.g02015	tubulin-folding cofactor b-like	11.76	1	2	2	3	187	21.5399	8.71924
nDi.2.2.2.g02017	protein isoform a	48.33	1	13	13	257	389	43.424	8.55811
nDi.2.2.2.g02021	activator of 90 kda heat shock protein atpase homolog 1	17.23	1	5	5	23	325	37.2999	5.0083
nDi.2.2.2.g02030		11.44	1	3	3	6	376	41.6601	5.71924
nDi.2.2.2.g02038	hypothetical protein LOAG_07199 [Loa loa]	27.71	1	3	3	30	166	18.6036	5.46533
nDi.2.2.2.g02040	peptidase c13 family protein	5.22	1	2	2	2	460	52.9027	8.06006
nDi.2.2.2.g02048	microtubule-associated protein rp eb family member 3	13.72	1	3	3	20	277	31.1328	5.24951
nDi.2.2.2.g02050	serpin-like protein	4.88	1	2	2	5	328	37.552	5.61768
nDi.2.2.2.g02051	illin homolo family member (pxl-1)	14.01	1	3	3	51	357	40.4232	6.82959
nDi.2.2.2.g02060	mynd finger family protein	9.79	1	2	2	2	194	23.6133	7.25439
nDi.2.2.2.g02062		23.9	1	3	3	12	205	23.5159	5.84619
nDi.2.2.2.g02071	insulin-like growth factor 2 mrna-binding protein 1	9.82	1	5	5	8	662	72.0303	8.88037
nDi.2.2.2.g02073	transthyretin-like family protein	15.71	1	2	2	2	140	15.8042	9.15869
nDi.2.2.2.g02074	mast family protein	7.04	1	6	6	19	994	110.924	8.38232
nDi.2.2.2.g02077	long-chain 3-ketoacyl- thiolase	30.98	1	12	12	116	468	51.0615	9.26123
nDi.2.2.2.g02079	nucleoporin autopeptidase family protein	1.39	1	2	2	3	1655	180.816	6.44287
nDi.2.2.2.g02087	serine hydroxymethyltransferase	5.47	1	4	4	7	713	79.9339	8.32373
nDi.2.2.2.g02090	actin-related protein 2 3 complex subunit 1a	11.14	1	3	3	11	422	48.0063	7.48877
nDi.2.2.2.g02091	dna pantothenate metabolism flavoprotein	13.03	1	3	3	9	284	32.5312	7.53271
nDi.2.2.2.g02093	casein kinase alpha 1	14.58	1	5	5	6	391	44.3349	9.5835
nDi.2.2.2.g02108	cx module family protein	17.08	1	5	5	24	240	26.1778	9.80322
nDi.2.2.2.g02109	prion-like-(q n-rich)-domain-bearing protein family member (pqn-83)	6.98	1	2	2	6	301	33.0801	8.79248
nDi.2.2.2.g02111	ryanodine receptor 44f	6.23	2	27	28	63	5168	588.686	5.99854
nDi.2.2.2.g02119	glutamate-cysteine ligase modifier subunit	17.56	1	3	3	7	279	31.8394	6.53662
nDi.2.2.2.g02134	synaptic glycoprotein sc2	21.21	1	7	7	56	396	46.0766	9.43701
nDi.2.2.2.g02135	translation initiation factor eif-2b subunit gamma	6.11	1	3	3	3	819	91.3409	7.75244
nDi.2.2.2.g02138	26s protease regulatory subunit 7	13.04	1	5	6	42	483	54.0176	5.78271
nDi.2.2.2.g02143	ubiquitin-conjugating enzyme family protein	10.34	1	4	4	5	435	49.3863	6.0874
nDi.2.2.2.g02150	alpha amylase	13.1	1	8	8	28	641	73.7283	7.28369
nDi.2.2.2.g02159	gtp-binding protein	28.27	1	4	4	29	191	21.3031	6.55127
nDi.2.2.2.g02169	cadherin domain containing protein	11.55	1	10	10	17	961	107.656	5.80811
nDi.2.2.2.g02170	coatomer subunit beta	12.72	1	10	10	56	967	108.376	5.66846
nDi.2.2.2.g02172	cg11981-pa	9.76	1	2	2	9	205	22.5423	6.55127
nDi.2.2.2.g02174	tp53rk-binding protein	31.72	1	4	4	29	186	21.0001	7.34229
nDi.2.2.2.g02187	maguk p55 subfamily member 2	17.39	1	7	7	37	437	49.7416	6.63916
nDi.2.2.2.g02192	nuclear receptor-binding protein	5.44	1	2	2	3	423	47.4594	6.48096
nDi.2.2.2.g02194	mitochondrial precursor	8.79	1	4	4	6	455	52.886	8.88037
nDi.2.2.2.g02200	proteasome subunit alpha type 7-1	21.98	1	6	6	53	273	30.4987	5.46533
nDi.2.2.2.g02201	small nuclear ribonucleoprotein-associated protein b	13.1	1	3	3	6	168	18.0823	9.89111
nDi.2.2.2.g02202	gtp-binding protein	11.01	1	9	9	42	854	94.5757	9.08545
nDi.2.2.2.g02203	40s ribosomal protein s19s	19.46	1	2	3	6	149	16.8771	10.4038
nDi.2.2.2.g02207	translocon-associated protein subunit alpha-like	13.04	1	2	2	2	276	31.4938	5.13525
nDi.2.2.2.g02208	conserved oligomeric golgi complex subunit 3	3.52	1	3	3	3	824	94.2099	5.41455
nDi.2.2.2.g02233		7.08	1	5	5	12	749	84.396	9.0708
nDi.2.2.2.g02245	exocyst complex component 4	4.18	1	4	4	6	885	100.761	6.50732
nDi.2.2.2.g02272	uridine cytidine kinase-like 1	14.05	1	6	6	18	541	61.2544	7.60596
nDi.2.2.2.g02278	map kinase-activated protein kinase 3	10.51	1	4	4	9	371	42.4815	8.25049
nDi.2.2.2.g02280	protein transport protein sec24c	26.08	1	16	16	59	951	105.853	6.7124
nDi.2.2.2.g02291	tumor rejection antigen 1	23.65	1	20	20	202	854	98.2574	5.17334
nDi.2.2.2.g02292	intramembrane protease 2	2.44	1	2	2	4	450	50.6373	8.52881
nDi.2.2.2.g02299	cre-pat-6 protein	27.01	1	7	7	45	374	43.0448	6.7124
nDi.2.2.2.g02301	proline synthetase associated	21.8	1	5	5	7	266	29.6239	7.66455
nDi.2.2.2.g02315	ninein isoform 2	2.21	1	2	2	2	904	105.033	7.54736
nDi.2.2.2.g02319	dihydroxyacetone phosphate acyltransferase	3.71	1	2	2	2	701	82.0951	8.32373
nDi.2.2.2.g02330		5.37	1	2	3	7	484	55.7459	8.66064
nDi.2.2.2.g02331	calsequestrin family protein	15.9	1	5	5	99	434	50.4115	4.48779
nDi.2.2.2.g02333	myosin regulatory light chain 1	67.06	1	10	10	911	170	18.7365	5.32568
nDi.2.2.2.g02336	trehalose 6-phosphate synthase	5.3	1	7	7	8	1491	168.693	6.12549
nDi.2.2.2.g02342	uhrf1-binding protein 1-like protein	3.66	1	3	3	4	766	87.3693	7.13721
nDi.2.2.2.g02347		7.83	1	2	2	4	281	31.2853	4.88135
nDi.2.2.2.g02348	hypothetical protein [Brugia malayi]	12.09	1	5	5	35	488	54.0275	5.19873
nDi.2.2.2.g02349	tbc1 domain family member 23	4.42	1	3	3	4	679	77.0784	6.29053
nDi.2.2.2.g02354	acetyl- carboxylase 2	1.15	1	2	2	2	2172	247.416	7.02002
nDi.2.2.2.g02361	hydroxyacylglutathione hydrolase	14.8	1	4	4	12	277	30.9446	6.44287
nDi.2.2.2.g02364	dual specificity mitogen-activated protein kinase kinase 6-like	6.88	1	3	3	3	407	46.4264	8.1626
nDi.2.2.2.g02372	lim domain family member (lim-9)	27.22	1	17	17	110	698	79.7912	7.75244
nDi.2.2.2.g02375	nadh dehydrogenase	5.9	1	2	2	2	288	32.9558	9.27588
nDi.2.2.2.g02380	gtp-binding regulatory protein gs alpha-s chain	22.8	1	8	9	23	364	42.7829	8.04541
nDi.2.2.2.g02382	vacuolar protein sorting-associated protein 4a	22.53	1	3	3	12	182	20.3814	8.07471
nDi.2.2.2.g02384	vacuolar protein sorting 4	19.93	1	6	6	22	286	31.8872	7.10791
nDi.2.2.2.g02386	ferric-chelate reductase 1	6.02	1	2	2	8	465	52.7496	8.89502
nDi.2.2.2.g02405	troponin c	28.07	1	5	5	157	171	19.5474	4.29736
nDi.2.2.2.g02410	apc related family member (apr-1)	2.56	1	2	2	3	1288	142.309	8.95361
nDi.2.2.2.g02411	ras-related protein rab-10	16.94	1	4	6	20	366	41.4104	7.79639
nDi.2.2.2.g02414	udp-n-acetylglucosamine pyrophosphorylase	8.4	1	4	4	4	500	56.4242	6.354
nDi.2.2.2.g02415	phosphate carrier mitochondrial precursor	15.1	1	7	7	40	351	39.0942	9.20264
nDi.2.2.2.g02420	protein disulfide isomerase	35.68	1	21	21	215	555	62.4019	5.10986
nDi.2.2.2.g02441	camp-dependent protein kinase regulatory subunit	26.14	1	4	4	25	176	19.7259	4.80518
nDi.2.2.2.g02442	camp-dependent protein kinase regulatory subunit	9.56	1	2	2	10	251	28.6784	7.23975
nDi.2.2.2.g02460	vacuolar h	5.19	1	2	2	2	385	44.119	7.13721
nDi.2.2.2.g02461	ufm1-specific protease 2	10.93	1	7	7	18	567	64.317	6.82959
nDi.2.2.2.g02465	excinuclease c subunit	20.48	1	13	13	39	757	86.5484	5.40186
nDi.2.2.2.g02466	peroxidasin homolog	7.63	1	5	5	6	996	114.025	6.72705
nDi.2.2.2.g02474		2.89	1	2	2	2	623	69.5077	5.47803
nDi.2.2.2.g02481	hypothetical kda protein in chromosome	7.95	1	2	2	3	239	27.9546	8.95361
nDi.2.2.2.g02486	polypeptide n-acetylgalactosaminyltransferase 11	3.33	1	2	2	6	571	65.7884	8.32373
nDi.2.2.2.g02495		25.68	1	8	8	35	370	42.4031	7.6792
nDi.2.2.2.g02497	suppression of tumorigenicity 13 (colon carcinoma) (hsp70 interacting protein)	26.75	1	6	6	37	243	27.4627	5.10986
nDi.2.2.2.g02498		10.44	1	12	12	42	1178	138.875	9.68604
nDi.2.2.2.g02503	transmembrane protein 33	10.18	1	3	3	15	275	30.8079	9.43701
nDi.2.2.2.g02508	large subunit ribosomal protein 9	32.45	1	6	6	12	188	21.5397	10.0962
nDi.2.2.2.g02509	collagen alpha-2 chain	2.73	1	5	5	44	1761	171.027	7.09326
nDi.2.2.2.g02511	mitochondrial processing peptidase beta subunit	25.63	1	9	9	34	476	53.1776	5.64307
nDi.2.2.2.g02518		13.9	1	2	2	6	187	21.2696	7.60596
nDi.2.2.2.g02521	dynactin subunit 4	5.3	1	2	2	6	415	47.5707	6.75635
nDi.2.2.2.g02530	coronin family member (cor-1)	23.29	1	11	11	102	601	67.9177	7.10791
nDi.2.2.2.g02532	gtp-binding nuclear protein ran	26.05	1	5	5	89	215	24.2654	7.02002
nDi.2.2.2.g02535	hydroxysteroid (17-beta) dehydrogenase 4	14.89	1	5	5	19	423	46.8923	8.1333
nDi.2.2.2.g02536	26s proteasome non-atpase regulatory subunit 8	16.41	1	3	3	9	256	29.5371	6.15088
nDi.2.2.2.g02567	serine threonine-protein phosphatase pp1-beta catalytic subunit	27.61	1	4	7	24	355	40.3372	6.25244
nDi.2.2.2.g02581	ser thr-rich protein t10 in dgcr region	6.05	1	2	2	2	281	32.4934	8.08936
nDi.2.2.2.g02587	tropomodulin family protein	15.85	1	6	6	8	568	63.6223	9.51025
nDi.2.2.2.g02588	protein kinase domain containing protein	11.61	1	6	6	49	732	84.5045	8.42627
nDi.2.2.2.g02590		2.87	1	2	2	3	942	107.122	5.64307
nDi.2.2.2.g02595	glutathione peroxidase	52.49	1	7	7	152	221	25.4369	6.3667
nDi.2.2.2.g02602	mannose-1-phosphate guanyltransferase beta	10.31	1	3	3	5	359	39.8936	5.96045
nDi.2.2.2.g02621	glycosyl hydrolases family 31 protein	16.65	1	14	14	83	943	107.549	5.85889
nDi.2.2.2.g02628		13.06	1	2	2	11	222	26.0272	7.57666
nDi.2.2.2.g02635		38.7	1	10	10	37	323	35.8549	7.40088
nDi.2.2.2.g02641	mitochondrial dicarboxylate carrier	37.46	1	12	12	48	339	37.7294	10.0669
nDi.2.2.2.g02655	eukaryotic translation initiation factor 6	28.57	1	5	5	10	245	26.2224	4.85596
nDi.2.2.2.g02657	zinc finger in n-recognin family protein	1.46	1	6	6	10	4445	501.017	6.40479
nDi.2.2.2.g02659	exocyst complex component 2	2.51	1	2	2	2	876	99.4602	6.75635
nDi.2.2.2.g02666	isoform e	5.13	1	3	3	6	760	87.965	5.69385
nDi.2.2.2.g02671	dna-directed rna polymerase ii subunit rpb7	13.08	1	4	4	6	474	53.9187	7.50342
nDi.2.2.2.g02672	ribosomal protein s15a	28.46	1	3	3	15	130	14.702	10.1255
nDi.2.2.2.g02673	protein disulfide-isomerase tmx3-like	10.38	1	5	5	15	443	50.6366	5.22412
nDi.2.2.2.g02675	der1-like domain member 1	16.05	1	3	3	31	243	27.927	8.01611
nDi.2.2.2.g02678	variable abnormal morphology family member (vab-10)	4.97	1	14	16	28	3643	417.923	5.36377
nDi.2.2.2.g02679	variable abnormal morphology family member (vab-10)	34.76	1	97	98	884	3516	401.75	5.88428
nDi.2.2.2.g02689	kh domain-containing protein	6.76	1	3	3	5	518	57.6577	6.04932
nDi.2.2.2.g02690	nuclear anchorage protein 1	15.83	2	43	44	194	4220	489.761	5.03369
nDi.2.2.2.g02691	nucleotidyl transferase	4.69	1	2	2	2	426	47.1968	7.95752
nDi.2.2.2.g02692	protein tfg	11.91	1	4	4	6	512	54.9733	6.52197
nDi.2.2.2.g02702		12.58	1	2	2	11	151	17.7237	4.85596
nDi.2.2.2.g02703	thioredoxin family protein	8.16	1	3	3	8	429	49.3314	6.354
nDi.2.2.2.g02704	pyridoxal kinase	18.55	1	4	4	16	318	35.9574	6.44287
nDi.2.2.2.g02705	microtubule-associated protein	22.2	1	18	18	133	910	99.4146	5.64307
nDi.2.2.2.g02710	aconitate mitochondrial	5.71	1	3	4	6	805	88.196	6.82959
nDi.2.2.2.g02717		15.75	1	3	3	31	254	28.7288	8.48486
nDi.2.2.2.g02723	mgc79091 protein	10.22	1	5	5	14	558	61.9514	6.94678
nDi.2.2.2.g02741		9.22	1	6	6	21	683	76.5471	6.80029
nDi.2.2.2.g02751	mannose-binding endoplasmic reticulum-golgi intermediate compartment lectin	14.88	1	6	6	48	531	59.8631	6.55127
nDi.2.2.2.g02755	laminin subunit alpha-1-like	1.83	1	5	5	7	3330	372.924	6.46826
nDi.2.2.2.g02758	serine racemase	22.05	1	5	6	12	322	35.0609	7.23975
nDi.2.2.2.g02769	transmembrane gtpase fzo-1	9.19	1	6	6	12	827	94.9687	7.04932
nDi.2.2.2.g02770	abnormal pharyngeal pumping family member	16.9	1	14	14	41	982	114.629	7.95752
nDi.2.2.2.g02776	cbn-chch-3 protein	20.35	1	2	2	5	172	19.775	5.51611
nDi.2.2.2.g02780	dnaj homolog subfamily c member 16-like	3.36	1	3	3	3	864	101.126	7.60596
nDi.2.2.2.g02793	pyridine nucleotide-disulfide oxidoreductase domain-containing protein 1	6.98	1	4	4	10	487	54.4177	5.26221
nDi.2.2.2.g02794	deoxyribose-phosphate aldolase-like	35.14	1	7	7	27	296	33.1108	5.33838
nDi.2.2.2.g02799	mitochondrial f0 atp synthase d	35.24	1	7	7	35	227	26.8188	9.17334
nDi.2.2.2.g02800	cop9 signalosome complex subunit 3	9.66	1	4	4	14	466	53.0102	7.00537
nDi.2.2.2.g02805	hed family member (ptc-3)	3.6	1	3	3	5	1474	166.046	7.23975
nDi.2.2.2.g02812	nitrilase and fragile histidine triad fusion protein hit	4.45	1	2	2	3	472	54.0241	6.97607
nDi.2.2.2.g02813	translocon-associated protein subunit delta precursor	11.38	1	2	2	7	167	18.5834	6.40479
nDi.2.2.2.g02816	exocyst complex component	1.85	1	2	2	3	1404	161.078	7.44482
nDi.2.2.2.g02817	ion channel family protein	10.09	1	3	3	7	327	36.951	4.98291
nDi.2.2.2.g02820	dnak protein	23.23	1	17	17	107	986	111.704	5.65576
nDi.2.2.2.g02821	40s ribosomal protein s2	11.96	1	2	2	2	276	29.8969	10.1548
nDi.2.2.2.g02822	gdp-fucose protein o-fucosyltransferase 2	5.63	1	2	2	11	497	58.1409	7.41553
nDi.2.2.2.g02826		2.07	1	4	5	11	2319	266.15	7.73779
nDi.2.2.2.g02832	adp-ribosylation factor-like protein 8b	30.6	1	5	5	56	232	26.9549	8.44092
nDi.2.2.2.g02834	uncoordinated family member (unc-22)	41.37	2	194	195	2516	6700	746.675	5.93506
nDi.2.2.2.g02837	f-actin-capping protein subunit alpha	27.22	1	7	7	48	349	39.8721	7.21045
nDi.2.2.2.g02838	member of ras oncogene family	20.43	1	3	3	13	186	20.9835	5.2749
nDi.2.2.2.g02841	small heat shock protein	51.1	1	5	5	206	227	25.3559	9.42236
nDi.2.2.2.g02844	coatomer subunit beta	11.98	1	9	9	34	1052	117.829	5.17334
nDi.2.2.2.g02852	peptidyl-prolyl cis-trans isomerase fkbp4-like	23.43	1	10	10	32	431	47.9673	5.49072
nDi.2.2.2.g02853	cre-ril-1 protein	20.9	1	2	2	25	134	15.7735	10.0522
nDi.2.2.2.g02854	immunoglobulin i-set domain containing protein	30.4	1	33	33	253	1579	180.274	5.46533
nDi.2.2.2.g02867	atp-dependent metalloprotease family protein	4.64	1	3	3	5	755	84.3326	8.85107
nDi.2.2.2.g02874	heat repeat-containing protein 5b	0.91	1	2	2	2	2085	230.409	7.56201
nDi.2.2.2.g02879	domain containing protein	3.33	1	2	2	3	690	76.5157	8.48486
nDi.2.2.2.g02881	glutaredoxin 3	11.01	1	6	6	15	681	78.3022	7.2251
nDi.2.2.2.g02883	vasa-like protein	4.19	1	3	3	4	525	59.5428	6.29053
nDi.2.2.2.g02886	n-acetylgalactosaminyltransferase 7	3.7	1	2	2	3	594	68.4337	7.76709
nDi.2.2.2.g02887	retinol dehydrogenase 14	18.98	1	5	5	24	332	37.8297	8.51416
nDi.2.2.2.g02904		3.76	1	2	2	3	558	65.8497	6.13818
nDi.2.2.2.g02909	hypothetical kda protein in chromosome	2.87	1	2	2	4	802	91.8355	5.69385
nDi.2.2.2.g02910	tpr domain containing protein	19.76	1	5	5	20	339	37.5672	4.81787
nDi.2.2.2.g02916		10.37	1	2	2	23	241	27.5974	9.61279
nDi.2.2.2.g02925	arsenical pump-driving atpase	10.7	1	3	3	6	383	42.4507	4.90674
nDi.2.2.2.g02936	cre-cdc- protein	30.96	1	17	18	147	730	81.364	5.32568
nDi.2.2.2.g02937	troponin t	25.17	1	20	20	526	445	51.4271	5.17334
nDi.2.2.2.g02947	translation initiation factor eif-2b subunit epsilon	7.01	1	4	4	6	628	71.6274	5.21143
nDi.2.2.2.g02949	uncharacterized protein c3orf33-like	18.87	1	5	5	11	302	34.4978	10.0815
nDi.2.2.2.g02950	prohibitin	23.02	1	6	6	37	291	32.3874	9.67139
nDi.2.2.2.g02970	torsin family protein	14.62	1	5	5	18	390	45.1369	7.13721
nDi.2.2.2.g02972	heat repeat family protein	2.43	1	2	2	2	904	101.954	8.35303
nDi.2.2.2.g02975		23.85	1	2	2	2	130	14.2426	9.72998
nDi.2.2.2.g02985	inin family member (atn-1)	51.57	1	47	47	1020	921	108.234	6.32861
nDi.2.2.2.g02992	isochorismatase family protein	30.1	1	4	5	44	196	21.5695	6.99072
nDi.2.2.2.g02993	heat shock protein 90	38.49	1	11	11	90	252	28.6564	4.97021
nDi.2.2.2.g02994	heat shock protein 90	34.49	1	17	17	468	403	46.99	6.04932
nDi.2.2.2.g02995	heat shock protein 90	38.37	1	2	2	132	86	9.82704	4.71631
nDi.2.2.2.g03001	eukaryotic translation initiation factor 4e	16.79	1	4	5	23	262	30.4333	5.71924
nDi.2.2.2.g03008	melibiase family protein	5.44	1	3	3	4	496	57.1223	5.92236
nDi.2.2.2.g03009	gephyrin	12.83	1	4	4	6	460	50.968	8.45557
nDi.2.2.2.g03010	stress-70 mitochondrial	21.67	1	9	10	56	669	72.4085	6.52197
nDi.2.2.2.g03012	palmitoyl-protein thioesterase 1	31.41	1	8	8	21	312	35.6071	6.63916
nDi.2.2.2.g03040	dnak protein	4.72	1	2	2	2	466	51.3785	7.95752
nDi.2.2.2.g03049	hypothetical protein LOAG_09909 [Loa loa]	9.8	1	2	2	5	204	24.125	4.88135
nDi.2.2.2.g03061	thymidylate kinase	5.63	1	2	2	4	213	24.1115	8.19189
nDi.2.2.2.g03067	ribonuclease h1	17.15	1	3	3	12	239	27.5117	6.37939
nDi.2.2.2.g03082	soluble nsf attachment protein	32.57	1	7	7	45	261	29.8437	5.56689
nDi.2.2.2.g03101	protein-l-isoaspartate(d-aspartate) o-methyltransferase	12.3	1	3	3	27	309	33.7171	7.10791
nDi.2.2.2.g03104		3.34	1	2	2	2	688	77.6029	6.99072
nDi.2.2.2.g03109	ck1 worm6 protein kinase	16.22	1	5	5	12	333	38.6925	7.75244
nDi.2.2.2.g03110	lipin 3	2.9	1	2	2	2	792	89.8965	7.28369
nDi.2.2.2.g03120		5.31	1	2	2	2	584	63.9161	4.43701
nDi.2.2.2.g03124	g2f domain containing protein	5.06	1	7	7	15	1581	177.034	5.14795
nDi.2.2.2.g03135	peptidyl-prolyl cis-trans isomerase b precursor	33.46	1	8	9	57	263	28.8077	8.49951
nDi.2.2.2.g03138	peroxisomal multifunctional enzyme type 2	31.12	1	9	9	75	331	36.9202	6.85889
nDi.2.2.2.g03139	acyl-coa dehydrogenase	27.33	1	13	13	65	611	68.449	8.26514
nDi.2.2.2.g03162		5.37	1	3	3	3	707	81.1342	6.07471
nDi.2.2.2.g03165	npl4 family protein	14.03	1	7	7	17	506	57.6873	7.13721
nDi.2.2.2.g03167	rna binding protein	5.51	1	2	2	3	472	51.7802	6.23975
nDi.2.2.2.g03178	acylamino-acid-releasing enzyme	18.96	1	11	11	28	728	82.1241	6.06201
nDi.2.2.2.g03192		11.9	1	4	4	20	420	47.6382	7.7085
nDi.2.2.2.g03196	galectin	49.64	1	12	13	1981	280	31.9883	6.39209
nDi.2.2.2.g03198	dynein light chain roadblock-type 2	17	1	2	2	7	200	22.863	7.94287
nDi.2.2.2.g03199	atpase family aaa domain-containing protein 3	17.63	1	10	10	31	607	68.5183	8.76318
nDi.2.2.2.g03211	upf0586 protein c9orf41 homolog	2.07	1	3	3	6	1593	181.245	7.12256
nDi.2.2.2.g03212	cre-pgp-4 protein	3.55	1	4	4	6	1297	144.559	7.72314
nDi.2.2.2.g03217	transmembrane emp24 domain-containing protein 7 precursor	8.91	2	2	2	5	247	28.2034	5.90967
nDi.2.2.2.g03220	adenine phosphoribosyltransferase	55.45	1	9	9	97	220	24.8204	9.0415
nDi.2.2.2.g03223	60s ribosomal protein l31	22.83	1	3	3	25	127	14.8501	10.8286
nDi.2.2.2.g03227	exocyst complex component 8	3.83	1	2	2	4	678	76.8524	6.15088
nDi.2.2.2.g03230	ribosomal protein p2	23.89	1	3	3	15	113	11.875	4.67822
nDi.2.2.2.g03237	afg3-like protein 2	11.15	1	5	5	13	798	88.4722	8.51416
nDi.2.2.2.g03249	msp-domain protein 1 variant	12.21	1	2	2	4	213	21.9899	4.77979
nDi.2.2.2.g03254	udp-glucose 4-epimerase	16.09	1	4	4	16	348	38.5586	6.44287
nDi.2.2.2.g03264	cyn-5 protein	24.64	1	5	6	10	211	23.2993	9.5542
nDi.2.2.2.g03273	translationally controlled tumor protein	32.04	1	4	4	35	181	20.7262	4.69092
nDi.2.2.2.g03274	60s acidic ribosomal protein p0	17.19	1	4	4	33	320	34.9312	5.94775
nDi.2.2.2.g03281	signal transducing adapter molecule 1	11.75	1	4	4	5	434	48.1333	5.05908
nDi.2.2.2.g03282	1 divalent ion tolerance protein	28.95	1	2	2	8	114	12.8757	7.1665
nDi.2.2.2.g03284	ergic and golgi 3	8.73	1	3	3	7	378	42.1712	7.2251
nDi.2.2.2.g03290	2-methyl branched-chain enoyl reductase isoform i	21.67	1	7	7	33	420	46.2114	8.44092
nDi.2.2.2.g03291	medium-chain specific acyl- dehydrogenase 1	8.01	1	3	3	6	412	44.871	8.82178
nDi.2.2.2.g03296	40s ribosomal protein s11	34.18	1	5	5	18	158	18.239	10.6528
nDi.2.2.2.g03297	guanine nucleotide exchange factor for ras-like gtpases n-terminal motif family protein	3.09	1	2	2	2	777	88.6072	6.96143
nDi.2.2.2.g03305	cathepsin b-like cysteine proteinase	15.38	1	5	5	16	377	42.6158	8.47021
nDi.2.2.2.g03309	sh3-domain grb2-like endophilin b1	26.76	1	7	7	21	284	32.008	6.12549
nDi.2.2.2.g03312	dynactin subunit 2	22.48	1	7	7	22	347	39.7883	5.10986
nDi.2.2.2.g03315	pi-plc x domain-containing protein 2-like	5.93	1	3	3	9	506	57.5253	8.19189
nDi.2.2.2.g03317		17.02	1	3	3	65	282	31.681	6.0874
nDi.2.2.2.g03318	drebrin-like protein	9.71	1	4	4	8	412	46.8017	5.37646
nDi.2.2.2.g03320	tnf receptor-associated protein 1	4.59	1	3	3	4	675	76.5003	7.09326
nDi.2.2.2.g03326	lectin c-type domain-containing protein	3.22	1	2	2	2	652	75.2519	7.06396
nDi.2.2.2.g03328	annexin b11 isoform a	20.5	1	7	7	56	322	36.8789	6.37939
nDi.2.2.2.g03332	myosin light polypeptide 1	56.2	1	6	6	1253	137	15.3476	4.64014
nDi.2.2.2.g03333		42.2	1	3	3	7	109	12.5757	10.6821
nDi.2.2.2.g03341	proteasome alpha 4 subunit	26	1	4	4	19	250	28.3044	6.43018
nDi.2.2.2.g03356	globin family protein	25	1	3	3	6	128	15.0917	7.54736
nDi.2.2.2.g03361		13.96	1	2	2	8	222	24.8101	7.92822
nDi.2.2.2.g03369	subfamily member 17	11.04	1	3	3	5	299	34.8159	7.44482
nDi.2.2.2.g03371		20.9	1	2	2	2	177	19.5291	7.72314
nDi.2.2.2.g03376	myosin heavy chain	48.57	1	104	108	5203	1960	226.765	5.71924
nDi.2.2.2.g03395	protein phosphatase 2a	1.22	1	2	2	2	1307	148.704	6.20166
nDi.2.2.2.g03398	eukaryotic translation initiation factor 2 subunit 2	11.04	1	4	4	16	498	56.5445	8.98291
nDi.2.2.2.g03402		38.34	1	16	16	134	519	56.6544	8.1333
nDi.2.2.2.g03403	dehydrogenase reductase sdr family member 7b	22.75	1	6	6	22	356	39.7414	8.14795
nDi.2.2.2.g03410	histone deacetylase 1	4.3	1	2	2	2	465	53.1356	6.06201
nDi.2.2.2.g03417	chloride channel protein 7	3.73	1	2	2	4	778	86.75	7.72314
nDi.2.2.2.g03421	unidentified vitellogenin-linked transcript family member (uvt-5)	15.59	1	5	5	123	417	45.8059	7.13721
nDi.2.2.2.g03445	aspartate-beta-hydroxylase	6.23	1	5	5	12	803	93.2452	5.17334
nDi.2.2.2.g03446	multidrug resistance protein family member (mrp-5)	3.8	1	6	6	13	1474	165.811	7.38623
nDi.2.2.2.g03453	6-phosphogluconolactonase	19.92	1	5	5	21	261	28.8037	5.84619
nDi.2.2.2.g03455	karyopherin beta 1	4.86	1	4	4	11	884	97.9365	4.94482
nDi.2.2.2.g03456	ubiquitin fusion degradation protein 1 homolog	23.44	1	6	6	68	337	37.5317	5.75732
nDi.2.2.2.g03459	60s ribosomal protein l7	37.65	1	9	9	29	247	28.9778	10.4624
nDi.2.2.2.g03460	ras-related protein rab-11b	16.74	1	3	3	27	227	25.3129	7.03467
nDi.2.2.2.g03463	tln1 protein	35.38	1	71	71	611	2572	282.166	6.43018
nDi.2.2.2.g03468	cop9 signalosome complex subunit 2	22.24	1	8	8	19	616	71.2285	5.16064
nDi.2.2.2.g03469	toll-interacting protein	9.68	1	2	2	5	217	24.1514	7.32764
nDi.2.2.2.g03471	caax prenyl protease 1 homolog	6.71	2	4	4	7	447	52.6369	8.92432
nDi.2.2.2.g03472	lupus la ribonucleoprotein	5.92	1	2	2	2	439	50.35	9.24658
nDi.2.2.2.g03474	hypothetical protein LOAG_00790 [Loa loa]	8.07	1	10	10	16	1959	220.464	9.5542
nDi.2.2.2.g03478	zinc finger ccch domain-containing protein 15	6.42	1	3	3	10	436	50.6077	6.20166
nDi.2.2.2.g03480	low-density lipoprotein receptor-related protein	5.35	1	23	23	51	4745	529.001	5.13525
nDi.2.2.2.g03481	collagen alpha-6 chain	4.52	1	7	7	18	1638	183.467	7.32764
nDi.2.2.2.g03483	atp-dependent clp protease atp-binding subunit clpx	5.97	1	3	3	3	620	68.7337	8.11865
nDi.2.2.2.g03495	fructosamine-3-kinase-related protein	22.95	1	7	7	42	366	41.8491	7.89893
nDi.2.2.2.g03501	phosphoglucomutase 1	30.47	1	11	11	54	571	62.9459	7.45947
nDi.2.2.2.g03513		5.3	1	2	2	3	660	72.5133	8.70459
nDi.2.2.2.g03515	leucine rich repeat family protein	3.28	1	2	2	5	580	66.2202	5.33838
nDi.2.2.2.g03518	gdp-man:man c -pp-dol alpha- -mannosyltransferase	16.08	1	6	6	22	485	55.5204	6.46826
nDi.2.2.2.g03520	n-myristoyltransferase 2	17.31	1	11	11	22	670	77.0464	8.14795
nDi.2.2.2.g03540	5 nucleotidase family	8.82	1	2	2	7	306	34.1813	5.52881
nDi.2.2.2.g03545	patterned expression site family member (pes-22)	5.98	1	3	3	5	686	75.4057	7.02002
nDi.2.2.2.g03553	vascular endothelial growth factor receptor 2	1.33	1	2	2	2	1281	147.659	7.03467
nDi.2.2.2.g03562	20s proteasome alpha5 subunit	34.47	1	8	8	59	264	29.2102	6.26514
nDi.2.2.2.g03571	ankyrin-related unc-44	12.94	1	4	4	21	479	52.2633	5.35107
nDi.2.2.2.g03572	uncoordinated family member (unc-44)	7.71	1	12	12	83	1751	194.473	6.12549
nDi.2.2.2.g03578	zinc finger protein	31.72	1	3	3	16	145	15.954	8.33838
nDi.2.2.2.g03587	60s ribosomal protein l18	19.68	1	3	3	9	188	21.7682	11.6929
nDi.2.2.2.g03599	raf kinase	2.36	1	2	2	2	764	85.0895	8.92432
nDi.2.2.2.g03600	acl-5 protein	13.14	1	5	6	10	525	60.5794	8.1333
nDi.2.2.2.g03601	pantothenate kinase	4.55	1	2	2	5	396	43.8643	8.07471
nDi.2.2.2.g03603	actin family protein	5.41	1	3	3	7	887	99.7494	5.79541
nDi.2.2.2.g03607	disorganized muscle protein 1	69.16	1	20	20	1736	321	35.4237	5.03369
nDi.2.2.2.g03620	LD36024p [Brugia malayi]	7.33	1	2	2	13	300	34.3	8.23584
nDi.2.2.2.g03634	cadherin domain containing protein	1.61	1	3	3	5	1982	221.652	5.03369
nDi.2.2.2.g03645	protein disulfide	12.65	1	3	3	4	340	38.8493	8.90967
nDi.2.2.2.g03651	platelet-activating factor acetylhydrolase ib gamma	23	1	4	4	9	213	24.2795	5.24951
nDi.2.2.2.g03653	heat shock protein family member (hsp-25)	55.98	1	7	7	238	209	24.183	6.31592
nDi.2.2.2.g03672	thioredoxin peroxidase 1	39.77	1	6	6	140	259	28.9148	8.51416
nDi.2.2.2.g03697	t-complex protein 1 subunit zeta	30.09	1	7	7	31	319	35.1886	8.90967
nDi.2.2.2.g03700	prolyl 4- beta polypeptide	10.06	1	3	3	18	308	35.5824	5.38916
nDi.2.2.2.g03702	ubiquitin-conjugating enzyme e2 g1	36.53	1	4	4	45	167	18.9607	5.2749
nDi.2.2.2.g03707	syntaxin a	10.37	1	2	2	6	270	30.8084	5.33838
nDi.2.2.2.g03709	phosphatidylinositol-5-phosphate 4-kinase type-2 alpha	12.38	1	4	4	26	412	46.7501	7.72314
nDi.2.2.2.g03721	eukaryotic translation initiation factor 4e transporter	2.67	1	2	2	4	936	102.729	7.62061
nDi.2.2.2.g03723	small subunit ribosomal protein 1	18.68	1	4	4	21	257	29.4215	9.59814
nDi.2.2.2.g03727		21.11	1	3	3	8	199	22.2517	5.14795
nDi.2.2.2.g03730	fibulin-1 isoform c precursor	8.93	1	5	5	7	638	70.8858	5.41455
nDi.2.2.2.g03741	wd-repeat protein	35.25	1	16	16	103	678	74.1665	6.75635
nDi.2.2.2.g03747	attractin-like protein 1-like	1.51	1	2	2	2	1257	140.293	6.93213
nDi.2.2.2.g03753	rna recognition motif domain containing protein	4.98	1	2	2	4	241	25.9559	10.1255
nDi.2.2.2.g03755	nucleosome assembly protein 1	31.19	1	7	7	165	327	37.8395	4.66553
nDi.2.2.2.g03771	wh2 motif family protein	5.85	1	7	7	18	1129	123.127	9.5835
nDi.2.2.2.g03775		53.79	1	4	4	51	132	16.6087	9.05615
nDi.2.2.2.g03781	glutathione synthetase	32.73	1	14	14	55	501	57.0911	5.99854
nDi.2.2.2.g03791		6.77	1	2	2	15	266	30.4914	7.47412
nDi.2.2.2.g03793	cytochrome p450	5.82	1	2	2	9	481	55.6342	9.26123
nDi.2.2.2.g03801	glucosidase 2 subunit beta	21.79	1	11	11	73	537	60.8047	4.76709
nDi.2.2.2.g03811	histone-arginine methyltransferase carm1	4.57	1	2	2	3	569	63.6587	6.25244
nDi.2.2.2.g03817		6.72	1	2	2	5	238	28.6913	9.94971
nDi.2.2.2.g03834	common central domain of tyrosinase family protein	4.32	1	3	3	5	787	90.0539	7.40088
nDi.2.2.2.g03842	d-aspartate oxidase	8.92	1	3	3	8	370	41.5135	8.92432
nDi.2.2.2.g03860	glycoprotein 25l2	19.88	1	3	3	11	166	19.5029	7.54736
nDi.2.2.2.g03861	dihydrolipoyllysine-residue succinyltransferase component of 2-oxoglutarate dehydrogenase mitochondrial	5.86	1	3	4	35	785	88.1658	8.63135
nDi.2.2.2.g03871	synaptophysin synaptoporin family protein	16.67	1	3	3	19	258	28.4919	6.68311
nDi.2.2.2.g03877	probable d-lactate mitochondrial	14.23	1	6	6	15	471	50.939	6.58057
nDi.2.2.2.g03883	atypical protein kinase c	3.67	1	2	2	2	600	68.4852	6.11279
nDi.2.2.2.g03886	von willebrand factor type d domain protein	46.85	1	121	121	1893	3116	356.825	7.51807
nDi.2.2.2.g03888	splicing arginine serine-rich 4	15.82	1	2	2	4	158	18.0231	9.86182
nDi.2.2.2.g03889	adp-ribose mitochondrial precursor	8.36	1	2	2	2	275	31.638	8.32373
nDi.2.2.2.g03893	mrna binding protein	7.73	1	3	3	8	440	48.9893	9.42236
nDi.2.2.2.g03900	initiation factor 4g family member (ifg-1)	8.13	1	9	9	39	1488	167.234	7.38623
nDi.2.2.2.g03912	glutathione s-transferase 4	32.12	1	3	3	4	137	15.1677	4.88135
nDi.2.2.2.g03913	serine threonine-protein phosphatase 2a 56 kda regulatory subunit alpha isoform	20.58	1	7	7	53	549	62.9702	8.48486
nDi.2.2.2.g03926	synembryn	7.1	1	4	4	5	563	64.3109	5.37646
nDi.2.2.2.g03938	striatin-3 isoform 1	3.69	1	3	3	6	758	84.5223	5.51611
nDi.2.2.2.g03948	p21-activated kinase family member (pak-1)	3.43	1	2	2	2	613	68.1708	6.771
nDi.2.2.2.g03957		6.7	1	3	3	9	672	83.2426	11.4438
nDi.2.2.2.g03960	large subunit ribosomal protein 10	20.09	1	5	5	14	214	24.7369	9.979
nDi.2.2.2.g03963		7.93	1	4	4	6	618	70.0307	6.91748
nDi.2.2.2.g03980	eukaryotic translation initiation factor 3 subunit c	5.23	1	5	5	8	898	104.403	6.0874
nDi.2.2.2.g03987	cleavage and polyadenylation specificity factor subunit 2	45.68	1	4	4	53	162	18.4293	7.28369
nDi.2.2.2.g03989	succinate dehydrogenase	49.84	1	13	13	285	315	34.1403	8.70459
nDi.2.2.2.g03990	kh domain containing protein	14.42	1	6	6	18	645	68.9517	7.40088
nDi.2.2.2.g03992	oxidoreductase	27.08	1	6	6	44	384	43.3795	7.2251
nDi.2.2.2.g03994	glutathione reductase	20.7	1	7	7	29	512	56.4115	7.91357
nDi.2.2.2.g03995	vesicle-trafficking protein sec22b-like	49.27	1	8	8	35	274	31.7753	8.82178
nDi.2.2.2.g04000	platelet-activating factor acetylhydrolase	15.75	1	5	5	15	438	50.2077	7.04932
nDi.2.2.2.g04004		5.32	1	2	2	10	620	69.2413	5.07178
nDi.2.2.2.g04007	dehydrogenase reductase sdr family member 1	6.59	1	7	7	48	1412	158.103	8.38232
nDi.2.2.2.g04008	hypothetical protein Bm1_31845 [Brugia malayi]	15.6	1	2	2	4	109	12.4735	8.45557
nDi.2.2.2.g04009	zinc-binding dehydrogenase family protein	14.25	1	4	4	7	351	39.3623	8.90967
nDi.2.2.2.g04015	serine threonine-protein kinase nek7	7.83	1	2	2	5	345	39.9694	8.79248
nDi.2.2.2.g04020	egf-like domain containing protein	17.76	1	6	6	21	518	56.6235	4.85596
nDi.2.2.2.g04034	zinc finger protein 277	7.18	1	4	4	8	696	80.548	5.63037
nDi.2.2.2.g04044	alcohol dehydrogenase class iii	7.09	1	2	2	6	381	41.652	7.13721
nDi.2.2.2.g04046	sec23 protein	8.98	1	5	5	23	824	91.6149	7.02002
nDi.2.2.2.g04058	protein disulfide-isomerase a6	42.43	1	14	14	115	436	48.1854	5.75732
nDi.2.2.2.g04064	thymidylate synthase	12.75	1	4	4	4	306	34.5536	6.68311
nDi.2.2.2.g04072	innexin unc-9	4.5	2	2	2	8	422	48.8273	8.29443
nDi.2.2.2.g04075	atp-binding cassette sub-family f member 1	10.05	1	6	6	11	617	68.8729	7.40088
nDi.2.2.2.g04087	selenoprotein t	12.45	1	3	3	7	233	26.2321	5.09717
nDi.2.2.2.g04088	calcium-binding protein 39	35.12	1	9	9	65	336	38.9562	7.53271
nDi.2.2.2.g04097	-atpase alpha subunit	23.22	2	22	22	119	1012	112.479	5.31299
nDi.2.2.2.g04104	roller: helically animals roll when moving family member (rol-3)	1.47	1	2	2	2	2387	267.592	6.06201
nDi.2.2.2.g04116	protein arginine n-methyltransferase	4.97	1	3	3	5	1148	131.213	6.45557
nDi.2.2.2.g04124		8.65	1	6	6	26	578	66.8202	8.38232
nDi.2.2.2.g04128	actin-related protein 2 3 complex subunit 3-like	16.11	1	2	2	2	180	20.5907	8.73389
nDi.2.2.2.g04134	copg2 protein	19.41	1	11	11	42	881	98.4562	5.71924
nDi.2.2.2.g04142	opa3-like protein cg13603	13.66	1	3	3	8	183	20.7546	9.89111
nDi.2.2.2.g04177	vacuolar atp synthase subunit e	48.23	1	12	12	63	226	26.0318	5.84619
nDi.2.2.2.g04178	dna-directed rna polymerase ii subunit rpb9	38.02	1	3	3	5	121	14.1325	5.49072
nDi.2.2.2.g04185	transmembrane amino acid transporter protein	6.13	1	2	2	17	522	58.4911	8.104
nDi.2.2.2.g04190	wd repeat and fyve domain-containing protein 2	19.17	1	7	7	17	433	48.8282	7.02002
nDi.2.2.2.g04196	26s protease regulatory subunit s10b	20.78	1	8	8	39	486	55.3479	8.89502
nDi.2.2.2.g04216	protein lap1	3.19	1	4	4	13	1412	154.856	5.90967
nDi.2.2.2.g04220	large subunit ribosomal protein 16	15.27	1	4	4	16	203	23.463	10.5942
nDi.2.2.2.g04229	gmp reductase	4.67	1	2	2	4	364	40.1905	7.88428
nDi.2.2.2.g04234	uridine-cytidine kinase 2	12.64	1	2	2	4	269	30.3395	6.29053
nDi.2.2.2.g04246	e3 ubiquitin-protein ligase huwe1	1.3	1	4	4	4	3687	410.999	5.19873
nDi.2.2.2.g04249	drp-1 protein	17.74	1	12	12	32	806	90.1343	7.04932
nDi.2.2.2.g04250	sarcolemma associated protein	5.38	1	2	2	4	446	50.6224	5.80811
nDi.2.2.2.g04252	isoform b	15.68	1	7	7	16	593	65.3489	8.47021
nDi.2.2.2.g04257	sphingosine-1-phosphate lyase 1	12.63	1	5	5	38	570	64.2846	7.21045
nDi.2.2.2.g04258	nuclear pore complex protein nup155	1.05	1	2	2	2	1336	150.898	6.1001
nDi.2.2.2.g04265	nuclear factor nf-kappa-b p105 subunit	11.84	1	7	7	34	667	73.6235	4.91943
nDi.2.2.2.g04266		6.69	1	3	3	3	553	62.6984	8.26514
nDi.2.2.2.g04267	voltage-dependent anion channel 2	39.73	1	14	14	141	375	41.849	8.41162
nDi.2.2.2.g04268	sparc	9.29	1	4	4	67	312	35.9246	5.12256
nDi.2.2.2.g04270	1-phosphatidylinositol- -bisphosphate phosphodiesterase delta-4	1.86	1	2	2	2	753	86.1547	7.25439
nDi.2.2.2.g04277		1.43	1	3	3	5	1676	192.491	8.39697
nDi.2.2.2.g04278	mannosyl-oligosaccharide glucosidase	11.9	1	9	9	38	832	95.0249	7.13721
nDi.2.2.2.g04292	hepatocyte growth factor-regulated tyrosine kinase substrate	5.19	1	4	4	7	829	92.8837	6.41748
nDi.2.2.2.g04293	phosphorylase b kinase regulatory subunit beta	4.19	1	5	5	9	1145	131.635	7.21045
nDi.2.2.2.g04294	phd finger-like domain-containing protein 5a	1.83	1	2	2	5	982	113.262	6.93213
nDi.2.2.2.g04298	myotactin form a	16.02	1	52	52	285	4189	476.607	6.15088
nDi.2.2.2.g04299	lethal family member (let-805)	20.75	1	9	9	42	617	69.1832	9.20264
nDi.2.2.2.g04305	vacuolar-sorting protein snf8-like	9.18	1	2	2	6	294	33.1939	7.1958
nDi.2.2.2.g04306	electron-transferring-flavoprotein dehydrogenase	8.97	1	4	4	5	602	67.5422	8.23584
nDi.2.2.2.g04307		14.74	1	4	4	7	251	29.2972	9.75928
nDi.2.2.2.g04309	fk506-binding protein	39.81	1	4	4	10	108	11.585	8.80713
nDi.2.2.2.g04310	kh domain- rna- signal transduction-associated protein 2	4.75	1	2	2	2	421	44.492	9.23193
nDi.2.2.2.g04315	tetraspanin family protein	23.66	1	5	5	17	279	31.805	5.42725
nDi.2.2.2.g04318		30.65	1	4	4	9	199	22.6972	6.03662
nDi.2.2.2.g04322	isocitrate dehydrogenase	8.78	1	4	4	4	433	49.7162	8.68994
nDi.2.2.2.g04325	eukaryotic translation initiation factor 2 subunit 3	7.63	1	3	3	8	524	57.5773	8.92432
nDi.2.2.2.g04326	inositol monophosphatase 1-like	16.14	1	3	3	12	285	31.4071	6.59521
nDi.2.2.2.g04351	nadh dehydrogenase	21.21	1	2	2	4	99	10.9259	9.56885
nDi.2.2.2.g04353	chymotrypsin elastase isoinhibitor 1	44.07	1	2	3	31	118	13.7336	9.05615
nDi.2.2.2.g04357	heat shock protein 23	64.46	1	8	8	720	121	14.0482	6.37939
nDi.2.2.2.g04359	sorting and assembly machinery component 50 homolog	18.68	1	7	7	22	439	48.2158	9.21729
nDi.2.2.2.g04363		16.37	1	7	7	138	507	57.6959	7.00537
nDi.2.2.2.g04364	apoptosis-inducing factor mitochondrial	3.77	1	3	3	3	716	79.7332	7.00537
nDi.2.2.2.g04373	short chain dehydrogenase reductase family protein	10.3	1	9	9	37	1214	136.27	6.20166
nDi.2.2.2.g04384		25.23	1	3	3	5	107	11.5917	8.96826
nDi.2.2.2.g04386	f-box only protein 6	2.71	1	2	2	3	591	67.3951	6.41748
nDi.2.2.2.g04401	short chain dehydrogenase reductase family protein	9.34	1	3	3	9	332	37.5254	9.0708
nDi.2.2.2.g04402	wd repeat domain phosphoinositide-interacting protein 2	8.74	1	3	3	10	469	52.7586	6.90283
nDi.2.2.2.g04408	ap-1 complex subunit gamma-1	5.24	1	4	4	11	878	98.527	6.69775
nDi.2.2.2.g04431	reticulon protein family member (ret-1)	21.84	2	19	19	337	847	93.2318	5.63037
nDi.2.2.2.g04441		1.87	1	2	2	5	1447	170.853	5.05908
nDi.2.2.2.g04447	ccdc88c protein	3.24	1	2	2	2	1450	168.582	5.68115
nDi.2.2.2.g04452	spectrin beta chain	30.12	1	60	60	377	2337	272.957	5.43994
nDi.2.2.2.g04462	early endosome antigen 1	5.94	1	5	5	6	1027	119.438	5.49072
nDi.2.2.2.g04469	cre-ncx-3 protein	2.72	1	2	2	8	734	81.8121	8.25049
nDi.2.2.2.g04472		18.12	1	6	7	25	276	32.5977	8.79248
nDi.2.2.2.g04477	small subunit ribosomal protein 20	20.83	1	2	2	9	120	13.6192	9.51025
nDi.2.2.2.g04481	probable phospholipid-transporting atpase iib-like	6.52	1	7	7	13	1058	119.339	8.11865
nDi.2.2.2.g04488	cse1 chromosome segregation 1-like	4.16	1	3	3	8	1083	123.153	6.22705
nDi.2.2.2.g04497	cytoplasmic protein nck2	12.2	1	4	4	6	418	46.9306	7.82568
nDi.2.2.2.g04498	transcription elongation factor b polypeptide 1	11.61	1	2	2	6	112	12.253	4.70361
nDi.2.2.2.g04500	profilin	29.78	1	7	7	31	178	19.8711	7.38623
nDi.2.2.2.g04508	probable e3 ubiquitin-protein ligase herc4	10.13	1	8	8	15	1017	113.979	6.13818
nDi.2.2.2.g04514	cre-hsp- protein	51.75	1	4	6	398	114	13.126	8.60205
nDi.2.2.2.g04524	intramembrane protease 2	5.25	1	2	2	4	457	51.8488	6.56592
nDi.2.2.2.g04538	initiation factor 2 subunit family protein	14.24	1	5	5	16	337	37.7235	6.44287
nDi.2.2.2.g04545	member ras oncogene family	25.35	1	4	5	37	213	23.8359	5.021
nDi.2.2.2.g04547	actin	68.09	1	3	26	5105	376	41.7928	5.47803
nDi.2.2.2.g04558	hbs1-like ( cerevisiae)	14.04	1	7	7	12	634	70.872	6.20166
nDi.2.2.2.g04562		10.81	1	3	3	3	222	25.044	7.78174
nDi.2.2.2.g04566	hypothetical protein LOAG_07907 [Loa loa]	22.6	1	8	8	58	292	32.2206	4.98291
nDi.2.2.2.g04570	atp synthase	31.56	1	15	16	151	564	61.4798	9.11475
nDi.2.2.2.g04572	tropomodulin family protein	11.69	1	3	3	16	385	43.565	4.84326
nDi.2.2.2.g04583	protein rop	11.57	1	6	6	20	605	69.7048	7.10791
nDi.2.2.2.g04588	polyadenylate-binding protein	15.66	1	10	12	47	1028	114.071	9.26123
nDi.2.2.2.g04593	kh domain containing protein	17.25	1	6	6	12	487	53.8332	6.72705
nDi.2.2.2.g04616	lipocalin cytosolic fatty-acid binding protein family protein	41.54	1	6	6	58	130	15.0467	5.68115
nDi.2.2.2.g04625	neutral alpha-glucosidase ab-like	17.58	1	13	13	119	916	106.209	6.41748
nDi.2.2.2.g04649	26s proteasome non-atpase regulatory subunit 9	9.5	1	2	2	7	221	24.815	8.55811
nDi.2.2.2.g04653		2.44	1	3	3	4	942	107.711	8.20654
nDi.2.2.2.g04662		4.6	1	3	3	6	783	89.3506	7.76709
nDi.2.2.2.g04673	low quality protein: wash complex subunit 7-like	1.35	1	2	2	2	1625	184.003	7.12256
nDi.2.2.2.g04676	nuclease domain-containing protein 1	15.25	1	14	14	50	977	109.392	8.22119
nDi.2.2.2.g04689		37.63	1	2	2	27	93	10.9926	8.04541
nDi.2.2.2.g04698	cre-atg- protein	4.12	1	2	2	2	534	60.6926	6.55127
nDi.2.2.2.g04715	transmembrane protein 111-like	19.57	1	4	4	12	235	27.0911	9.81787
nDi.2.2.2.g04722	abc transporter	7.67	1	4	4	13	913	102.648	6.96143
nDi.2.2.2.g04726	enhancer of mrna-decapping protein 4	8.09	1	6	6	17	841	95.185	5.2876
nDi.2.2.2.g04741	vacuolar proton pump subunit f	40.16	1	4	4	12	122	13.532	5.2876
nDi.2.2.2.g04743	tbc1 domain family member 15	2.45	1	2	2	2	613	70.7425	5.37646
nDi.2.2.2.g04745	temporarily assigned gene name family member (tag-308)	14.86	1	4	5	13	599	68.0176	4.69092
nDi.2.2.2.g04754	acyltransferase family protein	6.77	1	4	4	26	266	30.5947	8.55811
nDi.2.2.2.g04764	argonaute 2	3.23	1	2	2	3	1021	114.132	9.15869
nDi.2.2.2.g04771	ribosomal protein l3	15.42	1	7	7	21	454	51.9025	10.0229
nDi.2.2.2.g04772		25.23	1	5	5	27	218	24.9326	6.34131
nDi.2.2.2.g04805	proteasome subunit alpha type-3	20	1	6	6	13	250	27.8192	5.56689
nDi.2.2.2.g04816	fringe glycosyltransferase-like	17.55	1	4	4	10	302	34.2566	6.99072
nDi.2.2.2.g04817	chitin binding peritrophin-a domain containing protein	1.56	1	4	4	6	2572	286.352	6.60986
nDi.2.2.2.g04827	uncoordinated family member (unc-44)	40.49	1	29	29	291	1030	111.053	7.23975
nDi.2.2.2.g04831	cre-hmg-5 protein	11.39	1	2	2	5	202	23.5488	10.1694
nDi.2.2.2.g04832	peptidyl-prolyl cis-trans isomerase fkbp2-like	24.09	1	2	2	5	137	15.419	5.64307
nDi.2.2.2.g04833	water dikinase	23.57	1	3	3	16	280	30.1325	5.88428
nDi.2.2.2.g04837	male sterility protein	12.62	1	6	6	8	531	61.3089	8.76318
nDi.2.2.2.g04841	plasma alpha-l-fucosidase	4.04	1	2	2	3	495	58.5013	8.6167
nDi.2.2.2.g04842	ubiquinol-cytochrome c oxidoreductase complex family member (ucr- )	5.78	1	2	2	8	450	48.817	7.56201
nDi.2.2.2.g04848	ca2+ calmodulin-dependent protein kinase ii	21.21	1	8	8	27	495	55.9854	7.47412
nDi.2.2.2.g04855		22.32	1	16	16	338	1111	126.7	6.02393
nDi.2.2.2.g04862	alix	24.22	1	16	16	49	863	96.3211	6.88818
nDi.2.2.2.g04873	phosphoglucose isomerase	28.8	1	17	17	279	743	83.8503	6.43018
nDi.2.2.2.g04880	lysyl-trna synthetase	5.45	1	3	3	7	569	65.5145	6.50732
nDi.2.2.2.g04886	multivesicular body subunit 12b	20	1	4	4	7	275	30.8568	7.97217
nDi.2.2.2.g04888		6.15	1	4	4	33	569	64.2444	5.24951
nDi.2.2.2.g04899	ataxin-2-like protein	3.74	1	3	3	5	1176	126.415	6.90283
nDi.2.2.2.g04905		9.8	1	3	3	7	204	24.3727	8.20654
nDi.2.2.2.g04914	ran-binding protein 9	7.96	1	4	4	6	691	77.1028	5.65576
nDi.2.2.2.g04916	leukotriene a4 hydrolase	4.36	1	2	2	5	619	70.44	5.93506
nDi.2.2.2.g04924	acyl-protein thioesterase 1	11.65	1	3	3	18	249	27.1298	6.90283
nDi.2.2.2.g04938	s-adenosylhomocysteine hydrolase	25.92	1	8	8	42	436	47.8785	5.89697
nDi.2.2.2.g04939	t-complex protein 1 theta subunit	23.7	1	13	13	164	633	69.6049	5.94775
nDi.2.2.2.g04957	lim domain protein	18.56	1	6	6	44	334	38.6148	7.04932
nDi.2.2.2.g04959	stam-binding protein	4.61	1	2	2	2	347	38.9156	6.7417
nDi.2.2.2.g04960	transmembrane protein with metallophosphoesterase domain	11.42	1	9	9	67	692	78.8818	8.67529
nDi.2.2.2.g04961	mitochondrial carrier protein	4.58	1	2	2	4	371	41.0922	9.56885
nDi.2.2.2.g04969	fimbrin plastin	8.12	1	5	5	16	653	73.4891	6.13818
nDi.2.2.2.g04970	pyrroline-5-carboxylate reductase family protein	19.8	1	4	4	8	298	31.8122	7.6499
nDi.2.2.2.g04973	tetratricopeptide repeat protein 7b	3.07	1	2	2	2	879	99.408	6.50732
nDi.2.2.2.g04976	intermediate filament protein	53.29	1	26	35	1880	578	66.6101	5.8335
nDi.2.2.2.g04982	stromal interaction molecule-like protein	4.46	1	3	3	4	628	70.2713	7.07861
nDi.2.2.2.g04997	protein dpy-19 homolog 3	3.95	1	4	4	12	683	79.099	8.27979
nDi.2.2.2.g05011	amiloride-sensitive sodium channel	9.58	1	7	7	10	929	106.406	8.27979
nDi.2.2.2.g05013	beta-tubulin	50.85	1	14	18	716	413	46.2641	4.77979
nDi.2.2.2.g05015	eukaryotic translation initiation factor 3 subunit l	3.49	1	2	2	2	544	63.7061	5.26221
nDi.2.2.2.g05016	protein rer1	9.17	1	2	2	15	218	25.4472	9.1001
nDi.2.2.2.g05020	transcription elongation regulator 1	3.13	1	2	2	2	1151	132.141	5.50342
nDi.2.2.2.g05022	dihydropteridine reductase	29.01	1	10	10	71	293	32.6819	9.17334
nDi.2.2.2.g05026	protein mon2 homolog	1.66	1	2	2	2	1690	187.183	6.69775
nDi.2.2.2.g05033	dihydrolipoamide dehydrogenase	26.49	1	11	11	69	521	55.6692	8.66064
nDi.2.2.2.g05034	mrna-decapping enzyme 2	4.31	1	2	2	3	626	71.0934	8.71924
nDi.2.2.2.g05036		16.67	1	4	4	13	240	27.6332	8.92432
nDi.2.2.2.g05037	vesicle transport through interaction with t-snares homolog 1a-like	11.76	1	2	2	4	221	26.2099	6.97607
nDi.2.2.2.g05039	nadh oxidase	37.94	1	33	33	721	1157	129.45	4.84326
nDi.2.2.2.g05042	transmembrane protein	17.06	1	2	2	30	211	24.6615	6.22705
nDi.2.2.2.g05045		24.83	1	15	15	82	870	97.3306	4.75439
nDi.2.2.2.g05051	g protein pathway suppressor 1	13.2	1	6	6	23	674	75.7693	5.51611
nDi.2.2.2.g05058		7.17	1	2	2	5	321	36.4574	8.5874
nDi.2.2.2.g05060	cre-dyn-1 protein	11.29	1	9	9	17	877	98.6893	7.56201
nDi.2.2.2.g05070	low quality protein: hemicentin-2	6.03	1	14	14	44	2605	290.741	5.89697
nDi.2.2.2.g05071	downstream of receptor kinase	12.74	1	5	5	8	518	59.0326	6.52197
nDi.2.2.2.g05074		1.38	1	3	3	4	2171	243.791	5.30029
nDi.2.2.2.g05085	choline mitochondrial-like	6.78	1	4	4	8	590	66.2073	8.55811
nDi.2.2.2.g05092		45.61	1	5	5	126	171	19.2809	8.19189
nDi.2.2.2.g05099	microtubule-associated proteins 1a 1b light chain 3a precursor	29.37	1	3	3	4	126	14.7295	8.14795
nDi.2.2.2.g05101	alpha amylase	21.96	1	8	9	41	601	68.1893	5.26221
nDi.2.2.2.g05105	2-oxoglutarate dehydrogenase	20.29	1	17	17	71	1030	116.081	7.97217
nDi.2.2.2.g05111	tfpi protein	6.28	1	5	5	24	749	87.128	7.1958
nDi.2.2.2.g05115	uridine 5 -monophosphate synthase	24.6	1	10	11	37	496	55.5022	8.104
nDi.2.2.2.g05119	60s ribosomal protein l18a	23.33	1	5	5	20	180	21.2102	10.4771
nDi.2.2.2.g05123		28.18	1	4	4	12	181	20.8224	9.17334
nDi.2.2.2.g05125	14 kda phosphohistidine phosphatase	41.38	1	2	2	6	116	13.2498	6.91748
nDi.2.2.2.g05127	actin-depolymerizing factor 1	32.53	1	4	6	45	166	18.5813	6.53662
nDi.2.2.2.g05128	t-complex protein 1 subunit eta	46.59	1	22	22	173	543	59.858	6.59521
nDi.2.2.2.g05132	solute carrier family 8	3.39	1	3	3	3	1003	113.842	6.18896
nDi.2.2.2.g05135	nedd8-activating enzyme e1 catalytic subunit	9.43	1	4	4	5	456	51.2464	5.73193
nDi.2.2.2.g05137	eukaryotic translation initiation factor 5a-2	18.29	1	4	4	107	164	18.1749	5.75732
nDi.2.2.2.g05141	voltage gated chloride channel family protein	2.41	1	3	3	5	1202	136.957	8.07471
nDi.2.2.2.g05144		18.36	1	5	5	54	256	29.5414	7.82568
nDi.2.2.2.g05147	carbonyl reductase	30.5	1	6	6	52	282	31.126	7.81104
nDi.2.2.2.g05156	ribose-phosphate pyrophosphokinase	11.98	1	3	3	9	334	36.9572	7.44482
nDi.2.2.2.g05163	golgi phosphoprotein 3	8.1	1	2	2	14	284	32.87	6.59521
nDi.2.2.2.g05164	40s ribosomal protein s10	36	1	4	4	17	150	17.1238	9.33447
nDi.2.2.2.g05166	nuclear transport factor 2 (ntf-2)	9.85	1	2	2	10	132	15.0735	5.77002
nDi.2.2.2.g05170	dimethylglycine mitochondrial	11.27	1	7	7	10	834	94.1503	6.52197
nDi.2.2.2.g05173	serine threonine-protein phosphatase 2a 56 kda regulatory subunit delta isoform	2.93	1	2	2	7	614	71.4801	7.04932
nDi.2.2.2.g05176		2.16	1	2	2	2	648	76.8468	6.85889
nDi.2.2.2.g05182	eukaryotic peptide chain release factor gtp-binding subunit erf3a	14.04	1	6	6	10	634	70.8489	5.5542
nDi.2.2.2.g05184	ras-related protein 2	13.74	1	2	2	10	182	20.5233	5.92236
nDi.2.2.2.g05187	protein arginine n-methyltransferase 8	15.13	1	4	4	8	357	41.1643	5.69385
nDi.2.2.2.g05192	and ph domain-containing protein 4	3.58	1	3	3	4	810	92.824	7.21045
nDi.2.2.2.g05207	cop9 signalosome complex subunit 4	37.63	1	5	5	23	186	21.3429	6.53662
nDi.2.2.2.g05209	acyl- synthetase short-chain family member 2	16.52	1	9	9	28	684	75.4493	6.15088
nDi.2.2.2.g05219	wd repeat-containing protein 7 isoform 2	3.74	1	3	3	6	1176	130.51	6.43018
nDi.2.2.2.g05221	isoform e	5.9	1	5	5	6	780	88.8514	6.99072
nDi.2.2.2.g05224	cre-sel-2 protein	2.7	1	5	5	8	1778	201.106	5.78271
nDi.2.2.2.g05228		19.32	1	6	6	30	264	29.9118	5.07178
nDi.2.2.2.g05229	bromodomain and wd repeat domain containing 2	2.49	1	2	2	2	1003	113.306	6.78564
nDi.2.2.2.g05230	40s ribosomal protein s19s	18.45	1	3	4	16	206	23.2493	10.0815
nDi.2.2.2.g05231	nadh dehydrogenase ubiquinone 1 alpha subcomplex subunit 13	17.65	1	2	2	2	153	18.2932	9.20264
nDi.2.2.2.g05232	tpr domain containing protein	8.78	1	2	2	7	319	36.5397	5.66846
nDi.2.2.2.g05234	lon protease mitochondrial precursor	13	1	14	14	34	1077	120.72	8.19189
nDi.2.2.2.g05236	receptor expression-enhancing protein 5	23.78	1	5	5	39	185	21.5273	7.89893
nDi.2.2.2.g05238	signal recognition particle receptor alpha subunit	16.41	1	10	10	25	658	74.3357	7.62061
nDi.2.2.2.g05240	calcium-transporting atpase type 2c member 1	2.26	1	2	2	2	929	102.787	5.50342
nDi.2.2.2.g05246	hepatoma up-regulated protein	4.01	1	2	2	2	598	67.736	7.21045
nDi.2.2.2.g05249	formin homology 2 domain containing protein	3.4	1	3	3	6	1146	130.137	8.41162
nDi.2.2.2.g05253	26s protease regulatory subunit 8	29.65	1	7	8	37	398	44.5485	9.08545
nDi.2.2.2.g05261	protein phosphatase 1e	6.65	1	2	2	2	421	47.0474	5.35107
nDi.2.2.2.g05262	complement component 1 q subcomponent-binding mitochondrial-like	21.64	1	4	4	15	268	30.5066	5.68115
nDi.2.2.2.g05265	c2 domain containing protein	7.09	1	6	6	17	790	90.7042	8.104
nDi.2.2.2.g05274	variant sh3 domain containing protein	5.26	1	2	2	6	437	48.2997	9.01221
nDi.2.2.2.g05275	thioredoxin family protein	20.49	1	5	5	63	283	31.0217	5.37646
nDi.2.2.2.g05277	cdc91 cell division cycle 91-like 1 ( cerevisiae)	6.81	1	3	3	9	411	47.2252	8.5874
nDi.2.2.2.g05279	zinc dhhc-type containing 3	6.91	1	4	4	13	839	95.9462	7.97217
nDi.2.2.2.g05285	vesicle-associated membrane protein-associated protein b	21.8	1	4	4	47	266	29.9894	8.73389
nDi.2.2.2.g05292	gex interacting protein 10	17.82	1	6	6	17	404	46.3827	6.18896
nDi.2.2.2.g05299	imp (inosine monophosphate) dehydrogenase 1	11.13	1	7	7	21	647	70.0521	7.79639
nDi.2.2.2.g05300	ribophorin i	29.45	1	17	17	88	601	68.3198	7.04932
nDi.2.2.2.g05302	6-phosphofructokinase	32.02	1	14	17	243	659	72.5998	6.18896
nDi.2.2.2.g05303	nadh dehydrogenase	6.23	1	2	2	4	273	33.1396	8.08936
nDi.2.2.2.g05315	alanyl-trna synthetase	3.62	1	4	4	7	967	107.466	5.84619
nDi.2.2.2.g05319	electron-transfer- alpha polypeptide	25.97	1	5	5	27	335	35.8701	8.76318
nDi.2.2.2.g05320	hexokinase family protein	21.73	1	11	12	55	497	55.3617	5.23682
nDi.2.2.2.g05328	lipoma preferred partner lpp	27.27	1	5	5	49	209	23.0826	6.7124
nDi.2.2.2.g05329	lipoma-preferred partner	16.46	1	3	3	12	164	19.0617	8.98291
nDi.2.2.2.g05330		32.88	1	4	4	56	146	17.4689	10.0376
nDi.2.2.2.g05332		14.71	1	5	5	46	238	27.1707	5.07178
nDi.2.2.2.g05337	dnaj homolog subfamily a member 2-like	29.81	1	12	12	48	426	46.9323	6.20166
nDi.2.2.2.g05344	chloride intracellular channel exc-4	26.12	1	6	6	47	291	33.8614	6.65381
nDi.2.2.2.g05353	ribosomal protein s12	24.49	1	4	4	10	147	16.4284	7.15186
nDi.2.2.2.g05356	protein phosphatase ptc7-like protein	7.59	1	2	2	2	316	34.2473	7.18115
nDi.2.2.2.g05358	integrin beta pat-3	16.54	1	16	16	100	1185	133.269	5.38916
nDi.2.2.2.g05365	integrin-linked protein kinase-like	36.19	1	13	13	220	467	52.3456	6.72705
nDi.2.2.2.g05380	sulfhydryl oxidase 1	16.24	1	3	3	7	234	27.1406	5.38916
nDi.2.2.2.g05387	malic enzyme nadp(+)- mitochondrial	16.11	1	7	8	23	633	71.516	8.19189
nDi.2.2.2.g05397		13.09	1	4	4	11	405	46.6268	6.80029
nDi.2.2.2.g05398	glutaminyl-trna synthetase	5.71	1	4	4	9	788	90.4195	7.98682
nDi.2.2.2.g05406	ubiquitin carboxyl-terminal hydrolase 14-like isoform 1	10.71	1	4	4	10	504	56.7347	6.34131
nDi.2.2.2.g05408	tubulin gamma-1 chain	10.79	1	4	4	7	445	49.4268	6.72705
nDi.2.2.2.g05415		3.93	1	3	3	5	1323	148.984	5.8208
nDi.2.2.2.g05419	trypsin family protein	7.9	1	2	2	5	291	32.0243	8.04541
nDi.2.2.2.g05444	lim protein	34.62	1	11	11	38	364	42.0837	7.6792
nDi.2.2.2.g05445	g protein-coupled receptor 107	6.34	1	3	3	4	584	66.7725	7.21045
nDi.2.2.2.g05451	glutamine-oxaloacetic transaminase	16.09	1	7	7	25	466	52.5159	7.92822
nDi.2.2.2.g05453	ap-3 complex subunit mu-1	5.78	1	2	2	5	415	47.0403	6.97607
nDi.2.2.2.g05457	26s proteasome non-atpase regulatory subunit 2	23.64	1	16	16	51	939	104.67	6.26514
nDi.2.2.2.g05466	very low density lipoprotein receptor	6.69	1	6	6	20	942	105.014	5.17334
nDi.2.2.2.g05468	basement membrane proteoglycan	17.91	1	33	33	266	2864	317.291	5.30029
nDi.2.2.2.g05469	protein flightless-1	4.64	2	5	5	9	1250	144.597	6.02393
nDi.2.2.2.g05471	ras-related protein m-ras	20.38	1	4	4	7	211	24.0713	6.23975
nDi.2.2.2.g05477	regulator of microtubule dynamics protein 1	18.64	1	5	5	28	279	32.3489	9.40771
nDi.2.2.2.g05492	centromere kinetochore protein zw10 homolog	5.15	1	3	3	4	758	86.7439	5.87158
nDi.2.2.2.g05493	translation elongation factor g	8.31	1	5	5	11	746	84.2294	7.6499
nDi.2.2.2.g05499	myosin heavy chain	27.54	1	43	52	1273	1957	225.772	5.68115
nDi.2.2.2.g05506		8.33	1	3	3	4	336	38.7334	9.86182
nDi.2.2.2.g05509	leucyl-trna synthetase	4.37	1	4	4	5	1214	139.285	6.96143
nDi.2.2.2.g05511	phosphoenolpyruvate carboxykinase	7.63	1	3	3	7	642	71.9029	7.13721
nDi.2.2.2.g05517	cap-gly domain containing protein	4	1	4	4	8	1349	153.873	5.26221
nDi.2.2.2.g05529	ubx domain-containing protein	17.94	1	4	4	12	340	38.934	5.87158
nDi.2.2.2.g05531	60s ribosomal protein l4	31.32	1	12	12	47	380	42.7026	11.4292
nDi.2.2.2.g05535	40s ribosomal protein s17	24.06	1	3	3	14	133	15.4741	9.74463
nDi.2.2.2.g05539	syntaxin 12	28.82	1	4	4	18	229	26.1451	5.14795
nDi.2.2.2.g05545		2.59	1	2	2	5	540	58.2575	5.05908
nDi.2.2.2.g05549	uncoordinated family member (unc-73)	4.42	1	3	3	6	770	85.6457	6.68311
nDi.2.2.2.g05557	proteasome a-type and b-type family protein	17.3	1	2	2	38	237	26.7263	5.87158
nDi.2.2.2.g05562	dihydrofolate reductase	10.81	1	2	2	8	185	21.169	7.95752
nDi.2.2.2.g05567		9.45	1	3	3	5	487	53.5001	9.24658
nDi.2.2.2.g05569	eukaryotic initiation factor protein	22.02	1	6	6	11	327	36.4957	5.5415
nDi.2.2.2.g05601	kinesin-like protein kif21b	4.63	1	7	7	13	1556	176.154	6.354
nDi.2.2.2.g05610	cg5976	10.06	1	4	4	10	328	37.9855	6.53662
nDi.2.2.2.g05611	translocase of inner mitochondrial membrane 50 homolog	5.85	1	2	2	6	427	49.1044	9.05615
nDi.2.2.2.g05615	rac serine threonine kinase	12.56	1	7	7	19	597	69.0399	5.99854
nDi.2.2.2.g05620	eukaryotic translation elongation factor 1 gamma	19.96	1	8	8	30	466	53.4449	5.94775
nDi.2.2.2.g05621	6-phosphogluconate decarboxylating	20.38	1	9	9	54	530	58.4161	8.17725
nDi.2.2.2.g05622	eukaryotic translation initiation factor 3 subunit 11	8.89	1	10	10	26	1249	140.185	6.13818
nDi.2.2.2.g05634	dual specificity protein phosphatase 19	42.08	1	6	6	34	259	29.3466	6.23975
nDi.2.2.2.g05635		23.7	1	2	2	6	135	15.4001	8.22119
nDi.2.2.2.g05642		26.26	1	2	2	7	99	10.5532	4.56396
nDi.2.2.2.g05652	lbp bpi cetp n-terminal domain containing protein	6.73	1	5	5	11	624	70.4595	7.92822
nDi.2.2.2.g05655	uba ts-n domain protein	9.51	1	2	2	3	347	39.8627	8.71924
nDi.2.2.2.g05662	60s ribosomal protein l17	14.52	1	2	2	6	186	21.7097	10.3159
nDi.2.2.2.g05663	nascent polypeptide-associated complex subunit alpha	12.05	1	2	2	10	224	24.442	5.03369
nDi.2.2.2.g05666	40s ribosomal protein s4	12.93	1	3	3	15	263	29.757	10.4624
nDi.2.2.2.g05669	leucyl-trna synthetase	3.47	1	3	3	5	893	102.774	8.42627
nDi.2.2.2.g05675		6.27	1	3	3	6	829	88.5868	7.79639
nDi.2.2.2.g05676	dna mismatch repair protein msh6	0.43	1	2	3	3	4876	552.942	6.99072
nDi.2.2.2.g05680	calcium-transporting atpase sarcoplasmic endoplasmic reticulum type	26.35	1	22	22	127	1127	125.006	5.47803
nDi.2.2.2.g05692	iator family member (mdt-15)	2.42	1	2	2	6	743	82.1398	6.68311
nDi.2.2.2.g05702	tyrosyl-trna synthetase	11.58	1	6	6	10	708	80.2111	7.44482
nDi.2.2.2.g05715	gyf domain containing protein	4.7	1	4	4	5	1086	121.557	6.87354
nDi.2.2.2.g05723	enolase	87.16	1	37	37	2149	436	47.432	6.12549
nDi.2.2.2.g05733	ubiquitin-conjugating enzyme e2 variant 2	30.94	1	4	4	13	139	16.043	6.72705
nDi.2.2.2.g05734	26s proteasome non-atpase regulatory subunit 4	9.21	1	3	3	8	391	42.0447	4.70361
nDi.2.2.2.g05761	endoplasmic reticulum metallopeptidase 1	11.42	1	9	9	28	946	108.126	7.91357
nDi.2.2.2.g05768	protein isoform b	5.75	1	2	2	3	539	59.0278	7.1665
nDi.2.2.2.g05769	adaptor-related protein complex beta 1 isoform cra_a	11.24	1	10	10	33	996	109.994	5.18604
nDi.2.2.2.g05771	glycosyl group 2 family protein	4.79	1	2	2	17	438	50.7374	6.53662
nDi.2.2.2.g05774	transketolase-like protein 2-like isoform 2	47.72	1	6	6	105	241	26.0715	6.43018
nDi.2.2.2.g05775	transketolase	33.93	1	8	8	70	389	42.2622	6.52197
nDi.2.2.2.g05778	cyclophilin ovcyp-2	34.5	1	3	4	169	171	18.4402	8.71924
nDi.2.2.2.g05788	26s proteasome non-atpase regulatory subunit 12	19.5	1	8	8	26	477	55.423	8.39697
nDi.2.2.2.g05790	niemann-pick c1 protein	1.18	1	3	3	3	3465	398.257	6.84424
nDi.2.2.2.g05800	proteasome a-type and b-type family protein	15.95	1	3	3	31	232	25.2387	7.32764
nDi.2.2.2.g05803	peptidase family m1 containing protein	22.45	1	23	24	201	1118	130.334	5.05908
nDi.2.2.2.g05811	fatty aldehyde dehydrogenase	9.32	1	5	5	12	515	58.0989	8.08936
nDi.2.2.2.g05819	amyloid a4 extracellular domain containing protein	5.97	1	4	4	9	670	77.7182	5.40186
nDi.2.2.2.g05837	40s ribosomal protein s29	24.66	1	2	2	5	73	8.72242	10.8872
nDi.2.2.2.g05841	atp-binding sub-family f member 3	4.09	1	2	2	3	709	79.8243	6.52197
nDi.2.2.2.g05849	40s ribosomal protein s9	24.48	1	7	7	32	192	22.3795	11.0483
nDi.2.2.2.g05850	chloride intracellular channel protein 5-like	21.03	1	4	4	25	252	28.5316	6.7417
nDi.2.2.2.g05851	eukaryotic translation initiation factor 3 subunit 6	10.34	1	4	4	11	435	51.1993	6.15088
nDi.2.2.2.g05852	atp synthase subunit epsilon	10.75	1	5	5	13	521	56.7885	7.81104
nDi.2.2.2.g05855	glyceraldehyde-3-phosphate dehydrogenase	74.63	1	14	23	1302	339	36.1564	7.54736
nDi.2.2.2.g05857		13.54	1	4	5	19	325	36.8791	9.67139
nDi.2.2.2.g05858	uncoordinated family member (unc-87)	61.7	1	25	25	1518	376	41.6213	7.97217
nDi.2.2.2.g05873	-dimethylarginine dimethylaminohydrolase	40.5	1	9	9	41	279	31.2667	7.84033
nDi.2.2.2.g05877	ruvb-like 2	14.16	1	5	5	18	459	51.1376	6.87354
nDi.2.2.2.g05882	sodium hydrogen exchanger 7	3.94	1	2	2	6	635	72.014	6.90283
nDi.2.2.2.g05889		22.43	1	2	2	31	107	12.8726	4.98291
nDi.2.2.2.g05890	coatomer alpha subunit	18.92	2	21	22	76	1237	139.652	7.25439
nDi.2.2.2.g05892	hypothetical upf0028 protein in chromosome	1.99	1	2	3	6	1357	154.628	6.02393
nDi.2.2.2.g05899	clathrin heavy chain 1	23.39	1	31	31	233	1693	192.816	5.80811
nDi.2.2.2.g05907	alpha-mannosidase 2	6.64	1	6	6	12	1204	138.682	6.81494
nDi.2.2.2.g05909		26.96	1	5	5	29	230	26.2291	8.6167
nDi.2.2.2.g05915		8.55	1	2	2	6	339	39.4078	5.77002
nDi.2.2.2.g05916	acetolactate synthase-like	4.12	1	2	2	4	679	74.6436	8.44092
nDi.2.2.2.g05920	fatty-acid amide hydrolase 1	19.9	1	8	8	94	628	69.8345	7.40088
nDi.2.2.2.g05935	protein yipf3	7.81	1	2	2	7	269	30.7853	7.25439
nDi.2.2.2.g05936	s-methyl-5 -thioadenosine phosphorylase	32.16	1	8	8	30	283	31.7891	7.44482
nDi.2.2.2.g05946	inorganic pyrophosphatase	41.72	1	12	12	98	326	37.5002	6.97607
nDi.2.2.2.g05951	signal peptidase complex subunit 3	21.28	1	3	3	33	188	21.4939	6.78564
nDi.2.2.2.g05957	dolichyl-diphosphooligosaccharide--protein glycosyltransferase subunit stt3b-like	3.44	1	3	4	8	814	92.1846	9.23193
nDi.2.2.2.g05962	coiled-coil domain-containing protein	3.85	1	4	4	8	753	86.4245	7.85498
nDi.2.2.2.g05967	huntingtin-interacting protein 1	5.96	1	5	5	7	939	106.496	6.06201
nDi.2.2.2.g05968	transmembrane protein 55b-like	9.96	1	3	3	10	271	29.8292	8.35303
nDi.2.2.2.g05971		22.66	1	3	3	12	128	14.5434	5.12256
nDi.2.2.2.g05973	ribosomal protein s13	24.5	1	3	3	12	151	17.3957	10.7993
nDi.2.2.2.g05991	rrna 2 -o-methyltransferase fibrillarin-like	6.85	1	2	2	3	365	39.3213	10.0083
nDi.2.2.2.g05993	proteasome a-type and b-type family protein	23.02	1	5	5	21	252	27.829	8.08936
nDi.2.2.2.g06005	ras-related protein rab-6a	18.46	1	2	2	12	130	14.7473	6.771
nDi.2.2.2.g06006	ubiquitin conjugating enzyme protein 13	24.34	1	5	5	7	152	16.9658	5.98584
nDi.2.2.2.g06017	n-acetylglucosamine kinase	2.82	3	2	2	5	568	63.0002	5.5415
nDi.2.2.2.g06018	immunoglobulin i-set domain containing protein	26.61	1	11	12	302	357	40.7538	6.7417
nDi.2.2.2.g06024	elongation factor 1 beta	24.9	1	4	4	20	253	28.7254	5.0083
nDi.2.2.2.g06025	domain-containing protein	7.13	1	3	3	7	407	46.7423	7.98682
nDi.2.2.2.g06026	aldehyde dehydrogenase	9.16	1	5	5	13	699	76.942	6.58057
nDi.2.2.2.g06038	ras protein let-60	25.68	2	3	3	32	183	20.8187	6.58057
nDi.2.2.2.g06043	dense body family member (deb-1)	21.97	2	4	4	14	132	14.6967	8.29443
nDi.2.2.2.g06046	zinc finger rna-binding protein 2	6.11	1	4	4	5	1015	107.971	9.31982
nDi.2.2.2.g06047	large subunit ribosomal protein 34	20.74	1	3	3	3	135	15.3028	11.5171
nDi.2.2.2.g06048	proteasome subunit beta type 2	15.35	1	3	3	9	202	23.0735	6.21436
nDi.2.2.2.g06050	ribosome recycling factor family protein	7.46	1	2	2	4	268	31.2586	9.1001
nDi.2.2.2.g06052	endoprotease bli-4	1.94	1	2	2	2	772	85.1123	8.5874
nDi.2.2.2.g06066	hypothetical protein Bm1_27970 [Brugia malayi]	6.48	1	2	2	5	324	36.6937	8.36768
nDi.2.2.2.g06067	leucine-rich repeat-containing protein 59	8.23	1	3	3	9	474	55.1442	7.53271
nDi.2.2.2.g06069	ef-1 guanine nucleotide exchange domain containing protein	15.38	1	2	2	17	299	34.0874	4.97021
nDi.2.2.2.g06070	calpain 5	7.57	1	4	4	6	634	73.3871	6.30322
nDi.2.2.2.g06072	dual specificity phosphatase	16.76	1	2	2	6	179	20.1344	8.41162
nDi.2.2.2.g06085	glutaredoxin family protein	45.79	1	2	2	3	107	12.1764	8.92432
nDi.2.2.2.g06088	sec63 domain containing protein	2.77	1	2	2	2	793	92.2076	5.63037
nDi.2.2.2.g06091	dual specificity mitogen-activated protein kinase kinase 2	15.42	1	5	5	11	389	43.8996	7.57666
nDi.2.2.2.g06096	translation elongation factor aef-2	20.42	1	16	16	125	852	94.6667	6.59521
nDi.2.2.2.g06098	large subunit ribosomal protein 32	20.9	1	4	4	6	134	15.9128	11.8101
nDi.2.2.2.g06103	protein cereblon	5.22	1	2	2	5	441	50.2174	7.00537
nDi.2.2.2.g06110	non-specific lipid-transfer protein	22.26	1	5	5	17	328	36.1461	6.88818
nDi.2.2.2.g06111	non-specific lipid-transfer protein	51.82	1	8	8	37	220	23.7417	9.40771
nDi.2.2.2.g06117	glutaminase kidney mitochondrial	20.28	1	8	8	32	572	64.4553	6.69775
nDi.2.2.2.g06119	vacuolar proton pump subunit h	24.09	1	11	11	70	469	54.3767	5.80811
nDi.2.2.2.g06120	ribosomal protein l11	10.77	1	2	2	10	195	22.374	10.0229
nDi.2.2.2.g06129		1.96	1	2	2	2	817	91.138	5.98584
nDi.2.2.2.g06142		21.5	1	4	4	14	214	23.968	5.16064
nDi.2.2.2.g06156	variant sh3 domain-containing protein	17.49	1	6	6	22	463	52.018	5.10986
nDi.2.2.2.g06158	alcohol dehydrogenase nadp+ a	50.67	1	13	13	172	300	34.828	8.36768
nDi.2.2.2.g06163	sec1 family domain-containing protein 1	9.94	1	6	6	17	644	72.6637	6.56592
nDi.2.2.2.g06164	programmed cell death protein 6	7.56	1	2	2	5	172	19.8376	4.91943
nDi.2.2.2.g06168	uncoordinated family member (unc-80)	0.83	1	2	2	2	3004	340.715	8.32373
nDi.2.2.2.g06169	death-associated protein kinase 1	4.06	1	3	3	4	837	93.2819	5.66846
nDi.2.2.2.g06180	oxysterol binding protein	7.01	1	3	3	8	471	53.2958	7.06396
nDi.2.2.2.g06182	wash complex subunit strumpellin	2.42	1	2	2	13	1197	135.955	6.99072
nDi.2.2.2.g06183	cop9 signalosome complex subunit 7-like	9.19	1	2	2	6	272	31.9683	6.63916
nDi.2.2.2.g06188	eukaryotic translation initiation factor 5	17.66	1	7	7	24	402	45.0031	5.23682
nDi.2.2.2.g06194	adenylate cyclase type 1-like	2.06	1	2	2	2	1020	115.302	6.46826
nDi.2.2.2.g06196	ubiquitin carboxyl-terminal hydrolase 32	1.72	1	2	2	8	1165	131.864	5.97314
nDi.2.2.2.g06200	pyridoxamine 5 -phosphate oxidase	24.91	1	6	6	20	285	33.6722	8.104
nDi.2.2.2.g06203	trehalose 6-phosphate synthase	8.41	1	3	3	9	511	57.443	5.61768
nDi.2.2.2.g06214	acyl binding protein	30.77	1	4	4	18	117	13.5138	5.10986
nDi.2.2.2.g06217	probable signal peptidase complex subunit 2	17	1	4	4	20	200	22.8688	8.01611
nDi.2.2.2.g06220	serine threonine-protein phosphatase 2a regulatory subunit b	26.87	1	8	8	66	335	38.4274	6.02393
nDi.2.2.2.g06224	zinc finger protein	4.17	1	2	2	2	503	58.4154	6.18896
nDi.2.2.2.g06225	pet domain containing protein	4.76	1	5	5	6	883	101.038	7.34229
nDi.2.2.2.g06226	gdp-mannose -dehydratase	18.3	1	6	6	26	448	50.8809	7.18115
nDi.2.2.2.g06238	phosphoglycerate kinase 1	44.94	1	17	17	600	445	48.2114	8.73389
nDi.2.2.2.g06239	6-phosphofructokinase	31.11	1	17	20	170	826	91.4071	7.85498
nDi.2.2.2.g06249	ubiquitin c ii	68.24	1	5	6	453	381	42.759	7.57666
nDi.2.2.2.g06251	ipo13 protein	2.82	1	3	3	26	957	108.773	5.32568
nDi.2.2.2.g06252	catechol o-methyltransferase domain-containing protein 1	11.48	1	2	2	2	244	27.4953	5.68115
nDi.2.2.2.g06256	puromycin-sensitive aminopeptidase	24.08	1	13	13	39	785	89.7691	6.3667
nDi.2.2.2.g06263		8.28	1	3	3	22	483	53.0352	8.47021
nDi.2.2.2.g06270	ras-like protein 2	25.71	1	5	5	16	210	24.0493	8.70459
nDi.2.2.2.g06282	gtp-ase activating protein for arf containing protein	11.15	1	5	5	9	762	84.8037	6.90283
nDi.2.2.2.g06289	probable transport protein sec61 alpha subunit	6.55	1	2	2	2	473	51.8983	8.17725
nDi.2.2.2.g06294	isoform a	8.42	1	5	5	12	641	72.7287	6.50732
nDi.2.2.2.g06299	dna damage-binding protein 1	9.14	1	8	8	23	1160	129.234	5.18604
nDi.2.2.2.g06307	importin beta-3	17.3	1	13	13	72	1058	118.11	4.77979
nDi.2.2.2.g06308	glutathione transferase	23.56	1	4	4	31	208	24.1445	7.86963
nDi.2.2.2.g06309	peroxiredoxin 6	55.67	1	4	4	14	97	10.9259	7.43018
nDi.2.2.2.g06310	golgi to er traffic protein 4 homolog	5.76	1	3	3	3	451	52.5037	5.88428
nDi.2.2.2.g06312	heterogeneous nuclear ribonucleoprotein a1	6.28	1	2	2	4	398	41.7711	8.83643
nDi.2.2.2.g06320		0.79	1	2	2	5	2544	286.545	6.88818
nDi.2.2.2.g06325	dual specificity mitogen-activated protein kinase kinase 7	20.54	1	8	8	16	448	51.1611	8.76318
nDi.2.2.2.g06327	spectrin alpha chain	29.72	1	56	57	439	2429	281.855	5.37646
nDi.2.2.2.g06330	40s ribosomal protein s5	26.27	1	6	6	44	217	24.1917	9.5249
nDi.2.2.2.g06333	calpain clp-1	17.42	1	15	15	121	1200	132.835	7.06396
nDi.2.2.2.g06338	nonmuscle myosin essential light chain	31.97	1	3	3	27	147	16.5849	4.67822
nDi.2.2.2.g06340	sgs domain containing protein	13.29	1	2	2	8	173	20.0262	5.71924
nDi.2.2.2.g06341	proteasome subunit alpha type-2	25.96	1	4	4	30	235	25.901	5.87158
nDi.2.2.2.g06348	phosphatidylinositide phosphatase sac1-like	6.14	1	3	3	6	440	50.6098	8.96826
nDi.2.2.2.g06352	clathrin interactor 1	6.07	1	2	2	3	610	67.2995	5.46533
nDi.2.2.2.g06356		59.5	1	13	13	326	200	24.6473	9.83252
nDi.2.2.2.g06358		50	1	6	6	209	156	20.5086	9.43701
nDi.2.2.2.g06363	nadh-ubiquinone oxidoreductase 75 kda mitochondrial precursor	5.87	1	3	3	5	733	81.1384	7.62061
nDi.2.2.2.g06364	zinc finger 1	5.87	1	2	2	4	341	39.1594	7.54736
nDi.2.2.2.g06380	26s proteasome non-atpase regulatory subunit 14	11.35	1	4	4	15	370	41.453	6.53662
nDi.2.2.2.g06387	tmc family membrane protein	1.97	1	2	2	2	1272	145.148	9.40771
nDi.2.2.2.g06391	14-3-3 protein	26.71	1	8	8	144	277	31.6721	7.32764
nDi.2.2.2.g06395	protein-tyrosine sulfotransferase a	6.06	1	2	2	2	363	41.0767	8.55811
nDi.2.2.2.g06399		6.2	1	2	2	2	242	28.3817	6.30322
nDi.2.2.2.g06402	archain 1	10.36	1	6	6	12	927	105.401	5.99854
nDi.2.2.2.g06407	nodal modulator 1	4.57	1	4	4	9	1139	126.802	6.15088
nDi.2.2.2.g06414		2.14	1	3	3	8	1027	114.154	6.0874
nDi.2.2.2.g06422	hypothetical protein LOAG_10968 [Loa loa]	7.79	1	2	2	3	308	34.7629	8.104
nDi.2.2.2.g06433	serine threonine-protein kinase n2	7.84	1	6	7	13	1084	121.832	7.6499
nDi.2.2.2.g06435	probable ubiquitin carboxyl-terminal hydrolase faf-x isoform 2	1.67	1	4	5	7	2869	328.993	5.61768
nDi.2.2.2.g06437	myosin-ie	2	1	2	2	3	1050	120.771	8.95361
nDi.2.2.2.g06439		19.95	1	9	9	37	396	45.7162	7.85498
nDi.2.2.2.g06464	ethanolamine-phosphate cytidylyltransferase	16.84	1	4	4	13	392	44.5622	6.43018
nDi.2.2.2.g06483	mitochondrial carnitine acylcarnitine carrier protein	17.3	1	4	4	16	341	37.4541	9.26123
nDi.2.2.2.g06486	immunoglobulin i-set domain containing protein	13.13	1	15	15	68	1477	164.545	5.42725
nDi.2.2.2.g06493	phospholipase a-2-activating protein	10.06	2	6	7	18	845	94.1359	6.04932
nDi.2.2.2.g06506	one ig domain family member	34.64	1	3	3	4	153	17.6705	5.51611
nDi.2.2.2.g06508	zinc zz type family protein	2.1	1	4	4	5	2002	230.396	5.10986
nDi.2.2.2.g06529	prefoldin subunit 2	22.97	1	3	3	12	148	17.3641	6.56592
nDi.2.2.2.g06530	intraflagellar transport protein 88 homolog	3.03	2	2	2	2	925	105.08	6.02393
nDi.2.2.2.g06545		4.94	1	2	2	4	344	38.2701	5.16064
nDi.2.2.2.g06547	uncoordinated family member (unc-89)	27.75	2	133	135	1406	6473	721.658	5.09717
nDi.2.2.2.g06553	ubiquitin family protein	8.72	1	11	11	30	1376	153.201	5.64307
nDi.2.2.2.g06557		4.3	1	2	2	3	697	78.6432	5.12256
nDi.2.2.2.g06567		13.43	1	2	2	3	201	23.5746	5.16064
nDi.2.2.2.g06569		4.53	1	4	4	7	971	113.549	5.90967
nDi.2.2.2.g06570	pyruvate dehydrogenase	13.15	1	4	4	9	327	35.7487	5.24951
nDi.2.2.2.g06573	alpha- -mannosyltransferase	6.86	1	2	2	7	408	46.7312	7.81104
nDi.2.2.2.g06574	thioredoxin peroxidase	56.78	1	3	10	247	199	22.1223	7.00537
nDi.2.2.2.g06575	thioredoxin peroxidase	42.71	1	2	9	259	199	22.1623	6.78564
nDi.2.2.2.g06594	dna repair protein rad4 containing protein	6.83	1	2	2	12	776	90.4866	9.18799
nDi.2.2.2.g06600	polypyrimidine tract binding protein	6.24	1	2	2	4	721	78.7497	9.23193
nDi.2.2.2.g06601	glycogen synthase	34.62	1	19	20	83	702	80.1316	7.1958
nDi.2.2.2.g06606	zgc:55605 protein	18.43	1	7	7	26	407	46.5765	5.38916
nDi.2.2.2.g06607	protein isoform a	4.28	1	3	3	9	1004	115.171	8.54346
nDi.2.2.2.g06609	loc397919 protein	5.41	1	3	4	4	906	100.644	4.90674
nDi.2.2.2.g06618	cbn-sec-16 protein	1.47	1	2	2	3	2113	237.857	5.66846
nDi.2.2.2.g06632	cytoplasmic dynein 1 light intermediate chain 2	5.87	1	3	3	18	494	54.7801	6.03662
nDi.2.2.2.g06641	vacuolar protein sorting-associated protein 28 homolog	4.81	1	2	2	2	374	42.3136	6.68311
nDi.2.2.2.g06642	cytochrome c oxidase subunit iv	19.46	1	2	2	10	185	21.9214	9.14404
nDi.2.2.2.g06643		4.44	1	2	2	5	495	57.0253	6.03662
nDi.2.2.2.g06656	worm-specific argonaute wago-1	3.76	1	3	3	5	930	105.618	9.02686
nDi.2.2.2.g06665	cd36 family protein	9.45	1	4	4	57	508	57.9647	6.02393
nDi.2.2.2.g06677	ov39 antigen -like	29.95	1	7	7	30	197	23.3431	8.83643
nDi.2.2.2.g06694	trna-splicing ligase homolog	26.34	1	11	11	62	505	55.4879	7.26904
nDi.2.2.2.g06698	fam18-like protein	9.45	1	2	2	7	201	23.3651	9.65674
nDi.2.2.2.g06701	arp1 actin-related protein 1 homolog centractin alpha	26.6	2	5	6	49	376	42.3759	7.2251
nDi.2.2.2.g06702	40s ribosomal protein s18	20.13	1	4	4	15	154	17.9257	10.6382
nDi.2.2.2.g06703	pqq enzyme repeat family protein	13	1	11	11	35	954	107.433	7.25439
nDi.2.2.2.g06734	galectin family member (lec-3)	46.98	1	16	17	164	281	32.0506	8.73389
nDi.2.2.2.g06736	cysteine and histidine-rich domain-containing protein 1	16.61	1	5	5	17	319	36.2137	6.82959
nDi.2.2.2.g06737	tbc1 domain family member 2b	1.83	2	2	3	5	1312	150.176	6.66846
nDi.2.2.2.g06738	pdz domain	55.39	1	14	14	282	399	44.0628	8.99756
nDi.2.2.2.g06750	serine threonine-protein phosphatase pp1-beta	27.49	1	5	8	33	331	37.551	6.75635
nDi.2.2.2.g06756		10.83	1	3	3	94	157	17.68	8.11865
nDi.2.2.2.g06758	tyrosine-protein phosphatase non-receptor type 23	1.96	1	2	2	2	1324	148.649	5.88428
nDi.2.2.2.g06766	golgi-specific brefeldin a-resistance guanine nucleotide exchange factor 1	3.08	1	5	5	6	2046	229.538	5.66846
nDi.2.2.2.g06782	kinesin-like protein kif13a	2.15	1	3	3	3	1629	181.837	5.56689
nDi.2.2.2.g06784	calpain clp-1	28.55	1	11	11	562	578	64.4408	5.10986
nDi.2.2.2.g06786		33.64	1	8	8	40	217	25.802	9.45166
nDi.2.2.2.g06788	ubiquitin carboxyl-terminal hydrolase 5	29.84	1	18	18	99	811	92.1656	5.2876
nDi.2.2.2.g06789	protein kinase c inhibitor aswz variant 5	51.59	1	4	4	31	126	13.8734	8.17725
nDi.2.2.2.g06792	ubiquinol-cytochrome c reductase complex 14kd subunit	31.58	1	4	4	13	152	18.3776	9.67139
nDi.2.2.2.g06794	tripeptidyl-peptidase 2	19.69	1	14	14	32	889	100.676	6.58057
nDi.2.2.2.g06795	tripeptidyl peptidase ii	9.15	1	3	3	11	437	47.4638	6.40479
nDi.2.2.2.g06806	sex comb on midleg-like 2	2.2	1	2	2	2	727	81.8232	6.31592
nDi.2.2.2.g06815	atp-dependent rna helicase an3	9.32	1	5	5	9	762	84.9754	8.60205
nDi.2.2.2.g06828	phosphatidylinositol 3- and 4-kinase family protein	18.18	1	7	7	15	352	41.1708	7.95752
nDi.2.2.2.g06847	letm1 and ef-hand domain-containing protein mitochondrial-like	8.23	1	3	3	10	729	83.7067	8.00146
nDi.2.2.2.g06852	golgi apparatus protein 1	30.3	1	30	30	162	1221	139.715	6.7124
nDi.2.2.2.g06857		56.25	1	4	4	274	96	10.5462	5.13525
nDi.2.2.2.g06866		4.23	1	2	2	3	473	53.9692	8.06006
nDi.2.2.2.g06870	ras-related protein rab-35	21.53	1	3	4	10	209	23.4901	8.89502
nDi.2.2.2.g06871	large subunit ribosomal protein 23	19.29	1	3	3	8	140	14.901	10.4771
nDi.2.2.2.g06872	cop9 signalosome complex subunit 5	14.04	1	3	3	6	356	39.8196	6.01123
nDi.2.2.2.g06885	btb poz domain-containing protein 9	12.38	1	6	7	9	622	70.078	6.12549
nDi.2.2.2.g06893	ggl domain-containing protein	16.39	1	2	2	8	122	14.2656	9.14404
nDi.2.2.2.g06898	adp-ribosylation factor 3	46.95	1	4	8	109	164	18.6676	5.63037
nDi.2.2.2.g06907	epsin 2	7.52	1	3	3	19	532	58.7544	5.98584
nDi.2.2.2.g06908	ph domain-containing protein	7.79	1	5	5	8	796	90.8405	6.31592
nDi.2.2.2.g06926	major allergen ani s 1	12.76	1	2	2	3	196	22.1973	6.29053
nDi.2.2.2.g06928	ribulose-phosphate 3-epimerase	24.79	1	4	4	10	234	25.6801	6.63916
nDi.2.2.2.g06931	spectrin beta chain	5.77	1	27	27	52	5179	595.352	6.7417
nDi.2.2.2.g06949	fatty acid elongation protein 3	2.9	1	3	3	19	793	89.9447	6.7124
nDi.2.2.2.g06953		27.22	1	5	5	21	158	17.9845	7.12256
nDi.2.2.2.g06956	mitochondrial-processing peptidase subunit beta	30.88	1	2	2	3	68	7.91721	9.71533
nDi.2.2.2.g06957	mitochondrial-processing peptidase subunit beta	4.97	1	3	3	6	765	86.3324	8.36768
nDi.2.2.2.g06959	succinate dehydrogenase iron-sulfur mitochondrial precursor	22.58	1	6	6	41	279	31.7077	8.23584
nDi.2.2.2.g06961	peroxisomal -trans-enoyl- isomerase	6.56	1	2	2	2	381	43.2652	8.55811
nDi.2.2.2.g06968		9.69	1	4	4	7	578	66.2366	9.40771
nDi.2.2.2.g06985	histidine acid phosphatase family protein	5.25	1	2	2	3	400	45.9135	8.96826
nDi.2.2.2.g06987		8.23	1	3	3	9	413	45.967	8.06006
nDi.2.2.2.g06990	eukaryotic translation initiation factor 3 subunit h	10.16	1	3	3	10	364	40.6051	5.08447
nDi.2.2.2.g06998		12.93	1	4	4	15	348	38.944	8.26514
nDi.2.2.2.g07003	transaldolase	51.79	3	16	16	144	336	37.7205	5.92236
nDi.2.2.2.g07011	all-trans-retinol -reductase-like	4.64	1	6	6	76	776	89.6517	8.44092
nDi.2.2.2.g07012	60 kda heat shock mitochondrial-like	38.15	1	21	21	227	574	61.3681	5.59229
nDi.2.2.2.g07014	heat shock 10kd protein 1	63.96	1	6	6	85	111	11.9773	8.39697
nDi.2.2.2.g07020	elongation factor tu homologue precursor	24.08	1	9	9	39	515	57.1338	8.36768
nDi.2.2.2.g07021	ddrgk domain-containing protein 1	8.83	1	2	2	4	317	37.4814	5.63037
nDi.2.2.2.g07023	gln-2 protein	38.05	1	8	8	109	339	38.2991	8.20654
nDi.2.2.2.g07036	tropomyosin	13.11	1	6	6	26	305	35.346	4.7417
nDi.2.2.2.g07038	collagen alpha-1 chain	17.31	1	17	17	251	1317	148.362	6.06201
nDi.2.2.2.g07039	cre-nex-2 protein	29.21	1	10	11	58	534	59.4024	7.86963
nDi.2.2.2.g07043		3.2	1	2	2	2	970	104.716	7.98682
nDi.2.2.2.g07051	retinoblastoma binding protein 4	10.05	1	5	5	17	418	47.392	4.98291
nDi.2.2.2.g07056	guanylate kinase family protein	6.04	1	4	5	8	911	101.821	6.75635
nDi.2.2.2.g07059	60s ribosomal protein l5	11.15	1	3	3	4	296	34.1072	10.0376
nDi.2.2.2.g07062		28.98	1	4	4	6	176	19.8062	9.5542
nDi.2.2.2.g07065	acyl- synthetase family member 2	25.44	1	3	3	14	114	12.5635	5.87158
nDi.2.2.2.g07067	glycoprotein endo-alpha- -mannosidase	4.47	1	2	2	2	470	54.6094	7.98682
nDi.2.2.2.g07074	myosin-xviiia	4.3	2	6	7	10	1743	199.237	6.48096
nDi.2.2.2.g07075	general vesicular transport factor p115	8.22	1	6	6	26	876	98.9826	4.99561
nDi.2.2.2.g07082	a chain p38 inhibitor-bound	7.85	1	2	2	3	395	45.0238	5.41455
nDi.2.2.2.g07085	t-complex protein 1 subunit epsilon	43.14	1	18	18	350	561	61.7321	5.66846
nDi.2.2.2.g07086	fumarase 1	17.37	1	6	6	75	501	54.1031	8.6167
nDi.2.2.2.g07093	profilin	50	1	6	6	49	126	13.5858	5.51611
nDi.2.2.2.g07101	proteasome subunit beta type 1	10.85	1	3	3	22	258	28.8024	6.02393
nDi.2.2.2.g07104		36.03	1	8	8	95	247	28.1398	10.0962
nDi.2.2.2.g07105	protein phosphatase pp2a regulatory subunit	27.76	1	14	14	143	598	66.8641	5.16064
nDi.2.2.2.g07107	gtpase activating protein and vps9 domains 1	4.84	1	6	6	8	1590	177.276	5.57959
nDi.2.2.2.g07111		20.1	1	3	3	56	204	23.107	4.4624
nDi.2.2.2.g07112	dynein light chain cytoplasmic	25.84	1	2	2	50	89	10.3531	7.37158
nDi.2.2.2.g07113	actin-related protein 2 3 complex subunit 2	25.25	2	6	6	32	301	34.8569	8.35303
nDi.2.2.2.g07114	sodium:neurotransmitter symporter family protein	2.46	1	2	2	4	732	83.3385	6.68311
nDi.2.2.2.g07116	pyruvate dehydrogenase	7.2	1	2	3	5	389	44.4827	7.1958
nDi.2.2.2.g07117	atp-dependent rna helicase dhh1	7.64	1	4	4	8	484	55.4896	8.23584
nDi.2.2.2.g07126	cgmp-dependent protein kinase egl-4	24.69	1	14	14	70	737	83.4401	6.85889
nDi.2.2.2.g07127	methionine aminopeptidase 2	23.61	1	9	9	44	449	50.401	6.78564
nDi.2.2.2.g07131	dense body family member (deb-1)	31.45	1	19	19	150	798	88.499	5.99854
nDi.2.2.2.g07133	t-complex protein 1 subunit gamma	36.01	1	16	16	214	547	60.2414	6.49365
nDi.2.2.2.g07139	adenylosuccinate lyase	44.42	1	16	16	102	439	50.093	6.40479
nDi.2.2.2.g07155	coatomer protein subunit epsilon	9.62	1	4	4	11	291	33.4873	5.12256
nDi.2.2.2.g07156	fes cip4 homology domain containing protein	7.88	1	4	4	5	584	65.5957	6.91748
nDi.2.2.2.g07175	small subunit ribosomal protein 14	21.7	1	3	3	12	212	23.5085	9.96436
nDi.2.2.2.g07177	ribosomal protein l36	19.61	1	2	2	2	102	12.1361	11.7368
nDi.2.2.2.g07179	aspartyl aminopeptidase	22.54	1	6	6	26	457	50.2024	6.31592
nDi.2.2.2.g07185	motor axon guidance family member (max-2)	4.95	1	2	2	4	485	53.4778	5.38916
nDi.2.2.2.g07187	uncoordinated family member (unc-32)	13.83	1	8	8	45	810	93.6921	7.1665
nDi.2.2.2.g07189	methionine aminopeptidase	24.52	1	6	6	10	416	46.8868	6.81494
nDi.2.2.2.g07213	prolyl endopeptidase	10.23	1	4	6	26	694	79.44	6.94678
nDi.2.2.2.g07215	rna polymerase ii-associated protein 3	12.3	1	3	3	7	309	35.3494	6.44287
nDi.2.2.2.g07216	exocyst complex component 5	3.4	1	2	2	6	706	81.4514	5.31299
nDi.2.2.2.g07217	e3 ubiquitin-protein ligase ubr2-like	1.79	1	3	3	3	1899	215.616	7.25439
nDi.2.2.2.g07223	exportin-1	6.47	1	7	7	17	1082	124.117	5.37646
nDi.2.2.2.g07226	actin-depolymerizing factor 1	25	1	2	4	9	168	19.2115	5.10986
nDi.2.2.2.g07227	actin-depolymerizing factor isoform c	46.05	1	9	9	174	152	17.0807	7.02002
nDi.2.2.2.g07231	ap-2 complex subunit sigma	10.56	1	2	2	2	142	17.0187	6.52197
nDi.2.2.2.g07238	fibrinogen c domain-containing protein 1-like	13.8	2	6	6	19	442	49.8452	7.89893
nDi.2.2.2.g07258	gtp-binding protein alpha gna	6.95	1	2	2	3	446	52.2456	6.04932
nDi.2.2.2.g07259	ribosomal protein l27	20	1	3	3	11	165	18.8633	10.6235
nDi.2.2.2.g07267	dynactin subunit 6	28.4	1	4	4	12	169	18.5155	5.52881
nDi.2.2.2.g07273	nedd8 activating enzyme e1 subunit 1	3.33	1	2	2	3	540	61.4618	5.73193
nDi.2.2.2.g07292	ras-related protein orab-1	42.08	1	4	6	54	202	22.4883	5.71924
nDi.2.2.2.g07298	cullin-associated nedd8-dissociated protein 1	11.66	1	12	12	68	1304	145.84	5.45264
nDi.2.2.2.g07299	uncharacterized protein c12orf4 homolog	4.21	1	2	2	2	712	81.9697	6.56592
nDi.2.2.2.g07301	adenylate cyclase type 9	1.99	1	2	2	2	1255	141.381	6.88818
nDi.2.2.2.g07306	heat shock 70 kda protein 4l	26.46	1	19	19	316	839	95.5071	5.45264
nDi.2.2.2.g07309	probable 26s proteasome non-atpase regulatory subunit 3	12.63	1	6	6	29	562	63.9415	6.94678
nDi.2.2.2.g07310	glycyl-trna synthetase	11.1	1	6	6	16	730	83.6027	7.60596
nDi.2.2.2.g07326	cre-rme-8 protein	3.93	1	7	7	10	2240	255.762	6.53662
nDi.2.2.2.g07333	protein dpy-19 homolog 1-like	7.67	1	4	4	15	587	67.529	8.22119
nDi.2.2.2.g07348	proteasome activator complex subunit 4	2.38	1	5	5	5	2521	288.291	6.55127
nDi.2.2.2.g07351	adipocyte plasma membrane-associated	43.49	2	17	17	257	361	40.8976	6.55127
nDi.2.2.2.g07357	metaxin 2	15.59	1	3	3	4	263	30.8794	6.31592
nDi.2.2.2.g07363	single-strand binding protein family protein	13.88	1	2	2	8	209	23.3748	6.22705
nDi.2.2.2.g07380	Hypothetical protein CBG16927 [Caenorhabditis briggsae]	44.4	1	14	14	261	277	30.9689	8.76318
nDi.2.2.2.g07390	tpr domain containing protein	2.3	1	2	2	4	697	79.0834	8.60205
nDi.2.2.2.g07392	leucine rich repeat family protein	16.82	1	7	7	13	333	38.21	5.13525
nDi.2.2.2.g07393	plasma glutamate carboxypeptidase-like	26.6	1	6	6	120	376	41.851	6.41748
nDi.2.2.2.g07398	f-actin capping protein beta subunit	8.55	1	2	2	2	269	30.3573	5.45264
nDi.2.2.2.g07401	f-box lrr-repeat protein 7-like isoform 2	10.33	1	4	4	8	523	60.394	6.41748
nDi.2.2.2.g07403	cytochrome c type-1	15.15	1	3	3	17	165	18.9259	9.51025
nDi.2.2.2.g07405	nucleoporin nup53	7.37	1	2	2	4	339	37.6198	6.69775
nDi.2.2.2.g07409	subfamily member 11	8.8	1	3	3	6	341	38.9737	5.94775
nDi.2.2.2.g07410	eif3s9 protein	12.45	1	9	9	24	739	84.5023	5.80811
nDi.2.2.2.g07413	bifunctional aminoacyl-trna synthetase	9.17	1	11	15	41	1854	211.646	8.00146
nDi.2.2.2.g07427	ribosome biogenesis protein wdr12 homolog	9.01	1	3	3	3	433	48.6458	6.53662
nDi.2.2.2.g07437		5.23	1	2	2	17	306	34.8948	6.96143
nDi.2.2.2.g07447		9.46	1	2	2	4	222	25.6464	5.12256
nDi.2.2.2.g07449	heat repeat-containing protein 7a	3.35	1	4	5	9	1762	196.621	6.49365
nDi.2.2.2.g07459	sulfite oxidase	4.24	1	3	4	5	849	96.5637	7.69385
nDi.2.2.2.g07473	serine threonine kinase	3.66	1	5	5	14	1365	147.647	9.40771
nDi.2.2.2.g07475	elongator complex protein 2	3.69	1	3	3	3	975	108.841	6.63916
nDi.2.2.2.g07478	ptb domain-containing engulfment adapter protein 1	9.77	1	3	3	4	348	39.0459	5.64307
nDi.2.2.2.g07480	protein kinase domain containing protein	9.52	1	2	2	3	315	35.8279	8.20654
nDi.2.2.2.g07482	adenine nucleotide translocator family member (ant- )	14.14	1	2	4	10	304	33.5847	9.71533
nDi.2.2.2.g07483	atp-binding cassette sub-family f member 2	15.92	1	8	8	24	628	71.4923	6.96143
nDi.2.2.2.g07493	tetratricopeptide repeat protein 35	17.87	1	3	4	12	291	33.7462	6.72705
nDi.2.2.2.g07494	delta-1-pyrroline-5-carboxylate mitochondrial	12.13	1	6	6	10	569	62.9561	8.17725
nDi.2.2.2.g07498	tia-1 homologue	8.13	1	2	2	23	455	50.0015	5.89697
nDi.2.2.2.g07514	gdp-fucose protein o-fucosyltransferase 1	4.16	1	2	2	2	385	44.4627	8.51416
nDi.2.2.2.g07518	ubiquitin-conjugating enzyme e2 h	10.88	1	3	3	4	193	21.5776	4.99561
nDi.2.2.2.g07519	b-cell receptor-associated protein 31	8.23	1	2	2	15	316	36.2619	7.21045
nDi.2.2.2.g07523	p38 mapk	15.45	1	3	4	19	369	42.2164	5.50342
nDi.2.2.2.g07528	acyl- oxidase family protein	4.45	1	3	3	4	1079	123.79	9.0708
nDi.2.2.2.g07530	-like 1	16.41	1	6	6	23	512	55.9302	5.41455
nDi.2.2.2.g07535		27.77	1	15	15	606	659	74.7772	8.14795
nDi.2.2.2.g07536	matrixin family protein	10.34	1	4	4	9	503	57.7756	8.6167
nDi.2.2.2.g07540	pyruvate dehydrogenase e1 component subunit somatic mitochondrial-like	14.54	1	3	3	8	337	37.762	7.03467
nDi.2.2.2.g07541	ubiquitin conjugation factor e4 b	2.17	1	2	2	2	1013	117.09	5.60498
nDi.2.2.2.g07544	mitogen-activated protein kinase 7	5.22	1	2	2	2	383	43.8246	8.01611
nDi.2.2.2.g07545	tsc-22 dip bun family protein	8.11	1	2	2	5	370	39.7903	6.39209
nDi.2.2.2.g07546	ribophorin ii	24.81	1	13	13	56	645	71.0394	9.05615
nDi.2.2.2.g07558	proteasome ( macropain) beta 7	21.25	1	5	5	14	273	29.4118	7.43018
nDi.2.2.2.g07571	tubulin alpha chain	37.56	1	6	12	91	450	50.0676	5.14795
nDi.2.2.2.g07574	guanylate kinase	21.79	1	5	5	22	257	29.2804	9.08545
nDi.2.2.2.g07577	atrial natriuretic peptide receptor 1	2.41	1	3	3	4	1286	145.849	6.99072
nDi.2.2.2.g07591	ribosomal protein l19e	11.96	1	3	3	22	209	25.028	11.312
nDi.2.2.2.g07594	ras-related c3 botulinum toxin substrate 1	17.34	1	3	3	30	173	19.369	6.55127
nDi.2.2.2.g07595	protein phosphatase 2 (formerly 2a) catalytic alpha isoform	21.71	1	3	6	32	327	37.109	5.24951
nDi.2.2.2.g07606	mitochondrial protein 18 kda	10	1	2	2	2	220	25.8784	9.31982
nDi.2.2.2.g07619	ribosomal protein l24	9.42	1	3	3	3	223	26.0442	10.7847
nDi.2.2.2.g07622	mbr family protein	14.12	1	3	3	18	170	18.7956	8.77783
nDi.2.2.2.g07625	translocator protein	38.12	1	4	4	28	181	19.9453	9.48096
nDi.2.2.2.g07626	membrane calcium atpase family member (mca-3)	8.17	1	7	10	43	1285	140.917	6.07471
nDi.2.2.2.g07629	ste ste7 mek4 protein kinase	5.52	1	2	2	8	362	41.0625	6.30322
nDi.2.2.2.g07638	bifunctional aminoacyl-trna synthetase	18.55	1	5	8	20	566	64.5946	5.97314
nDi.2.2.2.g07640	bestrophin 1	6.82	1	2	2	11	396	47.3444	8.63135
nDi.2.2.2.g07642	tar-binding protein	6.86	1	3	3	4	408	46.0185	5.87158
nDi.2.2.2.g07646		15.07	1	3	3	18	219	23.8979	6.1001
nDi.2.2.2.g07648	cullin family protein	11.34	1	7	7	18	882	101.866	7.00537
nDi.2.2.2.g07651	galactoside-binding lectin family protein	46.25	1	18	18	618	320	36.9211	8.5874
nDi.2.2.2.g07652	cyclophilin ovcyp-2	50	1	6	7	450	202	22.1191	9.0708
nDi.2.2.2.g07653	galectin	74.01	1	20	22	1252	277	31.657	7.09326
nDi.2.2.2.g07659		5.36	1	3	3	4	802	92.3644	6.52197
nDi.2.2.2.g07671	eukaryotic translation initiation factor 2a	12.55	1	5	5	13	550	62.1616	8.67529
nDi.2.2.2.g07676	histidyl-trna synthetase	7.66	1	4	4	5	548	63.0394	5.68115
nDi.2.2.2.g07684	ribokinase	9.34	1	3	3	10	289	31.4393	8.03076
nDi.2.2.2.g07690	mechanosensory abnormality protein 6	6.59	1	2	2	3	364	41.7348	9.37842
nDi.2.2.2.g07696	subfamily member 1	29.16	1	8	8	77	391	43.2679	7.09326
nDi.2.2.2.g07699	prefoldin subunit 1-like	5.63	1	2	2	4	480	54.0296	6.7124
nDi.2.2.2.g07704	atp synthase b	16.87	1	4	4	13	326	38.6777	9.23193
nDi.2.2.2.g07706		6.4	1	2	2	2	250	29.4798	10.228
nDi.2.2.2.g07709	t-complex protein beta subunit	34.78	1	14	14	137	529	57.1952	6.49365
nDi.2.2.2.g07718		22.31	1	5	5	11	260	29.4624	7.62061
nDi.2.2.2.g07725	myosin tail family protein	2.83	1	5	5	10	2258	261.236	6.46826
nDi.2.2.2.g07736	uncoordinated family member (unc-89)	12.68	1	12	12	36	1246	142.246	6.20166
nDi.2.2.2.g07740	ribosomal protein l15	9.31	1	2	2	8	204	24.4091	11.561
nDi.2.2.2.g07746	uncoordinated family member (unc-11)	9.97	1	4	4	9	863	92.8133	6.49365
nDi.2.2.2.g07749		3.21	1	5	5	5	1653	190.358	6.44287
nDi.2.2.2.g07756		29.79	1	3	3	92	141	15.5558	10.3599
nDi.2.2.2.g07761	biotin--protein ligase	1.46	1	2	2	2	1234	140.358	8.27979
nDi.2.2.2.g07763	tubby protein homolog	13.74	1	2	2	3	211	24.102	6.78564
nDi.2.2.2.g07764		56.82	1	3	3	55	88	9.84873	7.54736
nDi.2.2.2.g07766	atp-binding cassette sub-family e member 1	8.2	1	5	5	13	610	68.9089	8.51416
nDi.2.2.2.g07767	probable atp-dependent rna helicase ddx60-like	9.78	1	15	15	49	1708	195.634	7.29834
nDi.2.2.2.g07774	phosphorylase b kinase regulatory subunit alpha	6.57	1	8	8	27	1264	143.814	6.69775
nDi.2.2.2.g07795	glutamate dehydrogenase	22.36	1	7	8	25	559	62.347	8.88037
nDi.2.2.2.g07796	hla-b associated transcript 1	12.92	1	3	3	6	271	30.6886	5.74463
nDi.2.2.2.g07797	spliceosome rna helicase bat1	19.67	1	3	3	6	183	21.1779	5.63037
nDi.2.2.2.g07800	independent phosphoglycerate mutase isoform 2	43.75	1	20	20	147	544	60.5306	6.65381
nDi.2.2.2.g07805	threonyl-trna synthetase	13.31	2	7	7	13	676	78.1363	7.26904
nDi.2.2.2.g07809	c2 domain containing protein	26.13	1	16	16	113	861	96.9723	8.26514
nDi.2.2.2.g07811	ubiquitin thioesterase otub1	20.49	1	5	5	10	283	33.0574	5.07178
nDi.2.2.2.g07817	ras suppressor protein 1	19.71	1	6	6	89	274	31.1266	9.0415
nDi.2.2.2.g07820	acyl- -binding domain-containing protein 6	13.47	1	3	3	7	386	43.4355	4.88135
nDi.2.2.2.g07823	fructose-bisphosphate aldolase 1	57.93	2	21	21	1142	416	44.9257	7.15186
nDi.2.2.2.g07840	protein kinase family member (kin-1)	6.25	1	2	2	9	432	49.4603	8.90967
nDi.2.2.2.g07855	zinc finger in n-recognin family protein	2.71	1	5	5	6	1844	210.909	6.46826
nDi.2.2.2.g07868	methionine adenosyltransferase	25.95	1	9	9	17	447	49.638	6.7124
nDi.2.2.2.g07880	cre-hum-7 protein	9.72	1	14	14	35	1667	190.997	8.90967
nDi.2.2.2.g07885	legume-like lectin family protein	8.04	1	2	2	10	373	42.3228	6.56592
nDi.2.2.2.g07886	hypothetical protein LOAG_00672 [Loa loa]	18.65	1	13	13	33	654	75.6386	6.0874
nDi.2.2.2.g07887	40s ribosomal protein s23	23.78	1	3	3	5	143	15.7838	10.7114
nDi.2.2.2.g07891	transthyretin-like protein 5	18.62	1	2	2	4	145	16.085	5.5415
nDi.2.2.2.g07892	transthyretin-like protein 5	46.94	1	4	4	65	147	16.271	4.80518
nDi.2.2.2.g07893	transthyretin-like protein 5	48.28	1	6	6	110	145	16.124	7.18115
nDi.2.2.2.g07903	protein phosphatase 2c containing protein	15.75	1	4	4	13	438	48.2675	5.60498
nDi.2.2.2.g07917	wilms tumor protein 1-interacting protein	10.18	1	3	3	5	511	57.0807	8.29443
nDi.2.2.2.g07918	dead box atp-dependent rna helicase	26.65	1	16	16	50	728	80.6631	6.85889
nDi.2.2.2.g07927		8.87	1	2	2	3	327	36.5547	8.67529
nDi.2.2.2.g07947	eukaryotic translation initiation factor 3 subunit a	17.32	1	18	18	33	1103	128.226	8.98291
nDi.2.2.2.g07948		7.62	1	4	4	4	656	74.7903	4.7417
nDi.2.2.2.g07949	ring finger protein 13	3.24	1	2	2	2	556	61.4035	6.66846
nDi.2.2.2.g07958	cyclin-g-associated kinase	2.64	1	2	3	4	1706	191.96	5.99854
nDi.2.2.2.g07973	phosphoenolpyruvate carboxykinase	5.14	1	3	3	3	603	67.739	7.59131
nDi.2.2.2.g07974	ferm domain ( -ezrin-radixin-moesin) family member (frm-1)	29.36	1	49	49	315	2292	259.588	6.91748
nDi.2.2.2.g07978	xaa-pro dipeptidase	6.37	1	2	2	2	377	42.7704	6.354
nDi.2.2.2.g07987	high incidence of males (increased x chromosome loss) family member (him-4)	15.77	1	15	15	45	1604	178.048	6.25244
nDi.2.2.2.g07988	protein disulfide-isomerase a3	32.73	1	17	17	141	495	56.9618	5.94775
nDi.2.2.2.g07990	ubiquitin family protein	9.63	1	5	5	30	571	61.4388	6.15088
nDi.2.2.2.g08014	small subunit ribosomal protein 7	9.94	1	4	4	32	473	54.3394	9.40771
nDi.2.2.2.g08018	serine threonine-protein kinase osr1	4.98	1	2	2	3	502	55.6873	5.8335
nDi.2.2.2.g08019	sorting nexin 6	17.89	1	6	6	16	436	50.4565	5.51611
nDi.2.2.2.g08021	wd repeat-containing protein 20	3.62	1	2	2	2	690	76.178	7.86963
nDi.2.2.2.g08025	alpha-mannosidase 2c1	19.47	1	16	16	41	1048	119.936	6.62451
nDi.2.2.2.g08037	sulfhydryl oxidase 1	12.08	1	6	6	41	662	76.3515	8.22119
nDi.2.2.2.g08038		4.42	1	2	2	3	385	44.8302	8.79248
nDi.2.2.2.g08054	cop9 signalosome complex subunit 6	22.77	1	6	6	11	325	36.1994	6.29053
nDi.2.2.2.g08059	prolyl oligopeptidase family protein	6.37	1	3	3	3	753	85.8242	6.58057
nDi.2.2.2.g08060	t-complex protein 1 subunit zeta	46.5	1	10	10	125	243	26.7608	6.37939
nDi.2.2.2.g08064	60s ribosomal protein l21	20.63	1	5	5	21	160	18.8025	11.6636
nDi.2.2.2.g08079	zyg-9 protein	3.96	2	5	5	7	1466	164.364	7.69385
nDi.2.2.2.g08082	uncoordinated family member (unc-87)	50.53	1	10	11	502	285	31.4502	8.76318
nDi.2.2.2.g08084	ring finger protein nhl-1	3.83	1	3	3	6	1019	112.402	8.36768
nDi.2.2.2.g08097	ubiquitin carboxyl-terminal hydrolase 19	10.89	1	6	6	17	937	105.961	7.73779
nDi.2.2.2.g08102	beta-tubulin isotype 1	55.31	1	14	20	393	452	50.8235	4.91943
nDi.2.2.2.g08106	mitochondrial 2-oxoglutarate malate carrier protein	8.42	1	5	5	127	546	60.1136	9.31982
nDi.2.2.2.g08108	haloacid dehalogenase-like hydrolase family protein	25.58	1	5	5	30	301	33.2732	6.04932
nDi.2.2.2.g08117	atp-binding cassette sub-family b member mitochondrial-like	6.5	1	4	4	4	708	79.2944	9.49561
nDi.2.2.2.g08121	golgin subfamily a member 2	2.51	1	2	2	7	995	113.498	5.52881
nDi.2.2.2.g08131	sodium- and chloride-dependent gaba transporter ine	5.14	1	3	3	9	623	71.0321	7.41553
nDi.2.2.2.g08139		8.05	1	2	2	2	298	32.2655	7.03467
nDi.2.2.2.g08141	calreticulin precursor	18.97	1	6	6	225	406	47.429	4.90674
nDi.2.2.2.g08174	nuclear migration protein nudc	13.03	1	4	4	15	330	37.9862	5.13525
nDi.2.2.2.g08178	high density lipoprotein binding protein	11.87	1	14	14	35	1264	141.897	6.7124
nDi.2.2.2.g08193	serine threonine protein kinase	0.34	1	2	2	2	4406	500.293	5.40186
nDi.2.2.2.g08204	cullin 3	6.45	1	4	4	14	837	96.9538	8.25049
nDi.2.2.2.g08205	serine threonine-protein phosphatase 6 regulatory ankyrin repeat subunit a	3.28	1	3	3	7	1038	113.289	7.21045
nDi.2.2.2.g08207	26s proteasome non-atpase regulatory subunit 5	9.72	1	4	4	9	597	67.6606	5.63037
nDi.2.2.2.g08210	filarial common antigen	33.33	1	2	2	6	81	9.27742	4.70361
nDi.2.2.2.g08222	phospholysine phosphohistidine inorganic pyrophosphate phosphatase	38.87	1	6	6	26	265	29.8103	6.94678
nDi.2.2.2.g08229	60s ribosomal protein l12	19.6	1	3	3	12	199	21.7648	9.43701
nDi.2.2.2.g08230	alkyldihydroxyacetonephosphate synthase	19.7	1	8	8	36	599	67.2052	7.86963
nDi.2.2.2.g08231	carbohydrate kinase domain-containing	43.46	1	9	9	25	306	33.2423	7.12256
nDi.2.2.2.g08233	nad-dependent malic mitochondrial precursor	38.96	1	19	20	255	598	67.6952	6.97607
nDi.2.2.2.g08234	cysteine protease inhibitor	20.25	1	2	4	15	158	17.8656	6.56592
nDi.2.2.2.g08235	cysteine protease inhibitor	35.58	1	2	4	13	163	18.699	5.68115
nDi.2.2.2.g08237	dead box atp-dependent rna	22.73	1	4	4	45	154	17.8878	6.32861
nDi.2.2.2.g08238	dead box atp-dependent rna helicase	32.29	1	6	6	52	288	32.2794	5.05908
nDi.2.2.2.g08247		7.41	1	6	6	7	931	107.81	7.91357
nDi.2.2.2.g08249	protein isoform a	7.69	1	3	3	4	546	62.1343	8.89502
nDi.2.2.2.g08250	geranylgeranyl transferase type-2 subunit alpha	3.58	1	2	3	5	670	78.6964	7.13721
nDi.2.2.2.g08254	mitogen-activated protein kinase kinase kinase 15	1.65	1	2	2	6	1451	163.591	6.29053
nDi.2.2.2.g08272	phosphoglucomutase 2	37.73	1	16	16	89	591	67.3699	7.82568
nDi.2.2.2.g08280	rpt-2 protein	22.88	1	8	9	46	472	53.3526	6.7124
nDi.2.2.2.g08295	succinate dehydrogenase	45.36	1	20	20	248	646	71.557	8.27979
nDi.2.2.2.g08304	sulfide:quinone mitochondrial	12.5	1	4	4	5	424	47.5741	9.24658
nDi.2.2.2.g08311	cre-lam-2 protein	2.85	1	3	3	5	1508	167.156	4.79248
nDi.2.2.2.g08312	glutamate dehydrogenase	12.29	1	3	5	8	529	58.5149	6.34131
nDi.2.2.2.g08314	major sperm protein	37.01	3	4	4	11	127	14.3612	8.00146
nDi.2.2.2.g08319	v-type proton atpase subunit d	22.05	1	5	6	20	254	28.8202	9.42236
nDi.2.2.2.g08320	acyl- -binding domain-containing protein 4	7.42	1	3	3	6	431	50.0291	6.48096
nDi.2.2.2.g08323	short chain dehydrogenase reductase family protein	46.52	1	6	13	194	417	47.2085	8.77783
nDi.2.2.2.g08339		4.55	1	2	2	5	396	44.2814	6.48096
nDi.2.2.2.g08341	chaperone protein dnaj 15	28.34	1	7	7	22	374	42.4588	7.78174
nDi.2.2.2.g08367		16.12	1	54	54	182	4324	494.772	5.08447
nDi.2.2.2.g08374		16.06	1	4	4	14	193	22.6765	8.71924
nDi.2.2.2.g08375	starch branching enzyme ii	32.32	1	6	6	79	164	19.2024	6.72705
nDi.2.2.2.g08377	chaperonin containing subunit 4	36.74	1	16	16	197	596	65.5324	7.89893
nDi.2.2.2.g08393	nt5c3 protein	10.07	1	3	3	6	278	31.396	4.97021
nDi.2.2.2.g08402	hypothetical tyrosinase-like protein in chromosome	19.89	1	9	9	29	704	80.1819	7.40088
nDi.2.2.2.g08404	vacuolar atp synthase subunit ac39	20.11	1	6	6	72	348	40.1872	5.12256
nDi.2.2.2.g08405	40s ribosomal protein s15	15.79	1	2	2	11	152	17.3266	10.3306
nDi.2.2.2.g08407	3-hydroxyacyl-coa dehyrogenase	38.76	1	26	26	207	792	87.2477	8.76318
nDi.2.2.2.g08435	large subunit ribosomal protein 26	19.73	1	3	3	8	147	16.7422	11.1948
nDi.2.2.2.g08445	ras-related protein rab-14	39.9	1	9	9	52	193	21.4356	6.90283
nDi.2.2.2.g08446	surfeit locus protein 4 homolog	12.33	1	3	3	11	292	33.6096	8.66064
nDi.2.2.2.g08447	galactoside-binding lectin family protein	36.52	1	10	10	152	282	32.7016	7.43018
nDi.2.2.2.g08449	ubiquitin carboxyl-terminal hydrolase isozyme l5	23.91	1	5	5	12	322	36.5769	5.88428
nDi.2.2.2.g08452	geranylgeranyl pyrophosphate synthetase	15.69	1	4	4	22	306	35.5314	5.63037
nDi.2.2.2.g08456		5	1	2	3	5	740	84.2835	9.80322
nDi.2.2.2.g08472	gamma-aminobutyric acid receptor-associated protein	18.32	1	4	4	18	131	15.7333	9.53955
nDi.2.2.2.g08473	nucleoredoxin-like protein 2	46.21	1	4	5	214	145	16.1733	6.55127
nDi.2.2.2.g08475	tissue specific transplantation antigen p35b	30.79	1	11	11	39	484	55.4343	8.54346
nDi.2.2.2.g08480	smfn protein	2.93	1	2	2	4	580	66.965	7.76709
nDi.2.2.2.g08481	cdc37	18.08	1	7	7	29	365	42.8524	5.10986
nDi.2.2.2.g08492	cullin 1	10.57	1	7	7	10	823	95.0868	7.98682
nDi.2.2.2.g08493	lps glycosyltransferase family protein	3.04	1	3	3	4	855	99.3175	6.31592
nDi.2.2.2.g08498	oxysterol-binding protein	3.09	1	2	2	3	875	100.317	6.93213
nDi.2.2.2.g08500	cre-unc-45 protein	5.67	1	6	6	9	970	109.464	6.04932
nDi.2.2.2.g08502	protein melted	2.97	1	2	2	2	707	77.3516	6.59521
nDi.2.2.2.g08504	charged multivesicular body protein 4b	12.5	1	3	3	10	232	25.7281	4.88135
nDi.2.2.2.g08521	short-chain dehydrogenease reductase	2.36	1	3	3	25	1439	161.863	6.22705
nDi.2.2.2.g08533		20	1	4	4	7	305	33.8829	8.07471
nDi.2.2.2.g08541	succinyl- ligase	7.39	1	4	4	4	487	53.9551	8.73389
nDi.2.2.2.g08542	probable aminopeptidase npepl1	24.1	1	7	7	27	527	57.6849	7.51807
nDi.2.2.2.g08553	stress-induced-phosphoprotein 1	21.63	1	7	7	54	319	36.779	7.37158
nDi.2.2.2.g08557	beta 1	13.57	1	5	5	11	560	65.1551	9.27588
nDi.2.2.2.g08558		4.45	1	2	2	4	472	55.3261	9.27588
nDi.2.2.2.g08559	dihydrolipoyllysine-residue acetyltransferase component of pyruvate dehydrogenase complex	19.19	1	3	3	53	172	19.0317	7.34229
nDi.2.2.2.g08560	dihydrolipoamide s-acetyltransferase (e2 component of pyruvate dehydrogenase complex)	11.26	1	5	5	11	533	57.5677	7.23975
nDi.2.2.2.g08576	myeloid leukemia factor	24.21	1	5	6	52	347	39.2422	8.17725
nDi.2.2.2.g08579	atp-citrate synthase	14.27	1	14	14	74	1170	130.323	7.03467
nDi.2.2.2.g08583	ef hand family protein	10.94	1	5	5	8	649	71.4699	5.04639
nDi.2.2.2.g08588	methionyl-trna cytoplasmic	5.15	1	3	3	5	583	65.5796	9.27588
nDi.2.2.2.g08589	methionyl-trna cytoplasmic	13.27	1	3	3	16	324	37.3766	7.56201
nDi.2.2.2.g08613	filamin abp280 repeat family protein	18.09	1	22	22	57	1708	187.837	6.48096
nDi.2.2.2.g08623	dual specificity mitogen-activated protein kinase kinase 4	7.67	1	2	2	2	365	41.0075	6.02393
nDi.2.2.2.g08628	annexin a7	66.14	1	25	25	1876	319	36.6497	5.94775
nDi.2.2.2.g08635	atp-dependent dna helicase q5	1.41	1	2	2	3	1205	137.856	8.67529
nDi.2.2.2.g08638	amp deaminase 2-like isoform 2	9.29	1	8	8	15	893	102.935	6.02393
nDi.2.2.2.g08639	germinal center kinase family member (gck-1)	8.08	1	4	4	7	569	63.2931	6.87354
nDi.2.2.2.g08641	proteasome ( macropain) 26s non- 13	10.8	1	3	3	12	389	45.0657	5.80811
nDi.2.2.2.g08670	transmembrane protein 93	13.89	1	2	2	4	144	16.5264	9.0415
nDi.2.2.2.g08675	tubulointerstitial nephritis antigen-like	34.46	1	11	11	78	444	50.8047	8.27979
nDi.2.2.2.g08676		4.84	1	2	2	3	434	50.5641	7.84033
nDi.2.2.2.g08679		48.94	1	10	10	168	188	21.9774	8.60205
nDi.2.2.2.g08685	asparaginyl-trna cytoplasmic	16.7	1	7	7	27	545	62.2937	6.55127
nDi.2.2.2.g08696	kinesin light chain	15.38	1	7	7	59	598	66.6556	6.26514
nDi.2.2.2.g08701	intermediate filament protein ifa-1	30.91	1	32	38	2417	1032	119.472	7.69385
nDi.2.2.2.g08703	domain-containing protein	1.83	1	2	2	2	1199	136.8	6.26514
nDi.2.2.2.g08706	high incidence of males (increased x chromosome loss) family member (him-4)	16.58	1	14	14	68	1291	142.908	5.66846
nDi.2.2.2.g08711		17.48	1	3	3	17	246	28.0693	9.77393
nDi.2.2.2.g08714		14.58	1	4	4	20	384	44.303	6.55127
nDi.2.2.2.g08722	cbn-erl-1 protein	25.79	1	7	7	104	318	36.2718	7.31299
nDi.2.2.2.g08723	intersectin-1 isoform 1	6.13	1	7	7	14	1502	168.636	6.60986
nDi.2.2.2.g08725	gamma-glutamyltranspeptidase family protein	9.11	1	3	3	7	494	54.1317	6.31592
nDi.2.2.2.g08726		20.34	1	3	3	11	177	20.3112	7.18115
nDi.2.2.2.g08730	h+ transporting atp synthase o subunit isoform 1	24.76	1	2	2	6	105	11.6764	9.23193
nDi.2.2.2.g08740	choline carnitine o-acyltransferase family protein	20.41	1	11	11	35	735	85.4302	8.04541
nDi.2.2.2.g08742	charged multivesicular body protein 2a	6.85	1	2	2	9	219	25.2488	6.32861
nDi.2.2.2.g08744	eukaryotic translation initiation factor 3 subunit d	6.86	1	4	4	6	583	66.4441	8.1333
nDi.2.2.2.g08747	rab gdp dissociation inhibitor alpha	62.84	1	21	21	157	444	49.9271	5.5542
nDi.2.2.2.g08753	tumor susceptibility	13.78	1	4	4	6	370	41.3211	8.70459
nDi.2.2.2.g08756	carbonic anhydrase	21.48	1	5	5	15	298	33.8652	6.72705
nDi.2.2.2.g08760	cytochrome b5 domain containing 2	5.83	1	2	2	4	360	40.5906	8.55811
nDi.2.2.2.g08772	osteoclast-stimulating factor 1	11.87	1	2	2	2	219	24.378	5.61768
nDi.2.2.2.g08773	tpa_inf: eukaryotic translation elongation factor 1a	37.24	1	3	12	392	435	47.5488	9.1001
nDi.2.2.2.g08783	glycerophosphocholine phosphodiesterase gpcpd1	7.22	1	5	5	14	734	83.3912	6.50732
nDi.2.2.2.g08797		3.13	1	2	2	6	640	73.4747	4.55127
nDi.2.2.2.g08800	sorting nexin 12	18.9	1	3	3	7	164	19.0572	9.62744
nDi.2.2.2.g08810	sensory axon guidance family member (sax-7)	12.45	1	10	10	78	1165	130.83	5.16064
nDi.2.2.2.g08838	la-related protein	8.47	1	8	8	18	1075	120.223	8.11865
nDi.2.2.2.g08847	transcriptional sir2 family protein	17.95	1	5	5	19	390	44.2585	7.84033
nDi.2.2.2.g08848	protein isoform a	29.41	1	8	8	27	340	39.3395	5.59229
nDi.2.2.2.g08852		6.29	1	2	2	3	445	50.4229	6.75635
nDi.2.2.2.g08855	kinesin motor domain containing protein	3.68	1	2	2	3	787	88.8032	8.74854
nDi.2.2.2.g08857	mitochondrial carrier homolog 2	8.16	1	2	2	5	343	38.7724	9.0415
nDi.2.2.2.g08878	serine threonine-protein kinase rio2	11.38	1	8	8	70	712	81.4172	8.26514
nDi.2.2.2.g08880		12.03	1	8	8	385	449	50.4962	4.36084
nDi.2.2.2.g08881	fas-associated factor 1	5.23	1	2	2	3	554	63.276	4.7417
nDi.2.2.2.g08896	cre-snb-1 protein	15.6	1	2	2	16	109	12.1295	9.11475
nDi.2.2.2.g08897		6	1	2	2	2	400	46.5299	6.60986
nDi.2.2.2.g08898	eukaryotic peptide chain release factor subunit 1	11.14	1	4	4	14	440	49.1781	5.42725
nDi.2.2.2.g08900	nadh-cytochrome b5 reductase 3	16.91	1	3	3	7	278	31.1703	9.08545
nDi.2.2.2.g08909	synaptojanin-2-binding protein	7.74	1	2	2	7	439	48.825	7.53271
nDi.2.2.2.g08925	ras-related protein rab-7a	34.6	1	6	6	48	211	23.816	6.90283
nDi.2.2.2.g08926	solute carrier family 2	6.81	1	4	4	18	470	51.6789	8.67529
nDi.2.2.2.g08927	enoyl coenzyme a hydratase peroxisomal	35.48	1	6	6	24	217	24.0927	8.54346
nDi.2.2.2.g08939	60s ribosomal protein l13	18.4	1	5	5	16	212	24.7379	11.356
nDi.2.2.2.g08940	transcription factor 25-like	7.21	1	5	5	8	652	75.7481	5.84619
nDi.2.2.2.g08943		31.79	1	8	8	50	368	43.5691	7.81104
nDi.2.2.2.g08945	ste ste20 mst protein kinase	12.85	1	6	6	8	568	63.9951	5.88428
nDi.2.2.2.g08961	fibronectin type iii domain-containing protein 3b	4.62	1	5	5	9	1384	151.396	6.88818
nDi.2.2.2.g08964	leukocyte cell-derived chemotaxin 2	31.58	1	5	5	18	228	25.8526	5.50342
nDi.2.2.2.g08967	sodium potassium-transporting atpase subunit alpha-1	5.7	1	4	4	13	579	65.5607	9.21729
nDi.2.2.2.g08970	proliferation-associated protein 2g4-like	19.69	1	6	6	22	447	50.1359	8.85107
nDi.2.2.2.g08994		30.18	1	7	8	55	285	33.0119	9.20264
nDi.2.2.2.g08997	replication protein a 32 kda subunit	10.56	1	3	3	9	303	33.1851	4.90674
nDi.2.2.2.g09009	solute carrier family 1 (glial high affinity glutamate transporter) member 2	11.58	1	5	5	19	501	54.7997	8.5874
nDi.2.2.2.g09011	lobulin-like cell adhesion molecule family member (igcm-3)	12.66	1	5	5	18	624	68.629	8.04541
nDi.2.2.2.g09017	aaa family protein	4.01	1	3	3	6	749	83.5095	7.60596
nDi.2.2.2.g09027	gamma-glutamylcysteine synthetase	19.14	2	11	11	49	653	74.4561	5.75732
nDi.2.2.2.g09035	protein phosphatase 1 regulatory subunit 14b-like isoform 1	13.27	1	2	2	3	113	13.5458	7.50342
nDi.2.2.2.g09053	227 kda spindle- and centromere-associated protein	36.54	1	77	78	2271	1984	232.877	5.59229
nDi.2.2.2.g09055	60s ribosomal protein l7a	13.96	1	4	4	26	265	30.5092	10.6675
nDi.2.2.2.g09058		17.93	1	6	6	13	396	45.154	9.48096
nDi.2.2.2.g09060	o-methyltransferase family protein	19.52	1	3	3	8	251	28.2881	9.31982
nDi.2.2.2.g09063	calponin-like protein	83.21	1	11	11	806	131	14.3753	8.26514
nDi.2.2.2.g09069	fructose-bisphosphate aldolase 2	10.14	1	4	4	4	296	33.3194	8.6167
nDi.2.2.2.g09075	dolichyl-diphosphooligosaccharide--protein glycosyltransferase 48 kda subunit precursor	21.87	1	7	7	25	439	49.2107	6.72705
nDi.2.2.2.g09099	loechrig isoform vii	4.51	1	4	4	14	577	64.9461	6.25244
nDi.2.2.2.g09112	a-macroglobulin complement component family protein	5.3	1	4	4	15	944	105.939	6.1001
nDi.2.2.2.g09113	alpha-2-macroglobulin family n-terminal region containing protein	20.15	1	10	10	54	670	74.5076	5.42725
nDi.2.2.2.g09115	40s ribosomal protein s8	25.48	1	4	4	13	208	23.8008	10.5942
nDi.2.2.2.g09118	adenylyl cyclase-associated protein 1	22.37	1	15	15	40	1140	126.469	9.05615
nDi.2.2.2.g09120	lim domain and actin-binding protein 1	16.97	1	9	9	64	654	75.7349	5.30029
nDi.2.2.2.g09131	signal recognition particle 14 kda	15	1	2	2	2	120	13.6653	9.84717
nDi.2.2.2.g09152	26s protease regulatory subunit 6a	24.09	1	6	7	74	440	49.1082	5.24951
nDi.2.2.2.g09153		12.61	1	3	3	19	436	48.632	8.04541
nDi.2.2.2.g09155	beta-lactamase-like protein 2	8.19	1	2	2	2	342	38.6301	4.89404
nDi.2.2.2.g09163	actin-related protein 3	15.22	1	5	5	12	460	51.9702	6.12549
nDi.2.2.2.g09173	-like mitochondrial	22.96	1	4	4	7	257	28.9563	8.99756
nDi.2.2.2.g09174	protein phosphatase catalytic subunit	5.26	1	2	2	3	342	39.5734	5.08447
nDi.2.2.2.g09183	actin-related protein 10	5.9	1	6	6	28	1051	118.836	5.80811
nDi.2.2.2.g09186	citrate synthase	23.06	1	9	9	101	464	51.7092	8.19189
nDi.2.2.2.g09187	thyroid receptor-interacting protein 11	3.45	1	3	3	10	1277	148.031	4.86865
nDi.2.2.2.g09188	n-acylethanolamine-hydrolyzing acid amidase-like	14.72	1	2	2	12	163	18.9607	7.50342
nDi.2.2.2.g09190	triosephosphate isomerase	71.26	1	14	14	479	247	26.9911	7.51807
nDi.2.2.2.g09191	cre-cars-1 protein	9.1	1	6	6	9	835	96.8187	7.53271
nDi.2.2.2.g09195	atp synthase subunit mitochondrial-like	35.53	1	8	8	34	304	33.7216	9.23193
nDi.2.2.2.g09200	glycogen phosphorylase	62.76	1	24	24	329	392	44.7949	6.31592
nDi.2.2.2.g09201	glycogen phosphorylase	35.17	1	6	6	21	236	27.0971	7.1665
nDi.2.2.2.g09206	amp-binding enzyme family protein	27.17	1	16	16	122	736	82.73	7.23975
nDi.2.2.2.g09217	protein isoform a	7.33	1	5	5	10	505	58.0781	7.98682
nDi.2.2.2.g09231	transthyretin-like protein partial	24.82	1	2	2	13	137	15.4557	5.73193
nDi.2.2.2.g09232	mlp crp family (muscle lim protein cysteine-rich protein) family member (mlp-1)	16.75	1	2	2	22	209	23.3974	7.94287
nDi.2.2.2.g09236	ribose-phosphate diphosphokinase	19.6	1	7	7	71	347	38.3137	7.45947
nDi.2.2.2.g09240	epoxide hydrolase microsomal	10.39	1	5	5	22	587	66.132	6.43018
nDi.2.2.2.g09241	galactoside-binding lectin family protein	51.38	1	15	15	234	253	29.5308	7.43018
nDi.2.2.2.g09251	xaa-pro aminopeptidase 1	10.88	1	6	6	22	616	69.8365	6.06201
nDi.2.2.2.g09264	a-kinase anchor protein 13-like	3.03	1	2	2	2	725	84.0074	8.79248
nDi.2.2.2.g09266	serine threonine-protein phosphatase 2b catalytic subunit 2	6.26	1	3	3	13	527	59.4044	6.48096
nDi.2.2.2.g09267	ras association domain family 1 isoform a	5.92	1	2	2	3	439	50.3045	5.49072
nDi.2.2.2.g09274	member ras oncogene family	11.87	1	2	2	9	219	24.6397	6.53662
nDi.2.2.2.g09287	developmentally-regulated gtp-binding protein 2	22.89	1	7	7	14	367	40.9657	8.93896
nDi.2.2.2.g09291	programmed cell death protein 5	22.94	1	3	3	26	170	19.0235	8.41162
nDi.2.2.2.g09296	nuclear pore membrane glycoprotein 210	2.06	1	2	2	2	1846	203.118	6.78564
nDi.2.2.2.g09306	tricarboxylate transport mitochondrial	13.24	1	3	3	3	355	39.4678	9.67139
nDi.2.2.2.g09316	lactoylglutathione lyase	42.76	1	6	6	81	145	16.7475	7.98682
nDi.2.2.2.g09324	hexokinase family protein	30.82	1	12	12	80	451	50.2738	5.26221
nDi.2.2.2.g09331	transthyretin-like protein 5	37.76	1	5	5	46	143	15.6288	5.19873
nDi.2.2.2.g09350		13.87	1	7	7	35	476	54.5019	6.771
nDi.2.2.2.g09371	vacuolar h	24.62	1	9	9	53	524	58.2479	6.48096
nDi.2.2.2.g09385	transthyretin-like protein 5	42.14	1	5	5	48	140	15.4671	9.5835
nDi.2.2.2.g09393	starch branching enzyme ii	17.36	1	8	8	35	530	61.5794	6.22705
nDi.2.2.2.g09401	dutp pyrophosphatase	14.22	1	3	3	3	218	24.2002	6.01123
nDi.2.2.2.g09410	eukaryotic translation initiation factor 3 subunit g	24.65	1	5	5	15	288	31.6818	7.73779
nDi.2.2.2.g09418		7.99	1	4	4	6	563	64.1798	5.40186
nDi.2.2.2.g09429	autophagy-related protein 3	15.26	1	4	4	11	308	35.6163	4.86865
nDi.2.2.2.g09438	glycogen debranching enzyme isoform 1	29.6	1	5	5	57	250	28.5129	7.78174
nDi.2.2.2.g09443	eukaryotic initiation factor 4a-iii	18.32	1	5	5	10	404	45.9369	6.17627
nDi.2.2.2.g09448	interleukin enhancer binding factor 2	5.09	1	2	2	3	393	43.4084	6.15088
nDi.2.2.2.g09451	anion bicarbonate porter family member (abts-1)	10.11	1	8	8	32	1078	121.39	6.46826
nDi.2.2.2.g09466	cell death abnormality protein 1	9.15	1	2	2	5	295	33.3776	6.60986
nDi.2.2.2.g09468	protein phosphatase-7	17.82	1	3	3	5	174	20.1434	7.40088
nDi.2.2.2.g09471	insulin-degrading enzyme	16.02	1	13	13	20	1036	120.097	7.51807
nDi.2.2.2.g09472	actin-related protein 2	22.84	1	6	7	26	394	44.9361	6.46826
nDi.2.2.2.g09473	hexokinase	16.71	1	6	6	20	395	44.2024	5.8335
nDi.2.2.2.g09479	abhydrolase domain containing isoform cra_a	15.51	1	3	3	18	245	27.0502	8.96826
nDi.2.2.2.g09480	zinc transporter 9	3.43	1	2	2	5	467	52.4574	8.77783
nDi.2.2.2.g09487	transthyretin-like family protein	24.27	1	2	2	9	103	11.6828	5.41455
nDi.2.2.2.g09492		5.06	2	2	2	6	553	62.6008	6.53662
nDi.2.2.2.g09504	exportin-7	8.44	1	9	9	14	1090	124.198	5.70654
nDi.2.2.2.g09520	hydroxysteroid dehydrogenase-like protein 2	23.91	1	6	6	13	230	24.9402	9.62744
nDi.2.2.2.g09522	succinate-semialdehyde dehydrogenase	12.2	1	7	7	51	508	55.7736	7.32764
nDi.2.2.2.g09523		17.67	1	3	3	7	300	34.458	6.69775
nDi.2.2.2.g09548	thyroglobulin type-1 repeat family protein	9.52	1	2	2	13	189	21.7792	5.33838
nDi.2.2.2.g09551	lim and sh3 protein isoform cra_a	33.33	1	8	8	27	327	36.4672	8.25049
nDi.2.2.2.g09554	alveolar soft part sarcoma chromosome candidate 1	4.31	1	2	2	6	580	66.2345	6.25244
nDi.2.2.2.g09565	protein geranylgeranyltransferase type beta subunit	4.37	1	4	4	10	983	112.58	5.84619
nDi.2.2.2.g09578	serine threonine protein phosphatase 2a	13.24	1	4	4	6	506	57.7009	6.45557
nDi.2.2.2.g09594	polypeptide n-acetylgalactosaminyltransferase 3	4.97	1	2	2	2	584	67.0434	8.11865
nDi.2.2.2.g09601	amidohydrolase family protein	2.4	1	2	2	4	917	98.8411	8.01611
nDi.2.2.2.g09604	slowpoke potassium channel family member (slo-2)	10.39	1	5	8	22	972	112.448	8.25049
nDi.2.2.2.g09624	n-alpha-acetyltransferase catalytic subunit-like	17.73	1	3	3	4	203	23.2156	6.39209
nDi.2.2.2.g09635	alpha- ulin (catenin vinculin related) family member (ctn-1)	9.77	1	2	2	3	256	29.0287	6.56592
nDi.2.2.2.g09669		5.37	1	2	2	4	633	72.1754	5.60498
nDi.2.2.2.g09685	vacuolar protein sorting-associated protein 26	10.57	1	2	2	4	331	38.1318	8.04541
nDi.2.2.2.g09693	basement membrane proteoglycan	13.46	1	2	2	14	312	34.7496	4.80518
nDi.2.2.2.g09702	brefeldin a-inhibited guanine nucleotide-exchange protein 2	1.92	1	3	3	15	1718	194.367	6.21436
nDi.2.2.2.g09707	large subunit ribosomal protein 27a	14.84	1	2	2	2	155	17.5827	10.9019
nDi.2.2.2.g09708	l 37cc	18.48	1	5	5	13	276	30.2261	7.62061
nDi.2.2.2.g09709	eukaryotic translation initiation factor 2 subunit 1	4.72	1	3	3	4	339	38.5368	4.97021
nDi.2.2.2.g09710	ubiquitin carboxyl-terminal hydrolase isozyme l3	33.77	1	5	5	111	228	25.1633	4.77979
nDi.2.2.2.g09711	thioredoxin domain-containing protein 1	18.8	1	4	4	124	266	30.6296	8.1626
nDi.2.2.2.g09719	selenocysteine lyase	6.59	1	2	2	2	425	47.3673	7.13721
nDi.2.2.2.g09728	cre-pqn-34 protein	3.51	1	3	3	4	970	110.325	6.84424
nDi.2.2.2.g09733	mitochondrial fission 1	18.71	1	2	2	9	155	16.94	7.48877
nDi.2.2.2.g09745		24.22	1	4	4	19	289	32.4438	8.03076
nDi.2.2.2.g09751	replication protein a 70 kda dna-binding subunit	5.61	1	3	3	6	606	69.079	6.50732
nDi.2.2.2.g09761	immunoglobulin i-set domain-containing protein	27.1	1	2	2	12	107	12.1399	8.44092
nDi.2.2.2.g09777	gnat family protein	22.69	1	4	4	16	238	27.119	6.15088
nDi.2.2.2.g09778	tpa_inf: eukaryotic translation elongation factor 1a	36.48	1	4	13	378	466	50.7795	8.96826
nDi.2.2.2.g09783	glutaredoxin family protein	13.57	1	3	3	12	221	25.4081	8.04541
nDi.2.2.2.g09789	o ant response abnormal family member (odr-4)	15.27	1	5	5	18	465	51.9343	5.21143
nDi.2.2.2.g09795	papilin	19.53	1	24	24	440	1623	179.345	5.21143
nDi.2.2.2.g09810	laminin subunit beta-1	2.21	1	3	3	4	1766	195.937	5.10986
nDi.2.2.2.g09814	carnitine o-palmitoyltransferase mitochondrial	6.32	3	3	3	3	269	31.1173	9.46631
nDi.2.2.2.g09842		6.25	1	3	3	4	400	46.3457	5.42725
nDi.2.2.2.g09850	macrophage migration inhibitory factor	59.13	1	4	4	32	115	12.2751	7.78174
nDi.2.2.2.g09854	nucleoredoxin-like protein 2	35.86	1	4	5	229	145	16.2112	5.19873
nDi.2.2.2.g09859	proteasome subunit alpha type-6	12.96	1	3	3	29	216	24.1872	7.84033
nDi.2.2.2.g09862	immunoglobulin i-set domain containing protein	15.53	1	4	4	4	322	37.2369	5.56689
nDi.2.2.2.g09865	e3 sumo-protein ligase 2	7.64	1	4	4	5	733	78.4775	8.17725
nDi.2.2.2.g09866	e3 sumo-protein ligase 2	5.73	1	2	2	4	454	50.677	5.24951
nDi.2.2.2.g09877	60s ribosomal protein l28	26.81	1	5	5	40	138	15.758	12.0737
nDi.2.2.2.g09880	cg16916 protein	33.62	1	11	12	41	470	53.3843	5.80811
nDi.2.2.2.g09886	glutathione peroxidase	40	1	6	6	57	190	21.4358	7.38623
nDi.2.2.2.g09899	large subunit ribosomal protein 1	35.19	1	6	6	38	216	24.3492	9.84717
nDi.2.2.2.g09908	member ras oncogene family	46.7	1	9	9	59	212	23.6058	6.68311
nDi.2.2.2.g09917		3.36	1	3	3	3	1072	121.588	6.63916
nDi.2.2.2.g09924	tetratricopeptide repeat protein 38	12.53	1	4	4	14	455	52.0996	6.21436
nDi.2.2.2.g09934	beta-glucuronidase precursor	34.78	1	4	4	28	207	24.0574	8.14795
nDi.2.2.2.g09961		12.25	1	11	11	112	1339	150.443	4.53857
nDi.2.2.2.g09973	nicotinamide phosphoribosyltransferase-like	8.82	3	3	3	6	340	38.0983	6.52197
nDi.2.2.2.g09986	zinc-binding dehydrogenase family protein	23.5	1	7	7	228	366	39.9547	6.32861
nDi.2.2.2.g09990	adp atp translocase	26.18	1	7	9	138	317	35.3856	9.77393
nDi.2.2.2.g09994	myosin heavy chain	37.37	1	57	66	1727	1659	190.66	6.06201
nDi.2.2.2.g10005	adenylate kinase isoenzyme 1	16.28	1	11	12	330	639	72.9084	8.76318
nDi.2.2.2.g10008	solute carrier family 12 member 4	9.68	1	4	6	11	661	74.4125	5.96045
nDi.2.2.2.g10031		27.04	1	13	16	233	747	85.6665	9.27588
nDi.2.2.2.g10066	macrophage mannose receptor 1	16.96	1	3	3	7	224	26.0275	5.69385
nDi.2.2.2.g10098	bifunctional atp-dependent dihydroxyacetone kinase fad-amp lyase	11.69	1	6	6	18	616	66.6474	7.02002
nDi.2.2.2.g10101	p21	5.41	1	2	2	5	314	34.6039	4.71631
nDi.2.2.2.g10110	hydroxymethylglutaryl- synthase	11.42	1	5	5	13	473	53.7603	7.63525
nDi.2.2.2.g10121	guanine nucleotide-binding protein g subunit alpha	11.07	1	3	3	6	253	29.2833	5.31299
nDi.2.2.2.g10139	4-aminobutyrate mitochondrial	22.36	1	9	9	52	474	52.2449	8.70459
nDi.2.2.2.g10142	tubulin-specific chaperone c	6.89	1	2	2	3	305	34.4307	6.53662
nDi.2.2.2.g10179		14.13	2	3	3	3	283	31.6181	6.44287
nDi.2.2.2.g10182	cytosolic purine 5 -nucleotidase	9.69	2	3	3	3	289	34.0529	6.55127
nDi.2.2.2.g10184	dnaj homolog subfamily b member 4	35.76	1	12	12	135	344	38.0114	9.18799
nDi.2.2.2.g10188		15.11	1	4	4	21	225	25.7217	6.96143
nDi.2.2.2.g10197	spon-1 protein	9.01	1	7	7	32	832	94.8644	7.1665
nDi.2.2.2.g10204	protein tyrosine kinase 9 actin monomer-binding	14.2	1	3	3	3	338	38.8704	6.93213
nDi.2.2.2.g10205		30.52	1	5	5	92	249	28.5683	6.65381
nDi.2.2.2.g10216	intracelllar ipase a family member (ipla-1)	5.47	1	4	4	8	750	86.9953	6.43018
nDi.2.2.2.g10223	ump-cmp kinase	27.55	1	5	5	51	196	22.3466	8.1626
nDi.2.2.2.g10230	vesicle-fusing atpase 1-like	11.87	1	6	7	50	750	83.0432	7.02002
nDi.2.2.2.g10237	tubulin--tyrosine ligase-like protein 12-like	27.98	1	12	12	69	604	70.566	5.35107
nDi.2.2.2.g10245	hydroxypyruvate isomerase	18.68	1	3	4	11	257	29.1107	6.13818
nDi.2.2.2.g10246	type i inositol- -trisphosphate 5-phosphatase	58.97	1	10	11	680	156	17.8141	9.33447
nDi.2.2.2.g10263	filamin abp280 repeat family protein	14.53	1	2	2	6	296	33.3819	6.55127
nDi.2.2.2.g10268	superoxide dismutase	29.28	1	2	2	4	181	19.4459	7.6499
nDi.2.2.2.g10269	sode_dirim ame: full=extracellular superoxide dismutase short=ec-sod flags: precursor	9.72	1	2	2	10	72	8.31426	9.20264
nDi.2.2.2.g10278	aldo keto reductase family protein	38.38	1	7	9	78	357	40.8151	7.1665
nDi.2.2.2.g10299		10.99	1	8	8	23	1356	154.315	4.98291
nDi.2.2.2.g10306	aspartic protease sp-2	23.89	1	7	7	44	293	32.1114	7.94287
nDi.2.2.2.g10317	---NA---	44.06	1	7	7	88	143	17.0041	6.29053
nDi.2.2.2.g10326	mechanosensory abnormality family member (mec-2)	19.25	1	2	3	9	187	20.4326	5.26221
nDi.2.2.2.g10334	n-terminal acetyltransferase complex ard1 subunit	11.68	1	2	2	3	214	25.1154	7.07861
nDi.2.2.2.g10341		4.15	1	2	2	3	434	48.8042	7.07861
nDi.2.2.2.g10343		36.17	1	4	9	56	282	32.7089	5.97314
nDi.2.2.2.g10353	serpin-like protein	16.82	1	6	6	30	333	37.7306	6.32861
nDi.2.2.2.g10359	28s ribosomal protein mitochondrial-like	26.47	2	3	3	4	136	15.161	9.70068
nDi.2.2.2.g10360	elongation factor mitochondrial-like	20.24	1	13	16	116	988	109.24	6.0874
nDi.2.2.2.g10361	major facilitator superfamily transporter	6.5	1	4	4	16	492	55.8949	8.82178
nDi.2.2.2.g10382		17.42	1	3	3	7	132	15.2248	6.32861
nDi.2.2.2.g10403	ttr-51 protein	23.19	1	5	5	111	138	15.4391	5.70654
nDi.2.2.2.g10465	adenylate kinase 1	9.06	1	2	3	36	320	36.6253	7.00537
nDi.2.2.2.g10499	6-phosphofructo-2-kinase fructose- -biphosphatase	20	1	3	3	7	205	23.629	6.80029
nDi.2.2.2.g10507		12.16	1	4	4	13	329	38.2092	5.60498
nDi.2.2.2.g10512	aldo keto reductase family protein	31.16	1	6	9	211	292	33.6142	5.90967
nDi.2.2.2.g10521		44.83	1	8	8	71	116	13.0587	5.56689
nDi.2.2.2.g10532	trehalose 6-phosphate synthase	7.57	1	3	3	14	370	42.3432	5.60498
nDi.2.2.2.g10543	cre-nkb-3 protein	17.9	1	3	3	11	229	25.8531	6.55127
nDi.2.2.2.g10569	filarial antigen av33	47.44	1	7	7	222	156	17.7068	7.85498
nDi.2.2.2.g10602	translocation protein sec62	5.42	1	2	2	4	424	48.271	8.03076
nDi.2.2.2.g10613	trehalose 6-phosphate synthase	28.77	1	10	10	34	431	49.1739	7.98682
nDi.2.2.2.g10617		23.97	1	3	3	11	146	16.698	8.30908
nDi.2.2.2.g10627		5.84	1	2	2	3	308	35.5027	9.05615
nDi.2.2.2.g10632		35.71	1	3	4	139	182	20.2085	6.63916
nDi.2.2.2.g10633	integrin alpha pat-2	26.94	1	8	8	79	438	48.6551	7.21045
nDi.2.2.2.g10637	integrin alpha pat-2	28.89	1	9	9	85	540	60.6461	5.87158
nDi.2.2.2.g10640	charged multivesicular body protein 1b	18.37	1	4	4	13	196	21.679	8.89502
nDi.2.2.2.g10642	saccharopine dehydrogenase	55	1	3	3	34	100	11.1316	7.28369
nDi.2.2.2.g10656	naaladase ii protein	6.8	1	2	2	8	250	29.0238	6.44287
nDi.2.2.2.g10693	glycogen phosphorylase	22.48	1	3	3	9	129	15.4008	9.70068
nDi.2.2.2.g10698	paramyosin	65.51	1	34	34	2014	490	56.0774	5.59229
nDi.2.2.2.g10748	cre-unc-95 protein	11.26	1	3	3	32	231	26.0138	6.23975
nDi.2.2.2.g10833	fructosamine kinase family protein	42.66	1	5	5	11	143	16.7685	7.60596
nDi.2.2.2.g10845	lysocardiolipin acyltransferase 1	17.88	1	3	3	3	179	21.2947	8.49951
nDi.2.2.2.g10861	29kda protein from anisakis simplex	53.41	1	6	6	110	88	10.5472	9.5249
nDi.2.2.2.g10868	short chain dehydrogenase reductase family protein	39.74	1	3	10	126	307	34.7924	8.57275
nDi.2.2.2.g10881	small heat shock protein ov25-1	62.63	1	7	7	1764	99	11.5476	5.24951
nDi.2.2.2.g10892	saccharopine partial	55.38	1	10	10	129	251	28.0676	7.12256
nDi.2.2.2.g10893		28.92	1	3	3	8	166	19.426	9.62744
nDi.2.2.2.g10898	signal recognition particle receptor subunit beta	10.96	1	2	2	10	146	16.6096	8.85107
nDi.2.2.2.g10910	amylo- 6- 4-alpha-glucanotransferase isoform 1	26.8	1	4	4	60	153	17.5477	6.3667
nDi.2.2.2.g10928	glycogen debranching enzyme	23.44	1	4	4	75	209	24.6192	5.47803
nDi.2.2.2.g10971		84.62	1	5	5	45	78	8.86865	8.48486
nDi.2.2.2.g10991	tensin	24.39	1	3	3	13	123	13.5692	6.90283
nDi.2.2.2.g11000		42.19	1	2	2	12	64	6.84141	9.53955
nDi.2.2.2.g11040	actin	77.16	1	7	30	10072	359	39.8329	5.46533
nDi.2.2.2.g11048		14.44	1	2	2	4	277	30.0958	9.83252
nDi.2.2.2.g11054	actin	77.44	1	4	29	7756	359	39.8479	5.46533
nDi.2.2.2.g11067		28.32	1	2	2	2	113	12.7716	4.91943
nDi.2.2.2.g11110	tubulin beta-2c chain	17.02	1	2	6	177	235	26.0227	6.771
nDi.2.2.2.g11121	wd40-like beta propeller repeat family protein	13.01	1	2	2	7	123	14.2657	5.26221
nDi.2.2.2.g11127		57.36	1	13	14	93	326	36.9438	9.01221
nDi.2.2.2.g11152	trehalose 6-phosphate synthase	28	1	3	3	16	100	11.2088	8.63135
nDi.2.2.2.g11199	cyanate lyase	62.42	1	12	12	140	165	18.2146	8.08936
nDi.2.2.2.g11318	enoyl- hydratase isomerase	22.62	1	2	2	8	84	9.53376	5.37646
nDi.2.2.2.g11320		21.65	2	4	4	10	194	22.5565	7.73779
nDi.2.2.2.g11321	bag family molecular chaperone regulator 2	30.39	1	2	2	20	102	11.771	6.62451
nDi.2.2.2.g11336		27.03	1	3	3	40	111	13.3749	9.5249
nDi.2.2.2.g11346	integrin alpha pat-2	34.04	1	2	2	14	47	5.05773	9.42236
nDi.2.2.2.g11356	filamin abp280 repeat family protein	28.74	1	2	2	8	87	9.40662	4.99561
nDi.2.2.2.g11375	transthyretin-like protein partial	14.52	1	2	2	39	124	13.7599	4.70361
nDi.2.2.2.g11385	17-beta-hydroxysteroid dehydrogenase type 6	32.98	1	3	3	21	94	10.5766	7.12256
nDi.2.2.2.g11417	protein phosphatase-7	21.93	1	3	3	5	187	21.5961	8.88037
nDi.2.2.2.g11423	fructosamine-3-kinase-related protein	37.65	1	3	3	42	85	9.73703	9.45166
nDi.2.2.2.g11473	filarial antigen av33	36.14	1	2	2	121	83	9.24273	7.98682
nDi.2.2.2.g11518	ctg-2 protein	22.35	1	2	2	3	85	10.0363	9.30518
nDi.2.2.2.g11528		55	1	5	5	88	160	18.5521	6.44287
nDi.2.2.2.g11530	prion-like-(q n-rich)-domain-bearing protein family member (pqn-22)	45.98	1	3	3	16	87	9.64904	8.39697
nDi.2.2.2.g11541	sphingomyelin phosphodiesterase 1	20.66	1	2	2	8	121	13.6687	6.99072
nDi.2.2.2.g11575	glycogen debranching enzyme	40.28	1	2	2	15	72	8.35816	6.91748
nDi.2.2.2.g11588	glycogen debranching enzyme	22.31	1	2	2	6	130	14.5716	7.38623
nDi.2.2.2.g11627	protein kinase c delta type	37.8	1	2	2	4	82	9.41974	8.90967
nDi.2.2.2.g11637	17-beta-hydroxysteroid dehydrogenase type 6	36.36	1	2	2	19	55	6.37714	7.34229
nDi.2.2.2.g11670	briggsae cbr-try-10 protein	10.68	1	2	2	9	103	11.7627	7.00537
nDi.2.2.2.g11691		57.02	1	5	5	724	121	13.9326	5.85889
nDi.2.2.2.g11696	glycosyl hydrolases family 18 protein	17.8	1	3	3	9	118	13.5759	4.66553
nDi.2.2.2.g11739	neurotransmitter-gated ion-channel ligand binding domain containing protein	50.32	1	5	5	109	157	18.0952	6.43018
nDi.2.2.2.g11754	ttr-45 protein	57.29	1	4	4	21	96	10.7134	4.99561
nDi.2.2.2.g11865	superoxide dismutase	44.85	1	4	4	120	136	13.996	7.23975
nDi.2.2.2.g11900	peroxiredoxin 6	47.65	1	5	5	114	149	16.8583	5.64307
nDi.2.2.2.g11943	hexokinase	31.52	1	2	2	30	92	10.4483	6.91748
nDi.2.2.2.g11945	aldo keto reductase family protein	41.05	1	2	6	154	95	11.4481	9.0415
nDi.2.2.2.g12000	erv1 alr family protein	14.78	1	2	2	6	115	13.7189	6.69775
nDi.2.2.2.g12012	glycosyl hydrolases family 18 protein	18.32	1	2	2	7	131	15.3547	9.40771
nDi.2.2.2.g12040	amylo- 6- 4-alpha-glucanotransferase isoform 1	30.7	1	3	3	29	114	13.3265	6.30322
nDi.2.2.2.g12057	7 transmembrane receptor	28.57	1	4	4	289	84	9.23277	9.48096
nDi.2.2.2.g12172		70.31	1	5	5	128	64	7.92509	8.99756
nDi.2.2.2.g12195		47.56	1	2	2	24	82	9.76277	10.0522
nDi.2.2.2.g12230	fh1 fh2 domain-containing protein 3	20.51	1	2	2	5	117	13.3893	7.98682
nDi.2.2.2.g12301	small heat shock protein	67.92	1	7	7	408	53	6.22947	9.86182
nDi.2.2.2.g12312	glycogen debranching enzyme	25.37	1	2	2	16	134	15.2673	5.49072
nDi.2.2.2.g12332	ll20 15kda ladder antigen	67.81	1	4	20	573	233	27.361	8.26514
nDi.2.2.2.g12333	filarial antigen	54.35	1	6	6	126	138	16.2339	4.98291
nDi.2.2.2.g12380	dual specificity phosphatase	28.18	1	2	2	11	110	12.5723	9.87646
nDi.2.2.2.g12386		21.43	1	2	2	38	98	11.462	6.7417
nDi.2.2.2.g12448	paramyosin	52.53	1	6	6	79	99	11.594	5.73193
nDi.2.2.2.g12465		53.85	1	3	3	19	78	9.25883	10.0083
nDi.2.2.2.g12488	paramyosin	24.62	1	2	2	16	65	7.60712	4.93213
nDi.2.2.2.g12496	major intrinsic protein	16	1	2	2	40	50	5.76698	5.87158
nDi.2.2.2.g12536		28.05	1	2	2	3	82	9.27604	5.04639
nDi.2.2.2.g12775		43.24	1	2	2	927	37	4.29317	9.37842
82301.12.peg.1 U	roporphyrinogen III decarboxylase (EC4.1.1.37) [Wolbachia pipientis]	11.78	1	3	3	7	348	38.9609	7.94287
82301.12.peg.102	Signal peptidase I (EC 3.4.21.89) [Wolbachia pipientis]	11.16	1	3	3	4	251	29.6866	9.80322
82301.12.peg.107	Signal recognition particle receptor proteinFtsY (=alpha subunit) (TC 3.A.5.1.1) [Wolbachia pipientis]	10.56	1	2	2	2	303	33.1474	7.79639
82301.12.peg.110	Heat shock protein GrpE [Wolbachia pipientis]	18.62	1	3	3	19	188	21.4887	5.2876
82301.12.peg.111	Tryptophanyl-tRNA synthetase (EC 6.1.1.2) [Wolbachia pipientis]	9.64	1	2	2	5	332	37.3446	8.67529
82301.12.peg.118	Ribose 5-phosphate isomerase B (EC 5.3.1.6) /3-demethylubiquinone-9 3-methyltransferase (EC 2.1.1.64) [Wolbachia pipientis]	7.99	1	2	2	3	388	43.4052	6.93213
82301.12.peg.121	Folate-dependent protein for Fe/S clustersynthesis/repair in oxidative stress [Wolbachia pipientis]	16.04	1	4	4	6	268	30.9322	8.68994
82301.12.peg.122	Heat shock protein 60 family co-chaperoneGroES [Wolbachia pipientis]	21.88	1	2	2	129	96	10.4255	5.50342
82301.12.peg.123	Heat shock protein 60 family chaperone GroEL [Wolbachia pipientis]	61.79	1	10	10	838	212	22.4797	8.51416
82301.12.peg.124	Heat shock protein 60 family chaperone GroEL [Wolbachia pipientis]	54.14	1	24	24	878	338	36.5549	5.57959
82301.12.peg.129	HflK protein [Wolbachia pipientis]	25.58	1	7	7	49	344	39.0672	8.20654
82301.12.peg.130	HflC protein [Wolbachia pipientis]	23.1	1	6	6	27	290	33.8151	9.36377
82301.12.peg.131	HtrA protease/chaperone protein [Wolbachia pipientis]	15.01	1	6	8	47	493	54.1624	8.63135
82301.12.peg.144	ATP-dependent hsl protease ATP-binding subunitHslU [Wolbachia pipientis]	11.29	1	3	4	11	496	55.3856	8.17725
82301.12.peg.173	NADP-dependent malic enzyme (EC 1.1.1.40) [Wolbachia pipientis]	32.12	1	3	3	10	165	18.0565	9.45166
82301.12.peg.18	2,3-bisphosphoglycerate-independentphosphoglycerate mutase (EC 5.4.2.1) [Wolbachia pipientis]	8.89	1	3	3	3	506	55.9846	7.32764
82301.12.peg.186	2-oxoglutarate dehydrogenase E1 component (EC1.2.4.2) [Wolbachia pipientis]	8.01	1	5	6	19	886	100.729	8.30908
82301.12.peg.195	Adenylosuccinate synthetase (EC 6.3.4.4) [Wolbachia pipientis]	17.7	1	5	5	17	435	48.3828	8.83643
82301.12.peg.209	Fructose-1,6-bisphosphatase, GlpX type (EC3.1.3.11) [Wolbachia pipientis]	8.09	1	3	3	10	309	33.1955	6.65381
82301.12.peg.211	Pyruvate,phosphate dikinase (EC 2.7.9.1) [Wolbachia pipientis]	8.12	1	7	7	9	887	97.724	6.20166
82301.12.peg.224	SSU ribosomal protein S2p (SAe) [Wolbachia pipientis]	11.11	1	3	3	14	279	31.0695	9.29053
82301.12.peg.226	Short-chain alcohol dehydrogenase familyenzyme [Wolbachia pipientis]	10.89	1	2	2	6	248	27.3453	5.05908
82301.12.peg.232	FIG01208263: hypothetical protein [Wolbachia pipientis]	10.97	1	4	4	4	401	46.4192	9.26123
82301.12.peg.250	SSU ribosomal protein S5p (S2e) [Wolbachia pipientis]	12.35	1	2	2	7	170	18.4449	10.3452
82301.12.peg.253	SSU ribosomal protein S8p (S15Ae) [Wolbachia pipientis]	16.79	1	2	2	3	131	14.914	9.99365
82301.12.peg.255	LSU ribosomal protein L5p (L11e) [Wolbachia pipientis]	15.49	1	3	3	6	142	16.0284	9.01221
82301.12.peg.257	LSU ribosomal protein L14p (L23e) [Wolbachia pipientis]	16.81	1	3	3	4	119	12.7071	10.5649
82301.12.peg.259	LSU ribosomal protein L29p (L35e) [Wolbachia pipientis]	34.33	1	2	2	2	67	7.77529	10.272
82301.12.peg.261	SSU ribosomal protein S3p (S3e) [Wolbachia pipientis]	16.5	2	3	3	11	206	23.2027	10.1401
82301.12.peg.262	LSU ribosomal protein L22p (L17e) [Wolbachia pipientis]	24.14	1	3	3	4	116	13.0813	10.3159
82301.12.peg.267	LSU ribosomal protein L3p (L3e) [Wolbachia pipientis]	20.75	1	6	6	8	241	26.3409	9.94971
82301.12.peg.288	Alkyl hydroperoxide reductase subunit C-likeprotein [Wolbachia pipientis]	57.29	1	8	8	44	199	22.3023	5.19873
82301.12.peg.294	Dihydrolipoamide dehydrogenase of2-oxoglutarate dehydrogenase (EC 1.8.1.4) [Wolbachia pipientis]	17.53	1	7	7	13	462	50.0362	7.84033
82301.12.peg.296	Pyridoxine 5'-phosphate synthase (EC 2.6.99.2) [Wolbachia pipientis]	13.19	1	2	3	7	235	26.6331	7.37158
82301.12.peg.297	DNA-binding protein, HU family [Wolbachia pipientis]	29.13	1	2	2	10	103	11.7074	10.2427
82301.12.peg.298	SSU ribosomal protein S9p (S16e) [Wolbachia pipientis]	32.43	1	4	4	5	148	16.6621	11.1069
82301.12.peg.300	outer membrane protein TolC, putative [Wolbachia pipientis]	8.98	1	3	3	8	412	45.9706	9.5249
82301.12.peg.316	NADH-ubiquinone oxidoreductase chain G (EC1.6.5.3) [Wolbachia pipientis]	10.41	1	5	5	12	682	75.745	7.60596
82301.12.peg.35	Ribose-phosphate pyrophosphokinase (EC2.7.6.1) [Wolbachia pipientis]	19.81	1	4	4	5	308	33.5619	8.104
82301.12.peg.357	Transaldolase (EC 2.2.1.2) [Wolbachia pipientis]	13.15	1	2	2	4	213	23.2544	5.70654
82301.12.peg.359	ATP synthase beta chain (EC 3.6.3.14) [Wolbachia pipientis]	19.47	1	5	7	20	457	50.165	5.38916
82301.12.peg.370	Glycyl-tRNA synthetase alpha chain (EC6.1.1.14) [Wolbachia pipientis]	16.13	1	4	4	5	279	31.5748	5.16064
82301.12.peg.388	IMP cyclohydrolase (EC 3.5.4.10) /Phosphoribosylaminoimidazolecarboxamide formyltransferase [Wolbachia pipientis]	5.13	1	2	2	3	507	56.5565	8.23584
82301.12.peg.411	18K peptidoglycan-associated outer membranelipoprotein; Peptidoglycan-associated lipoprotein [Wolbachia pipientis]	18.13	1	3	3	31	160	18.0892	9.20264
82301.12.peg.419	Chaperone protein HtpG [Wolbachia pipientis]	23.43	1	11	11	48	636	72.9044	5.64307
82301.12.peg.421	hypothetical protein [Wolbachia pipientis]	5.77	1	2	2	4	260	28.1604	8.1333
82301.12.peg.422	5-aminolevulinate synthase (EC 2.3.1.37) [Wolbachia pipientis]	7	1	3	3	5	400	44.525	7.82568
82301.12.peg.429	Transcriptional regulatory protein basR/pmrA [Wolbachia pipientis]	25.39	1	6	6	19	256	28.6268	6.62451
82301.12.peg.434	Succinate dehydrogenase iron-sulfur protein (EC1.3.99.1) [Wolbachia pipientis]	10.69	1	2	2	3	262	29.7139	8.6167
82301.12.peg.439	hypothetical protein [Wolbachia pipientis]	24.29	1	4	4	109	210	22.799	8.76318
82301.12.peg.443	Peptide chain release factor 1 [Wolbachia pipientis]	6.17	1	2	2	3	373	42.7868	8.104
82301.12.peg.448	Alanyl-tRNA synthetase (EC 6.1.1.7) [Wolbachia pipientis]	7.22	1	5	5	5	873	98.193	8.68994
82301.12.peg.450	Isoleucyl-tRNA synthetase (EC 6.1.1.5) [Wolbachia pipientis]	2.39	1	2	2	4	1086	126.795	7.02002
82301.12.peg.457	Succinate dehydrogenase flavoprotein subunit(EC 1.3.99.1) [Wolbachia pipientis]	12.98	1	6	6	20	601	66.3613	7.34229
82301.12.peg.466	Fructose-bisphosphate aldolase class I (EC4.1.2.13) [Wolbachia pipientis]	32.55	1	9	9	30	298	32.0826	7.98682
82301.12.peg.47	DNA polymerase III beta subunit (EC 2.7.7.7) [Wolbachia pipientis]	10.3	1	3	3	6	369	41.1106	6.91748
82301.12.peg.473	3-oxoacyl-[acyl-carrier-protein] synthase,KASII (EC 2.3.1.41) [Wolbachia pipientis]	11.64	1	2	2	3	421	45.1234	7.85498
82301.12.peg.474	Acyl carrier protein [Wolbachia pipientis]	10	1	2	2	25	90	10.2442	4.80518
82301.12.peg.5 P	hosphoribosylformylglycinamidine cyclo-ligase(EC 6.3.3.1) [Wolbachia pipientis]	9.57	1	3	3	7	345	38.5392	6.69775
82301.12.peg.50	SSU ribosomal protein S1p [Wolbachia pipientis]	4.73	1	2	2	7	550	61.69	6.29053
82301.12.peg.512	Phosphoribosylamine--glycine ligase (EC6.3.4.13) [Wolbachia pipientis]	7.33	1	3	3	5	423	45.9673	7.86963
82301.12.peg.513	Seryl-tRNA synthetase (EC 6.1.1.11) [Wolbachia pipientis]	5.13	1	2	2	2	409	46.9105	8.66064
82301.12.peg.518	Serine hydroxymethyltransferase (EC 2.1.2.1) [Wolbachia pipientis]	14.82	1	5	5	8	425	47.1434	8.73389
82301.12.peg.522	Dihydrolipoamide acetyltransferase component ofpyruvate dehydrogenase complex (EC 2.3.1.12) [Wolbachia pipientis]	13.06	1	5	5	5	421	46.2777	8.22119
82301.12.peg.532	Superoxide dismutase [Fe] (EC 1.15.1.1) [Wolbachia pipientis]	12.38	1	3	3	14	210	24.6844	7.18115
82301.12.peg.538	Dihydrolipoamide succinyltransferase component(E2) of 2-oxoglutarate dehydrogenase complex (EC [Wolbachia pipientis]	17.71	1	5	6	27	384	41.8772	6.85889
82301.12.peg.545	Ribonuclease D related protein [Wolbachia pipientis]	13.11	1	2	2	2	206	23.9334	7.07861
82301.12.peg.546	Thioredoxin [Wolbachia pipientis]	27.1	1	2	2	6	107	12.0531	5.24951
82301.12.peg.549	Isocitrate dehydrogenase [NAD] (EC 1.1.1.41) [Wolbachia pipientis]	15.13	1	7	7	19	476	53.1566	7.92822
82301.12.peg.552	NADH-ubiquinone oxidoreductase chain F (EC1.6.5.3) [Wolbachia pipientis]	6.6	1	2	2	2	424	46.4611	7.60596
82301.12.peg.555	Metallo-beta-lactamase family protein,RNA-specific [Wolbachia pipientis]	2.93	1	2	2	2	512	57.2244	8.19189
82301.12.peg.556	Enoyl-[acyl-carrier-protein] reductase [NADH](EC 1.3.1.9) [Wolbachia pipientis]	3.75	1	2	2	2	267	28.988	8.49951
82301.12.peg.56	Outer membrane protein assembly factor YaeTprecursor [Wolbachia pipientis]	2.2	1	2	2	3	772	88.1798	8.5874
82301.12.peg.565	Acetyl-coenzyme A carboxyl transferase alphachain (EC 6.4.1.2) / Acetyl-coenzyme A carboxyl [Wolbachia pipientis]	6.89	1	2	2	3	508	56.365	8.03076
82301.12.peg.57	Outer membrane protein H precursor [Wolbachia pipientis]	16.13	1	2	2	3	186	21.5244	6.12549
82301.12.peg.572	NADH-ubiquinone oxidoreductase chain D (EC1.6.5.3) [Wolbachia pipientis]	10.11	1	2	2	4	267	30.6025	5.45264
82301.12.peg.582	LSU ribosomal protein L25p [Wolbachia pipientis]	10.34	1	2	2	3	203	22.562	7.54736
82301.12.peg.597	ATP synthase gamma chain (EC 3.6.3.14) [Wolbachia pipientis]	5.86	1	2	2	2	290	32.5294	9.5542
82301.12.peg.599	Cold shock protein CspA [Wolbachia pipientis]	35.71	1	3	3	10	84	9.52497	8.96826
82301.12.peg.6 P	hosphoribosylaminoimidazole-succinocarboxamidesynthase (EC 6.3.2.6) [Wolbachia pipientis]	7.08	1	2	2	3	240	27.619	8.55811
82301.12.peg.602	DNA-directed RNA polymerase beta subunit (EC2.7.7.6) / DNA-directed RNA polymerase beta' subunit (EC [Wolbachia pipientis]	9.58	1	21	21	46	2840	318.278	7.6499
82301.12.peg.603	LSU ribosomal protein L7/L12 (P1/P2) [Wolbachia pipientis]	45.11	1	5	5	34	133	14.5629	4.95752
82301.12.peg.604	LSU ribosomal protein L10p (P0) [Wolbachia pipientis]	15.25	1	2	2	8	177	20.1599	10.2134
82301.12.peg.605	LSU ribosomal protein L1p (L10Ae) [Wolbachia pipientis]	12.79	1	2	2	7	219	24.1692	9.45166
82301.12.peg.606	LSU ribosomal protein L11p (L12e) [Wolbachia pipientis]	11.64	1	2	2	2	146	15.6306	9.92041
82301.12.peg.607	Transcription antitermination protein NusG [Wolbachia pipientis]	12.5	1	4	4	5	280	32.9646	6.96143
82301.12.peg.609	Translation elongation factor G [Wolbachia pipientis]	9.3	1	2	5	7	688	76.2253	5.74463
82301.12.peg.620	Single-stranded DNA-binding protein [Wolbachia pipientis]	8.92	1	2	2	8	157	18.154	5.43994
82301.12.peg.621	Dihydrodipicolinate synthase (EC 4.2.1.52) [Wolbachia pipientis]	7.47	1	2	2	3	308	34.2396	5.85889
82301.12.peg.625	Cysteine desulfurase (EC 2.8.1.7), IscSsubfamily [Wolbachia pipientis]	25.61	1	8	8	30	453	50.8493	8.04541
82301.12.peg.626	Aconitate hydratase (EC 4.2.1.3) [Wolbachia pipientis]	5.31	1	4	4	4	867	95.0941	7.7085
82301.12.peg.63	Sigma cross-reacting protein 27A [Wolbachia pipientis]	45.89	1	9	9	59	231	25.4495	6.90283
82301.12.peg.635	Transcription termination protein NusA [Wolbachia pipientis]	5	1	2	2	2	520	57.4618	5.47803
82301.12.peg.636	Translation initiation factor 2 [Wolbachia pipientis]	9.72	1	6	6	8	772	85.6086	8.6167
82301.12.peg.641	Transcription termination factor Rho [Wolbachia pipientis]	7.43	1	3	3	4	471	52.5158	6.99072
82301.12.peg.642	Cytosol aminopeptidase PepA (EC 3.4.11.1) [Wolbachia pipientis]	23.04	1	8	8	22	421	46.114	6.25244
82301.12.peg.651	hypothetical protein [Wolbachia pipientis]	35	1	16	16	151	620	69.3487	8.23584
82301.12.peg.677	hypothetical protein [Wolbachia pipientis]	19.83	1	5	5	116	237	25.0116	8.85107
82301.12.peg.681	Polyribonucleotide nucleotidyltransferase (EC2.7.7.8) [Wolbachia pipientis]	14.57	1	11	11	37	755	84.1727	6.82959
82301.12.peg.690	Malate dehydrogenase (EC 1.1.1.37) [Wolbachia pipientis]	12.03	1	2	2	5	316	34.0781	7.37158
82301.12.peg.691	Putative deoxyribonuclease YcfH [Wolbachia pipientis]	8.05	1	2	2	4	261	29.28	7.2251
82301.12.peg.698	Periplasmic thiol:disulfide interchange proteinDsbA [Wolbachia pipientis]	10.22	1	2	2	4	225	26.2095	7.73779
82301.12.peg.702	DNA polymerase III subunits gamma and tau (EC2.7.7.7) [Wolbachia pipientis]	3.35	1	2	2	2	508	57.0408	6.44287
82301.12.peg.704	surface antigen Wsp [Wolbachia pipientis]	39.17	1	9	9	85	240	25.97	4.94482
82301.12.peg.707	Histidyl-tRNA synthetase (EC 6.1.1.21) [Wolbachia pipientis]	6.56	1	2	2	3	427	49.1724	8.27979
82301.12.peg.708	NifU protein [Wolbachia pipientis]	23.71	1	3	3	7	194	21.8451	4.98291
82301.12.peg.744	Transketolase (EC 2.2.1.1) [Wolbachia pipientis]	3.3	1	2	2	3	666	74.7528	8.1333
82301.12.peg.745	SSU ribosomal protein S4p (S9e) [Wolbachia pipientis]	22.55	1	4	4	10	204	23.6498	10.228
82301.12.peg.751	ClpB protein [Wolbachia pipientis]	41.97	1	23	23	200	853	94.9867	6.65381
82301.12.peg.752	NAD-specific glutamate dehydrogenase (EC1.4.1.2), large form [Wolbachia pipientis]	6.53	1	9	9	19	1577	180.642	8.11865
82301.12.peg.756	Dihydrolipoamide dehydrogenase (EC 1.8.1.4) [Wolbachia pipientis]	3.47	1	2	2	9	461	49.8912	7.63525
82301.12.peg.76	Rhodanese domain protein UPF0176, Rickettsialessubgroup [Wolbachia pipientis]	7.09	1	2	2	2	282	32.4875	8.26514
82301.12.peg.763	ATP-dependent Clp protease ATP-binding subunitClpX [Wolbachia pipientis]	17.88	1	6	6	11	425	46.6251	6.48096
82301.12.peg.773	Citrate synthase (si) (EC 2.3.3.1) [Wolbachia pipientis]	7.93	1	2	2	4	416	46.703	6.27783
82301.12.peg.774	Cytochrome oxidase biogenesis proteinSco1/SenC/PrrC, putative copper metallochaperone [Wolbachia pipientis]	24.39	1	2	2	2	123	14.2063	5.18604
82301.12.peg.779	Succinyl-CoA ligase [ADP-forming] beta chain(EC 6.2.1.5) [Wolbachia pipientis]	12.69	1	6	6	11	386	41.8219	5.43994
82301.12.peg.780	Succinyl-CoA ligase [ADP-forming] alpha chain(EC 6.2.1.5) [Wolbachia pipientis]	30.48	1	7	7	28	292	30.627	8.22119
82301.12.peg.788	hypothetical protein [Wolbachia pipientis]	34.11	1	4	4	12	214	23.4442	7.79639
82301.12.peg.792	SSU ribosomal protein S6p [Wolbachia pipientis]	10.47	1	2	2	2	258	29.9507	7.7085
82301.12.peg.795	Adenylosuccinate lyase (EC 4.3.2.2) [Wolbachia pipientis]	10.16	1	4	4	14	433	49.1783	7.03467
82301.12.peg.799	Ribonuclease E (EC 3.1.26.12) [Wolbachia pipientis]	2.88	1	2	2	3	591	67.1954	8.73389
82301.12.peg.800	Chaperone protein DnaK [Wolbachia pipientis]	33.02	1	15	16	187	639	69.3438	5.57959
82301.12.peg.815	CTP synthase (EC 6.3.4.2) [Wolbachia pipientis]	3.49	1	2	2	2	545	61.1442	8.92432
82301.12.peg.818	4-diphosphocytidyl-2-C-methyl-D-erythritolkinase (EC 2.7.1.148) [Wolbachia pipientis]	6.6	1	2	2	14	288	32.0764	9.18799
82301.12.peg.822	Dihydrodipicolinate reductase (EC 1.3.1.26) [Wolbachia pipientis]	6.44	1	2	2	4	264	28.6391	8.89502
82301.12.peg.830	Arginyl-tRNA synthetase (EC 6.1.1.19) [Wolbachia pipientis]	4.29	1	2	2	3	560	63.7425	6.63916
82301.12.peg.831	ABC transporter, ATP-binding/permease protein [Wolbachia pipientis]	3.32	1	2	2	6	422	46.8313	9.23193
82301.12.peg.837	ATP synthase alpha chain (EC 3.6.3.14) [Wolbachia pipientis]	12.87	1	6	7	67	513	56.8178	6.63916
82301.12.peg.838	Transcription elongation factor GreA [Wolbachia pipientis]	9.76	1	2	2	6	164	18.0203	5.05908
82301.12.peg.854	GTP-binding protein TypA/BipA [Wolbachia pipientis]	9.89	1	5	6	7	566	62.7159	5.56689
82301.12.peg.858	Pyruvate dehydrogenase E1 component betasubunit (EC 1.2.4.1) [Wolbachia pipientis]	7.23	1	3	3	6	332	36.1677	5.33838
82301.12.peg.91	Prolyl-tRNA synthetase (EC 6.1.1.15) ##Bacterial type [Wolbachia pipientis]	10.38	1	3	3	5	424	48.5241	8.68994
82301.12.peg.96	3-polyprenyl-4-hydroxybenzoate carboxy-lyaseUbiX (EC 4.1.1.-) [Wolbachia pipientis]	15.38	1	2	2	4	208	23.1845	9.34912
82301.12.peg.99	Acetylornithine aminotransferase (EC 2.6.1.11) [Wolbachia pipientis]	8.42	1	3	3	4	392	43.8921	9.0415

## Sheet: Female Body Wall 2
Accession	Description	Coverage	# Proteins	# Unique Peptides	# Peptides	# PSMs	# AAs	MW [kDa]	calc. pI
nDi.2.2.2.g00004	proteasomal ubiquitin receptor adrm1-like	27.8	1	8	8	35	446	48.6363	5.31299
nDi.2.2.2.g00005	short chain dehydrogenase reductase family protein	38.81	1	11	11	86	335	37.5452	9.08545
nDi.2.2.2.g00009	protein arginine n-methyltransferase 5	10.26	1	5	5	10	702	80.8227	5.77002
nDi.2.2.2.g00010	atp synthase subunit mitochondrial	58.5	1	24	25	209	547	59.151	6.03662
nDi.2.2.2.g00016	vacuolar protein sorting-associated protein 33a	3.89	1	2	2	2	617	70.2201	7.57666
nDi.2.2.2.g00030	eukaryotic translation initiation factor 5b-like	8.49	1	7	8	13	1107	125.955	6.0874
nDi.2.2.2.g00050	serine arginine-rich splicing factor 1-like	8.5	1	2	2	3	247	28.0092	9.77393
nDi.2.2.2.g00055	leucine-rich repeat-containing protein 47	15.79	1	6	6	20	532	60.1939	8.25049
nDi.2.2.2.g00057	eukaryotic translation initiation factor 3 subunit m	22.51	1	8	8	15	391	44.4864	6.30322
nDi.2.2.2.g00058	protein sel-1 homolog 1	4.18	1	4	4	4	1172	132.945	9.12939
nDi.2.2.2.g00061	glutamate dehydrogenase	12.55	1	4	7	20	518	57.0941	6.80029
nDi.2.2.2.g00072	26s proteasome non-atpase regulatory subunit 11	20.43	1	11	11	29	646	72.9675	6.44287
nDi.2.2.2.g00078	aspartyl-trna synthetase	25.99	1	12	12	52	531	60.3683	6.55127
nDi.2.2.2.g00082	40s ribosomal protein sa	47.96	1	9	9	22	294	33.0557	5.43994
nDi.2.2.2.g00085	protein phosphatase	8.8	1	2	2	3	409	44.7057	4.85596
nDi.2.2.2.g00087	26s proteasome non-atpase regulatory subunit 6	31.48	1	12	12	29	413	48.1052	7.75244
nDi.2.2.2.g00096	seryl-trna synthetase	30.17	1	12	12	47	484	55.5412	6.0874
nDi.2.2.2.g00098	utp--glucose-1-phosphate uridylyltransferase	37.68	1	17	17	100	499	56.9586	7.50342
nDi.2.2.2.g00114	jnk-interacting protein	2.82	1	3	3	5	1206	136.953	5.59229
nDi.2.2.2.g00119	fatty acid retinoid binding protein precursor	17.42	1	3	3	14	178	20.662	8.63135
nDi.2.2.2.g00121	dynein heavy chain	25.32	1	87	87	217	4582	523.329	6.49365
nDi.2.2.2.g00122	golgi snap receptor complex member 1	15.83	1	3	3	4	240	27.7142	8.83643
nDi.2.2.2.g00126		9.23	1	3	3	16	336	38.2863	4.90674
nDi.2.2.2.g00151	zinc finger protein	24.08	1	6	6	10	245	28.7011	9.0415
nDi.2.2.2.g00169	src substrate cortactin-like isoform 1	15.88	1	6	6	29	699	79.5165	6.49365
nDi.2.2.2.g00170	trehalase family protein	4	1	2	2	5	625	72.5356	7.04932
nDi.2.2.2.g00176	guanine nucleotide-binding protein subunit beta-1	52.94	1	12	12	77	340	37.3439	6.12549
nDi.2.2.2.g00190		6.93	1	10	10	34	1875	205.94	4.89404
nDi.2.2.2.g00196	dihydrolipoamide branched chain transacylase e2	13.66	1	4	4	5	432	47.9379	6.31592
nDi.2.2.2.g00199	transcription factor btf3 homolog 4	50	1	7	7	40	180	19.672	7.6792
nDi.2.2.2.g00202	fch domain only protein 2	5.16	1	3	3	4	950	105.492	6.20166
nDi.2.2.2.g00220	dab (drosophila disabled) homolog family member (dab-1)	7.89	1	4	4	13	646	71.7661	8.17725
nDi.2.2.2.g00234	vacuolar protein sorting-associated protein 35	13.79	1	6	6	19	696	80.0742	5.40186
nDi.2.2.2.g00247	domain containing protein	3.36	1	2	2	2	565	64.3924	6.93213
nDi.2.2.2.g00278	gmp synthase	5.99	1	3	3	4	985	109.188	7.54736
nDi.2.2.2.g00279		14.36	1	2	3	10	383	42.5745	8.00146
nDi.2.2.2.g00290	tyrosine-protein phosphatase non-receptor type 9	4.45	1	2	2	2	629	71.148	8.35303
nDi.2.2.2.g00292		38.38	1	12	12	75	383	43.1229	5.90967
nDi.2.2.2.g00303	cell division cycle protein 23 homolog	4.82	1	2	2	2	623	71.686	5.59229
nDi.2.2.2.g00314	leucine-zipper-containing transcription factor lzf	2.71	1	2	2	2	665	76.1676	6.72705
nDi.2.2.2.g00317	ribosome maturation protein sbds-like	12.86	1	4	4	7	280	31.9288	8.73389
nDi.2.2.2.g00319	kinesin heavy chain	38.63	1	33	33	139	1007	113.544	6.31592
nDi.2.2.2.g00335	coiled-coil domain-containing protein 47	6.42	1	3	3	3	436	50.8459	6.49365
nDi.2.2.2.g00336	translational activator gcn1	2.26	1	4	4	4	2654	295.987	6.93213
nDi.2.2.2.g00340	n-alpha-acetyltransferase auxiliary subunit	10	1	6	6	16	860	99.1089	8.04541
nDi.2.2.2.g00341	protein kinase domain containing protein	6.1	1	2	2	3	410	47.5424	5.84619
nDi.2.2.2.g00348	sr protein kinase family member (spk-1)	4.88	1	4	4	8	1291	144.993	5.37646
nDi.2.2.2.g00353	motile sperm domain containing 2	6.99	1	3	3	10	544	62.7999	7.25439
nDi.2.2.2.g00355	peptide methionine sulfoxide reductase	14.21	1	2	2	11	183	20.5071	8.26514
nDi.2.2.2.g00378	had-superfamily hydrolase	21.5	1	5	5	15	200	22.4538	8.29443
nDi.2.2.2.g00380	cd36 family protein	12.82	1	5	5	9	546	61.6082	7.98682
nDi.2.2.2.g00382	haloacid dehalogenase-like hydrolase family protein	11.46	1	2	2	4	253	28.4915	6.7417
nDi.2.2.2.g00384		15	1	2	2	6	240	27.0819	5.59229
nDi.2.2.2.g00385		17.24	1	2	2	2	290	33.2328	7.85498
nDi.2.2.2.g00389	vacuolar protein sorting-associated protein 29	27.96	1	5	5	9	186	21.0798	7.59131
nDi.2.2.2.g00418	fg-gap repeat family protein	11.05	1	5	5	13	588	65.7298	6.0874
nDi.2.2.2.g00421	platelet-activating factor acetylhydrolase ib subunit alpha	20.6	1	9	9	24	432	49.6668	7.97217
nDi.2.2.2.g00429	ribosomal protein s3	46.4	1	10	10	32	250	28.0187	9.65674
nDi.2.2.2.g00438	ras-related protein rab-33b-like	18.21	1	3	4	11	346	38.6575	7.26904
nDi.2.2.2.g00447	lysosomal protective	11.26	1	5	5	29	524	60.1481	7.03467
nDi.2.2.2.g00451	u5 small nuclear ribonucleoprotein 200 kda helicase	1.89	1	3	3	4	2121	241.31	6.45557
nDi.2.2.2.g00453		26.42	1	6	6	28	246	28.6804	8.1626
nDi.2.2.2.g00454	abc transporter family protein	7.78	1	8	8	11	1286	141.916	8.39697
nDi.2.2.2.g00459	adp-dependent glucokinase-like	10	1	7	7	50	920	104.154	8.60205
nDi.2.2.2.g00468	mitochondrial import receptor subunit tom40	9.97	1	2	2	3	361	39.5378	8.14795
nDi.2.2.2.g00470	uv excision repair protein rad23 containing protein	24.01	1	6	6	18	379	40.2437	4.65283
nDi.2.2.2.g00473	electron transfer flavoprotein subunit beta	31.27	1	9	9	64	291	32.3365	8.99756
nDi.2.2.2.g00496	ligand-gated ion channel family member (lgc-27)	18.44	1	8	8	28	423	48.6739	7.25439
nDi.2.2.2.g00530	aldo-keto reductase	31.75	1	7	8	26	315	36.5808	7.38623
nDi.2.2.2.g00532	abc transporter transmembrane region family protein	6.79	1	6	7	10	1444	164.542	8.20654
nDi.2.2.2.g00542	thiamin pyrophosphokinase 1	21.8	1	5	5	8	266	29.5651	4.97021
nDi.2.2.2.g00543	sigma non-opioid intracellular receptor 1	11.4	1	2	2	11	228	25.9012	9.51025
nDi.2.2.2.g00545	solute carrier family 12 member 9	7.85	1	5	5	11	994	109.891	8.08936
nDi.2.2.2.g00548	cytoplasmic intermediate filament protein	90.54	2	81	81	6280	560	64.4318	5.77002
nDi.2.2.2.g00553	histidine acid phosphatase family protein	6.28	1	2	2	3	494	56.8838	6.7124
nDi.2.2.2.g00554	transthyretin-like protein 46	58.9	1	6	6	41	146	16.4094	6.01123
nDi.2.2.2.g00559	heat shock protein 70	69.46	1	39	44	2036	645	70.3047	5.79541
nDi.2.2.2.g00561	t-complex protein 1	57.17	1	24	24	281	516	55.7106	7.1665
nDi.2.2.2.g00565	ring finger protein 170	9.54	1	2	2	9	304	34.4935	5.38916
nDi.2.2.2.g00569	mov34 mpn pad-1 family protein	8.14	1	2	2	4	295	33.386	6.16357
nDi.2.2.2.g00571	l-lactate dehydrogenase	81.14	1	21	21	1016	334	36.0868	7.47412
nDi.2.2.2.g00579	isoform d	31.09	2	11	11	44	595	65.8106	6.771
nDi.2.2.2.g00596	ras-related protein ral-a	35.64	1	8	8	28	289	32.7742	6.39209
nDi.2.2.2.g00602		14.34	1	2	2	2	244	27.794	5.51611
nDi.2.2.2.g00608	isoform cra_a	29.95	1	14	14	41	581	66.183	5.23682
nDi.2.2.2.g00616	large subunit ribosomal protein 6	28.46	1	9	9	23	260	29.8525	10.5942
nDi.2.2.2.g00618	endoribonuclease dicer	1	1	2	2	2	1500	171.799	6.26514
nDi.2.2.2.g00624	transmembrane emp24 domain trafficking protein 2	16.06	1	2	2	12	218	24.2769	4.98291
nDi.2.2.2.g00625	prolyl 4-hydroxylase	23.84	1	10	11	29	541	62.5304	6.62451
nDi.2.2.2.g00626	prolyl 4-hydroxylase	48.01	1	23	24	164	554	64.0839	7.56201
nDi.2.2.2.g00628		18.32	1	5	5	9	382	44.4315	5.47803
nDi.2.2.2.g00632	immunoglobulin i-set domain containing protein	23.48	1	109	109	999	6431	711.786	5.24951
nDi.2.2.2.g00648	glycerol-3-phosphate dehydrogenase	10.7	2	3	3	9	355	39.2943	7.35693
nDi.2.2.2.g00654		17.06	1	2	2	3	211	24.9975	7.15186
nDi.2.2.2.g00663	cre-hsp- protein	82.3	1	11	11	622	113	13.0446	6.68311
nDi.2.2.2.g00666	egf-like domain containing protein	0.93	1	2	2	2	2467	281.57	6.72705
nDi.2.2.2.g00672	domain protein	2.32	1	2	2	2	904	102.526	7.91357
nDi.2.2.2.g00674	26s proteasome non-atpase regulatory subunit nin1 mts3 family protein	18.71	1	4	5	8	326	38.2753	5.89697
nDi.2.2.2.g00676	phosphatidylinositol transfer protein alpha isoform	17.84	1	4	4	22	370	42.7925	6.80029
nDi.2.2.2.g00681		11.68	1	2	2	3	214	24.3466	8.23584
nDi.2.2.2.g00685	mevalonate kinase	5.03	1	2	2	2	676	72.9134	7.35693
nDi.2.2.2.g00690		8.07	2	2	2	2	384	43.0266	7.86963
nDi.2.2.2.g00696	acyl- :lysophosphatidylglycerol acyltransferase 1	16.61	1	3	3	4	295	34.7698	9.48096
nDi.2.2.2.g00717	uncoordinated family member (unc-89)	19.37	1	16	16	31	1389	155.048	5.57959
nDi.2.2.2.g00719	immunoglobulin i-set domain containing protein	13.41	1	62	62	160	6266	714.263	5.45264
nDi.2.2.2.g00720	in family member (ttn-1)	19.83	1	64	64	301	4235	481.597	5.60498
nDi.2.2.2.g00721	ke (drosophila actin-binding) homolog family member (ketn-1)	75.72	1	29	30	698	486	53.9127	9.15869
nDi.2.2.2.g00722	ke (drosophila actin-binding) homolog family member (ketn-1)	53.55	1	224	224	6953	5124	575.894	5.71924
nDi.2.2.2.g00728	haloacid dehalogenase-like hydrolase domain containing 2	27.86	1	5	5	31	262	28.8754	6.12549
nDi.2.2.2.g00737	ubiquitin-like modifier-activating enzyme 1	24.47	1	22	22	113	1124	126.873	5.66846
nDi.2.2.2.g00738	aminopeptidase in chromosome v	44.81	1	17	17	123	511	56.4636	6.72705
nDi.2.2.2.g00755	cdk5 regulatory subunit associated protein 3	5.56	1	2	2	3	486	57.1646	6.27783
nDi.2.2.2.g00757	retinol dehydrogenase 12	12.21	1	6	6	7	467	53.3975	8.57275
nDi.2.2.2.g00759	unc-112 related	57.74	1	36	36	321	717	82.0667	7.1958
nDi.2.2.2.g00760	galactose soluble isoform cra_a	5.44	1	2	2	8	331	38.3307	8.22119
nDi.2.2.2.g00765	sequestosome 1	19.02	1	8	8	56	510	57.3221	5.78271
nDi.2.2.2.g00767	adss-prov protein	32.24	1	11	11	56	456	50.5381	7.02002
nDi.2.2.2.g00773	mitogen-activated protein kinase kinase 1-interacting protein 1	32.84	1	4	4	13	134	15.1011	6.52197
nDi.2.2.2.g00776	ribosomal protein s6	23.79	1	5	5	12	248	28.7578	10.77
nDi.2.2.2.g00778	dynein light chain cytoplasmic	39.78	1	7	7	91	279	31.841	4.39893
nDi.2.2.2.g00779	dynein light chain cytoplasmic	66.36	1	3	3	98	107	12.0774	5.26221
nDi.2.2.2.g00781		61.5	1	13	36	430	678	76.1063	4.34814
nDi.2.2.2.g00783	mitochondrial import receptor subunit tom70	11.49	1	5	5	7	644	72.6848	6.40479
nDi.2.2.2.g00788	protein sec13 homolog	6.76	1	2	2	2	340	38.6024	7.12256
nDi.2.2.2.g00789	malignant t cell-amplified sequence 1-like	35.52	1	5	5	21	183	20.6581	8.52881
nDi.2.2.2.g00792	gtp-binding protein sar1	62.37	1	10	10	58	194	22.0022	6.39209
nDi.2.2.2.g00793		15.24	1	6	6	9	492	55.7252	5.31299
nDi.2.2.2.g00794	sorting nexin-33	6.41	1	3	3	12	562	64.114	6.23975
nDi.2.2.2.g00797	tyrosine-protein phosphatase non-receptor type 13	3.27	1	3	3	4	980	110.411	8.45557
nDi.2.2.2.g00811	glucose-6-phosphate dehydrogenase	29.17	1	15	15	46	528	60.5749	6.99072
nDi.2.2.2.g00824		15.32	1	2	2	2	124	14.6434	7.79639
nDi.2.2.2.g00827	eukaryotic translation initiation factor x-chromosomal-like	11.62	1	2	2	2	198	22.352	4.95752
nDi.2.2.2.g00838	hypothetical protein LOAG_10653 [Loa loa]	12.01	1	4	4	6	358	40.7197	5.16064
nDi.2.2.2.g00843	sorbin and sh3 domain-containing protein 1	5.36	1	4	4	7	915	102.361	8.08936
nDi.2.2.2.g00851	adrenodoxin-like mitochondrial-like	16.56	1	2	2	3	157	17.773	6.27783
nDi.2.2.2.g00852	hypothetical protein Bm1_36580 [Brugia malayi]	13.95	1	2	2	4	301	34.6783	5.90967
nDi.2.2.2.g00853	h+ lysosomal accessory protein 1	15.46	1	3	3	12	194	21.8691	7.82568
nDi.2.2.2.g00856	cuticle collagen 34	5.63	1	2	2	2	373	36.9414	7.95752
nDi.2.2.2.g00863	cre-bcc- protein	3.8	1	2	2	7	737	83.3575	6.40479
nDi.2.2.2.g00867	nsfl1 cofactor p47	15.9	1	3	3	28	195	21.8883	7.18115
nDi.2.2.2.g00869		18.23	1	2	2	2	181	21.5592	6.97607
nDi.2.2.2.g00879	guanine nucleotide binding protein (g protein) beta polypeptide 2-like 1	17.54	1	4	4	12	325	35.5109	8.22119
nDi.2.2.2.g00882	erv1 alr family protein	6.15	1	3	3	4	585	68.3362	8.71924
nDi.2.2.2.g00886	thioredoxin reductase 3	10.85	1	4	4	11	636	70.1719	7.69385
nDi.2.2.2.g00901	glutathione s-transferase 1	32.41	1	9	9	100	253	29.7694	8.17725
nDi.2.2.2.g00903	lantibiotic synthetase component c-like 3	13.52	1	6	6	9	821	92.5441	7.69385
nDi.2.2.2.g00906		30.34	1	7	7	25	234	26.5911	8.92432
nDi.2.2.2.g00907		4.95	1	2	2	3	182	21.1123	8.89502
nDi.2.2.2.g00908	o-glycosyl hydrolase family 30 protein	9.27	1	5	5	5	518	58.8386	7.47412
nDi.2.2.2.g00915	4-hydroxyphenylpyruvate dioxygenase	9.3	1	12	13	44	1827	211.839	8.52881
nDi.2.2.2.g00916	transmembrane protein 85	25.41	1	2	2	4	181	20.3744	9.43701
nDi.2.2.2.g00921	stip1 homology and u box-containing	13.49	1	3	3	3	289	33.394	6.37939
nDi.2.2.2.g00922	importin subunit alpha-4	24.91	1	13	13	49	570	62.7422	5.2876
nDi.2.2.2.g00923	mannose-6-phosphate isomerase-like	17.06	1	5	5	25	422	47.3019	5.61768
nDi.2.2.2.g00940	carbonic anhydrase 3	38.91	1	12	12	75	257	29.613	7.56201
nDi.2.2.2.g00942	cre-hmit- protein	2.3	1	2	2	2	610	68.2904	8.95361
nDi.2.2.2.g00943	golgi snap receptor complex member 2	20	1	4	4	6	190	22.3236	9.26123
nDi.2.2.2.g00953	ras-like gtp-binding protein	47.66	2	2	8	84	214	24.1346	7.60596
nDi.2.2.2.g00964	nuclear pore complex protein nup214	2.52	1	2	2	2	1311	143.469	6.37939
nDi.2.2.2.g00967	leucine carboxyl methyltransferase 1	15.09	1	4	4	43	338	38.9818	5.96045
nDi.2.2.2.g00969	heterogeneous nuclear ribonucleoprotein f	3.84	1	2	2	11	729	83.2657	8.11865
nDi.2.2.2.g00975	wd repeat-containing protein 47	12.92	1	2	2	2	325	35.7841	8.77783
nDi.2.2.2.g00982	anion exchange protein	7.94	1	5	5	8	982	110.739	6.20166
nDi.2.2.2.g00983	initiation factor 2 subunit family protein	7.62	1	2	2	2	525	58.7855	8.6167
nDi.2.2.2.g00984	26s proteasome non-atpase regulatory subunit 1	26.7	1	25	25	53	1150	127.616	6.1001
nDi.2.2.2.g00986	vacuolar protein sorting-associated protein 45	9.11	1	2	2	3	549	61.9761	7.35693
nDi.2.2.2.g00987		4.64	1	7	7	12	2027	221.72	9.0708
nDi.2.2.2.g01010		2.98	1	2	2	21	235	28.3284	6.53662
nDi.2.2.2.g01014		42.91	1	10	10	45	247	28.3245	8.25049
nDi.2.2.2.g01022	temporarily assigned gene name family member (tag-60)	10.42	1	2	2	13	240	27.565	8.33838
nDi.2.2.2.g01023	calcium binding egf domain containing protein	11.17	1	3	3	4	394	44.7446	5.88428
nDi.2.2.2.g01025	3 -5 exonuclease	6.68	1	3	3	3	599	67.4515	6.63916
nDi.2.2.2.g01027	aldo keto reductase family protein	31.42	1	6	7	86	296	33.9135	8.29443
nDi.2.2.2.g01034	cre-rbc-1 protein	2.55	1	5	5	10	3014	338.532	6.62451
nDi.2.2.2.g01037	protein phosphatase 2 (formerly 2a) catalytic alpha isoform	19.67	1	3	7	32	544	62.1987	5.80811
nDi.2.2.2.g01043	organic cation transporter protein	5.07	1	4	4	11	592	67.2289	8.67529
nDi.2.2.2.g01056	thioredoxin family protein	6.85	1	3	3	4	409	47.3401	6.39209
nDi.2.2.2.g01076	ubiquitin carboxyl-terminal hydrolase 7	26.91	1	27	28	92	1293	148.245	6.58057
nDi.2.2.2.g01086	ef hand family protein	68.73	1	20	20	184	307	35.8579	4.77979
nDi.2.2.2.g01093	yqy1_caeel ame: full=uncharacterized protein	7.09	1	2	2	2	395	45.3548	5.21143
nDi.2.2.2.g01099	cleft lip and palate associated transmembrane protein	6.74	1	4	4	4	668	77.5054	7.92822
nDi.2.2.2.g01101	hid-1 protein	10.67	1	4	4	5	450	51.203	5.73193
nDi.2.2.2.g01102	hid-1 protein	9.36	1	2	2	3	299	34.0869	8.47021
nDi.2.2.2.g01105	3-hydroxyacyl- dehydrogenase type-2	13.79	1	3	3	3	261	27.9036	7.86963
nDi.2.2.2.g01124	ste ste7 mek7 protein kinase	7.85	1	2	2	2	331	37.5072	7.34229
nDi.2.2.2.g01125	proline dehydrogenase mitochondrial-like	6.13	1	2	2	3	604	69.2896	8.73389
nDi.2.2.2.g01130	ww domain-binding protein 2	5.32	1	5	5	15	1071	116.486	8.63135
nDi.2.2.2.g01131	ribose-phosphate pyrophosphokinase	36.84	1	12	13	24	361	39.9118	8.45557
nDi.2.2.2.g01135	succinyl- ligase	25.71	1	8	8	29	389	42.2041	9.67139
nDi.2.2.2.g01136	guanine nucleotide-binding protein alpha-12 subunit	17.45	1	7	7	38	361	42.6376	8.93896
nDi.2.2.2.g01138		52.46	1	14	14	196	427	47.6277	4.69092
nDi.2.2.2.g01142	cap-gly domain containing protein	16.23	1	17	17	24	1331	151.991	5.45264
nDi.2.2.2.g01144	filamin abp280 repeat family protein	21.44	1	36	36	257	2187	238.923	6.45557
nDi.2.2.2.g01145		10.21	1	3	3	5	333	37.2702	6.69775
nDi.2.2.2.g01151	glycogen	14.01	1	2	4	8	421	48.3668	7.06396
nDi.2.2.2.g01152	glycogen synthase	21.55	1	13	13	32	645	73.8416	7.18115
nDi.2.2.2.g01159	cmgc mapk protein kinase	11.48	1	3	3	7	427	47.7243	6.37939
nDi.2.2.2.g01163	cdp-alcohol phosphatidyltransferase	6.35	1	2	2	10	394	44.8017	6.52197
nDi.2.2.2.g01177	endoplasmic reticulum-golgi intermediate compartment protein 1-like	15.68	1	4	4	5	287	32.8427	6.45557
nDi.2.2.2.g01182	ras homolog gene member t1	3.16	1	2	2	2	633	71.4116	5.50342
nDi.2.2.2.g01186	cre-sfxn- protein	24.18	1	6	6	23	335	37.3464	9.31982
nDi.2.2.2.g01188		2.95	1	2	2	3	1085	126.674	6.37939
nDi.2.2.2.g01192	troponin family protein	50.18	1	22	22	1771	279	32.1732	5.07178
nDi.2.2.2.g01207	guanine nucleotide-binding protein g subunit alpha-1	23.73	1	5	6	16	354	40.8812	5.8335
nDi.2.2.2.g01209	sodium-coupled monocarboxylate transporter 2	2.31	1	2	2	2	607	66.8052	9.01221
nDi.2.2.2.g01210	cationic amino acid transporter	6.2	1	3	3	36	500	54.5289	7.97217
nDi.2.2.2.g01211	e1-e2 atpase family protein	2.65	1	2	2	3	1283	144.67	8.01611
nDi.2.2.2.g01220	rap guanine nucleotide exchange factor 1	3.19	1	3	3	3	1130	128.965	7.76709
nDi.2.2.2.g01229		12.91	1	7	7	11	728	86.3593	4.98291
nDi.2.2.2.g01239	arp2 3 complex 20 kd subunit	33.14	1	5	5	11	169	19.5983	8.42627
nDi.2.2.2.g01240	c15orf24 protein	21.62	1	3	3	3	222	24.9983	9.39307
nDi.2.2.2.g01262	calcium-binding protein p22	7.33	1	2	2	2	191	22.2122	5.07178
nDi.2.2.2.g01265	receptor mediated endocytosis family member (rme-1)	50.18	1	29	29	94	568	64.7345	6.56592
nDi.2.2.2.g01289		35.24	1	2	2	5	105	11.8294	6.52197
nDi.2.2.2.g01291	large subunit ribosomal protein 2	39.85	1	12	12	29	271	29.7248	10.7261
nDi.2.2.2.g01301	calcyclin binding protein	43.1	1	10	10	52	232	26.5424	6.94678
nDi.2.2.2.g01304	ctsf protein	19.73	1	9	9	19	522	59.7463	8.60205
nDi.2.2.2.g01318	wd repeat-containing protein 75	4.73	1	2	2	2	719	80.9842	6.58057
nDi.2.2.2.g01329	vacuolar protein sorting-associated protein vta1 homolog	15.76	1	6	6	13	495	55.5524	6.87354
nDi.2.2.2.g01335	f-box only protein 25	10.86	1	2	2	2	350	39.8932	6.52197
nDi.2.2.2.g01337	ferm domain-containing protein 5	29.14	1	15	16	34	659	75.4638	8.95361
nDi.2.2.2.g01340	moesin ezrin radixin	43.36	1	26	26	130	572	67.897	6.99072
nDi.2.2.2.g01345		3.2	1	2	2	2	938	104.993	8.88037
nDi.2.2.2.g01348	apolipoprotein a-i-binding	30.54	1	6	6	28	298	33.3573	8.85107
nDi.2.2.2.g01350	casein kinase ii subunit alpha	17.74	1	7	7	23	389	45.563	6.7124
nDi.2.2.2.g01351	cysteine mitochondrial	13.78	1	5	5	8	450	49.8607	8.19189
nDi.2.2.2.g01353	secretory carrier membrane protein 1	11.38	1	3	3	6	334	37.5301	8.19189
nDi.2.2.2.g01369	translation initiation factor eif-2b subunit beta	9.83	1	3	3	4	346	39.3289	5.38916
nDi.2.2.2.g01373	intermediate filament tail domain containing protein	10.37	1	6	6	16	598	68.9638	5.84619
nDi.2.2.2.g01376	clathrin-associated protein	18.39	1	7	7	48	435	49.6359	9.5249
nDi.2.2.2.g01402	guanine nucleotide exchange factor mss4	11.54	1	2	2	5	182	20.1199	6.50732
nDi.2.2.2.g01408	ras family protein	17.28	1	4	4	8	272	30.8991	6.52197
nDi.2.2.2.g01410	protein phosphatase inhibitor 2-like	20.19	1	4	4	6	208	23.4105	5.75732
nDi.2.2.2.g01411	gpi transamidase component pig-s-like	13.7	1	3	3	4	219	24.572	7.50342
nDi.2.2.2.g01414	60s ribosomal protein l35a	18.25	1	3	3	12	137	15.6624	11.2388
nDi.2.2.2.g01420	adp-ribosylation factor 4	30	1	4	4	33	180	20.3766	7.50342
nDi.2.2.2.g01430	equilibrative nucleoside transporter 1-like isoform 2	7.81	1	3	3	4	474	54.6086	9.12939
nDi.2.2.2.g01432	lethal giant larvae protein homolog 2	9.81	1	6	6	25	948	105.558	7.00537
nDi.2.2.2.g01437	protein neuralized	6.33	1	3	3	4	743	82.2134	7.48877
nDi.2.2.2.g01439	phosphomannomutase 2	16.6	1	4	4	5	253	28.8676	6.65381
nDi.2.2.2.g01443	alpha 1c	63.9	1	17	26	741	446	49.6005	5.18604
nDi.2.2.2.g01444	ssdna and rna-binding protein	23.59	1	6	6	13	407	45.5069	6.69775
nDi.2.2.2.g01451	probable cation-transporting atpase 13a1-like	9.44	1	8	8	10	1165	131.84	7.92822
nDi.2.2.2.g01469	ubiquitin-fold modifier 1	47.25	1	2	2	6	91	9.67917	8.88037
nDi.2.2.2.g01470	ferm domain ( -ezrin-radixin-moesin) family member (frm-2)	12.24	1	6	6	20	874	97.7007	8.646
nDi.2.2.2.g01479	deoxynucleoside kinase	6.58	1	3	3	4	441	52.6359	6.94678
nDi.2.2.2.g01486	domain containing protein	1.75	1	2	2	4	1832	203.87	7.10791
nDi.2.2.2.g01494	leucine rich repeat family protein	6.17	1	8	8	24	1638	185.187	6.62451
nDi.2.2.2.g01510	uncoordinated family member (unc-32)	13.83	1	10	10	23	918	105.576	6.41748
nDi.2.2.2.g01517	malate mitochondrial-like	50	1	16	16	279	370	39.5418	8.38232
nDi.2.2.2.g01526	calcium ding protein homolog family member (cbn-1)	1.4	1	2	2	4	1424	162.854	6.97607
nDi.2.2.2.g01528	glyoxalase domain-containing protein 4-like	13.84	1	3	3	4	289	33.208	8.01611
nDi.2.2.2.g01535		11.83	1	2	2	2	186	21.5897	8.85107
nDi.2.2.2.g01537	valyl-trna synthetase	4.3	1	3	3	7	1071	122.985	8.104
nDi.2.2.2.g01540	calponin homolog ov9m	9.2	1	2	3	5	413	47.0566	4.66553
nDi.2.2.2.g01546	lysosomal acid phosphatase	3.93	1	2	2	5	458	52.2882	5.56689
nDi.2.2.2.g01547	fkbp-type peptidyl-prolyl cis-trans isomerase- -30	35.29	1	10	10	27	272	30.8937	6.65381
nDi.2.2.2.g01558	udp-glucose:glycoprotein glucosyltransferase containing protein	13.2	1	14	14	38	1492	170.131	6.20166
nDi.2.2.2.g01561	cystathionine beta-synthase	4.61	1	2	2	6	759	83.9349	7.03467
nDi.2.2.2.g01571	subfamily member 3	11.26	1	4	4	8	506	58.8008	6.90283
nDi.2.2.2.g01575		23.24	1	5	5	7	284	32.1043	4.86865
nDi.2.2.2.g01576	ran-binding protein 7	5.05	1	4	4	6	1110	126.629	5.09717
nDi.2.2.2.g01577	fatty acid-binding protein	17.52	1	2	2	2	137	15.9117	5.8208
nDi.2.2.2.g01594	olin-like family member (gsnl-1)	48.82	1	22	22	250	467	53.4758	5.93506
nDi.2.2.2.g01597	amp-binding enzyme family protein	15.37	1	5	5	12	540	61.2183	8.22119
nDi.2.2.2.g01599	g-protein signalling modulator 2 (ags3- elegans) isoform cra_a	4.75	1	2	2	3	737	81.7488	6.91748
nDi.2.2.2.g01607	ap-1 complex subunit mu-1	5.57	1	2	2	3	431	49.5546	7.18115
nDi.2.2.2.g01618	pyruvate kinase	68.07	2	39	39	1368	570	62.7874	7.00537
nDi.2.2.2.g01622	tim10 ddp family zinc finger containing protein	54.84	1	4	4	19	93	10.7751	6.50732
nDi.2.2.2.g01623	protein kinase domain containing protein	10.98	1	4	4	10	519	58.3406	9.05615
nDi.2.2.2.g01625	conserved oligomeric golgi complex subunit 5	6.39	1	4	4	5	829	94.8049	5.68115
nDi.2.2.2.g01634	sorting nexin-2-like	10.24	1	4	4	4	449	51.7225	5.18604
nDi.2.2.2.g01641	isocitrate dehydrogenase	30.08	1	8	8	16	359	39.205	6.55127
nDi.2.2.2.g01643	fyn oncogene related to isoform cra_a	5.56	1	2	2	3	522	59.4547	7.43018
nDi.2.2.2.g01647	26s proteasome non-atpase regulatory subunit 7	9.67	1	4	5	19	827	93.3435	5.77002
nDi.2.2.2.g01653	phosphatidylinositol-4-phosphate 5-kinase type-1 alpha	4.08	1	2	2	2	490	55.7139	9.17334
nDi.2.2.2.g01659	neuronal calcium sensor 2	18.93	1	3	3	9	169	19.5548	5.51611
nDi.2.2.2.g01671	ubiquitin-like modifier-activating enzyme 5	12.47	1	4	4	10	401	44.9903	5.52881
nDi.2.2.2.g01677	prefoldin subunit 3	18.78	1	2	2	2	181	20.9388	5.37646
nDi.2.2.2.g01680	ras-related protein rab-5b	31.85	1	6	6	47	248	27.0275	8.1333
nDi.2.2.2.g01690		57.88	1	24	24	103	641	71.0808	7.26904
nDi.2.2.2.g01694	ras-related c3 botulinum toxin substrate 1 (rho small gtp binding protein rac1)	23.81	1	5	6	15	210	23.3661	7.6499
nDi.2.2.2.g01696	nude nuclear distribution	15.64	1	4	4	13	307	35.4682	5.38916
nDi.2.2.2.g01706	myosin heavy chain	19.96	1	28	28	51	1879	219.273	5.87158
nDi.2.2.2.g01717	nuak family snf1-like kinase 1	10.2	1	11	11	16	1638	184.79	6.91748
nDi.2.2.2.g01722	ap-2 complex subunit alpha	17.62	1	16	16	51	1175	132.627	7.66455
nDi.2.2.2.g01724	227 kda spindle- and centromere-associated protein	70.9	3	223	225	3806	2151	252.995	5.87158
nDi.2.2.2.g01733		15.65	1	6	6	6	556	61.7458	6.87354
nDi.2.2.2.g01742	adducin family member (add-1)	25.82	1	17	17	41	980	109.656	6.96143
nDi.2.2.2.g01749	uncoordinated family member	25.44	1	13	13	32	621	70.5858	7.81104
nDi.2.2.2.g01760	alp enigma encoding family member (alp-1)	60.1	1	33	33	360	629	70.7287	7.34229
nDi.2.2.2.g01761	isocitrate dehydrogenase gamma subunit	13.5	1	4	4	6	400	44.2159	7.32764
nDi.2.2.2.g01771	eps (human endocytosis) related family member (eps-8)	18.9	1	9	9	33	746	84.9577	7.73779
nDi.2.2.2.g01775	inner membrane protein	29.02	1	16	16	31	696	79.7684	7.06396
nDi.2.2.2.g01778		8.05	1	2	2	9	298	33.7153	7.12256
nDi.2.2.2.g01799	sec24 member b ( cerevisiae)	6.7	1	5	5	13	1000	112.847	6.88818
nDi.2.2.2.g01817	isocitrate dehydrogenase	26.23	1	8	8	20	408	45.1589	8.98291
nDi.2.2.2.g01834	arginine kinase	31.03	1	14	15	36	667	75.944	6.29053
nDi.2.2.2.g01835	er degradation-enhancing alpha-mannosidase-like 3	3.83	1	2	2	3	732	83.568	6.29053
nDi.2.2.2.g01837	phosphatidylserine synthase 1	10.84	1	6	6	12	572	66.2854	8.67529
nDi.2.2.2.g01839	collagen alpha-2 chain	6.83	1	8	8	74	1801	171.88	8.95361
nDi.2.2.2.g01849		30.97	1	7	7	15	268	30.5741	5.8208
nDi.2.2.2.g01862		55.43	1	114	114	475	2248	263.366	5.04639
nDi.2.2.2.g01870	heat shock 70kda protein 5	45.74	1	31	34	1187	680	75.327	5.37646
nDi.2.2.2.g01871	proteasome subunit alpha type-1	44.02	1	10	10	51	259	28.6577	6.69775
nDi.2.2.2.g01887		39.61	1	10	10	240	154	19.2771	9.49561
nDi.2.2.2.g01893	choline ethanolamine kinase family protein	5.62	1	2	2	3	267	31.087	7.23975
nDi.2.2.2.g01904	saposin-like type region 1 family protein	29.8	1	10	10	25	349	40.5579	7.60596
nDi.2.2.2.g01908	rho gtpase-activating protein 17 isoform 1	3.24	1	2	2	2	740	83.473	7.6792
nDi.2.2.2.g01916	phosphatase regulatory subunit family protein	23.22	1	7	7	21	379	42.2238	5.63037
nDi.2.2.2.g01922	fructose- -bisphosphatase	21.97	1	6	6	13	355	39.0338	8.17725
nDi.2.2.2.g01927	amino acid permease family protein	8.48	1	7	7	33	1120	123.967	7.13721
nDi.2.2.2.g01937	cre-hmit- protein	14.53	1	9	9	269	592	65.2153	6.93213
nDi.2.2.2.g01949	nucleoside diphosphate kinase	32.14	1	4	4	84	140	15.8111	8.00146
nDi.2.2.2.g01951	sorting nexin-27	5.64	1	2	2	7	514	58.4802	5.78271
nDi.2.2.2.g01955		18	1	3	3	9	200	22.6035	5.75732
nDi.2.2.2.g01959	5 -amp-activated protein kinase catalytic subunit alpha-2	26.13	1	10	10	23	555	62.5113	8.14795
nDi.2.2.2.g01966	e3 ubiquitin-protein ligase su -like	5.9	1	3	3	3	813	94.1029	7.37158
nDi.2.2.2.g01967	vacuolar protein sorting-associated protein 13a	20.72	1	48	48	145	3228	365.746	6.46826
nDi.2.2.2.g01979	ceramide kinase	41.13	1	19	19	81	564	63.3263	8.55811
nDi.2.2.2.g01988	isoleucyl-trna synthetase	6.02	1	4	4	4	1146	132.381	7.35693
nDi.2.2.2.g01992	mitochondrial import inner membrane translocase subunit	35.71	1	3	3	6	98	11.1136	7.78174
nDi.2.2.2.g02001		24.44	1	19	38	1289	1166	138.363	7.86963
nDi.2.2.2.g02012	v-type proton atpase catalytic subunit a	43.41	1	22	22	141	615	67.7542	5.14795
nDi.2.2.2.g02014	protein-l-isoaspartate(d-aspartate) o-methyltransferase	16.25	1	5	5	22	443	48.1896	7.38623
nDi.2.2.2.g02017	protein isoform a	46.53	1	14	15	143	389	43.424	8.55811
nDi.2.2.2.g02021	activator of 90 kda heat shock protein atpase homolog 1	37.23	1	8	8	22	325	37.2999	5.0083
nDi.2.2.2.g02030		26.06	1	7	7	9	376	41.6601	5.71924
nDi.2.2.2.g02036	elongation factor mitochondrial-like	12.91	1	2	2	7	333	37.0213	8.51416
nDi.2.2.2.g02038	hypothetical protein LOAG_07199 [Loa loa]	28.92	1	3	3	14	166	18.6036	5.46533
nDi.2.2.2.g02040	peptidase c13 family protein	4.57	1	2	2	5	460	52.9027	8.06006
nDi.2.2.2.g02048	microtubule-associated protein rp eb family member 3	33.21	1	7	7	40	277	31.1328	5.24951
nDi.2.2.2.g02050	serpin-like protein	5.79	1	2	2	11	328	37.552	5.61768
nDi.2.2.2.g02051	illin homolo family member (pxl-1)	19.05	1	4	4	26	357	40.4232	6.82959
nDi.2.2.2.g02062		17.07	1	2	2	3	205	23.5159	5.84619
nDi.2.2.2.g02071	insulin-like growth factor 2 mrna-binding protein 1	5.74	1	3	3	3	662	72.0303	8.88037
nDi.2.2.2.g02074	mast family protein	9.76	1	7	7	19	994	110.924	8.38232
nDi.2.2.2.g02077	long-chain 3-ketoacyl- thiolase	40.6	1	17	17	95	468	51.0615	9.26123
nDi.2.2.2.g02087	serine hydroxymethyltransferase	7.15	1	4	4	9	713	79.9339	8.32373
nDi.2.2.2.g02090	actin-related protein 2 3 complex subunit 1a	18.25	1	6	6	11	422	48.0063	7.48877
nDi.2.2.2.g02093	casein kinase alpha 1	7.42	1	3	3	3	391	44.3349	9.5835
nDi.2.2.2.g02102	developmentally regulated gtp binding protein 1	14.14	1	4	4	7	403	45.257	8.89502
nDi.2.2.2.g02108	cx module family protein	34.58	1	8	8	54	240	26.1778	9.80322
nDi.2.2.2.g02109	prion-like-(q n-rich)-domain-bearing protein family member (pqn-83)	18.94	1	4	4	8	301	33.0801	8.79248
nDi.2.2.2.g02111	ryanodine receptor 44f	5.63	1	22	24	57	5168	588.686	5.99854
nDi.2.2.2.g02119	glutamate-cysteine ligase modifier subunit	36.2	1	5	5	21	279	31.8394	6.53662
nDi.2.2.2.g02122	kn motif and ankyrin repeat domain-containing protein 1	2.43	1	2	2	2	1277	142.496	5.80811
nDi.2.2.2.g02133	nhp2-like protein 1	26.36	1	2	2	3	129	14.0276	8.42627
nDi.2.2.2.g02134	synaptic glycoprotein sc2	22.47	1	9	9	54	396	46.0766	9.43701
nDi.2.2.2.g02135	translation initiation factor eif-2b subunit gamma	4.03	1	3	3	5	819	91.3409	7.75244
nDi.2.2.2.g02138	26s protease regulatory subunit 7	31.68	1	11	12	44	483	54.0176	5.78271
nDi.2.2.2.g02143	ubiquitin-conjugating enzyme family protein	6.44	1	2	2	2	435	49.3863	6.0874
nDi.2.2.2.g02150	alpha amylase	21.53	1	12	12	30	641	73.7283	7.28369
nDi.2.2.2.g02152	60s ribosomal protein l44	18.1	1	2	2	7	105	12.4418	10.9751
nDi.2.2.2.g02159	gtp-binding protein	38.74	1	5	6	34	191	21.3031	6.55127
nDi.2.2.2.g02169	cadherin domain containing protein	20.29	1	13	13	35	961	107.656	5.80811
nDi.2.2.2.g02170	coatomer subunit beta	13.75	1	10	10	52	967	108.376	5.66846
nDi.2.2.2.g02172	cg11981-pa	26.83	1	5	5	48	205	22.5423	6.55127
nDi.2.2.2.g02174	tp53rk-binding protein	55.91	1	8	8	36	186	21.0001	7.34229
nDi.2.2.2.g02187	maguk p55 subfamily member 2	27.92	1	10	10	41	437	49.7416	6.63916
nDi.2.2.2.g02194	mitochondrial precursor	4.84	1	2	2	3	455	52.886	8.88037
nDi.2.2.2.g02200	proteasome subunit alpha type 7-1	48.72	1	13	13	75	273	30.4987	5.46533
nDi.2.2.2.g02202	gtp-binding protein	12.3	1	9	9	23	854	94.5757	9.08545
nDi.2.2.2.g02221	rho-associated protein kinase 2-like	3.21	1	2	2	3	1279	148.093	5.97314
nDi.2.2.2.g02233		12.55	1	7	7	13	749	84.396	9.0708
nDi.2.2.2.g02245	exocyst complex component 4	2.6	1	2	2	3	885	100.761	6.50732
nDi.2.2.2.g02248		9.32	2	2	2	2	161	17.863	7.85498
nDi.2.2.2.g02272	uridine cytidine kinase-like 1	26.99	1	10	10	23	541	61.2544	7.60596
nDi.2.2.2.g02273	elks rab6-interacting cast family member 1	4.58	1	3	3	4	852	97.7746	5.59229
nDi.2.2.2.g02278	map kinase-activated protein kinase 3	15.36	1	5	6	11	371	42.4815	8.25049
nDi.2.2.2.g02280	protein transport protein sec24c	30.28	1	20	20	68	951	105.853	6.7124
nDi.2.2.2.g02284	ubiquitin-conjugating enzyme e2 d2	31.36	1	3	3	17	169	19.4319	8.1626
nDi.2.2.2.g02286	autophagy-related 7 isoform cra_a	3.52	1	2	2	2	653	72.3329	7.21045
nDi.2.2.2.g02287	ubiquitin family protein	27.94	1	2	2	4	136	15.3642	9.11475
nDi.2.2.2.g02291	tumor rejection antigen 1	41.45	1	28	28	205	854	98.2574	5.17334
nDi.2.2.2.g02292	intramembrane protease 2	8.44	1	3	3	3	450	50.6373	8.52881
nDi.2.2.2.g02296	transmembrane 9 superfamily member 3	8.43	1	4	4	8	581	66.8801	7.26904
nDi.2.2.2.g02299	cre-pat-6 protein	29.68	1	9	9	116	374	43.0448	6.7124
nDi.2.2.2.g02301	proline synthetase associated	21.43	1	5	5	10	266	29.6239	7.66455
nDi.2.2.2.g02319	dihydroxyacetone phosphate acyltransferase	3.28	1	2	2	2	701	82.0951	8.32373
nDi.2.2.2.g02331	calsequestrin family protein	44.24	1	14	14	230	434	50.4115	4.48779
nDi.2.2.2.g02333	myosin regulatory light chain 1	84.71	1	15	15	1539	170	18.7365	5.32568
nDi.2.2.2.g02336	trehalose 6-phosphate synthase	6.37	1	7	7	25	1491	168.693	6.12549
nDi.2.2.2.g02342	uhrf1-binding protein 1-like protein	2.35	1	2	2	2	766	87.3693	7.13721
nDi.2.2.2.g02348	hypothetical protein [Brugia malayi]	14.75	1	5	5	20	488	54.0275	5.19873
nDi.2.2.2.g02361	hydroxyacylglutathione hydrolase	42.6	1	12	12	22	277	30.9446	6.44287
nDi.2.2.2.g02364	dual specificity mitogen-activated protein kinase kinase 6-like	9.83	1	3	3	3	407	46.4264	8.1626
nDi.2.2.2.g02371		45.98	1	2	2	3	87	9.58281	4.95752
nDi.2.2.2.g02372	lim domain family member (lim-9)	35.67	1	21	21	110	698	79.7912	7.75244
nDi.2.2.2.g02380	gtp-binding regulatory protein gs alpha-s chain	29.4	1	7	8	30	364	42.7829	8.04541
nDi.2.2.2.g02384	vacuolar protein sorting 4	40.56	1	8	8	47	286	31.8872	7.10791
nDi.2.2.2.g02386	ferric-chelate reductase 1	6.02	1	2	2	14	465	52.7496	8.89502
nDi.2.2.2.g02396	cell division cycle and apoptosis regulator protein 1	4.54	1	3	3	5	1212	136.861	7.12256
nDi.2.2.2.g02398	dolichol-phosphate mannosyltransferase-like	7.3	1	2	2	5	274	31.6384	8.38232
nDi.2.2.2.g02401	rwd domain containing 1	9.09	1	2	2	2	231	26.5752	4.48779
nDi.2.2.2.g02405	troponin c	53.22	1	10	10	250	171	19.5474	4.29736
nDi.2.2.2.g02411	ras-related protein rab-10	23.77	1	7	10	54	366	41.4104	7.79639
nDi.2.2.2.g02414	udp-n-acetylglucosamine pyrophosphorylase	3.4	1	2	2	2	500	56.4242	6.354
nDi.2.2.2.g02415	phosphate carrier mitochondrial precursor	21.94	1	9	9	41	351	39.0942	9.20264
nDi.2.2.2.g02419	rho guanine dissociation factor	37.76	1	6	6	8	196	22.476	5.22412
nDi.2.2.2.g02420	protein disulfide isomerase	59.64	1	34	35	223	555	62.4019	5.10986
nDi.2.2.2.g02424	vhs domain containing protein	14.45	1	4	4	10	436	48.9512	4.86865
nDi.2.2.2.g02431	potassium channel modulatory factor 1	6.14	1	4	4	4	1026	115.306	6.44287
nDi.2.2.2.g02433		10.05	1	3	4	6	557	62.6024	5.2876
nDi.2.2.2.g02441	camp-dependent protein kinase regulatory subunit	31.25	1	6	6	19	176	19.7259	4.80518
nDi.2.2.2.g02442	camp-dependent protein kinase regulatory subunit	12.75	1	3	3	9	251	28.6784	7.23975
nDi.2.2.2.g02460	vacuolar h	15.32	1	5	5	14	385	44.119	7.13721
nDi.2.2.2.g02461	ufm1-specific protease 2	10.93	1	4	4	15	567	64.317	6.82959
nDi.2.2.2.g02465	excinuclease c subunit	29.33	1	17	17	40	757	86.5484	5.40186
nDi.2.2.2.g02466	peroxidasin homolog	5.22	1	4	4	6	996	114.025	6.72705
nDi.2.2.2.g02481	hypothetical kda protein in chromosome	12.13	1	3	3	5	239	27.9546	8.95361
nDi.2.2.2.g02486	polypeptide n-acetylgalactosaminyltransferase 11	5.08	1	2	2	3	571	65.7884	8.32373
nDi.2.2.2.g02489		23.77	1	3	3	4	122	13.8725	9.43701
nDi.2.2.2.g02495		25.14	1	9	9	41	370	42.4031	7.6792
nDi.2.2.2.g02497	suppression of tumorigenicity 13 (colon carcinoma) (hsp70 interacting protein)	39.92	1	9	9	44	243	27.4627	5.10986
nDi.2.2.2.g02498		12.56	1	14	14	24	1178	138.875	9.68604
nDi.2.2.2.g02499		60.26	1	5	5	20	151	17.0885	7.92822
nDi.2.2.2.g02508	large subunit ribosomal protein 9	46.81	1	7	7	21	188	21.5397	10.0962
nDi.2.2.2.g02509	collagen alpha-2 chain	3.12	1	4	5	58	1761	171.027	7.09326
nDi.2.2.2.g02511	mitochondrial processing peptidase beta subunit	31.09	1	11	12	49	476	53.1776	5.64307
nDi.2.2.2.g02518		20.86	1	3	3	14	187	21.2696	7.60596
nDi.2.2.2.g02530	coronin family member (cor-1)	54.41	1	23	24	160	601	67.9177	7.10791
nDi.2.2.2.g02531	nucleolar protein	6.42	1	2	2	2	452	50.8135	9.12939
nDi.2.2.2.g02532	gtp-binding nuclear protein ran	37.67	1	9	9	57	215	24.2654	7.02002
nDi.2.2.2.g02535	hydroxysteroid (17-beta) dehydrogenase 4	16.31	1	4	4	27	423	46.8923	8.1333
nDi.2.2.2.g02536	26s proteasome non-atpase regulatory subunit 8	23.05	1	3	4	6	256	29.5371	6.15088
nDi.2.2.2.g02542	hypothetical protein LOAG_03974 [Loa loa]	3.41	1	2	2	4	880	100.104	6.60986
nDi.2.2.2.g02567	serine threonine-protein phosphatase pp1-beta catalytic subunit	24.51	1	2	8	33	355	40.3372	6.25244
nDi.2.2.2.g02573	rap ran-gap family protein	2.79	1	2	2	3	1040	116.571	7.43018
nDi.2.2.2.g02587	tropomodulin family protein	29.4	1	10	10	15	568	63.6223	9.51025
nDi.2.2.2.g02588	protein kinase domain containing protein	18.03	1	11	11	78	732	84.5045	8.42627
nDi.2.2.2.g02590		3.08	1	2	2	3	942	107.122	5.64307
nDi.2.2.2.g02595	glutathione peroxidase	57.01	1	8	8	610	221	25.4369	6.3667
nDi.2.2.2.g02602	mannose-1-phosphate guanyltransferase beta	6.13	1	2	2	5	359	39.8936	5.96045
nDi.2.2.2.g02621	glycosyl hydrolases family 31 protein	18.98	1	14	14	61	943	107.549	5.85889
nDi.2.2.2.g02628		12.16	1	3	3	4	222	26.0272	7.57666
nDi.2.2.2.g02635		34.06	1	8	8	35	323	35.8549	7.40088
nDi.2.2.2.g02641	mitochondrial dicarboxylate carrier	24.78	1	9	9	32	339	37.7294	10.0669
nDi.2.2.2.g02655	eukaryotic translation initiation factor 6	27.35	1	4	4	11	245	26.2224	4.85596
nDi.2.2.2.g02657	zinc finger in n-recognin family protein	0.81	1	4	4	6	4445	501.017	6.40479
nDi.2.2.2.g02659	exocyst complex component 2	5.48	1	3	3	4	876	99.4602	6.75635
nDi.2.2.2.g02665	ef hand family protein	28.66	1	4	4	9	321	37.2037	4.58936
nDi.2.2.2.g02671	dna-directed rna polymerase ii subunit rpb7	6.33	1	3	3	5	474	53.9187	7.50342
nDi.2.2.2.g02672	ribosomal protein s15a	29.23	1	3	3	5	130	14.702	10.1255
nDi.2.2.2.g02673	protein disulfide-isomerase tmx3-like	9.48	1	3	3	4	443	50.6366	5.22412
nDi.2.2.2.g02675	der1-like domain member 1	16.05	1	3	3	17	243	27.927	8.01611
nDi.2.2.2.g02676	hermansky-pudlak syndrome 5 protein	2.49	1	3	3	3	1204	137.195	8.30908
nDi.2.2.2.g02678	variable abnormal morphology family member (vab-10)	9.42	1	22	24	47	3643	417.923	5.36377
nDi.2.2.2.g02679	variable abnormal morphology family member (vab-10)	53.27	3	149	150	1363	3516	401.75	5.88428
nDi.2.2.2.g02689	kh domain-containing protein	9.46	1	4	4	6	518	57.6577	6.04932
nDi.2.2.2.g02690	nuclear anchorage protein 1	23.39	1	62	63	295	4220	489.761	5.03369
nDi.2.2.2.g02691	nucleotidyl transferase	7.04	1	2	2	2	426	47.1968	7.95752
nDi.2.2.2.g02692	protein tfg	24.8	1	8	8	23	512	54.9733	6.52197
nDi.2.2.2.g02701	ariadne ubiquitin-conjugating enzyme e2 binding protein	7.51	1	3	3	13	586	67.757	6.45557
nDi.2.2.2.g02703	thioredoxin family protein	12.12	1	5	5	24	429	49.3314	6.354
nDi.2.2.2.g02704	pyridoxal kinase	23.58	1	5	5	14	318	35.9574	6.44287
nDi.2.2.2.g02705	microtubule-associated protein	37.36	1	27	27	108	910	99.4146	5.64307
nDi.2.2.2.g02710	aconitate mitochondrial	12.55	1	7	7	14	805	88.196	6.82959
nDi.2.2.2.g02717		40.16	1	7	7	67	254	28.7288	8.48486
nDi.2.2.2.g02741		13.32	1	9	9	50	683	76.5471	6.80029
nDi.2.2.2.g02746	60s ribosomal protein l22	22.58	1	2	2	7	155	17.6353	9.77393
nDi.2.2.2.g02750	arginyl-trna--protein transferase 1	5.8	1	2	2	2	483	56.9238	9.1001
nDi.2.2.2.g02751	mannose-binding endoplasmic reticulum-golgi intermediate compartment lectin	25.05	1	10	10	38	531	59.8631	6.55127
nDi.2.2.2.g02755	laminin subunit alpha-1-like	2.13	1	6	6	8	3330	372.924	6.46826
nDi.2.2.2.g02758	serine racemase	7.76	1	2	2	3	322	35.0609	7.23975
nDi.2.2.2.g02769	transmembrane gtpase fzo-1	19.83	1	11	11	22	827	94.9687	7.04932
nDi.2.2.2.g02770	abnormal pharyngeal pumping family member	14.66	1	10	10	23	982	114.629	7.95752
nDi.2.2.2.g02776	cbn-chch-3 protein	12.79	1	2	2	6	172	19.775	5.51611
nDi.2.2.2.g02780	dnaj homolog subfamily c member 16-like	3.24	1	2	2	4	864	101.126	7.60596
nDi.2.2.2.g02791	aar2 protein	5.47	1	2	2	2	384	44.4253	6.17627
nDi.2.2.2.g02793	pyridine nucleotide-disulfide oxidoreductase domain-containing protein 1	5.75	1	3	3	4	487	54.4177	5.26221
nDi.2.2.2.g02794	deoxyribose-phosphate aldolase-like	32.43	1	7	7	23	296	33.1108	5.33838
nDi.2.2.2.g02795	msx2-interacting partial	1.1	1	3	3	4	3644	402.989	8.51416
nDi.2.2.2.g02799	mitochondrial f0 atp synthase d	27.31	1	6	6	25	227	26.8188	9.17334
nDi.2.2.2.g02800	cop9 signalosome complex subunit 3	4.72	1	2	3	4	466	53.0102	7.00537
nDi.2.2.2.g02805	hed family member (ptc-3)	4	1	3	3	12	1474	166.046	7.23975
nDi.2.2.2.g02812	nitrilase and fragile histidine triad fusion protein hit	11.23	1	3	3	3	472	54.0241	6.97607
nDi.2.2.2.g02813	translocon-associated protein subunit delta precursor	13.77	1	2	2	6	167	18.5834	6.40479
nDi.2.2.2.g02817	ion channel family protein	7.95	1	2	2	6	327	36.951	4.98291
nDi.2.2.2.g02820	dnak protein	27.08	1	20	20	76	986	111.704	5.65576
nDi.2.2.2.g02821	40s ribosomal protein s2	21.38	1	6	6	18	276	29.8969	10.1548
nDi.2.2.2.g02822	gdp-fucose protein o-fucosyltransferase 2	9.46	1	3	3	6	497	58.1409	7.41553
nDi.2.2.2.g02826		4.53	1	8	8	11	2319	266.15	7.73779
nDi.2.2.2.g02832	adp-ribosylation factor-like protein 8b	25.43	1	4	4	40	232	26.9549	8.44092
nDi.2.2.2.g02834	uncoordinated family member (unc-22)	65.63	1	361	363	3401	6700	746.675	5.93506
nDi.2.2.2.g02837	f-actin-capping protein subunit alpha	32.38	1	10	10	52	349	39.8721	7.21045
nDi.2.2.2.g02838	member of ras oncogene family	18.82	1	3	3	5	186	20.9835	5.2749
nDi.2.2.2.g02841	small heat shock protein	53.74	1	9	9	292	227	25.3559	9.42236
nDi.2.2.2.g02842	pleckstrin homology domain-containing family f member 2-like	20.3	1	3	3	4	271	30.4102	8.646
nDi.2.2.2.g02844	coatomer subunit beta	30.32	1	20	20	64	1052	117.829	5.17334
nDi.2.2.2.g02852	peptidyl-prolyl cis-trans isomerase fkbp4-like	52.67	1	23	23	100	431	47.9673	5.49072
nDi.2.2.2.g02853	cre-ril-1 protein	37.31	1	4	4	25	134	15.7735	10.0522
nDi.2.2.2.g02854	immunoglobulin i-set domain containing protein	40.98	1	50	50	309	1579	180.274	5.46533
nDi.2.2.2.g02858		19.52	1	3	3	3	210	22.9292	4.7417
nDi.2.2.2.g02865		13.22	1	2	2	3	295	33.5412	5.79541
nDi.2.2.2.g02867	atp-dependent metalloprotease family protein	4.24	1	2	2	2	755	84.3326	8.85107
nDi.2.2.2.g02874	heat repeat-containing protein 5b	1.2	1	2	2	3	2085	230.409	7.56201
nDi.2.2.2.g02879	domain containing protein	3.62	1	3	3	5	690	76.5157	8.48486
nDi.2.2.2.g02881	glutaredoxin 3	19.53	1	9	9	38	681	78.3022	7.2251
nDi.2.2.2.g02883	vasa-like protein	6.29	1	2	2	2	525	59.5428	6.29053
nDi.2.2.2.g02887	retinol dehydrogenase 14	18.37	1	5	5	19	332	37.8297	8.51416
nDi.2.2.2.g02902	cleft lip and palate transmembrane protein 1-like protein	4.74	1	2	2	2	548	64.1558	7.37158
nDi.2.2.2.g02904		8.42	1	3	3	3	558	65.8497	6.13818
nDi.2.2.2.g02910	tpr domain containing protein	27.73	1	8	8	18	339	37.5672	4.81787
nDi.2.2.2.g02916		10.79	1	2	2	34	241	27.5974	9.61279
nDi.2.2.2.g02925	arsenical pump-driving atpase	15.14	1	3	3	7	383	42.4507	4.90674
nDi.2.2.2.g02936	cre-cdc- protein	48.77	1	28	29	248	730	81.364	5.32568
nDi.2.2.2.g02937	troponin t	57.08	3	41	42	1453	445	51.4271	5.17334
nDi.2.2.2.g02950	prohibitin	32.3	1	10	10	22	291	32.3874	9.67139
nDi.2.2.2.g02970	torsin family protein	12.56	1	4	4	17	390	45.1369	7.13721
nDi.2.2.2.g02972	heat repeat family protein	3.54	1	2	2	5	904	101.954	8.35303
nDi.2.2.2.g02976	golgi apparatus protein 1	40.99	2	35	35	87	1127	128.866	6.40479
nDi.2.2.2.g02985	inin family member (atn-1)	71.23	1	70	71	805	921	108.234	6.32861
nDi.2.2.2.g02992	isochorismatase family protein	49.49	1	7	8	33	196	21.5695	6.99072
nDi.2.2.2.g02993	heat shock protein 90	66.67	1	18	18	210	252	28.6564	4.97021
nDi.2.2.2.g02994	heat shock protein 90	53.1	1	26	26	601	403	46.99	6.04932
nDi.2.2.2.g02995	heat shock protein 90	38.37	1	4	4	20	86	9.82704	4.71631
nDi.2.2.2.g03001	eukaryotic translation initiation factor 4e	21.37	2	7	7	15	262	30.4333	5.71924
nDi.2.2.2.g03003	cre-lon-8 protein	29.41	1	3	3	10	170	19.3447	8.23584
nDi.2.2.2.g03009	gephyrin	13.91	1	4	4	5	460	50.968	8.45557
nDi.2.2.2.g03010	stress-70 mitochondrial	41.55	1	20	22	116	669	72.4085	6.52197
nDi.2.2.2.g03012	palmitoyl-protein thioesterase 1	21.15	1	5	5	14	312	35.6071	6.63916
nDi.2.2.2.g03033	ubiquitin carboxyl-terminal hydrolase 25	3.47	1	3	3	3	1209	136.579	5.5415
nDi.2.2.2.g03042	cdgsh iron sulfur domain 1	36.52	1	3	3	4	115	12.7775	8.57275
nDi.2.2.2.g03049	hypothetical protein LOAG_09909 [Loa loa]	48.04	1	6	6	12	204	24.125	4.88135
nDi.2.2.2.g03061	thymidylate kinase	16.43	1	3	3	8	213	24.1115	8.19189
nDi.2.2.2.g03067	ribonuclease h1	22.18	1	4	4	9	239	27.5117	6.37939
nDi.2.2.2.g03082	soluble nsf attachment protein	41.38	1	10	10	46	261	29.8437	5.56689
nDi.2.2.2.g03095	60s ribosomal protein l37a	20.88	1	3	3	10	91	10.1253	10.1401
nDi.2.2.2.g03101	protein-l-isoaspartate(d-aspartate) o-methyltransferase	34.3	1	7	7	44	309	33.7171	7.10791
nDi.2.2.2.g03110	lipin 3	3.03	1	2	2	5	792	89.8965	7.28369
nDi.2.2.2.g03124	g2f domain containing protein	6.01	1	7	7	22	1581	177.034	5.14795
nDi.2.2.2.g03135	peptidyl-prolyl cis-trans isomerase b precursor	43.35	1	10	12	58	263	28.8077	8.49951
nDi.2.2.2.g03138	peroxisomal multifunctional enzyme type 2	38.07	1	12	12	70	331	36.9202	6.85889
nDi.2.2.2.g03139	acyl-coa dehydrogenase	32.24	1	17	17	40	611	68.449	8.26514
nDi.2.2.2.g03162		4.24	1	2	2	2	707	81.1342	6.07471
nDi.2.2.2.g03165	npl4 family protein	23.32	1	9	9	30	506	57.6873	7.13721
nDi.2.2.2.g03178	acylamino-acid-releasing enzyme	22.25	1	10	11	17	728	82.1241	6.06201
nDi.2.2.2.g03192		14.76	1	5	5	13	420	47.6382	7.7085
nDi.2.2.2.g03194	ef hand family protein	8.82	1	5	5	15	760	83.8817	5.08447
nDi.2.2.2.g03196	galectin	73.21	1	22	23	2312	280	31.9883	6.39209
nDi.2.2.2.g03198	dynein light chain roadblock-type 2	23	1	3	3	7	200	22.863	7.94287
nDi.2.2.2.g03199	atpase family aaa domain-containing protein 3	14.33	1	8	8	16	607	68.5183	8.76318
nDi.2.2.2.g03212	cre-pgp-4 protein	6.71	1	5	5	9	1297	144.559	7.72314
nDi.2.2.2.g03217	transmembrane emp24 domain-containing protein 7 precursor	12.55	2	3	3	14	247	28.2034	5.90967
nDi.2.2.2.g03219	loc398558 protein	5.58	1	2	2	3	484	54.4455	8.86572
nDi.2.2.2.g03220	adenine phosphoribosyltransferase	61.36	1	10	10	88	220	24.8204	9.0415
nDi.2.2.2.g03223	60s ribosomal protein l31	17.32	1	2	2	26	127	14.8501	10.8286
nDi.2.2.2.g03227	exocyst complex component 8	7.96	1	3	3	4	678	76.8524	6.15088
nDi.2.2.2.g03230	ribosomal protein p2	46.02	1	3	3	14	113	11.875	4.67822
nDi.2.2.2.g03236	solute carrier family 25 member 46	6.1	1	3	3	6	541	60.5302	8.82178
nDi.2.2.2.g03237	afg3-like protein 2	17.17	1	9	9	17	798	88.4722	8.51416
nDi.2.2.2.g03254	udp-glucose 4-epimerase	18.97	1	4	4	14	348	38.5586	6.44287
nDi.2.2.2.g03264	cyn-5 protein	13.27	1	2	3	23	211	23.2993	9.5542
nDi.2.2.2.g03269	diacylglycerol kinase theta-like isoform 2	5.15	1	3	3	6	970	108.755	7.06396
nDi.2.2.2.g03273	translationally controlled tumor protein	44.2	1	7	7	25	181	20.7262	4.69092
nDi.2.2.2.g03274	60s acidic ribosomal protein p0	26.56	1	7	7	20	320	34.9312	5.94775
nDi.2.2.2.g03281	signal transducing adapter molecule 1	5.53	1	2	2	3	434	48.1333	5.05908
nDi.2.2.2.g03282	1 divalent ion tolerance protein	64.04	1	6	6	26	114	12.8757	7.1665
nDi.2.2.2.g03290	2-methyl branched-chain enoyl reductase isoform i	37.38	1	11	11	27	420	46.2114	8.44092
nDi.2.2.2.g03291	medium-chain specific acyl- dehydrogenase 1	20.39	1	5	5	20	412	44.871	8.82178
nDi.2.2.2.g03296	40s ribosomal protein s11	39.87	1	5	5	17	158	18.239	10.6528
nDi.2.2.2.g03305	cathepsin b-like cysteine proteinase	23.87	1	7	7	25	377	42.6158	8.47021
nDi.2.2.2.g03309	sh3-domain grb2-like endophilin b1	45.42	1	13	13	42	284	32.008	6.12549
nDi.2.2.2.g03312	dynactin subunit 2	51.01	1	12	12	31	347	39.7883	5.10986
nDi.2.2.2.g03315	pi-plc x domain-containing protein 2-like	8.3	1	3	3	3	506	57.5253	8.19189
nDi.2.2.2.g03317		13.83	1	3	3	15	282	31.681	6.0874
nDi.2.2.2.g03318	drebrin-like protein	15.53	1	4	4	4	412	46.8017	5.37646
nDi.2.2.2.g03319	der1-like domain member 2	16.67	1	2	2	2	234	27.4737	5.26221
nDi.2.2.2.g03320	tnf receptor-associated protein 1	4.89	1	3	3	3	675	76.5003	7.09326
nDi.2.2.2.g03328	annexin b11 isoform a	22.36	1	7	7	30	322	36.8789	6.37939
nDi.2.2.2.g03332	myosin light polypeptide 1	81.02	1	19	19	1055	137	15.3476	4.64014
nDi.2.2.2.g03341	proteasome alpha 4 subunit	29.2	1	6	6	38	250	28.3044	6.43018
nDi.2.2.2.g03351	aspg_dirim ame: full=l-asparaginase ame: full= sp ame: full	6.9	1	2	2	4	623	69.8347	6.45557
nDi.2.2.2.g03353	calmodulin	66.44	1	5	5	16	149	16.8138	4.22119
nDi.2.2.2.g03356	globin family protein	20.31	1	2	2	3	128	15.0917	7.54736
nDi.2.2.2.g03361		16.67	1	3	3	13	222	24.8101	7.92822
nDi.2.2.2.g03371		21.47	1	2	2	3	177	19.5291	7.72314
nDi.2.2.2.g03376	myosin heavy chain	70.77	1	197	210	10613	1960	226.765	5.71924
nDi.2.2.2.g03387	ribosomal protein s16	24.48	1	4	4	22	143	16.372	10.2573
nDi.2.2.2.g03395	protein phosphatase 2a	3.75	1	4	4	10	1307	148.704	6.20166
nDi.2.2.2.g03398	eukaryotic translation initiation factor 2 subunit 2	15.06	1	4	4	8	498	56.5445	8.98291
nDi.2.2.2.g03402		59.73	1	28	28	246	519	56.6544	8.1333
nDi.2.2.2.g03403	dehydrogenase reductase sdr family member 7b	20.22	1	6	6	11	356	39.7414	8.14795
nDi.2.2.2.g03421	unidentified vitellogenin-linked transcript family member (uvt-5)	15.35	1	4	4	542	417	45.8059	7.13721
nDi.2.2.2.g03445	aspartate-beta-hydroxylase	6.72	1	4	4	8	803	93.2452	5.17334
nDi.2.2.2.g03446	multidrug resistance protein family member (mrp-5)	6.85	1	8	8	18	1474	165.811	7.38623
nDi.2.2.2.g03453	6-phosphogluconolactonase	40.61	1	7	7	22	261	28.8037	5.84619
nDi.2.2.2.g03454	cre-arr-1 protein	4.49	1	2	2	2	423	47.6176	7.04932
nDi.2.2.2.g03455	karyopherin beta 1	7.47	1	4	4	7	884	97.9365	4.94482
nDi.2.2.2.g03456	ubiquitin fusion degradation protein 1 homolog	24.33	1	6	6	37	337	37.5317	5.75732
nDi.2.2.2.g03459	60s ribosomal protein l7	28.34	1	9	9	20	247	28.9778	10.4624
nDi.2.2.2.g03460	ras-related protein rab-11b	33.92	1	6	6	22	227	25.3129	7.03467
nDi.2.2.2.g03462	hypothetical protein CRE_29650 [Caenorhabditis remanei]	20.51	1	4	4	7	156	17.5868	8.60205
nDi.2.2.2.g03463	tln1 protein	55.29	1	108	108	809	2572	282.166	6.43018
nDi.2.2.2.g03472	lupus la ribonucleoprotein	11.39	1	2	2	2	439	50.35	9.24658
nDi.2.2.2.g03473	cop9 signalosome complex subunit 2	16.85	2	2	2	2	356	40.9922	4.88135
nDi.2.2.2.g03474	hypothetical protein LOAG_00790 [Loa loa]	9.29	1	11	11	35	1959	220.464	9.5542
nDi.2.2.2.g03478	zinc finger ccch domain-containing protein 15	12.84	1	5	5	15	436	50.6077	6.20166
nDi.2.2.2.g03480	low-density lipoprotein receptor-related protein	4.81	1	17	17	49	4745	529.001	5.13525
nDi.2.2.2.g03481	collagen alpha-6 chain	4.52	1	5	5	7	1638	183.467	7.32764
nDi.2.2.2.g03483	atp-dependent clp protease atp-binding subunit clpx	5.16	1	2	2	7	620	68.7337	8.11865
nDi.2.2.2.g03495	fructosamine-3-kinase-related protein	22.13	1	4	5	23	366	41.8491	7.89893
nDi.2.2.2.g03501	phosphoglucomutase 1	39.75	1	21	21	62	571	62.9459	7.45947
nDi.2.2.2.g03510	hypothetical protein Bm1_23740 [Brugia malayi]	10.11	1	2	2	13	188	21.2259	8.29443
nDi.2.2.2.g03513		8.64	1	3	3	5	660	72.5133	8.70459
nDi.2.2.2.g03518	gdp-man:man c -pp-dol alpha- -mannosyltransferase	22.06	1	8	8	19	485	55.5204	6.46826
nDi.2.2.2.g03520	n-myristoyltransferase 2	8.81	1	5	5	7	670	77.0464	8.14795
nDi.2.2.2.g03545	patterned expression site family member (pes-22)	7.87	1	3	3	5	686	75.4057	7.02002
nDi.2.2.2.g03553	vascular endothelial growth factor receptor 2	4.29	1	4	5	6	1281	147.659	7.03467
nDi.2.2.2.g03562	20s proteasome alpha5 subunit	46.97	1	9	9	35	264	29.2102	6.26514
nDi.2.2.2.g03568	ao13 ankyrin	1.38	1	2	2	4	2750	312.836	4.90674
nDi.2.2.2.g03571	ankyrin-related unc-44	25.89	1	6	6	35	479	52.2633	5.35107
nDi.2.2.2.g03572	uncoordinated family member (unc-44)	22.73	1	30	30	236	1751	194.473	6.12549
nDi.2.2.2.g03574	cytoplasmic dynein 2 heavy chain 1-like	0.51	1	2	2	2	4158	476.528	7.02002
nDi.2.2.2.g03578	zinc finger protein	31.03	1	4	4	23	145	15.954	8.33838
nDi.2.2.2.g03581	nacht and wd repeat domain-containing protein 1-like	1.49	1	2	2	5	1609	180.97	6.80029
nDi.2.2.2.g03582		15.89	1	5	5	12	428	49.2674	8.49951
nDi.2.2.2.g03587	60s ribosomal protein l18	17.02	1	3	3	4	188	21.7682	11.6929
nDi.2.2.2.g03600	acl-5 protein	12.76	1	5	5	9	525	60.5794	8.1333
nDi.2.2.2.g03601	pantothenate kinase	10.86	1	3	3	3	396	43.8643	8.07471
nDi.2.2.2.g03603	actin family protein	3.27	1	2	2	4	887	99.7494	5.79541
nDi.2.2.2.g03607	disorganized muscle protein 1	88.79	1	27	27	2685	321	35.4237	5.03369
nDi.2.2.2.g03620	LD36024p [Brugia malayi]	14.67	1	5	5	12	300	34.3	8.23584
nDi.2.2.2.g03633		16.9	1	5	5	11	491	55.6185	5.94775
nDi.2.2.2.g03645	protein disulfide	20.29	1	4	4	5	340	38.8493	8.90967
nDi.2.2.2.g03651	platelet-activating factor acetylhydrolase ib gamma	14.55	1	2	2	13	213	24.2795	5.24951
nDi.2.2.2.g03653	heat shock protein family member (hsp-25)	77.99	1	14	14	1027	209	24.183	6.31592
nDi.2.2.2.g03660	ras-like gtp-binding protein	46.89	1	3	9	74	241	27.471	8.17725
nDi.2.2.2.g03672	thioredoxin peroxidase 1	40.15	1	8	8	122	259	28.9148	8.51416
nDi.2.2.2.g03697	t-complex protein 1 subunit zeta	49.53	1	10	10	122	319	35.1886	8.90967
nDi.2.2.2.g03700	prolyl 4- beta polypeptide	6.17	1	2	2	10	308	35.5824	5.38916
nDi.2.2.2.g03702	ubiquitin-conjugating enzyme e2 g1	25.75	1	5	5	19	167	18.9607	5.2749
nDi.2.2.2.g03709	phosphatidylinositol-5-phosphate 4-kinase type-2 alpha	23.3	1	8	8	22	412	46.7501	7.72314
nDi.2.2.2.g03713	calcipressin-like protein	16.83	1	2	2	4	208	23.5959	5.22412
nDi.2.2.2.g03723	small subunit ribosomal protein 1	35.02	1	8	8	24	257	29.4215	9.59814
nDi.2.2.2.g03727		10.05	1	2	2	2	199	22.2517	5.14795
nDi.2.2.2.g03729		22.5	1	5	5	5	160	18.4916	9.33447
nDi.2.2.2.g03730	fibulin-1 isoform c precursor	2.66	1	2	2	2	638	70.8858	5.41455
nDi.2.2.2.g03731	fibulin-1 isoform c precursor	23.89	1	4	4	12	226	24.9965	6.20166
nDi.2.2.2.g03741	wd-repeat protein	46.46	1	24	24	125	678	74.1665	6.75635
nDi.2.2.2.g03751	ubx domain-containing protein 1	16.85	1	5	5	14	451	51.9558	6.96143
nDi.2.2.2.g03755	nucleosome assembly protein 1	49.54	1	9	9	211	327	37.8395	4.66553
nDi.2.2.2.g03771	wh2 motif family protein	11.43	1	12	12	33	1129	123.127	9.5835
nDi.2.2.2.g03775		76.52	1	10	10	78	132	16.6087	9.05615
nDi.2.2.2.g03777	cystathionine gamma-lyase	5.28	1	2	2	3	398	44.4585	6.52197
nDi.2.2.2.g03781	glutathione synthetase	38.92	1	18	18	51	501	57.0911	5.99854
nDi.2.2.2.g03793	cytochrome p450	7.07	1	4	4	6	481	55.6342	9.26123
nDi.2.2.2.g03801	glucosidase 2 subunit beta	39.29	1	18	18	120	537	60.8047	4.76709
nDi.2.2.2.g03834	common central domain of tyrosinase family protein	4.83	1	2	2	5	787	90.0539	7.40088
nDi.2.2.2.g03842	d-aspartate oxidase	17.57	1	5	5	9	370	41.5135	8.92432
nDi.2.2.2.g03860	glycoprotein 25l2	23.49	1	5	5	13	166	19.5029	7.54736
nDi.2.2.2.g03861	dihydrolipoyllysine-residue succinyltransferase component of 2-oxoglutarate dehydrogenase mitochondrial	14.9	1	8	9	33	785	88.1658	8.63135
nDi.2.2.2.g03867	protein dpy-30 homolog	33.94	1	3	3	3	165	18.3108	4.77979
nDi.2.2.2.g03871	synaptophysin synaptoporin family protein	30.62	1	7	8	19	258	28.4919	6.68311
nDi.2.2.2.g03877	probable d-lactate mitochondrial	16.14	1	6	6	6	471	50.939	6.58057
nDi.2.2.2.g03878		9.68	1	2	2	2	279	32.2602	6.80029
nDi.2.2.2.g03886	von willebrand factor type d domain protein	51.19	1	155	155	2149	3116	356.825	7.51807
nDi.2.2.2.g03888	splicing arginine serine-rich 4	15.82	1	2	2	2	158	18.0231	9.86182
nDi.2.2.2.g03889	adp-ribose mitochondrial precursor	6.55	1	2	2	2	275	31.638	8.32373
nDi.2.2.2.g03893	mrna binding protein	6.59	1	3	3	25	440	48.9893	9.42236
nDi.2.2.2.g03900	initiation factor 4g family member (ifg-1)	12.16	1	15	15	39	1488	167.234	7.38623
nDi.2.2.2.g03913	serine threonine-protein phosphatase 2a 56 kda regulatory subunit alpha isoform	33.33	1	14	15	78	549	62.9702	8.48486
nDi.2.2.2.g03938	striatin-3 isoform 1	6.73	1	4	4	5	758	84.5223	5.51611
nDi.2.2.2.g03948	p21-activated kinase family member (pak-1)	3.92	1	2	2	2	613	68.1708	6.771
nDi.2.2.2.g03954	transmembrane 9 superfamily member 2	2.52	1	2	2	4	636	73.3184	7.92822
nDi.2.2.2.g03957		9.67	1	5	5	11	672	83.2426	11.4438
nDi.2.2.2.g03960	large subunit ribosomal protein 10	25.7	1	6	6	28	214	24.7369	9.979
nDi.2.2.2.g03963		8.41	1	3	3	8	618	70.0307	6.91748
nDi.2.2.2.g03978	phenylalanyl-trna synthetase alpha chain-like	4.98	1	2	2	3	582	66.5095	6.97607
nDi.2.2.2.g03980	eukaryotic translation initiation factor 3 subunit c	3.79	1	4	4	11	898	104.403	6.0874
nDi.2.2.2.g03987	cleavage and polyadenylation specificity factor subunit 2	45.68	1	4	4	377	162	18.4293	7.28369
nDi.2.2.2.g03989	succinate dehydrogenase	70.16	1	21	21	670	315	34.1403	8.70459
nDi.2.2.2.g03990	kh domain containing protein	13.33	1	7	7	11	645	68.9517	7.40088
nDi.2.2.2.g03992	oxidoreductase	36.72	1	11	11	74	384	43.3795	7.2251
nDi.2.2.2.g03993		11.73	1	2	2	3	162	18.7291	5.5415
nDi.2.2.2.g03994	glutathione reductase	32.23	1	11	11	28	512	56.4115	7.91357
nDi.2.2.2.g03995	vesicle-trafficking protein sec22b-like	39.05	1	10	10	82	274	31.7753	8.82178
nDi.2.2.2.g03998	glit-1	5.3	1	5	5	14	830	94.3894	9.08545
nDi.2.2.2.g04000	platelet-activating factor acetylhydrolase	16.67	1	7	7	13	438	50.2077	7.04932
nDi.2.2.2.g04004		6.77	1	4	4	18	620	69.2413	5.07178
nDi.2.2.2.g04007	dehydrogenase reductase sdr family member 1	8.78	1	10	10	27	1412	158.103	8.38232
nDi.2.2.2.g04008	hypothetical protein Bm1_31845 [Brugia malayi]	15.6	1	2	2	6	109	12.4735	8.45557
nDi.2.2.2.g04009	zinc-binding dehydrogenase family protein	41.31	1	10	11	24	351	39.3623	8.90967
nDi.2.2.2.g04015	serine threonine-protein kinase nek7	8.41	1	2	2	2	345	39.9694	8.79248
nDi.2.2.2.g04020	egf-like domain containing protein	16.41	1	7	7	59	518	56.6235	4.85596
nDi.2.2.2.g04034	zinc finger protein 277	7.33	1	5	5	8	696	80.548	5.63037
nDi.2.2.2.g04044	alcohol dehydrogenase class iii	5.77	1	2	2	2	381	41.652	7.13721
nDi.2.2.2.g04046	sec23 protein	16.14	1	11	11	27	824	91.6149	7.02002
nDi.2.2.2.g04058	protein disulfide-isomerase a6	57.57	1	19	20	152	436	48.1854	5.75732
nDi.2.2.2.g04062	ns1 binding protein	5.51	1	3	3	6	835	92.9621	5.94775
nDi.2.2.2.g04064	thymidylate synthase	13.4	1	2	2	6	306	34.5536	6.68311
nDi.2.2.2.g04072	innexin unc-9	8.53	2	3	3	5	422	48.8273	8.29443
nDi.2.2.2.g04075	atp-binding cassette sub-family f member 1	9.89	1	5	5	14	617	68.8729	7.40088
nDi.2.2.2.g04087	selenoprotein t	17.17	1	3	3	26	233	26.2321	5.09717
nDi.2.2.2.g04088	calcium-binding protein 39	22.02	1	7	7	22	336	38.9562	7.53271
nDi.2.2.2.g04097	-atpase alpha subunit	38.04	1	33	34	93	1012	112.479	5.31299
nDi.2.2.2.g04110		26.58	1	2	2	2	158	18.005	8.79248
nDi.2.2.2.g04116	protein arginine n-methyltransferase	10.98	1	8	8	17	1148	131.213	6.45557
nDi.2.2.2.g04124		14.71	1	7	7	24	578	66.8202	8.38232
nDi.2.2.2.g04134	copg2 protein	24.86	1	13	13	45	881	98.4562	5.71924
nDi.2.2.2.g04137	udp-n-acetylglucosamine--peptide n-	5.5	1	2	2	2	909	101.826	6.93213
nDi.2.2.2.g04158	protein isoform b	15.38	1	2	2	2	273	31.0527	7.07861
nDi.2.2.2.g04177	vacuolar atp synthase subunit e	47.79	1	10	10	48	226	26.0318	5.84619
nDi.2.2.2.g04181	tacc2 protein	13.22	1	5	5	7	794	87.0088	4.91943
nDi.2.2.2.g04185	transmembrane amino acid transporter protein	9.39	1	3	3	11	522	58.4911	8.104
nDi.2.2.2.g04190	wd repeat and fyve domain-containing protein 2	24.02	1	9	9	22	433	48.8282	7.02002
nDi.2.2.2.g04192	transmembrane protein 38a	7.59	1	2	2	4	290	32.6541	9.1001
nDi.2.2.2.g04196	26s protease regulatory subunit s10b	42.39	1	15	15	41	486	55.3479	8.89502
nDi.2.2.2.g04216	protein lap1	6.3	1	7	7	10	1412	154.856	5.90967
nDi.2.2.2.g04220	large subunit ribosomal protein 16	23.65	1	5	5	16	203	23.463	10.5942
nDi.2.2.2.g04223	zinc finger protein unc-98	8.37	1	2	2	4	251	29.257	6.97607
nDi.2.2.2.g04229	gmp reductase	9.62	1	2	2	5	364	40.1905	7.88428
nDi.2.2.2.g04234	uridine-cytidine kinase 2	12.27	1	2	2	2	269	30.3395	6.29053
nDi.2.2.2.g04235	large subunit ribosomal protein 30	46.43	1	4	4	7	112	12.2734	9.71533
nDi.2.2.2.g04246	e3 ubiquitin-protein ligase huwe1	2.25	1	6	6	9	3687	410.999	5.19873
nDi.2.2.2.g04249	drp-1 protein	9.8	1	6	6	25	806	90.1343	7.04932
nDi.2.2.2.g04250	sarcolemma associated protein	6.28	1	2	2	10	446	50.6224	5.80811
nDi.2.2.2.g04252	isoform b	5.4	1	3	3	11	593	65.3489	8.47021
nDi.2.2.2.g04257	sphingosine-1-phosphate lyase 1	29.47	1	12	12	90	570	64.2846	7.21045
nDi.2.2.2.g04265	nuclear factor nf-kappa-b p105 subunit	13.94	1	7	7	19	667	73.6235	4.91943
nDi.2.2.2.g04267	voltage-dependent anion channel 2	37.33	1	12	12	45	375	41.849	8.41162
nDi.2.2.2.g04268	sparc	39.42	1	12	12	100	312	35.9246	5.12256
nDi.2.2.2.g04270	1-phosphatidylinositol- -bisphosphate phosphodiesterase delta-4	3.98	1	2	2	7	753	86.1547	7.25439
nDi.2.2.2.g04271	receptor family ligand binding region containing protein	1.75	1	2	2	2	686	77.6411	5.97314
nDi.2.2.2.g04278	mannosyl-oligosaccharide glucosidase	32.45	1	22	22	101	832	95.0249	7.13721
nDi.2.2.2.g04292	hepatocyte growth factor-regulated tyrosine kinase substrate	4.7	1	3	3	7	829	92.8837	6.41748
nDi.2.2.2.g04293	phosphorylase b kinase regulatory subunit beta	4.45	1	4	4	9	1145	131.635	7.21045
nDi.2.2.2.g04297	glutamate-rich wd repeat-containing protein 1	12.27	1	4	4	13	432	48.7581	5.23682
nDi.2.2.2.g04298	myotactin form a	36.67	2	116	117	707	4189	476.607	6.15088
nDi.2.2.2.g04299	lethal family member (let-805)	50.08	1	27	27	133	617	69.1832	9.20264
nDi.2.2.2.g04306	electron-transferring-flavoprotein dehydrogenase	14.62	1	6	6	13	602	67.5422	8.23584
nDi.2.2.2.g04307		11.16	1	3	3	4	251	29.2972	9.75928
nDi.2.2.2.g04309	fk506-binding protein	23.15	1	2	2	28	108	11.585	8.80713
nDi.2.2.2.g04310	kh domain- rna- signal transduction-associated protein 2	9.5	1	2	2	3	421	44.492	9.23193
nDi.2.2.2.g04315	tetraspanin family protein	29.39	1	7	7	14	279	31.805	5.42725
nDi.2.2.2.g04325	eukaryotic translation initiation factor 2 subunit 3	18.51	1	7	7	15	524	57.5773	8.92432
nDi.2.2.2.g04326	inositol monophosphatase 1-like	31.58	1	7	7	16	285	31.4071	6.59521
nDi.2.2.2.g04332	casein kinase ii subunit beta	18.18	1	2	2	4	176	19.9765	5.94775
nDi.2.2.2.g04340		15.59	1	2	3	7	186	21.5522	8.30908
nDi.2.2.2.g04353	chymotrypsin elastase isoinhibitor 1	21.19	1	2	2	20	118	13.7336	9.05615
nDi.2.2.2.g04357	heat shock protein 23	85.95	1	13	13	1163	121	14.0482	6.37939
nDi.2.2.2.g04359	sorting and assembly machinery component 50 homolog	12.3	1	4	4	11	439	48.2158	9.21729
nDi.2.2.2.g04363		25.84	1	12	12	286	507	57.6959	7.00537
nDi.2.2.2.g04364	apoptosis-inducing factor mitochondrial	9.5	1	5	5	10	716	79.7332	7.00537
nDi.2.2.2.g04373	short chain dehydrogenase reductase family protein	20.92	1	16	16	44	1214	136.27	6.20166
nDi.2.2.2.g04386	f-box only protein 6	6.94	1	3	3	4	591	67.3951	6.41748
nDi.2.2.2.g04401	short chain dehydrogenase reductase family protein	9.34	1	3	3	9	332	37.5254	9.0708
nDi.2.2.2.g04402	wd repeat domain phosphoinositide-interacting protein 2	10.02	1	4	4	26	469	52.7586	6.90283
nDi.2.2.2.g04404	acyl- desaturase	12.87	1	4	4	14	342	40.0093	8.60205
nDi.2.2.2.g04408	ap-1 complex subunit gamma-1	4.9	1	3	3	7	878	98.527	6.69775
nDi.2.2.2.g04416	regulator of microtubule dynamics protein 1-like	8.97	1	2	2	2	312	36.5719	9.46631
nDi.2.2.2.g04423		25.35	1	3	3	4	142	17.1356	8.33838
nDi.2.2.2.g04427	hypothetical protein LOAG_01753 [Loa loa]	8.78	1	5	5	11	843	95.392	6.72705
nDi.2.2.2.g04431	reticulon protein family member (ret-1)	36.6	2	29	29	442	847	93.2318	5.63037
nDi.2.2.2.g04433	akt-interacting protein	7.13	1	2	2	3	435	49.3155	5.47803
nDi.2.2.2.g04441		2.21	1	2	2	3	1447	170.853	5.05908
nDi.2.2.2.g04452	spectrin beta chain	47.97	2	92	92	525	2337	272.957	5.43994
nDi.2.2.2.g04462	early endosome antigen 1	11.2	3	10	11	13	1027	119.438	5.49072
nDi.2.2.2.g04469	cre-ncx-3 protein	1.09	1	2	2	2	734	81.8121	8.25049
nDi.2.2.2.g04472		16.67	1	5	5	17	276	32.5977	8.79248
nDi.2.2.2.g04476	wwe domain containing protein	11.98	1	2	2	5	242	27.4655	6.13818
nDi.2.2.2.g04477	small subunit ribosomal protein 20	20.83	1	2	2	16	120	13.6192	9.51025
nDi.2.2.2.g04481	probable phospholipid-transporting atpase iib-like	9.92	1	8	8	13	1058	119.339	8.11865
nDi.2.2.2.g04488	cse1 chromosome segregation 1-like	4.62	1	5	5	6	1083	123.153	6.22705
nDi.2.2.2.g04498	transcription elongation factor b polypeptide 1	37.5	1	3	3	4	112	12.253	4.70361
nDi.2.2.2.g04500	profilin	44.38	1	8	8	40	178	19.8711	7.38623
nDi.2.2.2.g04508	probable e3 ubiquitin-protein ligase herc4	19.67	1	12	12	27	1017	113.979	6.13818
nDi.2.2.2.g04509	probable 3-hydroxyacyl- dehydrogenase	14.33	1	3	3	4	349	38.8814	9.31982
nDi.2.2.2.g04512	cre-hsp- protein	46.49	1	2	5	68	114	13.0049	9.17334
nDi.2.2.2.g04514	cre-hsp- protein	64.91	1	7	10	325	114	13.126	8.60205
nDi.2.2.2.g04519	ubiquitin carboxyl-terminal hydrolase 7	1.59	1	2	3	7	1758	193.34	6.72705
nDi.2.2.2.g04524	intramembrane protease 2	8.97	1	4	4	9	457	51.8488	6.56592
nDi.2.2.2.g04538	initiation factor 2 subunit family protein	15.43	1	4	4	4	337	37.7235	6.44287
nDi.2.2.2.g04542	maguk p55 subfamily member 7	5.65	1	2	2	8	602	68.3095	7.45947
nDi.2.2.2.g04545	member ras oncogene family	56.34	1	9	11	28	213	23.8359	5.021
nDi.2.2.2.g04547	actin	77.66	1	7	32	8400	376	41.7928	5.47803
nDi.2.2.2.g04553	ancient ubiquitous protein 1	10.62	1	3	4	5	433	49.6411	9.17334
nDi.2.2.2.g04558	hbs1-like ( cerevisiae)	27.44	1	10	10	22	634	70.872	6.20166
nDi.2.2.2.g04566	hypothetical protein LOAG_07907 [Loa loa]	42.47	1	6	6	46	292	32.2206	4.98291
nDi.2.2.2.g04570	atp synthase	42.73	1	19	21	167	564	61.4798	9.11475
nDi.2.2.2.g04571	ras-related protein rab-	31.7	1	5	8	47	224	25.8482	8.98291
nDi.2.2.2.g04572	tropomodulin family protein	33.77	1	10	10	31	385	43.565	4.84326
nDi.2.2.2.g04583	protein rop	16.36	1	8	8	20	605	69.7048	7.10791
nDi.2.2.2.g04588	polyadenylate-binding protein	15.08	1	10	11	24	1028	114.071	9.26123
nDi.2.2.2.g04593	kh domain containing protein	30.6	1	12	12	21	487	53.8332	6.72705
nDi.2.2.2.g04616	lipocalin cytosolic fatty-acid binding protein family protein	46.92	1	7	7	36	130	15.0467	5.68115
nDi.2.2.2.g04625	neutral alpha-glucosidase ab-like	32.53	1	23	23	168	916	106.209	6.41748
nDi.2.2.2.g04645	alpha-tubulin n-acetyltransferase 2	10.63	1	2	2	3	254	29.3496	6.91748
nDi.2.2.2.g04648	barrier-to-autointegration factor	30	1	2	2	2	90	10.0861	5.87158
nDi.2.2.2.g04649	26s proteasome non-atpase regulatory subunit 9	9.5	1	2	2	4	221	24.815	8.55811
nDi.2.2.2.g04656	u6 snrna-associated sm-like protein lsm2	13.41	1	3	3	3	343	39.2922	8.1626
nDi.2.2.2.g04662		5.87	1	4	4	6	783	89.3506	7.76709
nDi.2.2.2.g04673	low quality protein: wash complex subunit 7-like	5.85	1	7	7	11	1625	184.003	7.12256
nDi.2.2.2.g04676	nuclease domain-containing protein 1	17.91	1	15	15	31	977	109.392	8.22119
nDi.2.2.2.g04689		25.81	1	3	4	12	93	10.9926	8.04541
nDi.2.2.2.g04698	cre-atg- protein	3.56	1	2	2	2	534	60.6926	6.55127
nDi.2.2.2.g04713	high mobility group protein	17.39	1	2	2	4	184	20.962	10.3452
nDi.2.2.2.g04715	transmembrane protein 111-like	20.85	1	4	4	9	235	27.0911	9.81787
nDi.2.2.2.g04722	abc transporter	15.77	1	6	6	17	913	102.648	6.96143
nDi.2.2.2.g04724		3.86	1	2	2	4	1088	116.286	8.68994
nDi.2.2.2.g04726	enhancer of mrna-decapping protein 4	6.3	1	5	5	16	841	95.185	5.2876
nDi.2.2.2.g04741	vacuolar proton pump subunit f	22.95	1	2	2	8	122	13.532	5.2876
nDi.2.2.2.g04743	tbc1 domain family member 15	9.79	1	4	4	6	613	70.7425	5.37646
nDi.2.2.2.g04745	temporarily assigned gene name family member (tag-308)	21.2	1	7	7	12	599	68.0176	4.69092
nDi.2.2.2.g04746	arf-gap with coiled- ank repeat and ph domain-containing protein 2	2.99	1	2	2	2	770	86.9494	7.03467
nDi.2.2.2.g04748	c omain protein family member	2.36	1	3	3	4	1825	209.505	5.52881
nDi.2.2.2.g04754	acyltransferase family protein	27.82	1	6	6	30	266	30.5947	8.55811
nDi.2.2.2.g04760	armadillo beta-catenin-like repeat family protein	9.72	1	10	10	39	1523	178.464	5.05908
nDi.2.2.2.g04764	argonaute 2	3.23	1	3	3	5	1021	114.132	9.15869
nDi.2.2.2.g04768	syntaxin 1b	9.93	1	2	2	2	292	33.5302	6.94678
nDi.2.2.2.g04771	ribosomal protein l3	17.62	1	8	8	25	454	51.9025	10.0229
nDi.2.2.2.g04772		24.77	1	4	4	9	218	24.9326	6.34131
nDi.2.2.2.g04789	dna topoisomerase 2-alpha	0.96	2	2	2	2	1559	178.719	8.30908
nDi.2.2.2.g04805	proteasome subunit alpha type-3	29.6	1	6	6	14	250	27.8192	5.56689
nDi.2.2.2.g04807	phenylalanyl-trna synthetase beta chain	11.63	1	5	6	13	645	72.776	6.1001
nDi.2.2.2.g04817	chitin binding peritrophin-a domain containing protein	1.21	1	2	2	2	2572	286.352	6.60986
nDi.2.2.2.g04827	uncoordinated family member (unc-44)	45.83	2	36	36	406	1030	111.053	7.23975
nDi.2.2.2.g04832	peptidyl-prolyl cis-trans isomerase fkbp2-like	18.25	1	3	3	10	137	15.419	5.64307
nDi.2.2.2.g04833	water dikinase	33.93	1	7	7	63	280	30.1325	5.88428
nDi.2.2.2.g04837	male sterility protein	10.92	1	4	4	8	531	61.3089	8.76318
nDi.2.2.2.g04842	ubiquinol-cytochrome c oxidoreductase complex family member (ucr- )	16.89	1	6	6	11	450	48.817	7.56201
nDi.2.2.2.g04848	ca2+ calmodulin-dependent protein kinase ii	25.86	1	11	12	34	495	55.9854	7.47412
nDi.2.2.2.g04850	cre-spd-1 protein	6.1	1	2	2	3	525	61.1483	7.32764
nDi.2.2.2.g04853	large subunit ribosomal protein 14	14.69	1	2	2	2	143	16.5213	10.8579
nDi.2.2.2.g04855		34.11	1	28	28	278	1111	126.7	6.02393
nDi.2.2.2.g04862	alix	36.04	1	24	24	97	863	96.3211	6.88818
nDi.2.2.2.g04870	udp-glucose dehydrogenase	13.79	2	5	5	8	457	50.7236	5.8208
nDi.2.2.2.g04873	phosphoglucose isomerase	37.55	1	25	25	282	743	83.8503	6.43018
nDi.2.2.2.g04880	lysyl-trna synthetase	16.7	1	7	7	15	569	65.5145	6.50732
nDi.2.2.2.g04886	multivesicular body subunit 12b	32.73	1	7	7	16	275	30.8568	7.97217
nDi.2.2.2.g04888		23.37	1	9	9	21	569	64.2444	5.24951
nDi.2.2.2.g04899	ataxin-2-like protein	9.52	1	6	6	11	1176	126.415	6.90283
nDi.2.2.2.g04905		13.24	2	2	2	2	204	24.3727	8.20654
nDi.2.2.2.g04914	ran-binding protein 9	5.79	1	3	3	4	691	77.1028	5.65576
nDi.2.2.2.g04924	acyl-protein thioesterase 1	17.27	1	4	4	12	249	27.1298	6.90283
nDi.2.2.2.g04925	transmembrane 9 superfamily protein member 4	4.96	1	2	2	2	625	71.3569	8.14795
nDi.2.2.2.g04938	s-adenosylhomocysteine hydrolase	41.97	1	18	18	73	436	47.8785	5.89697
nDi.2.2.2.g04939	t-complex protein 1 theta subunit	48.5	1	27	27	568	633	69.6049	5.94775
nDi.2.2.2.g04957	lim domain protein	41.32	1	22	22	89	334	38.6148	7.04932
nDi.2.2.2.g04960	transmembrane protein with metallophosphoesterase domain	14.6	1	12	12	68	692	78.8818	8.67529
nDi.2.2.2.g04961	mitochondrial carrier protein	4.31	1	2	2	2	371	41.0922	9.56885
nDi.2.2.2.g04969	fimbrin plastin	7.96	1	3	3	5	653	73.4891	6.13818
nDi.2.2.2.g04970	pyrroline-5-carboxylate reductase family protein	26.51	1	6	6	10	298	31.8122	7.6499
nDi.2.2.2.g04976	intermediate filament protein	84.43	1	62	73	4309	578	66.6101	5.8335
nDi.2.2.2.g04977	small ubiquitin-related modifier-like	19.27	1	2	2	2	109	11.9048	5.08447
nDi.2.2.2.g04978	ankyrin repeat domain-containing protein 13b	15.92	1	5	5	5	622	71.4037	5.24951
nDi.2.2.2.g04982	stromal interaction molecule-like protein	8.76	1	4	4	5	628	70.2713	7.07861
nDi.2.2.2.g04997	protein dpy-19 homolog 3	4.83	1	3	3	12	683	79.099	8.27979
nDi.2.2.2.g05011	amiloride-sensitive sodium channel	8.29	1	7	7	16	929	106.406	8.27979
nDi.2.2.2.g05013	beta-tubulin	62.23	1	16	21	345	413	46.2641	4.77979
nDi.2.2.2.g05015	eukaryotic translation initiation factor 3 subunit l	18.93	1	7	7	8	544	63.7061	5.26221
nDi.2.2.2.g05016	protein rer1	9.17	1	2	2	11	218	25.4472	9.1001
nDi.2.2.2.g05017	wd domain containing protein	9.05	1	3	3	6	464	53.0663	7.37158
nDi.2.2.2.g05022	dihydropteridine reductase	33.45	1	11	11	71	293	32.6819	9.17334
nDi.2.2.2.g05026	protein mon2 homolog	4.2	1	3	3	3	1690	187.183	6.69775
nDi.2.2.2.g05033	dihydrolipoamide dehydrogenase	44.72	1	14	14	65	521	55.6692	8.66064
nDi.2.2.2.g05034	mrna-decapping enzyme 2	5.11	1	2	2	3	626	71.0934	8.71924
nDi.2.2.2.g05036		24.58	1	6	6	14	240	27.6332	8.92432
nDi.2.2.2.g05039	nadh oxidase	73.12	1	79	79	1182	1157	129.45	4.84326
nDi.2.2.2.g05042	transmembrane protein	27.49	1	6	6	51	211	24.6615	6.22705
nDi.2.2.2.g05045		75.17	1	57	57	254	870	97.3306	4.75439
nDi.2.2.2.g05047	amp-binding enzyme family protein	11.72	1	3	3	5	529	59.4573	7.09326
nDi.2.2.2.g05051	g protein pathway suppressor 1	28.93	1	12	12	22	674	75.7693	5.51611
nDi.2.2.2.g05060	cre-dyn-1 protein	15.62	1	12	12	23	877	98.6893	7.56201
nDi.2.2.2.g05070	low quality protein: hemicentin-2	16.43	1	31	31	72	2605	290.741	5.89697
nDi.2.2.2.g05071	downstream of receptor kinase	21.24	1	8	8	20	518	59.0326	6.52197
nDi.2.2.2.g05073	liprin alpha (lar-interacting protein alpha) (synapse defective protein 2)	3.52	1	3	3	3	1306	144.755	6.48096
nDi.2.2.2.g05074		1.2	1	2	2	5	2171	243.791	5.30029
nDi.2.2.2.g05089	fatty acid elongation protein 3	5.6	1	3	3	7	268	31.4427	9.5542
nDi.2.2.2.g05092		49.12	1	6	6	86	171	19.2809	8.19189
nDi.2.2.2.g05101	alpha amylase	22.46	1	10	10	68	601	68.1893	5.26221
nDi.2.2.2.g05105	2-oxoglutarate dehydrogenase	21.07	1	18	18	47	1030	116.081	7.97217
nDi.2.2.2.g05107	nucleoredoxin-like protein 2	21.43	1	3	4	9	182	21.1191	9.67139
nDi.2.2.2.g05111	tfpi protein	13.08	1	10	10	24	749	87.128	7.1958
nDi.2.2.2.g05115	uridine 5 -monophosphate synthase	24.6	2	13	13	24	496	55.5022	8.104
nDi.2.2.2.g05119	60s ribosomal protein l18a	23.33	1	5	5	17	180	21.2102	10.4771
nDi.2.2.2.g05122	vacuolar protein sorting-associated protein 37b	8.37	1	2	2	3	466	53.0821	8.11865
nDi.2.2.2.g05123		13.81	1	3	3	8	181	20.8224	9.17334
nDi.2.2.2.g05125	14 kda phosphohistidine phosphatase	41.38	1	3	3	4	116	13.2498	6.91748
nDi.2.2.2.g05127	actin-depolymerizing factor 1	40.36	1	3	6	44	166	18.5813	6.53662
nDi.2.2.2.g05128	t-complex protein 1 subunit eta	39.96	2	20	20	143	543	59.858	6.59521
nDi.2.2.2.g05135	nedd8-activating enzyme e1 catalytic subunit	8.77	1	4	4	15	456	51.2464	5.73193
nDi.2.2.2.g05137	eukaryotic translation initiation factor 5a-2	46.95	1	7	7	81	164	18.1749	5.75732
nDi.2.2.2.g05144		28.13	1	8	8	21	256	29.5414	7.82568
nDi.2.2.2.g05147	carbonyl reductase	48.94	1	9	9	61	282	31.126	7.81104
nDi.2.2.2.g05156	ribose-phosphate pyrophosphokinase	22.16	1	6	7	24	334	36.9572	7.44482
nDi.2.2.2.g05158	protein casc3	6.36	1	2	2	2	629	69.7944	5.35107
nDi.2.2.2.g05164	40s ribosomal protein s10	36	1	5	5	26	150	17.1238	9.33447
nDi.2.2.2.g05166	nuclear transport factor 2 (ntf-2)	22.73	1	2	2	14	132	15.0735	5.77002
nDi.2.2.2.g05170	dimethylglycine mitochondrial	9.11	1	6	6	12	834	94.1503	6.52197
nDi.2.2.2.g05173	serine threonine-protein phosphatase 2a 56 kda regulatory subunit delta isoform	5.86	1	2	3	13	614	71.4801	7.04932
nDi.2.2.2.g05182	eukaryotic peptide chain release factor gtp-binding subunit erf3a	7.1	1	3	3	5	634	70.8489	5.5542
nDi.2.2.2.g05184	ras-related protein 2	14.84	1	2	2	9	182	20.5233	5.92236
nDi.2.2.2.g05187	protein arginine n-methyltransferase 8	14.29	1	4	4	8	357	41.1643	5.69385
nDi.2.2.2.g05192	and ph domain-containing protein 4	4.81	1	3	3	3	810	92.824	7.21045
nDi.2.2.2.g05207	cop9 signalosome complex subunit 4	34.95	1	3	3	10	186	21.3429	6.53662
nDi.2.2.2.g05209	acyl- synthetase short-chain family member 2	39.91	1	19	19	51	684	75.4493	6.15088
nDi.2.2.2.g05216	palmitoyltransferase zdhhc2	7.3	1	2	2	4	315	37.2294	8.29443
nDi.2.2.2.g05218	prefoldin 5	27.08	1	3	3	11	192	22.1465	8.01611
nDi.2.2.2.g05219	wd repeat-containing protein 7 isoform 2	5.53	1	4	4	10	1176	130.51	6.43018
nDi.2.2.2.g05221	isoform e	5	1	2	2	5	780	88.8514	6.99072
nDi.2.2.2.g05224	cre-sel-2 protein	4.27	1	5	5	6	1778	201.106	5.78271
nDi.2.2.2.g05228		27.27	1	7	7	22	264	29.9118	5.07178
nDi.2.2.2.g05230	40s ribosomal protein s19s	25.24	1	6	6	19	206	23.2493	10.0815
nDi.2.2.2.g05232	tpr domain containing protein	30.72	1	8	8	38	319	36.5397	5.66846
nDi.2.2.2.g05234	lon protease mitochondrial precursor	17.92	1	15	15	29	1077	120.72	8.19189
nDi.2.2.2.g05236	receptor expression-enhancing protein 5	36.76	1	9	9	59	185	21.5273	7.89893
nDi.2.2.2.g05238	signal recognition particle receptor alpha subunit	10.03	1	6	6	27	658	74.3357	7.62061
nDi.2.2.2.g05240	calcium-transporting atpase type 2c member 1	3.55	1	2	2	2	929	102.787	5.50342
nDi.2.2.2.g05249	formin homology 2 domain containing protein	7.07	1	6	6	12	1146	130.137	8.41162
nDi.2.2.2.g05253	26s protease regulatory subunit 8	35.68	1	12	12	22	398	44.5485	9.08545
nDi.2.2.2.g05261	protein phosphatase 1e	9.98	1	3	3	4	421	47.0474	5.35107
nDi.2.2.2.g05262	complement component 1 q subcomponent-binding mitochondrial-like	35.07	1	7	7	60	268	30.5066	5.68115
nDi.2.2.2.g05274	variant sh3 domain containing protein	6.86	1	2	2	3	437	48.2997	9.01221
nDi.2.2.2.g05275	thioredoxin family protein	71.02	1	14	14	50	283	31.0217	5.37646
nDi.2.2.2.g05285	vesicle-associated membrane protein-associated protein b	47.74	1	7	7	78	266	29.9894	8.73389
nDi.2.2.2.g05292	gex interacting protein 10	9.65	1	5	5	11	404	46.3827	6.18896
nDi.2.2.2.g05297	rna-binding protein squid	11.3	1	3	3	6	345	37.697	6.40479
nDi.2.2.2.g05299	imp (inosine monophosphate) dehydrogenase 1	13.14	1	8	8	19	647	70.0521	7.79639
nDi.2.2.2.g05300	ribophorin i	31.61	1	16	16	57	601	68.3198	7.04932
nDi.2.2.2.g05302	6-phosphofructokinase	47.5	1	19	23	218	659	72.5998	6.18896
nDi.2.2.2.g05306	sap domain containing protein	3.4	1	2	2	3	1411	157.137	6.56592
nDi.2.2.2.g05315	alanyl-trna synthetase	4.03	1	3	3	11	967	107.466	5.84619
nDi.2.2.2.g05319	electron-transfer- alpha polypeptide	57.01	1	15	15	70	335	35.8701	8.76318
nDi.2.2.2.g05320	hexokinase family protein	18.71	1	8	9	17	497	55.3617	5.23682
nDi.2.2.2.g05328	lipoma preferred partner lpp	70.81	1	11	11	55	209	23.0826	6.7124
nDi.2.2.2.g05329	lipoma-preferred partner	40.24	1	7	7	37	164	19.0617	8.98291
nDi.2.2.2.g05330		50	1	7	7	77	146	17.4689	10.0376
nDi.2.2.2.g05332		10.5	1	4	4	16	238	27.1707	5.07178
nDi.2.2.2.g05335		15.17	1	2	2	3	145	16.1351	7.78174
nDi.2.2.2.g05337	dnaj homolog subfamily a member 2-like	30.52	1	12	12	51	426	46.9323	6.20166
nDi.2.2.2.g05344	chloride intracellular channel exc-4	46.39	1	13	13	73	291	33.8614	6.65381
nDi.2.2.2.g05353	ribosomal protein s12	31.29	1	4	4	9	147	16.4284	7.15186
nDi.2.2.2.g05358	integrin beta pat-3	25.49	1	21	21	155	1185	133.269	5.38916
nDi.2.2.2.g05364	pab-dependent poly -specific ribonuclease subunit 2	2.93	1	2	2	7	1057	119.333	6.22705
nDi.2.2.2.g05365	integrin-linked protein kinase-like	57.6	1	26	26	209	467	52.3456	6.72705
nDi.2.2.2.g05387	malic enzyme nadp(+)- mitochondrial	15.01	1	5	6	15	633	71.516	8.19189
nDi.2.2.2.g05395	s-phase kinase-associated protein 1	33.33	1	5	5	29	246	28.4783	5.23682
nDi.2.2.2.g05398	glutaminyl-trna synthetase	3.68	1	3	3	3	788	90.4195	7.98682
nDi.2.2.2.g05406	ubiquitin carboxyl-terminal hydrolase 14-like isoform 1	30.95	1	11	11	19	504	56.7347	6.34131
nDi.2.2.2.g05415		2.27	1	3	3	3	1323	148.984	5.8208
nDi.2.2.2.g05426	cytidine deaminase	20.65	1	3	3	6	247	27.563	6.97607
nDi.2.2.2.g05442	mitochondrial cytochrome c1	32.55	1	5	5	24	298	33.2709	8.63135
nDi.2.2.2.g05444	lim protein	48.35	1	15	15	55	364	42.0837	7.6792
nDi.2.2.2.g05451	glutamine-oxaloacetic transaminase	27.47	1	9	9	38	466	52.5159	7.92822
nDi.2.2.2.g05457	26s proteasome non-atpase regulatory subunit 2	26.73	1	18	18	93	939	104.67	6.26514
nDi.2.2.2.g05460	potassium channel subfamily t member 1-like	8.85	1	3	4	10	418	47.8505	7.57666
nDi.2.2.2.g05466	very low density lipoprotein receptor	12	1	11	11	19	942	105.014	5.17334
nDi.2.2.2.g05468	basement membrane proteoglycan	38.37	1	72	72	448	2864	317.291	5.30029
nDi.2.2.2.g05469	protein flightless-1	6.64	2	7	7	15	1250	144.597	6.02393
nDi.2.2.2.g05471	ras-related protein m-ras	24.64	1	5	5	10	211	24.0713	6.23975
nDi.2.2.2.g05477	regulator of microtubule dynamics protein 1	23.66	1	6	6	17	279	32.3489	9.40771
nDi.2.2.2.g05489	carboxylesterase family protein	3.06	1	2	2	3	751	85.245	7.32764
nDi.2.2.2.g05492	centromere kinetochore protein zw10 homolog	4.62	1	2	3	6	758	86.7439	5.87158
nDi.2.2.2.g05493	translation elongation factor g	6.7	1	4	4	14	746	84.2294	7.6499
nDi.2.2.2.g05499	myosin heavy chain	65.97	1	145	165	3997	1957	225.772	5.68115
nDi.2.2.2.g05509	leucyl-trna synthetase	10.05	1	7	7	13	1214	139.285	6.96143
nDi.2.2.2.g05511	phosphoenolpyruvate carboxykinase	4.98	1	2	2	8	642	71.9029	7.13721
nDi.2.2.2.g05517	cap-gly domain containing protein	8.38	1	8	8	14	1349	153.873	5.26221
nDi.2.2.2.g05523	atp synthase coupling factor 6 family protein	48.37	1	7	7	21	153	17.5702	8.76318
nDi.2.2.2.g05529	ubx domain-containing protein	12.35	1	2	2	13	340	38.934	5.87158
nDi.2.2.2.g05531	60s ribosomal protein l4	37.63	1	12	12	39	380	42.7026	11.4292
nDi.2.2.2.g05535	40s ribosomal protein s17	23.31	1	3	3	5	133	15.4741	9.74463
nDi.2.2.2.g05539	syntaxin 12	24.02	1	4	4	8	229	26.1451	5.14795
nDi.2.2.2.g05557	proteasome a-type and b-type family protein	24.47	1	4	4	22	237	26.7263	5.87158
nDi.2.2.2.g05560	phosphatase regulatory subunit family protein	8.8	1	2	2	6	250	29.072	6.53662
nDi.2.2.2.g05567		14.37	1	6	6	9	487	53.5001	9.24658
nDi.2.2.2.g05569	eukaryotic initiation factor protein	14.68	2	4	4	9	327	36.4957	5.5415
nDi.2.2.2.g05570	trehalase	6.88	1	3	3	5	567	66.9512	6.37939
nDi.2.2.2.g05580	signal recognition particle 68	6.4	1	3	3	4	641	74.4061	8.67529
nDi.2.2.2.g05586	charged multivesicular body protein 5-like	12.26	1	2	2	2	261	29.8008	5.14795
nDi.2.2.2.g05587	cytoplasmic dynein intermediate chain 1	11.02	1	4	4	8	735	82.9666	5.12256
nDi.2.2.2.g05593	ca	1.44	1	2	2	3	1735	198.564	6.7124
nDi.2.2.2.g05601	kinesin-like protein kif21b	6.62	1	7	7	9	1556	176.154	6.354
nDi.2.2.2.g05610	cg5976	11.28	1	3	3	6	328	37.9855	6.53662
nDi.2.2.2.g05620	eukaryotic translation elongation factor 1 gamma	26.61	1	13	13	52	466	53.4449	5.94775
nDi.2.2.2.g05621	6-phosphogluconate decarboxylating	31.32	1	13	13	46	530	58.4161	8.17725
nDi.2.2.2.g05622	eukaryotic translation initiation factor 3 subunit 11	2.24	1	3	3	4	1249	140.185	6.13818
nDi.2.2.2.g05634	dual specificity protein phosphatase 19	30.12	1	4	4	13	259	29.3466	6.23975
nDi.2.2.2.g05635		25.93	1	4	4	5	135	15.4001	8.22119
nDi.2.2.2.g05642		41.41	1	3	3	11	99	10.5532	4.56396
nDi.2.2.2.g05645	disco-interacting protein 2	2.46	1	3	3	4	1625	178.599	8.55811
nDi.2.2.2.g05650	s-formylglutathione hydrolase	8.3	1	2	2	2	289	33.1222	6.44287
nDi.2.2.2.g05663	nascent polypeptide-associated complex subunit alpha	31.7	1	6	6	13	224	24.442	5.03369
nDi.2.2.2.g05666	40s ribosomal protein s4	19.01	1	5	5	19	263	29.757	10.4624
nDi.2.2.2.g05669	leucyl-trna synthetase	7.05	1	2	2	2	893	102.774	8.42627
nDi.2.2.2.g05675		6.27	1	3	3	9	829	88.5868	7.79639
nDi.2.2.2.g05680	calcium-transporting atpase sarcoplasmic endoplasmic reticulum type	34.52	1	36	37	235	1127	125.006	5.47803
nDi.2.2.2.g05683	transcription elongation factor b polypeptide 2	22.31	1	2	2	2	121	13.7821	4.99561
nDi.2.2.2.g05685	copper transport protein atox1-like	27.54	1	2	2	5	69	7.60791	8.1626
nDi.2.2.2.g05692	iator family member (mdt-15)	7.94	1	4	4	5	743	82.1398	6.68311
nDi.2.2.2.g05702	tyrosyl-trna synthetase	9.75	1	4	4	7	708	80.2111	7.44482
nDi.2.2.2.g05715	gyf domain containing protein	4.42	1	2	3	7	1086	121.557	6.87354
nDi.2.2.2.g05723	enolase	94.27	1	45	45	6275	436	47.432	6.12549
nDi.2.2.2.g05733	ubiquitin-conjugating enzyme e2 variant 2	22.3	1	3	3	24	139	16.043	6.72705
nDi.2.2.2.g05734	26s proteasome non-atpase regulatory subunit 4	21.99	1	5	5	8	391	42.0447	4.70361
nDi.2.2.2.g05740	charged multivesicular body protein 6	33.66	1	5	5	15	202	23.5276	5.47803
nDi.2.2.2.g05761	endoplasmic reticulum metallopeptidase 1	8.77	1	7	7	12	946	108.126	7.91357
nDi.2.2.2.g05768	protein isoform b	4.45	1	2	2	2	539	59.0278	7.1665
nDi.2.2.2.g05769	adaptor-related protein complex beta 1 isoform cra_a	17.67	1	14	14	24	996	109.994	5.18604
nDi.2.2.2.g05771	glycosyl group 2 family protein	15.98	1	7	7	20	438	50.7374	6.53662
nDi.2.2.2.g05774	transketolase-like protein 2-like isoform 2	58.92	1	9	9	150	241	26.0715	6.43018
nDi.2.2.2.g05775	transketolase	48.59	1	15	15	124	389	42.2622	6.52197
nDi.2.2.2.g05778	cyclophilin ovcyp-2	79.53	1	10	13	52	171	18.4402	8.71924
nDi.2.2.2.g05794	chaperonin complex tcp-1 eta	43.42	1	2	7	43	304	33.2999	8.95361
nDi.2.2.2.g05800	proteasome a-type and b-type family protein	35.34	1	5	6	48	232	25.2387	7.32764
nDi.2.2.2.g05803	peptidase family m1 containing protein	29.25	1	29	29	161	1118	130.334	5.05908
nDi.2.2.2.g05811	fatty aldehyde dehydrogenase	6.02	1	2	2	10	515	58.0989	8.08936
nDi.2.2.2.g05819	amyloid a4 extracellular domain containing protein	4.03	1	3	3	3	670	77.7182	5.40186
nDi.2.2.2.g05837	40s ribosomal protein s29	23.29	1	2	2	5	73	8.72242	10.8872
nDi.2.2.2.g05840	paraspeckle component 1	6.5	1	2	2	2	323	35.5455	8.67529
nDi.2.2.2.g05849	40s ribosomal protein s9	23.44	1	6	6	11	192	22.3795	11.0483
nDi.2.2.2.g05850	chloride intracellular channel protein 5-like	38.49	1	7	7	16	252	28.5316	6.7417
nDi.2.2.2.g05851	eukaryotic translation initiation factor 3 subunit 6	26.9	1	9	9	15	435	51.1993	6.15088
nDi.2.2.2.g05852	atp synthase subunit epsilon	6.53	1	3	3	6	521	56.7885	7.81104
nDi.2.2.2.g05855	glyceraldehyde-3-phosphate dehydrogenase	69.32	1	32	32	2897	339	36.1564	7.54736
nDi.2.2.2.g05857		26.15	1	7	10	27	325	36.8791	9.67139
nDi.2.2.2.g05858	uncoordinated family member (unc-87)	78.72	1	33	34	1721	376	41.6213	7.97217
nDi.2.2.2.g05873	-dimethylarginine dimethylaminohydrolase	46.24	1	9	9	46	279	31.2667	7.84033
nDi.2.2.2.g05883	mitochondrial atpase iatp family protein	15.83	1	2	2	2	120	13.7961	9.5249
nDi.2.2.2.g05889		57.94	1	5	5	43	107	12.8726	4.98291
nDi.2.2.2.g05890	coatomer alpha subunit	20.13	1	19	19	52	1237	139.652	7.25439
nDi.2.2.2.g05899	clathrin heavy chain 1	32.84	1	44	44	242	1693	192.816	5.80811
nDi.2.2.2.g05907	alpha-mannosidase 2	8.55	1	7	7	24	1204	138.682	6.81494
nDi.2.2.2.g05909		23.48	1	4	4	17	230	26.2291	8.6167
nDi.2.2.2.g05916	acetolactate synthase-like	8.69	1	4	4	6	679	74.6436	8.44092
nDi.2.2.2.g05920	fatty-acid amide hydrolase 1	30.25	1	16	16	102	628	69.8345	7.40088
nDi.2.2.2.g05936	s-methyl-5 -thioadenosine phosphorylase	34.98	1	7	7	18	283	31.7891	7.44482
nDi.2.2.2.g05946	inorganic pyrophosphatase	63.19	1	19	19	79	326	37.5002	6.97607
nDi.2.2.2.g05951	signal peptidase complex subunit 3	38.3	1	6	6	43	188	21.4939	6.78564
nDi.2.2.2.g05957	dolichyl-diphosphooligosaccharide--protein glycosyltransferase subunit stt3b-like	5.77	1	5	6	6	814	92.1846	9.23193
nDi.2.2.2.g05962	coiled-coil domain-containing protein	14.61	1	8	8	23	753	86.4245	7.85498
nDi.2.2.2.g05967	huntingtin-interacting protein 1	4.9	1	4	4	6	939	106.496	6.06201
nDi.2.2.2.g05968	transmembrane protein 55b-like	28.78	1	5	5	13	271	29.8292	8.35303
nDi.2.2.2.g05971		43.75	1	5	5	10	128	14.5434	5.12256
nDi.2.2.2.g05973	ribosomal protein s13	39.07	1	6	6	8	151	17.3957	10.7993
nDi.2.2.2.g05993	proteasome a-type and b-type family protein	25.4	1	5	5	15	252	27.829	8.08936
nDi.2.2.2.g06003	ras-related protein rab-6b	20.28	1	2	3	13	143	16.3971	5.13525
nDi.2.2.2.g06018	immunoglobulin i-set domain containing protein	29.97	1	11	12	281	357	40.7538	6.7417
nDi.2.2.2.g06019	proliferating cell nuclear antigen	25.98	1	4	4	9	254	28.1167	4.79248
nDi.2.2.2.g06024	elongation factor 1 beta	42.29	1	6	6	27	253	28.7254	5.0083
nDi.2.2.2.g06026	aldehyde dehydrogenase	9.44	1	5	5	8	699	76.942	6.58057
nDi.2.2.2.g06038	ras protein let-60	49.73	2	7	7	51	183	20.8187	6.58057
nDi.2.2.2.g06040	phosphoacetylglucosamine mutase	4.38	1	2	2	2	594	66.7914	6.7417
nDi.2.2.2.g06043	dense body family member (deb-1)	37.12	1	6	6	14	132	14.6967	8.29443
nDi.2.2.2.g06046	zinc finger rna-binding protein 2	5.62	1	3	3	7	1015	107.971	9.31982
nDi.2.2.2.g06048	proteasome subunit beta type 2	45.54	1	9	9	32	202	23.0735	6.21436
nDi.2.2.2.g06050	ribosome recycling factor family protein	7.09	1	2	2	2	268	31.2586	9.1001
nDi.2.2.2.g06052	endoprotease bli-4	3.63	1	2	2	4	772	85.1123	8.5874
nDi.2.2.2.g06069	ef-1 guanine nucleotide exchange domain containing protein	20.74	1	3	3	5	299	34.0874	4.97021
nDi.2.2.2.g06070	calpain 5	10.73	1	5	5	9	634	73.3871	6.30322
nDi.2.2.2.g06088	sec63 domain containing protein	5.04	1	5	5	7	793	92.2076	5.63037
nDi.2.2.2.g06090	cytoplasmic fmr1-interacting protein	1.18	1	2	2	2	1274	147.072	6.7124
nDi.2.2.2.g06091	dual specificity mitogen-activated protein kinase kinase 2	14.14	1	4	4	15	389	43.8996	7.57666
nDi.2.2.2.g06096	translation elongation factor aef-2	38.73	1	25	26	120	852	94.6667	6.59521
nDi.2.2.2.g06098	large subunit ribosomal protein 32	28.36	1	5	5	10	134	15.9128	11.8101
nDi.2.2.2.g06103	protein cereblon	5.22	1	2	2	6	441	50.2174	7.00537
nDi.2.2.2.g06104	cleavage and polyadenylation specificity factor subunit 5	8.7	1	2	2	4	230	26.2718	9.20264
nDi.2.2.2.g06110	non-specific lipid-transfer protein	29.27	1	5	5	44	328	36.1461	6.88818
nDi.2.2.2.g06111	non-specific lipid-transfer protein	34.55	1	9	9	37	220	23.7417	9.40771
nDi.2.2.2.g06114		3.99	1	3	3	3	1103	125.933	5.2876
nDi.2.2.2.g06117	glutaminase kidney mitochondrial	16.08	1	7	7	27	572	64.4553	6.69775
nDi.2.2.2.g06119	vacuolar proton pump subunit h	30.49	1	13	13	52	469	54.3767	5.80811
nDi.2.2.2.g06120	ribosomal protein l11	15.38	1	3	3	11	195	22.374	10.0229
nDi.2.2.2.g06122		4.79	1	2	2	2	459	53.7349	9.51025
nDi.2.2.2.g06142		22.43	1	4	4	5	214	23.968	5.16064
nDi.2.2.2.g06156	variant sh3 domain-containing protein	37.37	1	13	13	60	463	52.018	5.10986
nDi.2.2.2.g06158	alcohol dehydrogenase nadp+ a	63.67	2	22	23	250	300	34.828	8.36768
nDi.2.2.2.g06163	sec1 family domain-containing protein 1	11.96	1	6	6	10	644	72.6637	6.56592
nDi.2.2.2.g06164	programmed cell death protein 6	12.21	1	2	2	3	172	19.8376	4.91943
nDi.2.2.2.g06169	death-associated protein kinase 1	6.33	1	3	3	3	837	93.2819	5.66846
nDi.2.2.2.g06171	protein lsm14 homolog b	10.35	3	3	3	5	425	47.186	9.36377
nDi.2.2.2.g06174	rophin family member (stn-1)	12.2	1	5	5	6	451	50.4536	6.12549
nDi.2.2.2.g06178	protein phosphatase 2c containing protein	8.13	1	3	3	7	455	51.0726	7.02002
nDi.2.2.2.g06180	oxysterol binding protein	4.88	1	2	2	10	471	53.2958	7.06396
nDi.2.2.2.g06182	wash complex subunit strumpellin	4.18	1	3	3	30	1197	135.955	6.99072
nDi.2.2.2.g06183	cop9 signalosome complex subunit 7-like	13.97	1	3	3	6	272	31.9683	6.63916
nDi.2.2.2.g06185	serine threonine-protein kinase plk1	7.05	1	2	2	2	638	73.2197	8.68994
nDi.2.2.2.g06188	eukaryotic translation initiation factor 5	14.43	1	6	6	13	402	45.0031	5.23682
nDi.2.2.2.g06194	adenylate cyclase type 1-like	2.75	1	2	2	2	1020	115.302	6.46826
nDi.2.2.2.g06196	ubiquitin carboxyl-terminal hydrolase 32	4.29	1	4	4	6	1165	131.864	5.97314
nDi.2.2.2.g06200	pyridoxamine 5 -phosphate oxidase	36.14	1	7	7	23	285	33.6722	8.104
nDi.2.2.2.g06203	trehalose 6-phosphate synthase	7.24	1	2	2	2	511	57.443	5.61768
nDi.2.2.2.g06209	ww domain containing protein	4.56	1	2	2	2	482	54.713	6.53662
nDi.2.2.2.g06220	serine threonine-protein phosphatase 2a regulatory subunit b	48.06	1	13	13	55	335	38.4274	6.02393
nDi.2.2.2.g06225	pet domain containing protein	11.78	1	8	8	16	883	101.038	7.34229
nDi.2.2.2.g06226	gdp-mannose -dehydratase	28.79	1	9	9	40	448	50.8809	7.18115
nDi.2.2.2.g06238	phosphoglycerate kinase 1	70.34	1	32	32	849	445	48.2114	8.73389
nDi.2.2.2.g06239	6-phosphofructokinase	33.41	1	20	24	211	826	91.4071	7.85498
nDi.2.2.2.g06249	ubiquitin c ii	80.05	1	7	8	1553	381	42.759	7.57666
nDi.2.2.2.g06256	puromycin-sensitive aminopeptidase	27.39	1	19	19	42	785	89.7691	6.3667
nDi.2.2.2.g06259	tubulin alpha-2 chain	6.1	2	2	2	2	492	55.3052	5.21143
nDi.2.2.2.g06263		2.69	1	2	2	31	483	53.0352	8.47021
nDi.2.2.2.g06270	ras-like protein 2	30.95	1	6	6	8	210	24.0493	8.70459
nDi.2.2.2.g06282	gtp-ase activating protein for arf containing protein	9.97	1	5	5	11	762	84.8037	6.90283
nDi.2.2.2.g06289	probable transport protein sec61 alpha subunit	5.92	1	3	3	6	473	51.8983	8.17725
nDi.2.2.2.g06292		1.77	1	2	2	2	791	90.2179	6.04932
nDi.2.2.2.g06294	isoform a	16.69	1	8	8	47	641	72.7287	6.50732
nDi.2.2.2.g06299	dna damage-binding protein 1	5.6	1	4	4	17	1160	129.234	5.18604
nDi.2.2.2.g06300	endothelial differentiation-related factor 1	28.33	1	5	5	10	233	26.4559	9.71533
nDi.2.2.2.g06307	importin beta-3	28.26	1	17	17	75	1058	118.11	4.77979
nDi.2.2.2.g06308	glutathione transferase	40.38	1	7	7	12	208	24.1445	7.86963
nDi.2.2.2.g06309	peroxiredoxin 6	79.38	1	8	8	74	97	10.9259	7.43018
nDi.2.2.2.g06312	heterogeneous nuclear ribonucleoprotein a1	6.53	1	2	2	4	398	41.7711	8.83643
nDi.2.2.2.g06320		1.57	1	3	3	9	2544	286.545	6.88818
nDi.2.2.2.g06325	dual specificity mitogen-activated protein kinase kinase 7	16.74	1	5	5	12	448	51.1611	8.76318
nDi.2.2.2.g06327	spectrin alpha chain	62.62	1	129	129	806	2429	281.855	5.37646
nDi.2.2.2.g06330	40s ribosomal protein s5	29.95	1	6	6	31	217	24.1917	9.5249
nDi.2.2.2.g06332	inhibitor of kappab kinase epsilon	5.4	1	2	2	2	704	80.8621	6.46826
nDi.2.2.2.g06333	calpain clp-1	18.42	1	14	15	69	1200	132.835	7.06396
nDi.2.2.2.g06338	nonmuscle myosin essential light chain	58.5	1	6	6	22	147	16.5849	4.67822
nDi.2.2.2.g06340	sgs domain containing protein	20.23	1	3	3	22	173	20.0262	5.71924
nDi.2.2.2.g06341	proteasome subunit alpha type-2	33.62	1	6	6	23	235	25.901	5.87158
nDi.2.2.2.g06345	formin homology 2 domain containing protein	5.64	1	2	2	2	763	86.2873	9.0708
nDi.2.2.2.g06347	phosphatidylinositide phosphatase sac1-like	11.93	1	2	2	4	176	19.9274	8.03076
nDi.2.2.2.g06348	phosphatidylinositide phosphatase sac1-like	6.82	1	3	3	11	440	50.6098	8.96826
nDi.2.2.2.g06352	clathrin interactor 1	9.34	1	3	3	13	610	67.2995	5.46533
nDi.2.2.2.g06354	troponin t	2.55	1	2	5	6	1529	176.825	9.64209
nDi.2.2.2.g06356		64	1	17	17	182	200	24.6473	9.83252
nDi.2.2.2.g06358		71.15	1	17	17	927	156	20.5086	9.43701
nDi.2.2.2.g06380	26s proteasome non-atpase regulatory subunit 14	21.08	1	7	7	15	370	41.453	6.53662
nDi.2.2.2.g06391	14-3-3 protein	59.21	1	21	22	621	277	31.6721	7.32764
nDi.2.2.2.g06392	14-3-3 protein	47.44	1	2	2	50	78	8.3499	4.15771
nDi.2.2.2.g06400		22.82	1	3	3	43	149	16.6005	8.27979
nDi.2.2.2.g06402	archain 1	12.51	1	9	9	48	927	105.401	5.99854
nDi.2.2.2.g06407	nodal modulator 1	3.16	1	2	2	3	1139	126.802	6.15088
nDi.2.2.2.g06414		7.79	1	6	6	10	1027	114.154	6.0874
nDi.2.2.2.g06425	cell division protein	3.11	1	2	2	3	804	91.1387	8.85107
nDi.2.2.2.g06433	serine threonine-protein kinase n2	3.87	1	3	3	3	1084	121.832	7.6499
nDi.2.2.2.g06435	probable ubiquitin carboxyl-terminal hydrolase faf-x isoform 2	2.27	1	4	4	418	2869	328.993	5.61768
nDi.2.2.2.g06437	myosin-ie	2.48	1	2	2	3	1050	120.771	8.95361
nDi.2.2.2.g06439		28.03	1	8	8	15	396	45.7162	7.85498
nDi.2.2.2.g06442	kh domain containing protein	6.16	1	2	2	2	341	37.1821	9.11475
nDi.2.2.2.g06448	histidine triad nucleotide-binding protein 3	11.24	1	2	2	7	178	20.5515	8.29443
nDi.2.2.2.g06464	ethanolamine-phosphate cytidylyltransferase	7.4	1	3	3	4	392	44.5622	6.43018
nDi.2.2.2.g06467	calcium atpase	11.13	1	2	7	25	755	84.0918	8.5874
nDi.2.2.2.g06483	mitochondrial carnitine acylcarnitine carrier protein	14.96	1	3	3	21	341	37.4541	9.26123
nDi.2.2.2.g06486	immunoglobulin i-set domain containing protein	22	1	22	22	76	1477	164.545	5.42725
nDi.2.2.2.g06493	phospholipase a-2-activating protein	14.91	1	9	9	17	845	94.1359	6.04932
nDi.2.2.2.g06506	one ig domain family member	20.26	1	2	2	2	153	17.6705	5.51611
nDi.2.2.2.g06509	zinc zz type family protein	7.85	1	2	2	2	344	39.1474	5.8208
nDi.2.2.2.g06524		14.34	1	3	3	5	258	30.2431	9.53955
nDi.2.2.2.g06529	prefoldin subunit 2	26.35	1	3	3	10	148	17.3641	6.56592
nDi.2.2.2.g06545		10.17	1	2	2	5	344	38.2701	5.16064
nDi.2.2.2.g06547	uncoordinated family member (unc-89)	55.24	3	270	292	1973	6473	721.658	5.09717
nDi.2.2.2.g06553	ubiquitin family protein	17.15	1	15	15	35	1376	153.201	5.64307
nDi.2.2.2.g06557		4.45	2	2	2	4	697	78.6432	5.12256
nDi.2.2.2.g06567		16.42	1	3	3	9	201	23.5746	5.16064
nDi.2.2.2.g06570	pyruvate dehydrogenase	16.21	1	5	5	10	327	35.7487	5.24951
nDi.2.2.2.g06574	thioredoxin peroxidase	64.32	1	3	13	390	199	22.1223	7.00537
nDi.2.2.2.g06575	thioredoxin peroxidase	55.78	1	3	13	370	199	22.1623	6.78564
nDi.2.2.2.g06592	major intrinsic protein	5.48	1	2	2	2	292	31.8333	8.03076
nDi.2.2.2.g06599	major intrinsic protein	4.65	1	2	2	6	258	28.4854	6.93213
nDi.2.2.2.g06600	polypyrimidine tract binding protein	9.85	1	4	4	14	721	78.7497	9.23193
nDi.2.2.2.g06601	glycogen synthase	36.04	1	20	22	102	702	80.1316	7.1958
nDi.2.2.2.g06606	zgc:55605 protein	34.15	1	10	10	30	407	46.5765	5.38916
nDi.2.2.2.g06607	protein isoform a	13.35	1	9	9	15	1004	115.171	8.54346
nDi.2.2.2.g06609	loc397919 protein	8.28	1	5	5	8	906	100.644	4.90674
nDi.2.2.2.g06618	cbn-sec-16 protein	5.11	1	7	7	7	2113	237.857	5.66846
nDi.2.2.2.g06624	nadh-ubiquinone oxidoreductase 39 kda subunit	10.29	1	4	4	7	447	51.0932	9.0708
nDi.2.2.2.g06632	cytoplasmic dynein 1 light intermediate chain 2	25.71	1	8	8	14	494	54.7801	6.03662
nDi.2.2.2.g06641	vacuolar protein sorting-associated protein 28 homolog	14.71	1	5	5	11	374	42.3136	6.68311
nDi.2.2.2.g06655	protein phosphatase 1 regulatory subunit 16a-like	9.81	1	4	4	7	530	59.1045	6.21436
nDi.2.2.2.g06656	worm-specific argonaute wago-1	4.73	1	3	3	7	930	105.618	9.02686
nDi.2.2.2.g06660	stomatin-like protein 2	18.72	1	5	5	8	374	41.7099	9.0708
nDi.2.2.2.g06665	cd36 family protein	18.11	1	7	7	75	508	57.9647	6.02393
nDi.2.2.2.g06675		22.54	1	2	2	12	142	16.0919	7.59131
nDi.2.2.2.g06677	ov39 antigen -like	26.4	1	7	7	19	197	23.3431	8.83643
nDi.2.2.2.g06685	atp h+ mitochondrial f1 delta subunit	44.44	1	4	4	24	171	18.7937	5.05908
nDi.2.2.2.g06694	trna-splicing ligase homolog	39.6	1	15	15	75	505	55.4879	7.26904
nDi.2.2.2.g06701	arp1 actin-related protein 1 homolog centractin alpha	26.06	1	6	6	44	376	42.3759	7.2251
nDi.2.2.2.g06702	40s ribosomal protein s18	23.38	1	4	4	6	154	17.9257	10.6382
nDi.2.2.2.g06703	pqq enzyme repeat family protein	14.05	1	12	12	39	954	107.433	7.25439
nDi.2.2.2.g06734	galectin family member (lec-3)	50.18	1	18	21	164	281	32.0506	8.73389
nDi.2.2.2.g06736	cysteine and histidine-rich domain-containing protein 1	22.57	1	7	7	23	319	36.2137	6.82959
nDi.2.2.2.g06738	pdz domain	74.19	1	22	22	193	399	44.0628	8.99756
nDi.2.2.2.g06750	serine threonine-protein phosphatase pp1-beta	32.33	1	4	10	36	331	37.551	6.75635
nDi.2.2.2.g06756		16.56	1	3	3	27	157	17.68	8.11865
nDi.2.2.2.g06758	tyrosine-protein phosphatase non-receptor type 23	5.74	1	4	4	7	1324	148.649	5.88428
nDi.2.2.2.g06766	golgi-specific brefeldin a-resistance guanine nucleotide exchange factor 1	5.62	1	7	7	14	2046	229.538	5.66846
nDi.2.2.2.g06783	ain family member (clp-1)	29.55	1	2	2	31	88	9.87295	4.48779
nDi.2.2.2.g06784	calpain clp-1	44.46	1	18	20	283	578	64.4408	5.10986
nDi.2.2.2.g06786		51.15	1	11	11	46	217	25.802	9.45166
nDi.2.2.2.g06788	ubiquitin carboxyl-terminal hydrolase 5	36.99	1	26	27	71	811	92.1656	5.2876
nDi.2.2.2.g06789	protein kinase c inhibitor aswz variant 5	27.78	1	2	2	15	126	13.8734	8.17725
nDi.2.2.2.g06792	ubiquinol-cytochrome c reductase complex 14kd subunit	37.5	1	4	4	12	152	18.3776	9.67139
nDi.2.2.2.g06794	tripeptidyl-peptidase 2	12.6	1	9	9	19	889	100.676	6.58057
nDi.2.2.2.g06795	tripeptidyl peptidase ii	8.92	1	3	3	8	437	47.4638	6.40479
nDi.2.2.2.g06800	cre-cyld-1 protein	3.9	1	3	3	4	1129	127.91	6.0874
nDi.2.2.2.g06815	atp-dependent rna helicase an3	10.76	1	7	7	13	762	84.9754	8.60205
nDi.2.2.2.g06828	phosphatidylinositol 3- and 4-kinase family protein	14.77	1	5	5	6	352	41.1708	7.95752
nDi.2.2.2.g06847	letm1 and ef-hand domain-containing protein mitochondrial-like	20.3	1	10	10	24	729	83.7067	8.00146
nDi.2.2.2.g06857		44.79	1	4	4	80	96	10.5462	5.13525
nDi.2.2.2.g06865	prefoldin subunit 6	36.89	1	4	4	6	122	14.2724	7.25439
nDi.2.2.2.g06870	ras-related protein rab-35	44.02	1	5	7	38	209	23.4901	8.89502
nDi.2.2.2.g06872	cop9 signalosome complex subunit 5	13.48	1	3	3	7	356	39.8196	6.01123
nDi.2.2.2.g06885	btb poz domain-containing protein 9	14.31	1	6	6	19	622	70.078	6.12549
nDi.2.2.2.g06888	beta- -glucosyltransferase	11.76	1	6	6	13	621	71.5063	6.45557
nDi.2.2.2.g06893	ggl domain-containing protein	22.13	1	3	4	8	122	14.2656	9.14404
nDi.2.2.2.g06898	adp-ribosylation factor 3	23.78	1	3	3	33	164	18.6676	5.63037
nDi.2.2.2.g06907	epsin 2	8.65	1	4	4	4	532	58.7544	5.98584
nDi.2.2.2.g06910	gtp-ase activating protein for arf containing protein	10.81	1	4	4	4	509	55.9509	6.46826
nDi.2.2.2.g06928	ribulose-phosphate 3-epimerase	16.24	1	3	3	6	234	25.6801	6.63916
nDi.2.2.2.g06931	spectrin beta chain	9.62	1	37	38	79	5179	595.352	6.7417
nDi.2.2.2.g06949	fatty acid elongation protein 3	4.29	1	4	4	9	793	89.9447	6.7124
nDi.2.2.2.g06952	dgn-1	4.21	1	2	2	2	642	72.8446	7.43018
nDi.2.2.2.g06953		18.99	1	3	4	11	158	17.9845	7.12256
nDi.2.2.2.g06959	succinate dehydrogenase iron-sulfur mitochondrial precursor	31.54	1	10	10	29	279	31.7077	8.23584
nDi.2.2.2.g06961	peroxisomal -trans-enoyl- isomerase	16.27	1	4	4	12	381	43.2652	8.55811
nDi.2.2.2.g06962	meiotic recombination protein rec8 homolog	4.87	1	2	2	2	780	89.3004	5.41455
nDi.2.2.2.g06967	abnormal cell migration family member (mig-10)	8.6	1	4	4	9	895	99.3617	8.79248
nDi.2.2.2.g06968		19.55	1	10	10	39	578	66.2366	9.40771
nDi.2.2.2.g06979	serine threonine-protein kinase tnni3k	2.36	1	2	2	2	888	97.4685	7.09326
nDi.2.2.2.g06987		23.49	1	7	7	13	413	45.967	8.06006
nDi.2.2.2.g06990	eukaryotic translation initiation factor 3 subunit h	20.88	1	6	6	12	364	40.6051	5.08447
nDi.2.2.2.g06998		13.79	1	3	3	15	348	38.944	8.26514
nDi.2.2.2.g07003	transaldolase	56.25	2	20	21	82	336	37.7205	5.92236
nDi.2.2.2.g07011	all-trans-retinol -reductase-like	8.89	1	8	8	131	776	89.6517	8.44092
nDi.2.2.2.g07012	60 kda heat shock mitochondrial-like	64.29	1	37	37	489	574	61.3681	5.59229
nDi.2.2.2.g07014	heat shock 10kd protein 1	70.27	1	8	8	48	111	11.9773	8.39697
nDi.2.2.2.g07015	acyl-coenzyme a thioesterase 13	22.02	1	2	2	8	168	18.5837	8.85107
nDi.2.2.2.g07020	elongation factor tu homologue precursor	38.64	1	20	20	64	515	57.1338	8.36768
nDi.2.2.2.g07021	ddrgk domain-containing protein 1	6.62	1	2	2	2	317	37.4814	5.63037
nDi.2.2.2.g07023	gln-2 protein	52.21	1	13	13	91	339	38.2991	8.20654
nDi.2.2.2.g07036	tropomyosin	64.26	1	30	30	1122	305	35.346	4.7417
nDi.2.2.2.g07037	collagen alpha-1 chain	31.76	1	2	3	15	85	9.5888	8.35303
nDi.2.2.2.g07038	collagen alpha-1 chain	23.54	1	28	28	207	1317	148.362	6.06201
nDi.2.2.2.g07039	cre-nex-2 protein	36.52	1	13	14	77	534	59.4024	7.86963
nDi.2.2.2.g07044	clathrin light chain	43.04	1	7	7	11	237	26.9449	8.49951
nDi.2.2.2.g07051	retinoblastoma binding protein 4	23.92	1	7	7	12	418	47.392	4.98291
nDi.2.2.2.g07056	guanylate kinase family protein	2.85	1	3	3	4	911	101.821	6.75635
nDi.2.2.2.g07059	60s ribosomal protein l5	16.22	1	5	5	10	296	34.1072	10.0376
nDi.2.2.2.g07062		26.7	1	4	4	6	176	19.8062	9.5542
nDi.2.2.2.g07067	glycoprotein endo-alpha- -mannosidase	4.47	1	2	2	3	470	54.6094	7.98682
nDi.2.2.2.g07073	adp-ribosylation factor 6	12.03	1	2	2	6	266	30.5467	9.53955
nDi.2.2.2.g07074	myosin-xviiia	2.52	1	3	4	5	1743	199.237	6.48096
nDi.2.2.2.g07075	general vesicular transport factor p115	6.74	1	5	5	17	876	98.9826	4.99561
nDi.2.2.2.g07085	t-complex protein 1 subunit epsilon	60.25	1	30	30	465	561	61.7321	5.66846
nDi.2.2.2.g07086	fumarase 1	28.14	1	10	10	37	501	54.1031	8.6167
nDi.2.2.2.g07093	profilin	70.63	1	9	9	111	126	13.5858	5.51611
nDi.2.2.2.g07101	proteasome subunit beta type 1	24.81	1	5	5	12	258	28.8024	6.02393
nDi.2.2.2.g07104		47.77	1	11	11	107	247	28.1398	10.0962
nDi.2.2.2.g07105	protein phosphatase pp2a regulatory subunit	34.78	1	15	15	56	598	66.8641	5.16064
nDi.2.2.2.g07111		24.02	1	4	4	37	204	23.107	4.4624
nDi.2.2.2.g07112	dynein light chain cytoplasmic	51.69	1	4	4	12	89	10.3531	7.37158
nDi.2.2.2.g07114	sodium:neurotransmitter symporter family protein	4.1	1	2	2	4	732	83.3385	6.68311
nDi.2.2.2.g07115	transmembrane protein 120b-like	7.14	1	3	3	3	378	44.6158	9.21729
nDi.2.2.2.g07116	pyruvate dehydrogenase	13.88	1	3	3	7	389	44.4827	7.1958
nDi.2.2.2.g07117	atp-dependent rna helicase dhh1	6.61	1	4	4	4	484	55.4896	8.23584
nDi.2.2.2.g07118		21.89	1	2	2	7	169	19.6544	5.94775
nDi.2.2.2.g07126	cgmp-dependent protein kinase egl-4	35.55	1	23	23	69	737	83.4401	6.85889
nDi.2.2.2.g07127	methionine aminopeptidase 2	38.08	1	10	10	48	449	50.401	6.78564
nDi.2.2.2.g07128		13.97	1	3	3	4	365	41.4131	6.60986
nDi.2.2.2.g07131	dense body family member (deb-1)	67.29	1	47	47	356	798	88.499	5.99854
nDi.2.2.2.g07133	t-complex protein 1 subunit gamma	55.76	1	27	27	181	547	60.2414	6.49365
nDi.2.2.2.g07139	adenylosuccinate lyase	44.87	2	16	16	66	439	50.093	6.40479
nDi.2.2.2.g07155	coatomer protein subunit epsilon	9.62	1	3	3	4	291	33.4873	5.12256
nDi.2.2.2.g07156	fes cip4 homology domain containing protein	15.58	1	6	6	6	584	65.5957	6.91748
nDi.2.2.2.g07158	wd repeat-containing protein 5	6.45	1	2	2	4	372	40.6171	7.56201
nDi.2.2.2.g07169	variant sh3 domain containing protein	3.71	1	2	2	2	458	51.5942	6.32861
nDi.2.2.2.g07175	small subunit ribosomal protein 14	27.83	1	5	5	19	212	23.5085	9.96436
nDi.2.2.2.g07178	phosphopantetheine attachment site family protein	24.71	1	4	4	5	174	20.2711	5.50342
nDi.2.2.2.g07179	aspartyl aminopeptidase	34.35	1	10	10	32	457	50.2024	6.31592
nDi.2.2.2.g07185	motor axon guidance family member (max-2)	10.52	1	3	3	4	485	53.4778	5.38916
nDi.2.2.2.g07187	uncoordinated family member (unc-32)	25.56	1	16	16	60	810	93.6921	7.1665
nDi.2.2.2.g07189	methionine aminopeptidase	6.49	1	2	2	6	416	46.8868	6.81494
nDi.2.2.2.g07213	prolyl endopeptidase	11.38	3	6	6	23	694	79.44	6.94678
nDi.2.2.2.g07215	rna polymerase ii-associated protein 3	11.33	1	3	3	3	309	35.3494	6.44287
nDi.2.2.2.g07217	e3 ubiquitin-protein ligase ubr2-like	3.32	1	5	5	7	1899	215.616	7.25439
nDi.2.2.2.g07218	trafficking kinesin-binding protein 1-like	10.15	1	3	3	3	611	69.7162	7.54736
nDi.2.2.2.g07223	exportin-1	9.06	1	5	6	9	1082	124.117	5.37646
nDi.2.2.2.g07227	actin-depolymerizing factor isoform c	73.68	1	13	13	178	152	17.0807	7.02002
nDi.2.2.2.g07229	cre-nrf-5 protein	2.56	1	2	2	2	586	66.6758	6.88818
nDi.2.2.2.g07236	leucine-rich repeat flightless-interacting protein 2	14.47	1	4	4	9	380	43.9508	8.63135
nDi.2.2.2.g07238	fibrinogen c domain-containing protein 1-like	15.16	1	6	6	13	442	49.8452	7.89893
nDi.2.2.2.g07246	swi snf matrix actin dependent regulator of subfamily member 1	2.81	1	3	3	3	1068	123.417	7.98682
nDi.2.2.2.g07257	lem domain-containing protein	22.57	1	5	5	6	350	38.9125	7.6499
nDi.2.2.2.g07258	gtp-binding protein alpha gna	17.94	1	5	5	14	446	52.2456	6.04932
nDi.2.2.2.g07267	dynactin subunit 6	24.26	1	4	4	7	169	18.5155	5.52881
nDi.2.2.2.g07273	nedd8 activating enzyme e1 subunit 1	14.26	1	6	6	7	540	61.4618	5.73193
nDi.2.2.2.g07292	ras-related protein orab-1	64.36	1	9	11	175	202	22.4883	5.71924
nDi.2.2.2.g07298	cullin-associated nedd8-dissociated protein 1	16.41	1	16	16	41	1304	145.84	5.45264
nDi.2.2.2.g07301	adenylate cyclase type 9	2.55	1	2	2	2	1255	141.381	6.88818
nDi.2.2.2.g07306	heat shock 70 kda protein 4l	43.62	1	34	34	305	839	95.5071	5.45264
nDi.2.2.2.g07309	probable 26s proteasome non-atpase regulatory subunit 3	18.33	1	9	9	33	562	63.9415	6.94678
nDi.2.2.2.g07310	glycyl-trna synthetase	6.3	1	3	3	5	730	83.6027	7.60596
nDi.2.2.2.g07318		19.29	1	2	2	3	197	22.3036	7.89893
nDi.2.2.2.g07326	cre-rme-8 protein	5.09	1	8	8	11	2240	255.762	6.53662
nDi.2.2.2.g07333	protein dpy-19 homolog 1-like	5.62	1	2	2	25	587	67.529	8.22119
nDi.2.2.2.g07348	proteasome activator complex subunit 4	1.03	1	2	2	3	2521	288.291	6.55127
nDi.2.2.2.g07351	adipocyte plasma membrane-associated	53.46	2	18	18	138	361	40.8976	6.55127
nDi.2.2.2.g07363	single-strand binding protein family protein	12.92	1	3	3	3	209	23.3748	6.22705
nDi.2.2.2.g07364	hypothetical protein LOAG_05424 [Loa loa]	24.86	1	3	3	7	185	20.11	8.68994
nDi.2.2.2.g07380	Hypothetical protein CBG16927 [Caenorhabditis briggsae]	58.48	1	18	18	127	277	30.9689	8.76318
nDi.2.2.2.g07392	leucine rich repeat family protein	17.12	1	6	6	10	333	38.21	5.13525
nDi.2.2.2.g07393	plasma glutamate carboxypeptidase-like	35.9	1	8	8	143	376	41.851	6.41748
nDi.2.2.2.g07398	f-actin capping protein beta subunit	39.03	1	8	8	50	269	30.3573	5.45264
nDi.2.2.2.g07401	f-box lrr-repeat protein 7-like isoform 2	8.99	1	3	3	5	523	60.394	6.41748
nDi.2.2.2.g07403	cytochrome c type-1	10.91	3	2	2	7	165	18.9259	9.51025
nDi.2.2.2.g07405	nucleoporin nup53	14.16	1	3	3	10	339	37.6198	6.69775
nDi.2.2.2.g07409	subfamily member 11	27.57	1	9	9	13	341	38.9737	5.94775
nDi.2.2.2.g07410	eif3s9 protein	10.55	1	6	6	8	739	84.5023	5.80811
nDi.2.2.2.g07413	bifunctional aminoacyl-trna synthetase	11.11	1	13	16	35	1854	211.646	8.00146
nDi.2.2.2.g07434	briggsae cbr-try-10 protein	12.01	1	3	3	32	283	30.0279	8.76318
nDi.2.2.2.g07447		9.01	1	2	2	3	222	25.6464	5.12256
nDi.2.2.2.g07449	heat repeat-containing protein 7a	2.61	1	3	3	4	1762	196.621	6.49365
nDi.2.2.2.g07459	sulfite oxidase	3.06	1	3	3	3	849	96.5637	7.69385
nDi.2.2.2.g07473	serine threonine kinase	14.73	1	9	9	18	1365	147.647	9.40771
nDi.2.2.2.g07476	small subunit ribosomal protein 28	50	1	2	2	11	66	7.39806	9.83252
nDi.2.2.2.g07478	ptb domain-containing engulfment adapter protein 1	16.95	1	3	3	14	348	39.0459	5.64307
nDi.2.2.2.g07479	ptb domain-containing engulfment adapter protein 1	49.07	1	4	4	6	108	12.2455	10.2427
nDi.2.2.2.g07480	protein kinase domain containing protein	10.48	1	2	2	4	315	35.8279	8.20654
nDi.2.2.2.g07482	adenine nucleotide translocator family member (ant- )	5.92	1	2	2	6	304	33.5847	9.71533
nDi.2.2.2.g07483	atp-binding cassette sub-family f member 2	9.55	1	5	5	6	628	71.4923	6.96143
nDi.2.2.2.g07493	tetratricopeptide repeat protein 35	15.12	1	3	3	20	291	33.7462	6.72705
nDi.2.2.2.g07494	delta-1-pyrroline-5-carboxylate mitochondrial	21.62	1	10	10	22	569	62.9561	8.17725
nDi.2.2.2.g07498	tia-1 homologue	32.75	1	9	9	18	455	50.0015	5.89697
nDi.2.2.2.g07514	gdp-fucose protein o-fucosyltransferase 1	8.57	1	2	2	2	385	44.4627	8.51416
nDi.2.2.2.g07519	b-cell receptor-associated protein 31	17.09	1	6	6	49	316	36.2619	7.21045
nDi.2.2.2.g07520	ubiquitin conjugating enzyme protein 13	32.24	1	2	4	8	152	16.8888	6.80029
nDi.2.2.2.g07521	armet-like protein precursor	15.89	1	4	4	13	214	24.6275	7.97217
nDi.2.2.2.g07523	p38 mapk	29.54	1	7	8	22	369	42.2164	5.50342
nDi.2.2.2.g07528	acyl- oxidase family protein	4.26	1	3	3	5	1079	123.79	9.0708
nDi.2.2.2.g07530	-like 1	18.55	1	7	7	15	512	55.9302	5.41455
nDi.2.2.2.g07535		71.02	1	49	49	1314	659	74.7772	8.14795
nDi.2.2.2.g07536	matrixin family protein	10.93	1	4	4	10	503	57.7756	8.6167
nDi.2.2.2.g07540	pyruvate dehydrogenase e1 component subunit somatic mitochondrial-like	16.32	1	4	4	8	337	37.762	7.03467
nDi.2.2.2.g07546	ribophorin ii	28.06	1	16	16	49	645	71.0394	9.05615
nDi.2.2.2.g07556	monocarboxylate transporter	10.78	1	2	2	3	269	30.0766	7.25439
nDi.2.2.2.g07557	serine threonine-protein kinase doa	4.7	1	2	2	2	1149	127.836	9.77393
nDi.2.2.2.g07558	proteasome ( macropain) beta 7	34.8	1	7	7	28	273	29.4118	7.43018
nDi.2.2.2.g07571	tubulin alpha chain	35.56	1	6	15	247	450	50.0676	5.14795
nDi.2.2.2.g07574	guanylate kinase	14.79	1	3	3	26	257	29.2804	9.08545
nDi.2.2.2.g07585	succinate dehydrogenase cytochrome b560 subunit	13.83	1	2	2	8	188	20.9194	9.93506
nDi.2.2.2.g07591	ribosomal protein l19e	11.96	1	3	3	8	209	25.028	11.312
nDi.2.2.2.g07594	ras-related c3 botulinum toxin substrate 1	24.86	1	4	4	82	173	19.369	6.55127
nDi.2.2.2.g07595	protein phosphatase 2 (formerly 2a) catalytic alpha isoform	44.04	1	5	9	43	327	37.109	5.24951
nDi.2.2.2.g07619	ribosomal protein l24	17.04	1	4	4	5	223	26.0442	10.7847
nDi.2.2.2.g07620		11.69	1	2	2	2	77	8.93075	10.1841
nDi.2.2.2.g07622	mbr family protein	10	1	2	2	12	170	18.7956	8.77783
nDi.2.2.2.g07625	translocator protein	41.99	1	5	5	12	181	19.9453	9.48096
nDi.2.2.2.g07626	membrane calcium atpase family member (mca-3)	20	1	17	22	60	1285	140.917	6.07471
nDi.2.2.2.g07629	ste ste7 mek4 protein kinase	8.01	1	3	3	4	362	41.0625	6.30322
nDi.2.2.2.g07638	bifunctional aminoacyl-trna synthetase	20.49	1	7	9	18	566	64.5946	5.97314
nDi.2.2.2.g07646		39.27	1	8	8	38	219	23.8979	6.1001
nDi.2.2.2.g07648	cullin family protein	4.65	1	3	3	15	882	101.866	7.00537
nDi.2.2.2.g07651	galactoside-binding lectin family protein	61.56	1	26	26	2631	320	36.9211	8.5874
nDi.2.2.2.g07652	cyclophilin ovcyp-2	70.79	1	13	17	262	202	22.1191	9.0708
nDi.2.2.2.g07653	galectin	80.87	1	25	29	944	277	31.657	7.09326
nDi.2.2.2.g07663	protein hook homolog 3	10.15	1	7	7	7	749	87.8065	5.17334
nDi.2.2.2.g07671	eukaryotic translation initiation factor 2a	14.91	1	8	8	17	550	62.1616	8.67529
nDi.2.2.2.g07673	tubulin beta-2c chain	13.45	1	2	6	55	357	39.9817	6.18896
nDi.2.2.2.g07675	cre-pqn-27 protein	4.6	1	2	2	3	587	66.3652	5.03369
nDi.2.2.2.g07676	histidyl-trna synthetase	9.85	1	5	5	8	548	63.0394	5.68115
nDi.2.2.2.g07679	cold shock domain protein a	25.8	1	6	6	10	314	33.8888	9.72998
nDi.2.2.2.g07684	ribokinase	6.23	1	3	3	7	289	31.4393	8.03076
nDi.2.2.2.g07690	mechanosensory abnormality protein 6	11.26	1	4	4	11	364	41.7348	9.37842
nDi.2.2.2.g07696	subfamily member 1	38.11	1	14	14	47	391	43.2679	7.09326
nDi.2.2.2.g07699	prefoldin subunit 1-like	13.13	1	4	4	4	480	54.0296	6.7124
nDi.2.2.2.g07704	atp synthase b	19.63	1	6	6	13	326	38.6777	9.23193
nDi.2.2.2.g07705	gdp-d-glucose phosphorylase c15orf58 homolog	4.79	1	2	2	5	480	55.2995	6.18896
nDi.2.2.2.g07707	phosphatidylinositol transfer protein	27.61	1	6	6	11	268	31.3417	6.93213
nDi.2.2.2.g07709	t-complex protein beta subunit	55.58	1	24	24	197	529	57.1952	6.49365
nDi.2.2.2.g07718		48.46	1	10	10	48	260	29.4624	7.62061
nDi.2.2.2.g07719	protein farnesyltransferase geranylgeranyltransferase type-1 subunit alpha	19.41	1	10	10	26	742	86.4791	7.88428
nDi.2.2.2.g07725	myosin tail family protein	2.35	1	4	4	15	2258	261.236	6.46826
nDi.2.2.2.g07726	isoform b	4.86	1	2	2	5	514	58.5488	7.23975
nDi.2.2.2.g07736	uncoordinated family member (unc-89)	24.4	2	21	21	53	1246	142.246	6.20166
nDi.2.2.2.g07737	uncoordinated family member (unc-89)	48.51	1	4	24	281	639	71.7266	6.31592
nDi.2.2.2.g07746	uncoordinated family member (unc-11)	9.39	1	4	4	21	863	92.8133	6.49365
nDi.2.2.2.g07749		12.4	1	16	16	24	1653	190.358	6.44287
nDi.2.2.2.g07751	dual specificity protein phosphatase cdc14b	21.2	1	2	2	3	184	20.7478	8.85107
nDi.2.2.2.g07756		41.13	1	4	4	33	141	15.5558	10.3599
nDi.2.2.2.g07763	tubby protein homolog	12.8	1	2	2	4	211	24.102	6.78564
nDi.2.2.2.g07764		59.09	1	5	5	207	88	9.84873	7.54736
nDi.2.2.2.g07766	atp-binding cassette sub-family e member 1	5.25	1	3	3	6	610	68.9089	8.51416
nDi.2.2.2.g07767	probable atp-dependent rna helicase ddx60-like	8.55	1	10	10	22	1708	195.634	7.29834
nDi.2.2.2.g07774	phosphorylase b kinase regulatory subunit alpha	4.83	1	4	4	9	1264	143.814	6.69775
nDi.2.2.2.g07783		29.66	1	4	4	34	118	13.3381	9.39307
nDi.2.2.2.g07792		15.68	1	4	4	11	287	33.7043	8.14795
nDi.2.2.2.g07795	glutamate dehydrogenase	26.83	1	11	13	25	559	62.347	8.88037
nDi.2.2.2.g07800	independent phosphoglycerate mutase isoform 2	45.77	1	25	25	233	544	60.5306	6.65381
nDi.2.2.2.g07805	threonyl-trna synthetase	6.51	2	4	4	8	676	78.1363	7.26904
nDi.2.2.2.g07809	c2 domain containing protein	46.57	1	28	28	161	861	96.9723	8.26514
nDi.2.2.2.g07811	ubiquitin thioesterase otub1	21.2	1	3	3	17	283	33.0574	5.07178
nDi.2.2.2.g07817	ras suppressor protein 1	42.34	1	9	9	73	274	31.1266	9.0415
nDi.2.2.2.g07820	acyl- -binding domain-containing protein 6	11.4	1	3	3	5	386	43.4355	4.88135
nDi.2.2.2.g07823	fructose-bisphosphate aldolase 1	69.23	2	30	30	1905	416	44.9257	7.15186
nDi.2.2.2.g07825	ubx domain-containing protein 4	8.71	1	2	2	2	459	52.6919	8.08936
nDi.2.2.2.g07840	protein kinase family member (kin-1)	9.95	1	2	3	14	432	49.4603	8.90967
nDi.2.2.2.g07844	calponin family protein	10.11	1	2	2	3	267	30.4416	9.27588
nDi.2.2.2.g07850	ring finger protein 126-like	16.08	1	3	3	3	255	28.2495	5.17334
nDi.2.2.2.g07855	zinc finger in n-recognin family protein	2.44	1	4	4	6	1844	210.909	6.46826
nDi.2.2.2.g07856	26s proteasome non-atpase regulatory subunit 12	11.94	2	4	4	26	494	56.8967	8.01611
nDi.2.2.2.g07859		1.73	1	3	3	3	1561	180.261	6.30322
nDi.2.2.2.g07868	methionine adenosyltransferase	23.94	1	8	8	26	447	49.638	6.7124
nDi.2.2.2.g07880	cre-hum-7 protein	14.22	1	18	18	37	1667	190.997	8.90967
nDi.2.2.2.g07885	legume-like lectin family protein	9.12	1	3	3	22	373	42.3228	6.56592
nDi.2.2.2.g07886	hypothetical protein LOAG_00672 [Loa loa]	31.35	1	16	16	53	654	75.6386	6.0874
nDi.2.2.2.g07887	40s ribosomal protein s23	16.08	1	3	3	8	143	15.7838	10.7114
nDi.2.2.2.g07891	transthyretin-like protein 5	28.97	1	4	4	9	145	16.085	5.5415
nDi.2.2.2.g07892	transthyretin-like protein 5	74.15	1	8	8	139	147	16.271	4.80518
nDi.2.2.2.g07893	transthyretin-like protein 5	62.07	1	9	9	154	145	16.124	7.18115
nDi.2.2.2.g07903	protein phosphatase 2c containing protein	14.61	1	4	4	5	438	48.2675	5.60498
nDi.2.2.2.g07917	wilms tumor protein 1-interacting protein	14.87	1	5	5	8	511	57.0807	8.29443
nDi.2.2.2.g07918	dead box atp-dependent rna helicase	52.47	1	29	29	78	728	80.6631	6.85889
nDi.2.2.2.g07926	apolipoprotein o-like	36.08	1	6	6	10	194	22.1332	7.32764
nDi.2.2.2.g07927		7.65	1	2	2	3	327	36.5547	8.67529
nDi.2.2.2.g07947	eukaryotic translation initiation factor 3 subunit a	19.49	1	16	16	41	1103	128.226	8.98291
nDi.2.2.2.g07948		15.09	1	5	5	10	656	74.7903	4.7417
nDi.2.2.2.g07958	cyclin-g-associated kinase	3.93	1	5	5	6	1706	191.96	5.99854
nDi.2.2.2.g07973	phosphoenolpyruvate carboxykinase	12.27	1	6	6	7	603	67.739	7.59131
nDi.2.2.2.g07974	ferm domain ( -ezrin-radixin-moesin) family member (frm-1)	46.55	1	85	85	498	2292	259.588	6.91748
nDi.2.2.2.g07978	xaa-pro dipeptidase	6.37	1	2	2	2	377	42.7704	6.354
nDi.2.2.2.g07987	high incidence of males (increased x chromosome loss) family member (him-4)	27.49	1	27	27	93	1604	178.048	6.25244
nDi.2.2.2.g07988	protein disulfide-isomerase a3	50.91	1	25	25	113	495	56.9618	5.94775
nDi.2.2.2.g07990	ubiquitin family protein	12.26	1	6	6	9	571	61.4388	6.15088
nDi.2.2.2.g07995		33.21	1	7	7	16	277	31.3468	5.78271
nDi.2.2.2.g08014	small subunit ribosomal protein 7	22.83	1	10	10	19	473	54.3394	9.40771
nDi.2.2.2.g08019	sorting nexin 6	26.61	1	11	11	18	436	50.4565	5.51611
nDi.2.2.2.g08025	alpha-mannosidase 2c1	19.66	2	17	17	54	1048	119.936	6.62451
nDi.2.2.2.g08034	5 -amp-activated protein beta complex-interacting region containing protein	14.14	1	4	4	5	290	31.996	6.88818
nDi.2.2.2.g08037	sulfhydryl oxidase 1	14.95	1	7	7	28	662	76.3515	8.22119
nDi.2.2.2.g08038		14.55	1	6	6	12	385	44.8302	8.79248
nDi.2.2.2.g08040	major intrinsic protein	4.39	1	2	2	9	296	32.7726	7.97217
nDi.2.2.2.g08054	cop9 signalosome complex subunit 6	25.85	1	5	5	8	325	36.1994	6.29053
nDi.2.2.2.g08059	prolyl oligopeptidase family protein	12.22	1	6	6	13	753	85.8242	6.58057
nDi.2.2.2.g08060	t-complex protein 1 subunit zeta	69.14	1	13	13	132	243	26.7608	6.37939
nDi.2.2.2.g08064	60s ribosomal protein l21	28.13	1	5	5	22	160	18.8025	11.6636
nDi.2.2.2.g08079	zyg-9 protein	1.84	1	2	2	7	1466	164.364	7.69385
nDi.2.2.2.g08082	uncoordinated family member (unc-87)	83.16	1	20	21	1104	285	31.4502	8.76318
nDi.2.2.2.g08084	ring finger protein nhl-1	4.02	1	4	4	7	1019	112.402	8.36768
nDi.2.2.2.g08097	ubiquitin carboxyl-terminal hydrolase 19	20.49	1	11	11	53	937	105.961	7.73779
nDi.2.2.2.g08102	beta-tubulin isotype 1	58.63	1	14	21	290	452	50.8235	4.91943
nDi.2.2.2.g08106	mitochondrial 2-oxoglutarate malate carrier protein	11.9	1	7	7	51	546	60.1136	9.31982
nDi.2.2.2.g08108	haloacid dehalogenase-like hydrolase family protein	18.27	1	4	4	32	301	33.2732	6.04932
nDi.2.2.2.g08119		7.55	1	2	2	2	212	24.3807	9.62744
nDi.2.2.2.g08121	golgin subfamily a member 2	2.31	1	2	2	3	995	113.498	5.52881
nDi.2.2.2.g08139		12.42	1	3	3	4	298	32.2655	7.03467
nDi.2.2.2.g08141	calreticulin precursor	47.78	1	17	17	309	406	47.429	4.90674
nDi.2.2.2.g08145	protein phosphatase methylesterase 1	8.98	1	2	2	5	334	36.5826	7.06396
nDi.2.2.2.g08171	heat shock factor binding protein 1	37.29	1	3	3	22	118	13.6257	4.67822
nDi.2.2.2.g08174	nuclear migration protein nudc	23.33	1	7	7	21	330	37.9862	5.13525
nDi.2.2.2.g08178	high density lipoprotein binding protein	14.79	1	14	14	40	1264	141.897	6.7124
nDi.2.2.2.g08204	cullin 3	9.68	1	7	7	11	837	96.9538	8.25049
nDi.2.2.2.g08205	serine threonine-protein phosphatase 6 regulatory ankyrin repeat subunit a	5.2	1	4	4	7	1038	113.289	7.21045
nDi.2.2.2.g08207	26s proteasome non-atpase regulatory subunit 5	12.9	1	6	6	8	597	67.6606	5.63037
nDi.2.2.2.g08211	osteopetrosis associated transmembrane protein	8.12	1	2	2	5	308	35.6851	5.2749
nDi.2.2.2.g08212	cre-sco-1 protein	8.06	1	2	2	2	310	35.4704	8.66064
nDi.2.2.2.g08218	eh domain-binding protein 1	3.76	1	3	3	3	931	104.967	6.7124
nDi.2.2.2.g08222	phospholysine phosphohistidine inorganic pyrophosphate phosphatase	35.47	1	6	6	27	265	29.8103	6.94678
nDi.2.2.2.g08229	60s ribosomal protein l12	39.2	1	5	5	27	199	21.7648	9.43701
nDi.2.2.2.g08230	alkyldihydroxyacetonephosphate synthase	21.2	1	9	9	38	599	67.2052	7.86963
nDi.2.2.2.g08231	carbohydrate kinase domain-containing	50.98	1	11	11	57	306	33.2423	7.12256
nDi.2.2.2.g08233	nad-dependent malic mitochondrial precursor	30.27	1	14	15	78	598	67.6952	6.97607
nDi.2.2.2.g08234	cysteine protease inhibitor	18.99	1	2	4	17	158	17.8656	6.56592
nDi.2.2.2.g08235	cysteine protease inhibitor	39.88	1	4	6	53	163	18.699	5.68115
nDi.2.2.2.g08237	dead box atp-dependent rna	26.62	1	5	5	42	154	17.8878	6.32861
nDi.2.2.2.g08238	dead box atp-dependent rna helicase	38.19	1	8	9	69	288	32.2794	5.05908
nDi.2.2.2.g08247		9.88	1	5	5	17	931	107.81	7.91357
nDi.2.2.2.g08249	protein isoform a	5.31	1	2	2	2	546	62.1343	8.89502
nDi.2.2.2.g08250	geranylgeranyl transferase type-2 subunit alpha	11.94	1	7	7	8	670	78.6964	7.13721
nDi.2.2.2.g08254	mitogen-activated protein kinase kinase kinase 15	1.45	1	2	2	3	1451	163.591	6.29053
nDi.2.2.2.g08272	phosphoglucomutase 2	41.62	1	21	21	145	591	67.3699	7.82568
nDi.2.2.2.g08280	rpt-2 protein	45.97	1	16	16	58	472	53.3526	6.7124
nDi.2.2.2.g08282	nadh dehydrogenase	19.87	1	2	2	3	156	19.0644	7.44482
nDi.2.2.2.g08295	succinate dehydrogenase	56.97	1	30	30	219	646	71.557	8.27979
nDi.2.2.2.g08304	sulfide:quinone mitochondrial	5.19	1	2	2	2	424	47.5741	9.24658
nDi.2.2.2.g08311	cre-lam-2 protein	3.58	1	3	3	5	1508	167.156	4.79248
nDi.2.2.2.g08312	glutamate dehydrogenase	14.74	1	4	7	15	529	58.5149	6.34131
nDi.2.2.2.g08314	major sperm protein	35.43	3	5	5	8	127	14.3612	8.00146
nDi.2.2.2.g08319	v-type proton atpase subunit d	18.5	1	4	5	30	254	28.8202	9.42236
nDi.2.2.2.g08323	short chain dehydrogenase reductase family protein	37.89	1	5	11	172	417	47.2085	8.77783
nDi.2.2.2.g08330	bis(5 -nucleosyl)-tetraphosphatase	25.33	1	3	3	5	150	17.414	7.26904
nDi.2.2.2.g08339		5.3	1	2	2	4	396	44.2814	6.48096
nDi.2.2.2.g08341	chaperone protein dnaj 15	19.79	1	4	4	15	374	42.4588	7.78174
nDi.2.2.2.g08343		38.24	1	2	2	3	68	7.54777	8.1626
nDi.2.2.2.g08361	nadh ubiquinone oxidoreductase fe-s protein family member	46.67	1	4	4	6	135	15.1947	8.89502
nDi.2.2.2.g08367		26.41	1	91	91	372	4324	494.772	5.08447
nDi.2.2.2.g08370	small nuclear ribonucleoprotein sm d1	26.83	1	2	2	3	123	13.3684	11.7222
nDi.2.2.2.g08373	hypothetical protein Bm1_57465 [Brugia malayi]	7.07	1	2	2	5	184	19.4413	4.94482
nDi.2.2.2.g08374		19.69	1	4	4	6	193	22.6765	8.71924
nDi.2.2.2.g08375	starch branching enzyme ii	43.29	1	9	9	64	164	19.2024	6.72705
nDi.2.2.2.g08377	chaperonin containing subunit 4	65.77	1	33	33	219	596	65.5324	7.89893
nDi.2.2.2.g08381	transducin beta-like protein 3	3.34	1	2	2	3	779	87.1773	6.7417
nDi.2.2.2.g08385	protein kinase domain containing protein	3.11	1	2	2	3	1672	185.32	6.80029
nDi.2.2.2.g08393	nt5c3 protein	11.51	1	3	3	9	278	31.396	4.97021
nDi.2.2.2.g08399	mitochondrial manganese superoxide dismutase	21.43	1	4	4	63	182	20.5437	8.80713
nDi.2.2.2.g08402	hypothetical tyrosinase-like protein in chromosome	12.64	1	7	7	14	704	80.1819	7.40088
nDi.2.2.2.g08404	vacuolar atp synthase subunit ac39	17.24	1	6	6	30	348	40.1872	5.12256
nDi.2.2.2.g08405	40s ribosomal protein s15	19.74	1	4	4	13	152	17.3266	10.3306
nDi.2.2.2.g08407	3-hydroxyacyl-coa dehyrogenase	55.3	1	38	38	209	792	87.2477	8.76318
nDi.2.2.2.g08435	large subunit ribosomal protein 26	24.49	1	5	5	10	147	16.7422	11.1948
nDi.2.2.2.g08445	ras-related protein rab-14	64.77	1	10	11	56	193	21.4356	6.90283
nDi.2.2.2.g08447	galactoside-binding lectin family protein	52.13	1	16	16	253	282	32.7016	7.43018
nDi.2.2.2.g08449	ubiquitin carboxyl-terminal hydrolase isozyme l5	23.91	1	5	5	15	322	36.5769	5.88428
nDi.2.2.2.g08452	geranylgeranyl pyrophosphate synthetase	14.05	1	4	4	10	306	35.5314	5.63037
nDi.2.2.2.g08472	gamma-aminobutyric acid receptor-associated protein	17.56	1	3	3	14	131	15.7333	9.53955
nDi.2.2.2.g08473	nucleoredoxin-like protein 2	53.1	1	4	8	95	145	16.1733	6.55127
nDi.2.2.2.g08475	tissue specific transplantation antigen p35b	34.3	1	12	12	81	484	55.4343	8.54346
nDi.2.2.2.g08480	smfn protein	9.83	1	4	4	10	580	66.965	7.76709
nDi.2.2.2.g08481	cdc37	35.07	1	11	11	33	365	42.8524	5.10986
nDi.2.2.2.g08493	lps glycosyltransferase family protein	3.74	1	3	3	4	855	99.3175	6.31592
nDi.2.2.2.g08500	cre-unc-45 protein	3.81	1	3	3	6	970	109.464	6.04932
nDi.2.2.2.g08504	charged multivesicular body protein 4b	44.83	1	7	7	50	232	25.7281	4.88135
nDi.2.2.2.g08508	high mobility group protein	17.73	1	3	3	4	141	16.7541	9.02686
nDi.2.2.2.g08521	short-chain dehydrogenease reductase	3.34	1	3	3	4	1439	161.863	6.22705
nDi.2.2.2.g08533		22.3	1	5	5	11	305	33.8829	8.07471
nDi.2.2.2.g08540	septin-7 isoform 2	10.8	1	4	4	7	426	49.4674	7.50342
nDi.2.2.2.g08541	succinyl- ligase	18.89	1	7	7	16	487	53.9551	8.73389
nDi.2.2.2.g08542	probable aminopeptidase npepl1	38.33	1	13	13	77	527	57.6849	7.51807
nDi.2.2.2.g08550	glycerol-3-phosphate dehydrogenase	8.07	1	4	4	6	731	81.8347	7.72314
nDi.2.2.2.g08553	stress-induced-phosphoprotein 1	61.13	1	25	25	82	319	36.779	7.37158
nDi.2.2.2.g08556	kh domain containing protein	7.26	1	2	2	5	606	64.6155	7.06396
nDi.2.2.2.g08557	beta 1	5	1	2	2	3	560	65.1551	9.27588
nDi.2.2.2.g08558		6.36	1	2	2	3	472	55.3261	9.27588
nDi.2.2.2.g08559	dihydrolipoyllysine-residue acetyltransferase component of pyruvate dehydrogenase complex	29.65	1	5	5	47	172	19.0317	7.34229
nDi.2.2.2.g08560	dihydrolipoamide s-acetyltransferase (e2 component of pyruvate dehydrogenase complex)	22.33	1	8	8	37	533	57.5677	7.23975
nDi.2.2.2.g08574	histone h2a	17.39	5	2	2	4	92	9.86143	11.2388
nDi.2.2.2.g08576	myeloid leukemia factor	32.56	1	8	9	40	347	39.2422	8.17725
nDi.2.2.2.g08579	atp-citrate synthase	21.37	1	21	21	109	1170	130.323	7.03467
nDi.2.2.2.g08583	ef hand family protein	8.32	1	4	4	4	649	71.4699	5.04639
nDi.2.2.2.g08588	methionyl-trna cytoplasmic	6.17	1	4	4	8	583	65.5796	9.27588
nDi.2.2.2.g08589	methionyl-trna cytoplasmic	7.72	1	2	2	3	324	37.3766	7.56201
nDi.2.2.2.g08613	filamin abp280 repeat family protein	17.33	1	21	21	39	1708	187.837	6.48096
nDi.2.2.2.g08614		6.99	1	3	3	7	558	63.4805	7.09326
nDi.2.2.2.g08623	dual specificity mitogen-activated protein kinase kinase 4	10.14	1	3	3	4	365	41.0075	6.02393
nDi.2.2.2.g08628	annexin a7	75.24	1	31	32	828	319	36.6497	5.94775
nDi.2.2.2.g08635	atp-dependent dna helicase q5	4.73	1	4	4	11	1205	137.856	8.67529
nDi.2.2.2.g08638	amp deaminase 2-like isoform 2	4.26	1	4	4	9	893	102.935	6.02393
nDi.2.2.2.g08641	proteasome ( macropain) 26s non- 13	16.97	1	5	5	19	389	45.0657	5.80811
nDi.2.2.2.g08645	serine threonine-protein kinase pak 7	8.43	1	2	2	3	534	60.2925	8.22119
nDi.2.2.2.g08675	tubulointerstitial nephritis antigen-like	44.59	1	15	15	121	444	50.8047	8.27979
nDi.2.2.2.g08679		67.02	1	15	15	78	188	21.9774	8.60205
nDi.2.2.2.g08680	replication factor c (activator 1) 145kda	1.77	1	2	2	3	1015	114.803	9.5835
nDi.2.2.2.g08685	asparaginyl-trna cytoplasmic	17.25	1	6	6	15	545	62.2937	6.55127
nDi.2.2.2.g08696	kinesin light chain	27.93	1	12	12	33	598	66.6556	6.26514
nDi.2.2.2.g08701	intermediate filament protein ifa-1	47.67	1	58	71	6268	1032	119.472	7.69385
nDi.2.2.2.g08703	domain-containing protein	3.67	1	2	2	2	1199	136.8	6.26514
nDi.2.2.2.g08706	high incidence of males (increased x chromosome loss) family member (him-4)	24.24	1	21	21	53	1291	142.908	5.66846
nDi.2.2.2.g08711		28.05	1	5	5	9	246	28.0693	9.77393
nDi.2.2.2.g08714		15.36	1	4	4	9	384	44.303	6.55127
nDi.2.2.2.g08722	cbn-erl-1 protein	27.99	1	8	8	46	318	36.2718	7.31299
nDi.2.2.2.g08723	intersectin-1 isoform 1	10.45	1	11	11	20	1502	168.636	6.60986
nDi.2.2.2.g08726		32.77	1	6	6	33	177	20.3112	7.18115
nDi.2.2.2.g08730	h+ transporting atp synthase o subunit isoform 1	35.24	1	4	4	12	105	11.6764	9.23193
nDi.2.2.2.g08737		9.67	1	2	2	2	393	45.7068	8.32373
nDi.2.2.2.g08740	choline carnitine o-acyltransferase family protein	20.68	1	11	11	33	735	85.4302	8.04541
nDi.2.2.2.g08742	charged multivesicular body protein 2a	21.92	1	5	5	7	219	25.2488	6.32861
nDi.2.2.2.g08744	eukaryotic translation initiation factor 3 subunit d	12.52	1	5	5	11	583	66.4441	8.1333
nDi.2.2.2.g08747	rab gdp dissociation inhibitor alpha	71.17	1	28	28	201	444	49.9271	5.5542
nDi.2.2.2.g08753	tumor susceptibility	7.3	1	2	2	2	370	41.3211	8.70459
nDi.2.2.2.g08756	carbonic anhydrase	5.03	1	3	3	34	298	33.8652	6.72705
nDi.2.2.2.g08760	cytochrome b5 domain containing 2	7.22	1	2	2	2	360	40.5906	8.55811
nDi.2.2.2.g08773	tpa_inf: eukaryotic translation elongation factor 1a	44.83	1	5	14	283	435	47.5488	9.1001
nDi.2.2.2.g08783	glycerophosphocholine phosphodiesterase gpcpd1	13.22	1	8	8	13	734	83.3912	6.50732
nDi.2.2.2.g08795	tld family protein	3.59	1	2	3	11	669	76.5779	7.82568
nDi.2.2.2.g08800	sorting nexin 12	46.95	1	7	7	27	164	19.0572	9.62744
nDi.2.2.2.g08810	sensory axon guidance family member (sax-7)	26.61	1	23	23	123	1165	130.83	5.16064
nDi.2.2.2.g08819	actin-related protein 2 3 complex subunit 5	31.13	1	4	4	4	151	16.9668	6.16357
nDi.2.2.2.g08827	tryptophanyl-trna synthetase	9.03	1	2	2	2	443	50.6354	6.17627
nDi.2.2.2.g08831		5.51	1	2	2	7	345	38.0132	4.57666
nDi.2.2.2.g08838	la-related protein	11.44	1	9	9	21	1075	120.223	8.11865
nDi.2.2.2.g08841	iesterase family member (pde-4)	4.13	1	2	2	2	508	57.8241	6.06201
nDi.2.2.2.g08846	nucleoporin ndc1	8.4	1	3	3	5	619	71.2601	9.0415
nDi.2.2.2.g08847	transcriptional sir2 family protein	6.41	1	4	4	8	390	44.2585	7.84033
nDi.2.2.2.g08848	protein isoform a	33.24	1	8	8	19	340	39.3395	5.59229
nDi.2.2.2.g08851	arginyl-trna cytoplasmic	3.64	1	3	3	3	770	88.4584	6.96143
nDi.2.2.2.g08855	kinesin motor domain containing protein	10.17	1	6	6	12	787	88.8032	8.74854
nDi.2.2.2.g08857	mitochondrial carrier homolog 2	8.16	1	2	2	2	343	38.7724	9.0415
nDi.2.2.2.g08878	serine threonine-protein kinase rio2	12.64	1	7	7	70	712	81.4172	8.26514
nDi.2.2.2.g08880		25.39	1	11	11	49	449	50.4962	4.36084
nDi.2.2.2.g08881	fas-associated factor 1	5.23	1	2	2	2	554	63.276	4.7417
nDi.2.2.2.g08896	cre-snb-1 protein	33.94	1	4	4	30	109	12.1295	9.11475
nDi.2.2.2.g08898	eukaryotic peptide chain release factor subunit 1	14.32	1	5	5	12	440	49.1781	5.42725
nDi.2.2.2.g08900	nadh-cytochrome b5 reductase 3	13.67	1	2	2	8	278	31.1703	9.08545
nDi.2.2.2.g08909	synaptojanin-2-binding protein	10.71	1	3	3	3	439	48.825	7.53271
nDi.2.2.2.g08925	ras-related protein rab-7a	70.62	1	12	12	66	211	23.816	6.90283
nDi.2.2.2.g08926	solute carrier family 2	14.47	1	9	9	50	470	51.6789	8.67529
nDi.2.2.2.g08927	enoyl coenzyme a hydratase peroxisomal	51.61	1	9	9	38	217	24.0927	8.54346
nDi.2.2.2.g08938	p25-alpha family protein	38.37	1	3	3	4	86	9.63201	8.33838
nDi.2.2.2.g08939	60s ribosomal protein l13	21.23	1	6	6	14	212	24.7379	11.356
nDi.2.2.2.g08940	transcription factor 25-like	5.37	1	4	4	6	652	75.7481	5.84619
nDi.2.2.2.g08943		33.97	1	12	12	69	368	43.5691	7.81104
nDi.2.2.2.g08945	ste ste20 mst protein kinase	27.29	1	10	11	20	568	63.9951	5.88428
nDi.2.2.2.g08952		29.68	1	5	5	5	155	17.9554	9.90576
nDi.2.2.2.g08961	fibronectin type iii domain-containing protein 3b	4.05	2	3	3	13	1384	151.396	6.88818
nDi.2.2.2.g08964	leukocyte cell-derived chemotaxin 2	40.35	1	6	6	35	228	25.8526	5.50342
nDi.2.2.2.g08967	sodium potassium-transporting atpase subunit alpha-1	13.64	1	6	6	14	579	65.5607	9.21729
nDi.2.2.2.g08994		42.11	1	11	11	38	285	33.0119	9.20264
nDi.2.2.2.g08997	replication protein a 32 kda subunit	9.57	1	3	3	10	303	33.1851	4.90674
nDi.2.2.2.g09009	solute carrier family 1 (glial high affinity glutamate transporter) member 2	7.78	1	4	4	20	501	54.7997	8.5874
nDi.2.2.2.g09011	lobulin-like cell adhesion molecule family member (igcm-3)	20.35	1	8	8	30	624	68.629	8.04541
nDi.2.2.2.g09017	aaa family protein	8.28	1	4	4	6	749	83.5095	7.60596
nDi.2.2.2.g09027	gamma-glutamylcysteine synthetase	20.67	1	12	12	42	653	74.4561	5.75732
nDi.2.2.2.g09035	protein phosphatase 1 regulatory subunit 14b-like isoform 1	23.01	1	2	2	3	113	13.5458	7.50342
nDi.2.2.2.g09053	227 kda spindle- and centromere-associated protein	71.22	5	200	202	2806	1984	232.877	5.59229
nDi.2.2.2.g09055	60s ribosomal protein l7a	20.75	1	6	6	56	265	30.5092	10.6675
nDi.2.2.2.g09058		28.28	1	9	9	20	396	45.154	9.48096
nDi.2.2.2.g09063	calponin-like protein	85.5	1	18	18	473	131	14.3753	8.26514
nDi.2.2.2.g09069	fructose-bisphosphate aldolase 2	16.89	1	3	3	4	296	33.3194	8.6167
nDi.2.2.2.g09075	dolichyl-diphosphooligosaccharide--protein glycosyltransferase 48 kda subunit precursor	12.76	2	7	7	19	439	49.2107	6.72705
nDi.2.2.2.g09098		1.36	3	2	2	4	1402	156.028	4.55127
nDi.2.2.2.g09099	loechrig isoform vii	13.86	1	6	6	8	577	64.9461	6.25244
nDi.2.2.2.g09106	26s proteasome non-atpase regulatory subunit 10	20.08	1	5	5	12	254	28.2307	7.45947
nDi.2.2.2.g09108	cre-ubc-20 protein	8.65	1	2	2	4	208	23.7061	7.18115
nDi.2.2.2.g09112	a-macroglobulin complement component family protein	24.89	1	17	17	51	944	105.939	6.1001
nDi.2.2.2.g09113	alpha-2-macroglobulin family n-terminal region containing protein	35.52	1	16	16	70	670	74.5076	5.42725
nDi.2.2.2.g09115	40s ribosomal protein s8	43.75	1	8	8	20	208	23.8008	10.5942
nDi.2.2.2.g09118	adenylyl cyclase-associated protein 1	40.18	1	35	35	126	1140	126.469	9.05615
nDi.2.2.2.g09120	lim domain and actin-binding protein 1	50.46	1	34	34	189	654	75.7349	5.30029
nDi.2.2.2.g09128		14.77	1	3	3	8	237	28.1181	6.771
nDi.2.2.2.g09152	26s protease regulatory subunit 6a	39.77	1	12	13	82	440	49.1082	5.24951
nDi.2.2.2.g09153		34.63	1	10	10	32	436	48.632	8.04541
nDi.2.2.2.g09155	beta-lactamase-like protein 2	9.36	1	3	3	5	342	38.6301	4.89404
nDi.2.2.2.g09157	small subunit ribosomal protein 24	19.85	1	2	2	3	131	15.0082	10.8433
nDi.2.2.2.g09162	dynactin subunit 5	10.11	1	2	2	4	188	20.7506	8.57275
nDi.2.2.2.g09163	actin-related protein 3	35.65	1	9	9	20	460	51.9702	6.12549
nDi.2.2.2.g09173	-like mitochondrial	12.06	1	2	2	2	257	28.9563	8.99756
nDi.2.2.2.g09183	actin-related protein 10	6.57	1	6	6	6	1051	118.836	5.80811
nDi.2.2.2.g09186	citrate synthase	43.97	1	16	16	132	464	51.7092	8.19189
nDi.2.2.2.g09187	thyroid receptor-interacting protein 11	5.79	1	4	4	9	1277	148.031	4.86865
nDi.2.2.2.g09190	triosephosphate isomerase	75.3	1	19	19	858	247	26.9911	7.51807
nDi.2.2.2.g09191	cre-cars-1 protein	5.27	2	4	4	4	835	96.8187	7.53271
nDi.2.2.2.g09195	atp synthase subunit mitochondrial-like	27.3	1	6	6	19	304	33.7216	9.23193
nDi.2.2.2.g09200	glycogen phosphorylase	73.72	1	30	31	336	392	44.7949	6.31592
nDi.2.2.2.g09201	glycogen phosphorylase	46.61	1	13	13	83	236	27.0971	7.1665
nDi.2.2.2.g09203		17.3	1	4	4	23	237	27.4488	5.84619
nDi.2.2.2.g09206	amp-binding enzyme family protein	43.21	1	27	27	78	736	82.73	7.23975
nDi.2.2.2.g09213	choline o-acetyltransferase	5.95	1	2	2	5	437	49.7165	8.33838
nDi.2.2.2.g09217	protein isoform a	12.28	1	4	4	15	505	58.0781	7.98682
nDi.2.2.2.g09225	beta- -glucuronosyltransferase	5.57	1	2	2	3	305	34.6801	9.40771
nDi.2.2.2.g09231	transthyretin-like protein partial	24.82	1	2	2	6	137	15.4557	5.73193
nDi.2.2.2.g09232	mlp crp family (muscle lim protein cysteine-rich protein) family member (mlp-1)	23.44	1	3	3	12	209	23.3974	7.94287
nDi.2.2.2.g09236	ribose-phosphate diphosphokinase	38.33	1	12	12	83	347	38.3137	7.45947
nDi.2.2.2.g09240	epoxide hydrolase microsomal	14.48	1	8	8	107	587	66.132	6.43018
nDi.2.2.2.g09241	galactoside-binding lectin family protein	59.68	1	17	17	270	253	29.5308	7.43018
nDi.2.2.2.g09243	bestrophin family protein	3.55	1	2	2	2	648	75.6512	7.47412
nDi.2.2.2.g09251	xaa-pro aminopeptidase 1	13.64	1	6	6	13	616	69.8365	6.06201
nDi.2.2.2.g09260	deoxyribonuclease tatd	14.53	1	3	3	5	289	32.7595	6.52197
nDi.2.2.2.g09266	serine threonine-protein phosphatase 2b catalytic subunit 2	12.52	1	4	4	12	527	59.4044	6.48096
nDi.2.2.2.g09267	ras association domain family 1 isoform a	10.02	1	4	4	6	439	50.3045	5.49072
nDi.2.2.2.g09270	ubiquitin-conjugating enzyme	36.05	1	3	3	4	147	16.6844	7.29834
nDi.2.2.2.g09274	member ras oncogene family	20.55	1	3	3	3	219	24.6397	6.53662
nDi.2.2.2.g09275	peptidyl-prolyl cis-trans isomerase h	26.23	1	2	4	9	183	20.2279	6.37939
nDi.2.2.2.g09287	developmentally-regulated gtp-binding protein 2	17.98	1	5	5	10	367	40.9657	8.93896
nDi.2.2.2.g09291	programmed cell death protein 5	16.47	1	2	2	16	170	19.0235	8.41162
nDi.2.2.2.g09296	nuclear pore membrane glycoprotein 210	2.71	1	3	3	6	1846	203.118	6.78564
nDi.2.2.2.g09306	tricarboxylate transport mitochondrial	17.18	1	5	5	24	355	39.4678	9.67139
nDi.2.2.2.g09310	autophagy protein apg9 containing protein	2.1	1	2	2	2	808	92.1762	6.04932
nDi.2.2.2.g09316	lactoylglutathione lyase	43.45	1	7	7	45	145	16.7475	7.98682
nDi.2.2.2.g09318		16.24	1	2	2	6	271	31.1621	4.7417
nDi.2.2.2.g09321	rna polymerase ii subunit a c-terminal domain phosphatase ssu72-like	15.46	1	2	2	2	194	22.3748	4.94482
nDi.2.2.2.g09324	hexokinase family protein	25.28	1	9	9	48	451	50.2738	5.26221
nDi.2.2.2.g09331	transthyretin-like protein 5	37.06	1	5	5	35	143	15.6288	5.19873
nDi.2.2.2.g09350		17.02	1	7	7	49	476	54.5019	6.771
nDi.2.2.2.g09371	vacuolar h	44.27	1	21	21	155	524	58.2479	6.48096
nDi.2.2.2.g09377	glycogen synthase kinase 3 beta	5.07	1	3	3	4	867	97.316	7.1958
nDi.2.2.2.g09385	transthyretin-like protein 5	42.86	1	7	7	50	140	15.4671	9.5835
nDi.2.2.2.g09386	fyve zinc finger family protein	4.15	1	2	2	2	458	53.1852	5.45264
nDi.2.2.2.g09393	starch branching enzyme ii	30.19	1	13	13	68	530	61.5794	6.22705
nDi.2.2.2.g09410	eukaryotic translation initiation factor 3 subunit g	17.01	1	4	4	5	288	31.6818	7.73779
nDi.2.2.2.g09418		15.45	1	5	5	5	563	64.1798	5.40186
nDi.2.2.2.g09428	organic solute transporter alpha-like protein	9.54	1	2	2	2	262	28.9345	8.79248
nDi.2.2.2.g09429	autophagy-related protein 3	34.74	1	6	6	14	308	35.6163	4.86865
nDi.2.2.2.g09438	glycogen debranching enzyme isoform 1	30	1	5	5	55	250	28.5129	7.78174
nDi.2.2.2.g09443	eukaryotic initiation factor 4a-iii	12.87	1	3	4	15	404	45.9369	6.17627
nDi.2.2.2.g09451	anion bicarbonate porter family member (abts-1)	13.64	1	11	12	41	1078	121.39	6.46826
nDi.2.2.2.g09456	cre-grl-10 protein	20.64	1	5	5	12	218	24.2313	8.95361
nDi.2.2.2.g09458	syntaxin like	5.22	1	2	2	3	402	45.1729	7.23975
nDi.2.2.2.g09466	cell death abnormality protein 1	13.9	1	4	4	7	295	33.3776	6.60986
nDi.2.2.2.g09471	insulin-degrading enzyme	10.52	1	8	8	23	1036	120.097	7.51807
nDi.2.2.2.g09472	actin-related protein 2	21.32	1	5	6	15	394	44.9361	6.46826
nDi.2.2.2.g09473	hexokinase	15.95	1	5	5	22	395	44.2024	5.8335
nDi.2.2.2.g09479	abhydrolase domain containing isoform cra_a	34.29	1	5	5	36	245	27.0502	8.96826
nDi.2.2.2.g09480	zinc transporter 9	4.5	1	2	2	3	467	52.4574	8.77783
nDi.2.2.2.g09487	transthyretin-like family protein	33.01	1	3	3	8	103	11.6828	5.41455
nDi.2.2.2.g09492		6.51	2	2	2	7	553	62.6008	6.53662
nDi.2.2.2.g09504	exportin-7	7.16	1	5	5	23	1090	124.198	5.70654
nDi.2.2.2.g09520	hydroxysteroid dehydrogenase-like protein 2	25.65	1	5	5	11	230	24.9402	9.62744
nDi.2.2.2.g09522	succinate-semialdehyde dehydrogenase	19.09	1	8	8	25	508	55.7736	7.32764
nDi.2.2.2.g09523		33.33	1	4	6	33	300	34.458	6.69775
nDi.2.2.2.g09535	major facilitator superfamily protein	8.6	1	2	2	9	500	54.0762	8.19189
nDi.2.2.2.g09551	lim and sh3 protein isoform cra_a	44.34	1	12	12	92	327	36.4672	8.25049
nDi.2.2.2.g09554	alveolar soft part sarcoma chromosome candidate 1	4.83	1	2	2	2	580	66.2345	6.25244
nDi.2.2.2.g09565	protein geranylgeranyltransferase type beta subunit	3.66	1	3	3	8	983	112.58	5.84619
nDi.2.2.2.g09578	serine threonine protein phosphatase 2a	11.86	1	4	4	10	506	57.7009	6.45557
nDi.2.2.2.g09594	polypeptide n-acetylgalactosaminyltransferase 3	5.48	1	2	2	2	584	67.0434	8.11865
nDi.2.2.2.g09597	t family of potassium channels protein 18	4.9	1	2	2	14	531	62.3673	9.15869
nDi.2.2.2.g09600	synaptosomal-associated protein 29	16.8	2	2	2	4	244	27.2102	5.021
nDi.2.2.2.g09601	amidohydrolase family protein	3.27	1	2	2	3	917	98.8411	8.01611
nDi.2.2.2.g09604	slowpoke potassium channel family member (slo-2)	8.23	2	5	6	19	972	112.448	8.25049
nDi.2.2.2.g09612		3.77	1	3	3	5	1060	121.863	4.79248
nDi.2.2.2.g09640	cell cycle associated protein 1	6.45	1	2	2	3	651	72.4287	8.85107
nDi.2.2.2.g09662	rab family member	25.84	1	2	3	32	209	23.646	7.18115
nDi.2.2.2.g09669		4.42	1	2	2	2	633	72.1754	5.60498
nDi.2.2.2.g09685	vacuolar protein sorting-associated protein 26	12.69	1	3	3	4	331	38.1318	8.04541
nDi.2.2.2.g09693	basement membrane proteoglycan	35.58	1	8	8	22	312	34.7496	4.80518
nDi.2.2.2.g09694	isoform b	8.21	1	3	3	5	402	45.6254	8.73389
nDi.2.2.2.g09702	brefeldin a-inhibited guanine nucleotide-exchange protein 2	1.51	1	2	2	2	1718	194.367	6.21436
nDi.2.2.2.g09707	large subunit ribosomal protein 27a	8.39	1	2	2	4	155	17.5827	10.9019
nDi.2.2.2.g09708	l 37cc	32.97	1	9	9	16	276	30.2261	7.62061
nDi.2.2.2.g09709	eukaryotic translation initiation factor 2 subunit 1	27.14	1	7	7	7	339	38.5368	4.97021
nDi.2.2.2.g09710	ubiquitin carboxyl-terminal hydrolase isozyme l3	55.7	1	8	8	76	228	25.1633	4.77979
nDi.2.2.2.g09711	thioredoxin domain-containing protein 1	23.31	1	7	7	60	266	30.6296	8.1626
nDi.2.2.2.g09717	dna ligase 3	2.41	1	2	2	3	872	99.6301	8.17725
nDi.2.2.2.g09728	cre-pqn-34 protein	2.27	1	2	2	2	970	110.325	6.84424
nDi.2.2.2.g09733	mitochondrial fission 1	18.06	1	2	2	13	155	16.94	7.48877
nDi.2.2.2.g09741		35.23	1	4	4	9	176	20.3638	5.08447
nDi.2.2.2.g09745		26.3	1	5	5	67	289	32.4438	8.03076
nDi.2.2.2.g09751	replication protein a 70 kda dna-binding subunit	11.88	1	4	4	12	606	69.079	6.50732
nDi.2.2.2.g09761	immunoglobulin i-set domain-containing protein	42.99	1	4	4	23	107	12.1399	8.44092
nDi.2.2.2.g09765		17.54	1	2	2	7	228	24.8374	9.74463
nDi.2.2.2.g09772	dcmp deaminase	29.76	1	4	4	8	205	22.7033	8.80713
nDi.2.2.2.g09777	gnat family protein	40.76	1	9	9	14	238	27.119	6.15088
nDi.2.2.2.g09778	tpa_inf: eukaryotic translation elongation factor 1a	46.35	1	7	16	275	466	50.7795	8.96826
nDi.2.2.2.g09783	glutaredoxin family protein	22.17	1	3	3	22	221	25.4081	8.04541
nDi.2.2.2.g09789	o ant response abnormal family member (odr-4)	11.61	1	4	4	9	465	51.9343	5.21143
nDi.2.2.2.g09795	papilin	40.05	1	51	51	369	1623	179.345	5.21143
nDi.2.2.2.g09810	laminin subunit beta-1	4.98	1	4	4	5	1766	195.937	5.10986
nDi.2.2.2.g09814	carnitine o-palmitoyltransferase mitochondrial	6.32	2	2	3	4	269	31.1173	9.46631
nDi.2.2.2.g09842		3.75	1	2	2	2	400	46.3457	5.42725
nDi.2.2.2.g09850	macrophage migration inhibitory factor	67.83	2	9	9	140	115	12.2751	7.78174
nDi.2.2.2.g09854	nucleoredoxin-like protein 2	46.21	1	3	7	100	145	16.2112	5.19873
nDi.2.2.2.g09859	proteasome subunit alpha type-6	50.93	1	11	11	50	216	24.1872	7.84033
nDi.2.2.2.g09862	immunoglobulin i-set domain containing protein	26.4	1	6	6	26	322	37.2369	5.56689
nDi.2.2.2.g09875	troponin skeletal muscle	12.33	1	2	2	5	146	17.0933	4.50049
nDi.2.2.2.g09877	60s ribosomal protein l28	15.94	1	3	3	12	138	15.758	12.0737
nDi.2.2.2.g09880	cg16916 protein	40	1	14	14	66	470	53.3843	5.80811
nDi.2.2.2.g09886	glutathione peroxidase	49.47	1	9	9	91	190	21.4358	7.38623
nDi.2.2.2.g09890	hsp20 alpha crystallin family protein	28.93	2	4	4	20	159	18.4002	5.56689
nDi.2.2.2.g09899	large subunit ribosomal protein 1	18.98	1	4	4	16	216	24.3492	9.84717
nDi.2.2.2.g09904	beta lactamase domain	10.76	1	2	2	2	223	25.377	6.7417
nDi.2.2.2.g09908	member ras oncogene family	54.25	1	10	10	26	212	23.6058	6.68311
nDi.2.2.2.g09917		3.26	1	3	3	19	1072	121.588	6.63916
nDi.2.2.2.g09924	tetratricopeptide repeat protein 38	6.81	1	2	2	2	455	52.0996	6.21436
nDi.2.2.2.g09934	beta-glucuronidase precursor	38.65	1	5	5	28	207	24.0574	8.14795
nDi.2.2.2.g09958	fas-associated factor 2	5.35	1	2	2	8	467	54.8055	6.55127
nDi.2.2.2.g09961		57.43	1	47	47	307	1339	150.443	4.53857
nDi.2.2.2.g09986	zinc-binding dehydrogenase family protein	33.06	1	11	11	79	366	39.9547	6.32861
nDi.2.2.2.g09990	adp atp translocase	39.43	1	13	13	41	317	35.3856	9.77393
nDi.2.2.2.g09994	myosin heavy chain	57.81	2	100	117	3282	1659	190.66	6.06201
nDi.2.2.2.g10005	adenylate kinase isoenzyme 1	23.32	1	18	18	433	639	72.9084	8.76318
nDi.2.2.2.g10031		56.49	1	18	41	417	747	85.6665	9.27588
nDi.2.2.2.g10066	macrophage mannose receptor 1	40.18	1	6	6	12	224	26.0275	5.69385
nDi.2.2.2.g10067	macrophage mannose receptor 1	25.12	1	4	4	10	211	24.2048	5.88428
nDi.2.2.2.g10098	bifunctional atp-dependent dihydroxyacetone kinase fad-amp lyase	15.1	1	7	7	22	616	66.6474	7.02002
nDi.2.2.2.g10110	hydroxymethylglutaryl- synthase	15.86	1	7	7	11	473	53.7603	7.63525
nDi.2.2.2.g10121	guanine nucleotide-binding protein g subunit alpha	26.09	1	6	6	15	253	29.2833	5.31299
nDi.2.2.2.g10139	4-aminobutyrate mitochondrial	18.57	1	8	8	18	474	52.2449	8.70459
nDi.2.2.2.g10142	tubulin-specific chaperone c	18.36	1	4	4	10	305	34.4307	6.53662
nDi.2.2.2.g10144	cytochrome oxidase c subunit vib family protein	18.79	1	3	3	5	149	17.8797	6.58057
nDi.2.2.2.g10184	dnaj homolog subfamily b member 4	32.27	1	11	11	51	344	38.0114	9.18799
nDi.2.2.2.g10188		12.44	1	5	5	9	225	25.7217	6.96143
nDi.2.2.2.g10190		29.47	1	2	2	2	95	9.64694	9.11475
nDi.2.2.2.g10193		7.61	1	2	2	6	368	42.3079	8.33838
nDi.2.2.2.g10197	spon-1 protein	12.5	1	8	8	36	832	94.8644	7.1665
nDi.2.2.2.g10204	protein tyrosine kinase 9 actin monomer-binding	24.56	1	6	6	12	338	38.8704	6.93213
nDi.2.2.2.g10205		55.02	1	7	7	206	249	28.5683	6.65381
nDi.2.2.2.g10214	1-acyl-sn-glycerol-3-phosphate acyltransferase	13.51	1	4	4	13	296	34.363	8.71924
nDi.2.2.2.g10215		12.14	1	3	3	8	379	43.1696	8.45557
nDi.2.2.2.g10216	intracelllar ipase a family member (ipla-1)	10.8	1	6	6	8	750	86.9953	6.43018
nDi.2.2.2.g10222		20	1	2	2	8	100	11.7201	7.28369
nDi.2.2.2.g10223	ump-cmp kinase	48.98	1	8	8	49	196	22.3466	8.1626
nDi.2.2.2.g10228		21.33	1	3	3	10	211	21.3458	10.9165
nDi.2.2.2.g10230	vesicle-fusing atpase 1-like	6.67	1	3	4	9	750	83.0432	7.02002
nDi.2.2.2.g10237	tubulin--tyrosine ligase-like protein 12-like	27.48	2	15	16	93	604	70.566	5.35107
nDi.2.2.2.g10246	type i inositol- -trisphosphate 5-phosphatase	69.23	1	16	17	382	156	17.8141	9.33447
nDi.2.2.2.g10263	filamin abp280 repeat family protein	16.22	1	3	3	10	296	33.3819	6.55127
nDi.2.2.2.g10268	superoxide dismutase	18.78	1	3	3	17	181	19.4459	7.6499
nDi.2.2.2.g10269	sode_dirim ame: full=extracellular superoxide dismutase short=ec-sod flags: precursor	22.22	1	3	3	26	72	8.31426	9.20264
nDi.2.2.2.g10278	aldo keto reductase family protein	27.45	1	5	9	52	357	40.8151	7.1665
nDi.2.2.2.g10299		34.29	1	31	31	74	1356	154.315	4.98291
nDi.2.2.2.g10306	aspartic protease sp-2	45.39	1	9	9	73	293	32.1114	7.94287
nDi.2.2.2.g10315		36.07	1	2	2	4	122	13.5756	4.53857
nDi.2.2.2.g10317	---NA---	58.74	1	9	9	40	143	17.0041	6.29053
nDi.2.2.2.g10326	mechanosensory abnormality family member (mec-2)	18.72	1	3	3	3	187	20.4326	5.26221
nDi.2.2.2.g10335		28.13	1	2	2	10	96	10.8638	4.86865
nDi.2.2.2.g10341		7.83	1	2	2	5	434	48.8042	7.07861
nDi.2.2.2.g10343		47.87	1	3	11	60	282	32.7089	5.97314
nDi.2.2.2.g10344	aldo-keto reductase	69.23	1	2	3	19	78	8.54051	6.58057
nDi.2.2.2.g10353	serpin-like protein	20.12	1	7	7	12	333	37.7306	6.32861
nDi.2.2.2.g10360	elongation factor mitochondrial-like	17.81	1	6	15	58	988	109.24	6.0874
nDi.2.2.2.g10361	major facilitator superfamily transporter	6.91	1	4	4	13	492	55.8949	8.82178
nDi.2.2.2.g10382		12.12	1	2	2	3	132	15.2248	6.32861
nDi.2.2.2.g10403	ttr-51 protein	65.22	1	14	14	162	138	15.4391	5.70654
nDi.2.2.2.g10421	kinesin-like protein unc-104	15.64	1	2	2	4	179	20.3534	5.8335
nDi.2.2.2.g10474		25	1	3	3	11	132	14.6261	9.81787
nDi.2.2.2.g10499	6-phosphofructo-2-kinase fructose- -biphosphatase	19.02	1	3	3	5	205	23.629	6.80029
nDi.2.2.2.g10512	aldo keto reductase family protein	40.41	1	7	12	174	292	33.6142	5.90967
nDi.2.2.2.g10521		57.76	1	11	11	477	116	13.0587	5.56689
nDi.2.2.2.g10532	trehalose 6-phosphate synthase	21.89	1	5	5	27	370	42.3432	5.60498
nDi.2.2.2.g10543	cre-nkb-3 protein	27.95	1	3	3	15	229	25.8531	6.55127
nDi.2.2.2.g10569	filarial antigen av33	54.49	1	10	10	148	156	17.7068	7.85498
nDi.2.2.2.g10584	kinesin-like protein unc-104	17.34	1	2	2	6	173	19.7594	9.53955
nDi.2.2.2.g10602	translocation protein sec62	9.91	1	4	4	4	424	48.271	8.03076
nDi.2.2.2.g10604	eyes shut	3.59	1	2	2	7	753	82.0086	4.61475
nDi.2.2.2.g10610		14.96	1	4	4	7	341	39.4705	8.88037
nDi.2.2.2.g10613	trehalose 6-phosphate synthase	25.75	1	9	9	33	431	49.1739	7.98682
nDi.2.2.2.g10617		26.71	1	6	6	23	146	16.698	8.30908
nDi.2.2.2.g10625	chymotrypsin elastase isoinhibitor 1	42.22	1	4	4	36	135	15.3665	8.88037
nDi.2.2.2.g10627		16.56	1	4	4	8	308	35.5027	9.05615
nDi.2.2.2.g10631	ef hand family protein	54.89	1	5	5	30	133	15.8146	5.32568
nDi.2.2.2.g10632		41.76	1	2	4	37	182	20.2085	6.63916
nDi.2.2.2.g10633	integrin alpha pat-2	23.52	1	10	10	110	438	48.6551	7.21045
nDi.2.2.2.g10637	integrin alpha pat-2	38.15	1	14	14	94	540	60.6461	5.87158
nDi.2.2.2.g10640	charged multivesicular body protein 1b	21.94	1	3	3	9	196	21.679	8.89502
nDi.2.2.2.g10642	saccharopine dehydrogenase	89	1	6	7	42	100	11.1316	7.28369
nDi.2.2.2.g10656	naaladase ii protein	11.6	1	3	3	14	250	29.0238	6.44287
nDi.2.2.2.g10693	glycogen phosphorylase	22.48	1	2	2	14	129	15.4008	9.70068
nDi.2.2.2.g10698	paramyosin	82.45	2	69	69	3614	490	56.0774	5.59229
nDi.2.2.2.g10703	zinc metalloproteinase nas- partial	6.23	1	2	2	2	337	39.2806	8.29443
nDi.2.2.2.g10712	cre-unc-15 protein	43.04	1	2	2	156	79	8.51411	5.87158
nDi.2.2.2.g10747		17.2	1	4	4	9	250	28.4854	6.21436
nDi.2.2.2.g10748	cre-unc-95 protein	36.8	1	7	7	118	231	26.0138	6.23975
nDi.2.2.2.g10819		31.82	1	4	4	18	88	10.2651	7.86963
nDi.2.2.2.g10845	lysocardiolipin acyltransferase 1	11.17	1	2	2	6	179	21.2947	8.49951
nDi.2.2.2.g10861	29kda protein from anisakis simplex	53.41	1	7	7	78	88	10.5472	9.5249
nDi.2.2.2.g10868	short chain dehydrogenase reductase family protein	28.66	1	3	9	160	307	34.7924	8.57275
nDi.2.2.2.g10874		3.65	1	2	2	3	274	30.0174	4.65283
nDi.2.2.2.g10881	small heat shock protein ov25-1	62.63	1	8	8	1585	99	11.5476	5.24951
nDi.2.2.2.g10892	saccharopine partial	45.42	1	11	11	136	251	28.0676	7.12256
nDi.2.2.2.g10893		50	1	7	7	12	166	19.426	9.62744
nDi.2.2.2.g10910	amylo- 6- 4-alpha-glucanotransferase isoform 1	54.9	1	7	7	28	153	17.5477	6.3667
nDi.2.2.2.g10922	elongation factor tu-like	27.67	1	5	14	57	600	66.2093	6.60986
nDi.2.2.2.g10928	glycogen debranching enzyme	54.55	1	7	7	35	209	24.6192	5.47803
nDi.2.2.2.g10971		56.41	1	3	3	16	78	8.86865	8.48486
nDi.2.2.2.g10991	tensin	23.58	1	3	3	27	123	13.5692	6.90283
nDi.2.2.2.g11000		90.63	1	4	4	19	64	6.84141	9.53955
nDi.2.2.2.g11003	integrin alpha pat-2	45.83	1	2	2	7	48	5.71267	8.92432
nDi.2.2.2.g11040	actin	79.11	1	5	30	13402	359	39.8329	5.46533
nDi.2.2.2.g11048		14.44	1	2	2	4	277	30.0958	9.83252
nDi.2.2.2.g11054	actin	79.94	1	4	31	10472	359	39.8479	5.46533
nDi.2.2.2.g11121	wd40-like beta propeller repeat family protein	21.95	1	2	2	3	123	14.2657	5.26221
nDi.2.2.2.g11127		76.99	2	24	24	175	326	36.9438	9.01221
nDi.2.2.2.g11152	trehalose 6-phosphate synthase	29	1	2	2	4	100	11.2088	8.63135
nDi.2.2.2.g11164	kynurenine--oxoglutarate transaminase 3-like	18.94	1	2	2	3	227	25.3403	8.66064
nDi.2.2.2.g11167		18.42	1	2	2	5	76	8.84757	9.89111
nDi.2.2.2.g11181		14.39	1	2	2	2	271	31.1813	8.54346
nDi.2.2.2.g11199	cyanate lyase	47.88	1	8	8	79	165	18.2146	8.08936
nDi.2.2.2.g11218		39.73	1	3	3	21	146	16.4446	4.52588
nDi.2.2.2.g11318	enoyl- hydratase isomerase	76.19	1	5	5	37	84	9.53376	5.37646
nDi.2.2.2.g11321	bag family molecular chaperone regulator 2	55.88	1	4	4	34	102	11.771	6.62451
nDi.2.2.2.g11336		33.33	1	3	3	15	111	13.3749	9.5249
nDi.2.2.2.g11346	integrin alpha pat-2	34.04	1	2	2	9	47	5.05773	9.42236
nDi.2.2.2.g11356	filamin abp280 repeat family protein	28.74	1	2	2	3	87	9.40662	4.99561
nDi.2.2.2.g11375	transthyretin-like protein partial	32.26	1	4	4	30	124	13.7599	4.70361
nDi.2.2.2.g11385	17-beta-hydroxysteroid dehydrogenase type 6	22.34	1	2	2	7	94	10.5766	7.12256
nDi.2.2.2.g11423	fructosamine-3-kinase-related protein	25.88	1	3	3	40	85	9.73703	9.45166
nDi.2.2.2.g11428	glycogen phosphorylase	42.72	1	5	5	69	103	11.6568	4.56396
nDi.2.2.2.g11444	cre-tpa-1 protein	31.15	1	2	2	7	122	13.3275	9.30518
nDi.2.2.2.g11473	filarial antigen av33	61.45	1	4	4	246	83	9.24273	7.98682
nDi.2.2.2.g11482	uncharacterized glycosyltransferase aer61-like	23.33	1	2	2	5	90	11.0057	9.5835
nDi.2.2.2.g11491	succinyl- ligase gdp-forming subunit alpha	41.1	1	2	2	3	73	7.5789	8.54346
nDi.2.2.2.g11518	ctg-2 protein	11.76	1	2	2	3	85	10.0363	9.30518
nDi.2.2.2.g11528		76.88	1	13	13	104	160	18.5521	6.44287
nDi.2.2.2.g11530	prion-like-(q n-rich)-domain-bearing protein family member (pqn-22)	85.06	1	9	9	36	87	9.64904	8.39697
nDi.2.2.2.g11559	chitin binding peritrophin-a domain protein	26.43	1	2	2	5	140	16.0268	8.96826
nDi.2.2.2.g11575	glycogen debranching enzyme	40.28	1	2	2	12	72	8.35816	6.91748
nDi.2.2.2.g11589	myosin heavy chain	38.18	1	4	4	18	110	12.9018	7.40088
nDi.2.2.2.g11637	17-beta-hydroxysteroid dehydrogenase type 6	36.36	1	2	2	5	55	6.37714	7.34229
nDi.2.2.2.g11640	transthyretin-like protein partial	57.89	1	3	3	30	76	8.66323	4.53857
nDi.2.2.2.g11661	ribosomal protein s27a	54.55	1	2	2	3	55	6.08296	9.0708
nDi.2.2.2.g11665	myosin heavy chain	48.68	1	4	4	31	76	8.67023	8.57275
nDi.2.2.2.g11670	briggsae cbr-try-10 protein	22.33	1	2	2	21	103	11.7627	7.00537
nDi.2.2.2.g11691		66.94	1	6	6	273	121	13.9326	5.85889
nDi.2.2.2.g11724	ring finger protein nhl-1	22.22	1	2	2	2	126	14.7194	5.12256
nDi.2.2.2.g11739	neurotransmitter-gated ion-channel ligand binding domain containing protein	48.41	1	8	8	76	157	18.0952	6.43018
nDi.2.2.2.g11754	ttr-45 protein	64.58	1	6	6	98	96	10.7134	4.99561
nDi.2.2.2.g11772	leucyl aminopeptidase	57.45	1	3	3	13	47	5.41964	4.50049
nDi.2.2.2.g11833	cytoplasmic intermediate filament protein	41.89	1	2	4	39	74	8.95575	9.30518
nDi.2.2.2.g11852		32.79	1	2	2	3	61	6.89543	9.70068
nDi.2.2.2.g11865	superoxide dismutase	40.44	1	4	4	261	136	13.996	7.23975
nDi.2.2.2.g11869		48.57	1	4	6	26	140	16.201	6.55127
nDi.2.2.2.g11900	peroxiredoxin 6	69.8	1	11	11	63	149	16.8583	5.64307
nDi.2.2.2.g11937	macrophage mannose receptor 1	27.18	1	2	2	3	103	11.7019	6.75635
nDi.2.2.2.g11943	hexokinase	31.52	1	2	2	2	92	10.4483	6.91748
nDi.2.2.2.g11945	aldo keto reductase family protein	54.74	1	2	7	60	95	11.4481	9.0415
nDi.2.2.2.g12012	glycosyl hydrolases family 18 protein	22.9	1	3	3	6	131	15.3547	9.40771
nDi.2.2.2.g12016	tubulin--tyrosine ligase-like protein 12	31.65	1	2	2	5	79	9.48169	5.42725
nDi.2.2.2.g12040	amylo- 6- 4-alpha-glucanotransferase isoform 1	16.67	1	2	2	14	114	13.3265	6.30322
nDi.2.2.2.g12055	6-phosphofructokinase	16.56	1	2	2	23	163	17.704	7.76709
nDi.2.2.2.g12057	7 transmembrane receptor	60.71	1	6	6	176	84	9.23277	9.48096
nDi.2.2.2.g12099	paramyosin	53.06	1	3	3	41	49	5.73597	4.53857
nDi.2.2.2.g12112		46.15	1	2	2	65	52	5.48956	5.021
nDi.2.2.2.g12126	tensin-like c1 domain-containing phosphatase	30.3	1	2	2	2	99	11.3638	9.979
nDi.2.2.2.g12131	cre-mlt-7 protein	20	1	2	2	2	130	14.9615	9.33447
nDi.2.2.2.g12136		69.01	3	9	10	118	71	8.29206	4.58936
nDi.2.2.2.g12146	neurotransmitter-gated ion-channel ligand binding domain containing protein	23.68	1	3	3	10	76	8.73642	4.77979
nDi.2.2.2.g12171	amylo-alpha- -glucosidase family protein	29.03	1	2	2	7	93	10.8565	6.78564
nDi.2.2.2.g12172		73.44	1	6	6	85	64	7.92509	8.99756
nDi.2.2.2.g12178		37.35	1	2	2	2	83	9.3848	5.97314
nDi.2.2.2.g12195		36.59	1	2	2	12	82	9.76277	10.0522
nDi.2.2.2.g12228	p25-alpha family protein	46.3	1	2	2	6	54	6.05908	9.5249
nDi.2.2.2.g12251		93.22	1	8	8	121	59	6.62728	5.97314
nDi.2.2.2.g12264	cre-pqn-22 protein	38.03	1	3	3	58	71	7.98487	5.03369
nDi.2.2.2.g12301	small heat shock protein	66.04	1	5	5	480	53	6.22947	9.86182
nDi.2.2.2.g12312	glycogen debranching enzyme	48.51	1	4	4	34	134	15.2673	5.49072
nDi.2.2.2.g12332	ll20 15kda ladder antigen	83.26	1	11	30	1067	233	27.361	8.26514
nDi.2.2.2.g12333	filarial antigen	78.99	1	13	13	203	138	16.2339	4.98291
nDi.2.2.2.g12334		63.58	1	4	4	8	162	18.5403	4.25928
nDi.2.2.2.g12380	dual specificity phosphatase	57.27	1	4	4	18	110	12.5723	9.87646
nDi.2.2.2.g12386		32.65	1	3	3	16	98	11.462	6.7417
nDi.2.2.2.g12448	paramyosin	64.65	1	9	9	809	99	11.594	5.73193
nDi.2.2.2.g12465		47.44	1	4	4	10	78	9.25883	10.0083
nDi.2.2.2.g12488	paramyosin	100	1	12	12	661	65	7.60712	4.93213
nDi.2.2.2.g12496	major intrinsic protein	30	1	2	2	37	50	5.76698	5.87158
nDi.2.2.2.g12536		14.63	1	2	2	4	82	9.27604	5.04639
nDi.2.2.2.g12547	Esterase [Ascaris suum]	58.62	1	2	2	3	58	6.47148	10.0083
nDi.2.2.2.g12760		40.74	1	2	2	2	54	6.23514	5.33838
nDi.2.2.2.g12775		43.24	1	2	2	691	37	4.29317	9.37842
82301.12.peg.1	Uroporphyrinogen III decarboxylase (EC4.1.1.37) [Wolbachia pipientis]	4.89	1	2	2	2	348	38.9609	7.94287
82301.12.peg.106	Iron-sulfur cluster assembly scaffold proteinIscU [Wolbachia pipientis]	16.15	1	2	2	3	130	14.0313	7.86963
82301.12.peg.110	Heat shock protein GrpE [Wolbachia pipientis]	46.28	1	6	7	8	188	21.4887	5.2876
82301.12.peg.122	Heat shock protein 60 family co-chaperoneGroES [Wolbachia pipientis]	57.29	1	6	6	52	96	10.4255	5.50342
82301.12.peg.123	Heat shock protein 60 family chaperone GroEL [Wolbachia pipientis]	80.19	1	16	16	1807	212	22.4797	8.51416
82301.12.peg.124	Heat shock protein 60 family chaperone GroEL [Wolbachia pipientis]	48.22	1	13	18	299	338	36.5549	5.57959
82301.12.peg.129	HflK protein [Wolbachia pipientis]	29.36	1	9	9	24	344	39.0672	8.20654
82301.12.peg.130	HflC protein [Wolbachia pipientis]	27.24	1	7	7	8	290	33.8151	9.36377
82301.12.peg.131	HtrA protease/chaperone protein [Wolbachia pipientis]	10.34	2	4	5	6	493	54.1624	8.63135
82301.12.peg.133	hypothetical protein [Wolbachia pipientis]	3.8	1	2	2	4	684	77.65	7.78174
82301.12.peg.144	ATP-dependent hsl protease ATP-binding subunitHslU [Wolbachia pipientis]	8.06	1	3	3	4	496	55.3856	8.17725
82301.12.peg.173	NADP-dependent malic enzyme (EC 1.1.1.40) [Wolbachia pipientis]	29.7	1	4	4	9	165	18.0565	9.45166
82301.12.peg.186	2-oxoglutarate dehydrogenase E1 component (EC1.2.4.2) [Wolbachia pipientis]	3.5	1	3	3	4	886	100.729	8.30908
82301.12.peg.195	Adenylosuccinate synthetase (EC 6.3.4.4) [Wolbachia pipientis]	8.97	1	3	3	4	435	48.3828	8.83643
82301.12.peg.209	Fructose-1,6-bisphosphatase, GlpX type (EC3.1.3.11) [Wolbachia pipientis]	14.24	1	4	4	6	309	33.1955	6.65381
82301.12.peg.211	Pyruvate,phosphate dikinase (EC 2.7.9.1) [Wolbachia pipientis]	5.98	1	4	4	6	887	97.724	6.20166
82301.12.peg.221	Ribosome recycling factor [Wolbachia pipientis]	15.68	1	2	2	4	185	21.0813	9.27588
82301.12.peg.224	SSU ribosomal protein S2p (SAe) [Wolbachia pipientis]	17.2	1	4	4	9	279	31.0695	9.29053
82301.12.peg.246	SSU ribosomal protein S13p (S18e) [Wolbachia pipientis]	14.75	1	2	2	3	122	13.7405	10.2427
82301.12.peg.261	SSU ribosomal protein S3p (S3e) [Wolbachia pipientis]	16.99	2	4	4	4	206	23.2027	10.1401
82301.12.peg.263	SSU ribosomal protein S19p (S15e) [Wolbachia pipientis]	27.66	1	2	2	2	94	10.6146	10.5796
82301.12.peg.264	LSU ribosomal protein L2p (L8e) [Wolbachia pipientis]	10.22	1	2	2	4	274	29.69	10.5649
82301.12.peg.267	LSU ribosomal protein L3p (L3e) [Wolbachia pipientis]	15.35	1	4	4	14	241	26.3409	9.94971
82301.12.peg.288	Alkyl hydroperoxide reductase subunit C-likeprotein [Wolbachia pipientis]	70.35	2	13	13	57	199	22.3023	5.19873
82301.12.peg.289	Thioredoxin reductase (EC 1.8.1.9) [Wolbachia pipientis]	7.84	1	2	2	2	319	34.6171	9.15869
82301.12.peg.294	Dihydrolipoamide dehydrogenase of2-oxoglutarate dehydrogenase (EC 1.8.1.4) [Wolbachia pipientis]	14.5	1	5	5	15	462	50.0362	7.84033
82301.12.peg.297	DNA-binding protein, HU family [Wolbachia pipientis]	35.92	1	4	4	5	103	11.7074	10.2427
82301.12.peg.298	SSU ribosomal protein S9p (S16e) [Wolbachia pipientis]	14.19	1	2	2	2	148	16.6621	11.1069
82301.12.peg.299	LSU ribosomal protein L13p (L13Ae) [Wolbachia pipientis]	11.18	1	2	2	2	152	17.7195	10.0229
82301.12.peg.300	outer membrane protein TolC, putative [Wolbachia pipientis]	13.11	1	4	4	7	412	45.9706	9.5249
82301.12.peg.316	NADH-ubiquinone oxidoreductase chain G (EC1.6.5.3) [Wolbachia pipientis]	5.57	1	2	3	4	682	75.745	7.60596
82301.12.peg.35	Ribose-phosphate pyrophosphokinase (EC2.7.6.1) [Wolbachia pipientis]	12.01	1	2	2	3	308	33.5619	8.104
82301.12.peg.357	Transaldolase (EC 2.2.1.2) [Wolbachia pipientis]	11.74	1	2	2	11	213	23.2544	5.70654
82301.12.peg.359	ATP synthase beta chain (EC 3.6.3.14) [Wolbachia pipientis]	13.35	1	3	4	4	457	50.165	5.38916
82301.12.peg.388	IMP cyclohydrolase (EC 3.5.4.10) /Phosphoribosylaminoimidazolecarboxamide formyltransferase [Wolbachia pipientis]	12.62	1	4	4	4	507	56.5565	8.23584
82301.12.peg.411	18K peptidoglycan-associated outer membranelipoprotein; Peptidoglycan-associated lipoprotein [Wolbachia pipientis]	48.13	1	8	8	164	160	18.0892	9.20264
82301.12.peg.419	Chaperone protein HtpG [Wolbachia pipientis]	19.81	1	11	11	30	636	72.9044	5.64307
82301.12.peg.421	hypothetical protein [Wolbachia pipientis]	20.38	1	4	4	22	260	28.1604	8.1333
82301.12.peg.422	5-aminolevulinate synthase (EC 2.3.1.37) [Wolbachia pipientis]	6.75	1	2	2	7	400	44.525	7.82568
82301.12.peg.429	Transcriptional regulatory protein basR/pmrA [Wolbachia pipientis]	7.81	1	2	2	6	256	28.6268	6.62451
82301.12.peg.439	hypothetical protein [Wolbachia pipientis]	50	1	12	12	220	210	22.799	8.76318
82301.12.peg.457	Succinate dehydrogenase flavoprotein subunit(EC 1.3.99.1) [Wolbachia pipientis]	13.98	1	6	6	20	601	66.3613	7.34229
82301.12.peg.466	Fructose-bisphosphate aldolase class I (EC4.1.2.13) [Wolbachia pipientis]	18.79	1	6	6	18	298	32.0826	7.98682
82301.12.peg.474	Acyl carrier protein [Wolbachia pipientis]	24.44	1	3	3	11	90	10.2442	4.80518
82301.12.peg.50	SSU ribosomal protein S1p [Wolbachia pipientis]	14.18	1	6	6	19	550	61.69	6.29053
82301.12.peg.503	Glutaredoxin 3 [Wolbachia pipientis]	32.52	2	3	3	7	123	14.2888	4.80518
82301.12.peg.512	Phosphoribosylamine--glycine ligase (EC6.3.4.13) [Wolbachia pipientis]	5.44	1	2	2	4	423	45.9673	7.86963
82301.12.peg.518	Serine hydroxymethyltransferase (EC 2.1.2.1) [Wolbachia pipientis]	8.47	1	3	3	3	425	47.1434	8.73389
82301.12.peg.532	Superoxide dismutase [Fe] (EC 1.15.1.1) [Wolbachia pipientis]	21.9	1	4	4	6	210	24.6844	7.18115
82301.12.peg.538	Dihydrolipoamide succinyltransferase component(E2) of 2-oxoglutarate dehydrogenase complex (EC [Wolbachia pipientis]	13.28	1	3	4	13	384	41.8772	6.85889
82301.12.peg.546	Thioredoxin [Wolbachia pipientis]	53.27	1	5	5	11	107	12.0531	5.24951
82301.12.peg.56	Outer membrane protein assembly factor YaeTprecursor [Wolbachia pipientis]	3.11	1	2	2	3	772	88.1798	8.5874
82301.12.peg.582	LSU ribosomal protein L25p [Wolbachia pipientis]	11.33	1	2	2	5	203	22.562	7.54736
82301.12.peg.599	Cold shock protein CspA [Wolbachia pipientis]	38.1	1	3	3	10	84	9.52497	8.96826
82301.12.peg.6 P	hosphoribosylaminoimidazole-succinocarboxamidesynthase (EC 6.3.2.6) [Wolbachia pipientis]	12.92	1	3	3	4	240	27.619	8.55811
82301.12.peg.601	Methionine aminopeptidase (EC 3.4.11.18) [Wolbachia pipientis]	12.55	1	2	2	3	263	29.4128	7.03467
82301.12.peg.602	DNA-directed RNA polymerase beta subunit (EC2.7.7.6) / DNA-directed RNA polymerase beta' subunit (EC [Wolbachia pipientis]	6.87	1	13	13	21	2840	318.278	7.6499
82301.12.peg.603	LSU ribosomal protein L7/L12 (P1/P2) [Wolbachia pipientis]	63.91	1	7	7	18	133	14.5629	4.95752
82301.12.peg.625	Cysteine desulfurase (EC 2.8.1.7), IscSsubfamily [Wolbachia pipientis]	29.58	1	9	9	25	453	50.8493	8.04541
82301.12.peg.626	Aconitate hydratase (EC 4.2.1.3) [Wolbachia pipientis]	3.81	1	3	3	7	867	95.0941	7.7085
82301.12.peg.63	Sigma cross-reacting protein 27A [Wolbachia pipientis]	40.26	1	10	10	26	231	25.4495	6.90283
82301.12.peg.635	Transcription termination protein NusA [Wolbachia pipientis]	6.92	1	2	2	8	520	57.4618	5.47803
82301.12.peg.636	Translation initiation factor 2 [Wolbachia pipientis]	8.68	1	5	5	6	772	85.6086	8.6167
82301.12.peg.641	Transcription termination factor Rho [Wolbachia pipientis]	5.94	1	2	2	2	471	52.5158	6.99072
82301.12.peg.642	Cytosol aminopeptidase PepA (EC 3.4.11.1) [Wolbachia pipientis]	17.58	1	5	5	8	421	46.114	6.25244
82301.12.peg.651	hypothetical protein [Wolbachia pipientis]	42.9	1	24	24	220	620	69.3487	8.23584
82301.12.peg.663	Phosphate:acyl-ACP acyltransferase PlsX [Wolbachia pipientis]	10.96	1	2	2	4	365	39.2838	9.11475
82301.12.peg.664	3-oxoacyl-[acyl-carrier-protein] synthase,KASIII (EC 2.3.1.41) [Wolbachia pipientis]	8.1	1	2	2	2	321	34.5533	7.97217
82301.12.peg.672	dNTP triphosphohydrolase, broad substratespecificity, subgroup 2 [Wolbachia pipientis]	20.32	1	5	5	7	315	36.1496	6.29053
82301.12.peg.677	hypothetical protein [Wolbachia pipientis]	37.13	1	8	8	65	237	25.0116	8.85107
82301.12.peg.681	Polyribonucleotide nucleotidyltransferase (EC2.7.7.8) [Wolbachia pipientis]	13.64	1	9	9	36	755	84.1727	6.82959
82301.12.peg.689	NADH-ubiquinone oxidoreductase chain C (EC1.6.5.3) [Wolbachia pipientis]	10.53	1	2	2	48	190	22.4643	4.93213
82301.12.peg.690	Malate dehydrogenase (EC 1.1.1.37) [Wolbachia pipientis]	11.39	1	3	3	4	316	34.0781	7.37158
82301.12.peg.703	hypothetical protein co-occurringwith RecR [Wolbachia pipientis]	39.09	1	3	3	9	110	12.2274	5.60498
82301.12.peg.704	surface antigen Wsp [Wolbachia pipientis]	58.33	1	15	15	85	240	25.97	4.94482
82301.12.peg.745	SSU ribosomal protein S4p (S9e) [Wolbachia pipientis]	14.22	1	3	3	3	204	23.6498	10.228
82301.12.peg.751	ClpB protein [Wolbachia pipientis]	45.6	1	38	38	108	853	94.9867	6.65381
82301.12.peg.752	NAD-specific glutamate dehydrogenase (EC1.4.1.2), large form [Wolbachia pipientis]	5.01	1	7	7	11	1577	180.642	8.11865
82301.12.peg.756	Dihydrolipoamide dehydrogenase (EC 1.8.1.4) [Wolbachia pipientis]	8.24	1	4	4	8	461	49.8912	7.63525
82301.12.peg.779	Succinyl-CoA ligase [ADP-forming] beta chain(EC 6.2.1.5) [Wolbachia pipientis]	25.39	1	8	8	17	386	41.8219	5.43994
82301.12.peg.780	Succinyl-CoA ligase [ADP-forming] alpha chain(EC 6.2.1.5) [Wolbachia pipientis]	27.05	1	6	6	27	292	30.627	8.22119
82301.12.peg.788	hypothetical protein [Wolbachia pipientis]	12.15	1	3	3	6	214	23.4442	7.79639
82301.12.peg.795	Adenylosuccinate lyase (EC 4.3.2.2) [Wolbachia pipientis]	6.93	1	2	2	2	433	49.1783	7.03467
82301.12.peg.80	Alkyl hydroperoxide reductase and/orthiol-specific antioxidant family (AhpC/TSA) protein [Wolbachia pipientis]	39.47	1	5	5	8	190	21.4677	8.39697
82301.12.peg.800	Chaperone protein DnaK [Wolbachia pipientis]	58.84	1	28	31	211	639	69.3438	5.57959
82301.12.peg.810	Cystathionine beta-lyase (EC 4.4.1.8) [Wolbachia pipientis]	23.41	1	5	5	12	393	44.2255	7.04932
82301.12.peg.827	Pyruvate dehydrogenase E1 component alphasubunit (EC 1.2.4.1) [Wolbachia pipientis]	8.26	1	3	3	3	327	36.1851	8.32373
[truncated: 5 more rows]

## Sheet: Female Body Wall 3
Accession	Description	Coverage	# Proteins	# Unique Peptides	# Peptides	# PSMs	# AAs	MW [kDa]	calc. pI
nDi.2.2.2.g00004	proteasomal ubiquitin receptor adrm1-like	8.07	1	2	2	6	446	48.6363	5.31299
nDi.2.2.2.g00005	short chain dehydrogenase reductase family protein	14.33	1	5	5	24	335	37.5452	9.08545
nDi.2.2.2.g00009	protein arginine n-methyltransferase 5	2.99	1	2	2	2	702	80.8227	5.77002
nDi.2.2.2.g00010	atp synthase subunit mitochondrial	52.29	1	22	22	98	547	59.151	6.03662
nDi.2.2.2.g00055	leucine-rich repeat-containing protein 47	6.39	1	2	2	3	532	60.1939	8.25049
nDi.2.2.2.g00072	26s proteasome non-atpase regulatory subunit 11	12.54	1	6	6	10	646	72.9675	6.44287
nDi.2.2.2.g00073		3.33	1	3	3	9	2642	294.193	7.34229
nDi.2.2.2.g00078	aspartyl-trna synthetase	28.25	1	11	11	36	531	60.3683	6.55127
nDi.2.2.2.g00082	40s ribosomal protein sa	36.73	1	6	6	9	294	33.0557	5.43994
nDi.2.2.2.g00087	26s proteasome non-atpase regulatory subunit 6	12.35	1	5	5	8	413	48.1052	7.75244
nDi.2.2.2.g00096	seryl-trna synthetase	24.17	1	9	9	14	484	55.5412	6.0874
nDi.2.2.2.g00098	utp--glucose-1-phosphate uridylyltransferase	27.86	1	13	13	34	499	56.9586	7.50342
nDi.2.2.2.g00101	cadherin domain containing protein	1.55	1	3	3	3	4451	497.84	5.26221
nDi.2.2.2.g00112		20.4	1	2	2	2	250	28.6869	9.61279
nDi.2.2.2.g00119	fatty acid retinoid binding protein precursor	12.92	1	2	2	6	178	20.662	8.63135
nDi.2.2.2.g00121	dynein heavy chain	11.07	1	40	40	58	4582	523.329	6.49365
nDi.2.2.2.g00149	pre-mrna-processing-splicing factor 8	1.19	1	2	2	2	2348	274.249	8.93896
nDi.2.2.2.g00151	zinc finger protein	10.61	1	3	3	5	245	28.7011	9.0415
nDi.2.2.2.g00169	src substrate cortactin-like isoform 1	5.29	1	3	3	3	699	79.5165	6.49365
nDi.2.2.2.g00176	guanine nucleotide-binding protein subunit beta-1	56.18	1	13	13	72	340	37.3439	6.12549
nDi.2.2.2.g00190		3.57	1	7	7	13	1875	205.94	4.89404
nDi.2.2.2.g00199	transcription factor btf3 homolog 4	21.67	1	2	2	14	180	19.672	7.6792
nDi.2.2.2.g00234	vacuolar protein sorting-associated protein 35	6.9	1	3	3	3	696	80.0742	5.40186
nDi.2.2.2.g00276	cre-mdt-26 protein	6.69	1	2	2	3	613	67.6487	9.15869
nDi.2.2.2.g00292		33.42	1	10	10	22	383	43.1229	5.90967
nDi.2.2.2.g00319	kinesin heavy chain	21.15	1	19	19	38	1007	113.544	6.31592
nDi.2.2.2.g00333	39s ribosomal protein mitochondrial-like	9.12	1	2	2	2	296	34.4879	9.15869
nDi.2.2.2.g00340	n-alpha-acetyltransferase auxiliary subunit	6.16	1	3	3	3	860	99.1089	8.04541
nDi.2.2.2.g00343	dna topoisomerase 2	4.93	1	2	2	2	1218	139.54	8.1333
nDi.2.2.2.g00348	sr protein kinase family member (spk-1)	2.09	1	2	2	2	1291	144.993	5.37646
nDi.2.2.2.g00378	had-superfamily hydrolase	11.5	1	2	2	3	200	22.4538	8.29443
nDi.2.2.2.g00412	histone-lysine n-methyltransferase setdb1-like	3.38	1	2	2	2	1272	145.349	5.88428
nDi.2.2.2.g00418	fg-gap repeat family protein	6.8	1	3	3	4	588	65.7298	6.0874
nDi.2.2.2.g00421	platelet-activating factor acetylhydrolase ib subunit alpha	6.94	1	3	3	4	432	49.6668	7.97217
nDi.2.2.2.g00429	ribosomal protein s3	48.4	1	9	9	21	250	28.0187	9.65674
nDi.2.2.2.g00453		15.85	1	4	4	5	246	28.6804	8.1626
nDi.2.2.2.g00454	abc transporter family protein	4.59	1	3	3	6	1286	141.916	8.39697
nDi.2.2.2.g00459	adp-dependent glucokinase-like	9.24	1	6	6	11	920	104.154	8.60205
nDi.2.2.2.g00470	uv excision repair protein rad23 containing protein	20.58	1	5	5	9	379	40.2437	4.65283
nDi.2.2.2.g00473	electron transfer flavoprotein subunit beta	36.77	1	9	9	22	291	32.3365	8.99756
nDi.2.2.2.g00496	ligand-gated ion channel family member (lgc-27)	12.06	1	3	3	5	423	48.6739	7.25439
nDi.2.2.2.g00519	paired box protein 7	3.38	1	2	2	2	355	39.8645	9.90576
nDi.2.2.2.g00527		2.97	1	4	4	6	1750	202.953	5.77002
nDi.2.2.2.g00530	aldo-keto reductase	6.98	1	2	2	2	315	36.5808	7.38623
nDi.2.2.2.g00543	sigma non-opioid intracellular receptor 1	20.18	1	4	4	17	228	25.9012	9.51025
nDi.2.2.2.g00548	cytoplasmic intermediate filament protein	95.54	1	115	115	3804	560	64.4318	5.77002
nDi.2.2.2.g00549	cytoplasmic intermediate filament protein	20.69	1	2	2	8	87	9.22015	6.93213
nDi.2.2.2.g00553	histidine acid phosphatase family protein	5.67	1	2	2	2	494	56.8838	6.7124
nDi.2.2.2.g00554	transthyretin-like protein 46	50.68	1	7	7	45	146	16.4094	6.01123
nDi.2.2.2.g00559	heat shock protein 70	67.75	1	50	55	1443	645	70.3047	5.79541
nDi.2.2.2.g00561	t-complex protein 1	46.32	1	20	20	89	516	55.7106	7.1665
nDi.2.2.2.g00565	ring finger protein 170	9.54	1	2	2	2	304	34.4935	5.38916
nDi.2.2.2.g00571	l-lactate dehydrogenase	67.07	1	20	20	178	334	36.0868	7.47412
nDi.2.2.2.g00579	isoform d	23.19	2	11	11	17	595	65.8106	6.771
nDi.2.2.2.g00596	ras-related protein ral-a	49.13	1	12	12	22	289	32.7742	6.39209
nDi.2.2.2.g00606		6.41	1	2	2	2	234	26.9388	7.47412
nDi.2.2.2.g00607	abnormal cell lineage protein 37	6.98	1	2	2	11	258	30.3747	9.90576
nDi.2.2.2.g00608	isoform cra_a	12.56	1	5	5	8	581	66.183	5.23682
nDi.2.2.2.g00616	large subunit ribosomal protein 6	27.69	1	7	7	15	260	29.8525	10.5942
nDi.2.2.2.g00624	transmembrane emp24 domain trafficking protein 2	8.72	1	2	2	2	218	24.2769	4.98291
nDi.2.2.2.g00625	prolyl 4-hydroxylase	14.23	1	6	7	14	541	62.5304	6.62451
nDi.2.2.2.g00626	prolyl 4-hydroxylase	50.36	1	25	26	98	554	64.0839	7.56201
nDi.2.2.2.g00628		7.33	1	2	2	3	382	44.4315	5.47803
nDi.2.2.2.g00629	transcription initiation factor tfiid subunit 1	1.1	1	2	2	8	1817	207.989	5.36377
nDi.2.2.2.g00631	immunoglobulin i-set domain containing protein	12.06	1	2	2	3	315	35.4909	6.50732
nDi.2.2.2.g00632	immunoglobulin i-set domain containing protein	26.73	1	139	140	1098	6431	711.786	5.24951
nDi.2.2.2.g00657	pumilio-family rna binding repeat containing protein	3.49	1	2	2	2	487	56.0326	6.88818
nDi.2.2.2.g00663	cre-hsp- protein	91.15	1	16	16	349	113	13.0446	6.68311
nDi.2.2.2.g00666	egf-like domain containing protein	1.82	1	2	2	3	2467	281.57	6.72705
nDi.2.2.2.g00676	phosphatidylinositol transfer protein alpha isoform	20	1	3	4	8	370	42.7925	6.80029
nDi.2.2.2.g00696	acyl- :lysophosphatidylglycerol acyltransferase 1	10.51	1	2	2	2	295	34.7698	9.48096
nDi.2.2.2.g00717	uncoordinated family member (unc-89)	8.86	1	9	9	12	1389	155.048	5.57959
nDi.2.2.2.g00719	immunoglobulin i-set domain containing protein	8.95	1	43	43	97	6266	714.263	5.45264
nDi.2.2.2.g00720	in family member (ttn-1)	20.07	1	66	66	235	4235	481.597	5.60498
nDi.2.2.2.g00721	ke (drosophila actin-binding) homolog family member (ketn-1)	78.81	1	38	38	402	486	53.9127	9.15869
nDi.2.2.2.g00722	ke (drosophila actin-binding) homolog family member (ketn-1)	57.38	1	273	273	5042	5124	575.894	5.71924
nDi.2.2.2.g00728	haloacid dehalogenase-like hydrolase domain containing 2	31.3	1	6	6	12	262	28.8754	6.12549
nDi.2.2.2.g00734	u4 tri-snrnp-associated protein 1	2.78	1	2	2	2	827	95.1432	5.63037
nDi.2.2.2.g00737	ubiquitin-like modifier-activating enzyme 1	18.06	1	17	17	25	1124	126.873	5.66846
nDi.2.2.2.g00738	aminopeptidase in chromosome v	33.66	1	13	13	30	511	56.4636	6.72705
nDi.2.2.2.g00757	retinol dehydrogenase 12	10.71	1	4	4	5	467	53.3975	8.57275
nDi.2.2.2.g00759	unc-112 related	45.61	1	27	27	119	717	82.0667	7.1958
nDi.2.2.2.g00760	galactose soluble isoform cra_a	12.08	1	3	3	5	331	38.3307	8.22119
nDi.2.2.2.g00765	sequestosome 1	19.41	1	8	8	15	510	57.3221	5.78271
nDi.2.2.2.g00767	adss-prov protein	7.68	1	3	3	7	456	50.5381	7.02002
nDi.2.2.2.g00776	ribosomal protein s6	26.21	1	6	6	15	248	28.7578	10.77
nDi.2.2.2.g00778	dynein light chain cytoplasmic	8.96	1	2	2	13	279	31.841	4.39893
nDi.2.2.2.g00781		55.01	1	12	35	252	678	76.1063	4.34814
nDi.2.2.2.g00792	gtp-binding protein sar1	12.37	1	2	2	5	194	22.0022	6.39209
nDi.2.2.2.g00793		5.49	1	3	3	4	492	55.7252	5.31299
nDi.2.2.2.g00811	glucose-6-phosphate dehydrogenase	9.47	1	4	4	8	528	60.5749	6.99072
nDi.2.2.2.g00843	sorbin and sh3 domain-containing protein 1	3.39	1	2	2	4	915	102.361	8.08936
nDi.2.2.2.g00853	h+ lysosomal accessory protein 1	10.31	1	2	2	2	194	21.8691	7.82568
nDi.2.2.2.g00867	nsfl1 cofactor p47	10.26	1	2	2	6	195	21.8883	7.18115
nDi.2.2.2.g00868	nsfl1 cofactor p47	19.17	1	2	2	2	120	12.9283	6.80029
nDi.2.2.2.g00879	guanine nucleotide binding protein (g protein) beta polypeptide 2-like 1	11.69	1	3	3	3	325	35.5109	8.22119
nDi.2.2.2.g00882	erv1 alr family protein	4.1	1	2	2	3	585	68.3362	8.71924
nDi.2.2.2.g00886	thioredoxin reductase 3	10.22	1	3	3	6	636	70.1719	7.69385
nDi.2.2.2.g00891	chromatin assembly factor 1 subunit b	1.55	1	2	2	3	1164	133.029	8.68994
nDi.2.2.2.g00901	glutathione s-transferase 1	27.27	1	7	7	30	253	29.7694	8.17725
nDi.2.2.2.g00903	lantibiotic synthetase component c-like 3	6.7	1	4	4	5	821	92.5441	7.69385
nDi.2.2.2.g00906		40.17	1	8	8	34	234	26.5911	8.92432
nDi.2.2.2.g00908	o-glycosyl hydrolase family 30 protein	11.39	1	6	6	9	518	58.8386	7.47412
nDi.2.2.2.g00915	4-hydroxyphenylpyruvate dioxygenase	4.16	1	5	5	5	1827	211.839	8.52881
nDi.2.2.2.g00920	dolichyl-diphosphooligosaccharide--protein glycosyltransferase subunit stt3a	4.39	1	2	2	2	706	80.6179	7.56201
nDi.2.2.2.g00922	importin subunit alpha-4	11.75	1	5	5	11	570	62.7422	5.2876
nDi.2.2.2.g00923	mannose-6-phosphate isomerase-like	8.29	1	3	3	4	422	47.3019	5.61768
nDi.2.2.2.g00940	carbonic anhydrase 3	27.24	1	6	6	22	257	29.613	7.56201
nDi.2.2.2.g00952	tankyrase-1	1.95	1	2	2	2	1232	135.922	6.97607
nDi.2.2.2.g00953	ras-like gtp-binding protein	61.21	2	5	10	31	214	24.1346	7.60596
nDi.2.2.2.g00965	complement component c3-like protein	1.62	1	2	2	2	2219	252.456	6.94678
nDi.2.2.2.g00967	leucine carboxyl methyltransferase 1	7.69	1	2	2	4	338	38.9818	5.96045
nDi.2.2.2.g00984	26s proteasome non-atpase regulatory subunit 1	10.78	1	10	10	19	1150	127.616	6.1001
nDi.2.2.2.g00987		1.92	1	2	2	2	2027	221.72	9.0708
nDi.2.2.2.g01010		5.96	1	3	3	13	235	28.3284	6.53662
nDi.2.2.2.g01014		37.65	1	8	8	19	247	28.3245	8.25049
nDi.2.2.2.g01023	calcium binding egf domain containing protein	10.66	1	3	3	4	394	44.7446	5.88428
nDi.2.2.2.g01027	aldo keto reductase family protein	27.36	1	5	7	24	296	33.9135	8.29443
nDi.2.2.2.g01034	cre-rbc-1 protein	0.86	1	2	2	3	3014	338.532	6.62451
nDi.2.2.2.g01037	protein phosphatase 2 (formerly 2a) catalytic alpha isoform	17.83	1	2	5	10	544	62.1987	5.80811
nDi.2.2.2.g01052	glucosamine--fructose-6-phosphate aminotransferase	3.97	1	2	2	2	730	81.674	7.00537
nDi.2.2.2.g01076	ubiquitin carboxyl-terminal hydrolase 7	13.38	1	15	15	30	1293	148.245	6.58057
nDi.2.2.2.g01086	ef hand family protein	57.33	1	18	18	109	307	35.8579	4.77979
nDi.2.2.2.g01130	ww domain-binding protein 2	1.87	1	2	2	4	1071	116.486	8.63135
nDi.2.2.2.g01131	ribose-phosphate pyrophosphokinase	12.19	1	5	5	6	361	39.9118	8.45557
nDi.2.2.2.g01135	succinyl- ligase	10.03	1	2	2	3	389	42.2041	9.67139
nDi.2.2.2.g01136	guanine nucleotide-binding protein alpha-12 subunit	23.55	1	9	9	17	361	42.6376	8.93896
nDi.2.2.2.g01138		42.39	1	10	10	86	427	47.6277	4.69092
nDi.2.2.2.g01142	cap-gly domain containing protein	3.91	1	5	5	6	1331	151.991	5.45264
nDi.2.2.2.g01144	filamin abp280 repeat family protein	23.69	1	42	42	130	2187	238.923	6.45557
nDi.2.2.2.g01145		8.11	1	2	2	2	333	37.2702	6.69775
nDi.2.2.2.g01151	glycogen	8.79	1	2	4	4	421	48.3668	7.06396
nDi.2.2.2.g01152	glycogen synthase	4.96	1	4	4	4	645	73.8416	7.18115
nDi.2.2.2.g01184		3.26	1	2	2	2	582	67.9641	5.96045
nDi.2.2.2.g01186	cre-sfxn- protein	14.63	1	5	5	7	335	37.3464	9.31982
nDi.2.2.2.g01192	troponin family protein	62.72	1	33	33	627	279	32.1732	5.07178
nDi.2.2.2.g01200		8.3	1	3	4	14	855	95.087	9.39307
nDi.2.2.2.g01207	guanine nucleotide-binding protein g subunit alpha-1	22.32	1	5	6	9	354	40.8812	5.8335
nDi.2.2.2.g01229		3.3	1	2	2	5	728	86.3593	4.98291
nDi.2.2.2.g01239	arp2 3 complex 20 kd subunit	20.12	1	2	2	4	169	19.5983	8.42627
nDi.2.2.2.g01262	calcium-binding protein p22	9.42	1	2	2	2	191	22.2122	5.07178
nDi.2.2.2.g01265	receptor mediated endocytosis family member (rme-1)	23.94	1	11	11	20	568	64.7345	6.56592
nDi.2.2.2.g01291	large subunit ribosomal protein 2	32.84	1	8	8	17	271	29.7248	10.7261
nDi.2.2.2.g01301	calcyclin binding protein	59.05	1	12	12	44	232	26.5424	6.94678
nDi.2.2.2.g01304	ctsf protein	12.07	1	5	5	7	522	59.7463	8.60205
nDi.2.2.2.g01328	golgin subfamily a member 5	5.17	1	2	2	2	561	65.0804	6.23975
nDi.2.2.2.g01337	ferm domain-containing protein 5	10.93	1	7	7	21	659	75.4638	8.95361
nDi.2.2.2.g01340	moesin ezrin radixin	21.5	1	14	14	35	572	67.897	6.99072
nDi.2.2.2.g01346	baculoviral iap repeat-containing protein 6	0.82	1	2	3	6	5235	588.339	6.52197
nDi.2.2.2.g01348	apolipoprotein a-i-binding	7.05	1	2	2	2	298	33.3573	8.85107
nDi.2.2.2.g01350	casein kinase ii subunit alpha	10.54	1	3	3	5	389	45.563	6.7124
nDi.2.2.2.g01351	cysteine mitochondrial	9.78	1	3	3	4	450	49.8607	8.19189
nDi.2.2.2.g01353	secretory carrier membrane protein 1	11.38	1	3	3	6	334	37.5301	8.19189
nDi.2.2.2.g01376	clathrin-associated protein	5.29	1	2	2	5	435	49.6359	9.5249
nDi.2.2.2.g01408	ras family protein	6.99	1	2	2	2	272	30.8991	6.52197
nDi.2.2.2.g01410	protein phosphatase inhibitor 2-like	11.06	1	2	2	4	208	23.4105	5.75732
nDi.2.2.2.g01413	tetraspanin family protein	5.33	1	2	2	2	882	101.203	7.75244
nDi.2.2.2.g01417	wingless-type mmtv integration site member 5b	32.62	1	10	10	17	374	42.0928	9.24658
nDi.2.2.2.g01432	lethal giant larvae protein homolog 2	3.8	1	2	2	2	948	105.558	7.00537
nDi.2.2.2.g01443	alpha 1c	61.66	1	17	25	260	446	49.6005	5.18604
nDi.2.2.2.g01444	ssdna and rna-binding protein	7.86	1	3	3	3	407	45.5069	6.69775
nDi.2.2.2.g01447		6.58	1	2	2	2	547	62.3782	8.104
nDi.2.2.2.g01451	probable cation-transporting atpase 13a1-like	2.23	1	2	2	2	1165	131.84	7.92822
nDi.2.2.2.g01460	zinc finger protein	4.43	1	2	2	2	768	88.0258	6.01123
nDi.2.2.2.g01486	domain containing protein	4.26	1	3	4	4	1832	203.87	7.10791
nDi.2.2.2.g01494	leucine rich repeat family protein	3.05	1	3	3	5	1638	185.187	6.62451
nDi.2.2.2.g01517	malate mitochondrial-like	44.32	1	13	13	117	370	39.5418	8.38232
nDi.2.2.2.g01539	60s ribosomal protein l35	21.74	1	4	4	9	138	16.1725	11.1802
nDi.2.2.2.g01547	fkbp-type peptidyl-prolyl cis-trans isomerase- -30	13.97	1	4	4	5	272	30.8937	6.65381
nDi.2.2.2.g01558	udp-glucose:glycoprotein glucosyltransferase containing protein	10.72	1	12	12	18	1492	170.131	6.20166
nDi.2.2.2.g01561	cystathionine beta-synthase	4.22	1	2	2	2	759	83.9349	7.03467
nDi.2.2.2.g01577	fatty acid-binding protein	17.52	1	2	2	2	137	15.9117	5.8208
nDi.2.2.2.g01586		3.36	1	2	2	2	1249	141.965	5.79541
nDi.2.2.2.g01594	olin-like family member (gsnl-1)	54.39	1	26	26	184	467	53.4758	5.93506
nDi.2.2.2.g01598	ubiquitin carboxyl-terminal hydrolase 16-like	4.75	1	2	2	3	737	83.4801	8.30908
nDi.2.2.2.g01618	pyruvate kinase	68.42	1	45	45	732	570	62.7874	7.00537
nDi.2.2.2.g01622	tim10 ddp family zinc finger containing protein	40.86	1	2	2	4	93	10.7751	6.50732
nDi.2.2.2.g01627	histone-lysine n-methyltransferase setd2	1.19	1	2	2	3	1938	220.699	6.31592
nDi.2.2.2.g01641	isocitrate dehydrogenase	4.46	1	2	2	2	359	39.205	6.55127
nDi.2.2.2.g01647	26s proteasome non-atpase regulatory subunit 7	5.56	1	2	3	10	827	93.3435	5.77002
nDi.2.2.2.g01671	ubiquitin-like modifier-activating enzyme 5	5.99	1	2	2	2	401	44.9903	5.52881
nDi.2.2.2.g01680	ras-related protein rab-5b	15.73	1	3	3	10	248	27.0275	8.1333
nDi.2.2.2.g01682	cuticlin 1	14.62	1	4	4	6	390	43.8201	6.1001
nDi.2.2.2.g01690		52.11	1	24	24	118	641	71.0808	7.26904
nDi.2.2.2.g01694	ras-related c3 botulinum toxin substrate 1 (rho small gtp binding protein rac1)	5.24	1	2	2	4	210	23.3661	7.6499
nDi.2.2.2.g01706	myosin heavy chain	5.43	1	9	10	10	1879	219.273	5.87158
nDi.2.2.2.g01717	nuak family snf1-like kinase 1	3.3	1	5	5	5	1638	184.79	6.91748
nDi.2.2.2.g01722	ap-2 complex subunit alpha	6.64	1	6	6	9	1175	132.627	7.66455
nDi.2.2.2.g01724	227 kda spindle- and centromere-associated protein	75.55	1	260	262	3014	2151	252.995	5.87158
nDi.2.2.2.g01733		5.04	1	2	2	2	556	61.7458	6.87354
nDi.2.2.2.g01742	adducin family member (add-1)	14.8	1	11	11	17	980	109.656	6.96143
nDi.2.2.2.g01749	uncoordinated family member	27.38	1	12	12	19	621	70.5858	7.81104
nDi.2.2.2.g01760	alp enigma encoding family member (alp-1)	67.09	1	37	37	321	629	70.7287	7.34229
nDi.2.2.2.g01771	eps (human endocytosis) related family member (eps-8)	15.68	1	8	8	19	746	84.9577	7.73779
nDi.2.2.2.g01775	inner membrane protein	10.06	1	6	6	7	696	79.7684	7.06396
nDi.2.2.2.g01789	cre-rig-1 protein	1.76	1	2	2	5	965	108.942	8.54346
nDi.2.2.2.g01817	isocitrate dehydrogenase	10.78	1	3	3	6	408	45.1589	8.98291
nDi.2.2.2.g01834	arginine kinase	15.44	1	8	9	16	667	75.944	6.29053
nDi.2.2.2.g01837	phosphatidylserine synthase 1	4.72	1	3	3	4	572	66.2854	8.67529
nDi.2.2.2.g01839	collagen alpha-2 chain	10.99	1	21	22	2047	1801	171.88	8.95361
nDi.2.2.2.g01849		26.49	1	5	5	7	268	30.5741	5.8208
nDi.2.2.2.g01859	structural maintenance of chromosomes protein 4	1.91	1	2	2	2	1571	178.987	7.02002
nDi.2.2.2.g01862		52	1	101	101	349	2248	263.366	5.04639
nDi.2.2.2.g01870	heat shock 70kda protein 5	57.35	1	44	47	346	680	75.327	5.37646
nDi.2.2.2.g01871	proteasome subunit alpha type-1	40.54	1	10	10	29	259	28.6577	6.69775
nDi.2.2.2.g01887		29.22	1	7	7	45	154	19.2771	9.49561
nDi.2.2.2.g01904	saposin-like type region 1 family protein	15.76	1	6	6	11	349	40.5579	7.60596
nDi.2.2.2.g01916	phosphatase regulatory subunit family protein	20.84	1	6	6	13	379	42.2238	5.63037
nDi.2.2.2.g01922	fructose- -bisphosphatase	11.83	1	3	3	7	355	39.0338	8.17725
nDi.2.2.2.g01927	amino acid permease family protein	7.23	1	5	6	7	1120	123.967	7.13721
nDi.2.2.2.g01937	cre-hmit- protein	17.74	1	10	10	188	592	65.2153	6.93213
nDi.2.2.2.g01949	nucleoside diphosphate kinase	44.29	1	5	5	31	140	15.8111	8.00146
nDi.2.2.2.g01959	5 -amp-activated protein kinase catalytic subunit alpha-2	13.33	1	5	5	6	555	62.5113	8.14795
nDi.2.2.2.g01967	vacuolar protein sorting-associated protein 13a	13.26	1	32	32	64	3228	365.746	6.46826
nDi.2.2.2.g01979	ceramide kinase	33.87	1	15	15	38	564	63.3263	8.55811
nDi.2.2.2.g02001		21.27	1	21	40	756	1166	138.363	7.86963
nDi.2.2.2.g02012	v-type proton atpase catalytic subunit a	27.97	1	16	16	62	615	67.7542	5.14795
nDi.2.2.2.g02014	protein-l-isoaspartate(d-aspartate) o-methyltransferase	4.97	1	2	2	10	443	48.1896	7.38623
nDi.2.2.2.g02017	protein isoform a	25.71	1	9	9	41	389	43.424	8.55811
nDi.2.2.2.g02026		8.96	1	2	2	2	402	46.6803	9.53955
nDi.2.2.2.g02030		9.57	1	2	2	2	376	41.6601	5.71924
nDi.2.2.2.g02036	elongation factor mitochondrial-like	12.01	1	2	2	2	333	37.0213	8.51416
nDi.2.2.2.g02038	hypothetical protein LOAG_07199 [Loa loa]	18.67	1	2	2	11	166	18.6036	5.46533
nDi.2.2.2.g02051	illin homolo family member (pxl-1)	15.97	1	4	4	6	357	40.4232	6.82959
nDi.2.2.2.g02071	insulin-like growth factor 2 mrna-binding protein 1	4.08	1	2	2	2	662	72.0303	8.88037
nDi.2.2.2.g02073	transthyretin-like family protein	20	1	3	3	7	140	15.8042	9.15869
nDi.2.2.2.g02074	mast family protein	5.03	1	4	4	4	994	110.924	8.38232
nDi.2.2.2.g02076	protein clasp-2	7.95	1	2	2	3	264	30.3911	6.01123
nDi.2.2.2.g02077	long-chain 3-ketoacyl- thiolase	32.05	1	12	12	27	468	51.0615	9.26123
nDi.2.2.2.g02088	chitin binding peritrophin-a domain-containing protein	56.45	1	15	15	62	248	28.4199	5.42725
nDi.2.2.2.g02090	actin-related protein 2 3 complex subunit 1a	4.27	1	2	2	3	422	48.0063	7.48877
nDi.2.2.2.g02108	cx module family protein	48.33	1	12	12	149	240	26.1778	9.80322
nDi.2.2.2.g02109	prion-like-(q n-rich)-domain-bearing protein family member (pqn-83)	7.31	1	2	2	6	301	33.0801	8.79248
nDi.2.2.2.g02111	ryanodine receptor 44f	2.92	1	8	9	15	5168	588.686	5.99854
nDi.2.2.2.g02119	glutamate-cysteine ligase modifier subunit	21.15	1	3	3	4	279	31.8394	6.53662
nDi.2.2.2.g02120	prion-like-(q n-rich)-domain-bearing protein family member (pqn-42)	5.13	1	3	3	4	741	86.4599	6.88818
nDi.2.2.2.g02134	synaptic glycoprotein sc2	9.6	1	3	3	7	396	46.0766	9.43701
nDi.2.2.2.g02135	translation initiation factor eif-2b subunit gamma	3.3	1	3	3	3	819	91.3409	7.75244
nDi.2.2.2.g02138	26s protease regulatory subunit 7	21.74	1	6	7	15	483	54.0176	5.78271
nDi.2.2.2.g02150	alpha amylase	4.52	1	3	3	4	641	73.7283	7.28369
nDi.2.2.2.g02159	gtp-binding protein	27.23	1	4	4	13	191	21.3031	6.55127
nDi.2.2.2.g02169	cadherin domain containing protein	11.24	1	7	7	13	961	107.656	5.80811
nDi.2.2.2.g02170	coatomer subunit beta	8.79	1	7	7	16	967	108.376	5.66846
nDi.2.2.2.g02172	cg11981-pa	20.49	1	3	3	6	205	22.5423	6.55127
nDi.2.2.2.g02174	tp53rk-binding protein	52.15	1	8	8	16	186	21.0001	7.34229
nDi.2.2.2.g02187	maguk p55 subfamily member 2	10.76	1	5	5	10	437	49.7416	6.63916
nDi.2.2.2.g02200	proteasome subunit alpha type 7-1	35.53	1	8	8	25	273	30.4987	5.46533
nDi.2.2.2.g02202	gtp-binding protein	7.38	1	6	6	6	854	94.5757	9.08545
nDi.2.2.2.g02208	conserved oligomeric golgi complex subunit 3	2.79	1	2	2	2	824	94.2099	5.41455
nDi.2.2.2.g02230		9.04	1	2	2	3	664	74.8848	8.66064
nDi.2.2.2.g02257	ccr4-not transcription complex subunit 4	2.03	1	2	2	3	938	104.598	8.20654
nDi.2.2.2.g02280	protein transport protein sec24c	22.19	1	15	15	30	951	105.853	6.7124
nDi.2.2.2.g02281	slit-robo rho gtpase-activating protein 1	4.77	1	2	4	6	1091	123.451	5.78271
nDi.2.2.2.g02291	tumor rejection antigen 1	28.22	1	22	22	72	854	98.2574	5.17334
nDi.2.2.2.g02299	cre-pat-6 protein	22.73	1	6	6	22	374	43.0448	6.7124
nDi.2.2.2.g02301	proline synthetase associated	6.77	1	2	2	2	266	29.6239	7.66455
nDi.2.2.2.g02316	huntingtin	1.32	1	2	2	2	2582	291.901	7.18115
nDi.2.2.2.g02331	calsequestrin family protein	53.46	1	15	15	125	434	50.4115	4.48779
nDi.2.2.2.g02333	myosin regulatory light chain 1	83.53	1	17	17	645	170	18.7365	5.32568
nDi.2.2.2.g02336	trehalose 6-phosphate synthase	1.61	1	3	3	3	1491	168.693	6.12549
nDi.2.2.2.g02340	leucine rich repeat family protein	5.01	1	2	2	2	899	102.139	7.1958
nDi.2.2.2.g02348	hypothetical protein [Brugia malayi]	14.34	1	5	5	11	488	54.0275	5.19873
nDi.2.2.2.g02361	hydroxyacylglutathione hydrolase	37.55	1	9	9	12	277	30.9446	6.44287
nDi.2.2.2.g02368	cre-pqn-47 protein	3.61	1	2	2	2	1025	114.349	6.85889
nDi.2.2.2.g02372	lim domain family member (lim-9)	27.65	1	16	16	37	698	79.7912	7.75244
nDi.2.2.2.g02380	gtp-binding regulatory protein gs alpha-s chain	8.52	1	2	3	6	364	42.7829	8.04541
nDi.2.2.2.g02384	vacuolar protein sorting 4	43.71	1	10	10	15	286	31.8872	7.10791
nDi.2.2.2.g02398	dolichol-phosphate mannosyltransferase-like	10.95	1	3	3	3	274	31.6384	8.38232
nDi.2.2.2.g02401	rwd domain containing 1	8.23	1	2	2	2	231	26.5752	4.48779
nDi.2.2.2.g02405	troponin c	69.01	1	7	7	116	171	19.5474	4.29736
nDi.2.2.2.g02412	transient receptor potential cation channel cg34123	2.87	3	4	4	5	2123	241.752	8.44092
nDi.2.2.2.g02415	phosphate carrier mitochondrial precursor	7.98	1	3	4	14	351	39.0942	9.20264
nDi.2.2.2.g02419	rho guanine dissociation factor	18.88	1	2	2	3	196	22.476	5.22412
nDi.2.2.2.g02420	protein disulfide isomerase	59.82	1	29	30	218	555	62.4019	5.10986
nDi.2.2.2.g02424	vhs domain containing protein	14.45	1	4	4	6	436	48.9512	4.86865
nDi.2.2.2.g02431	potassium channel modulatory factor 1	3.51	1	3	3	3	1026	115.306	6.44287
nDi.2.2.2.g02441	camp-dependent protein kinase regulatory subunit	53.98	1	9	9	28	176	19.7259	4.80518
nDi.2.2.2.g02442	camp-dependent protein kinase regulatory subunit	13.15	1	2	3	5	251	28.6784	7.23975
nDi.2.2.2.g02460	vacuolar h	6.75	1	2	2	5	385	44.119	7.13721
nDi.2.2.2.g02465	excinuclease c subunit	10.44	1	6	7	10	757	86.5484	5.40186
nDi.2.2.2.g02466	peroxidasin homolog	3.01	1	2	2	2	996	114.025	6.72705
nDi.2.2.2.g02472	nematode cuticle collagen n-terminal domain containing protein	11.07	1	2	2	4	298	29.2543	5.0083
nDi.2.2.2.g02480	pre-mrna-splicing factor atp-dependent rna helicase prp16	1.95	1	2	2	2	1126	128.16	7.88428
nDi.2.2.2.g02495		25.95	1	9	9	34	370	42.4031	7.6792
nDi.2.2.2.g02497	suppression of tumorigenicity 13 (colon carcinoma) (hsp70 interacting protein)	21.81	1	5	5	8	243	27.4627	5.10986
nDi.2.2.2.g02498		12.31	1	12	12	29	1178	138.875	9.68604
nDi.2.2.2.g02499		47.68	1	4	4	10	151	17.0885	7.92822
nDi.2.2.2.g02509	collagen alpha-2 chain	13.29	1	15	16	350	1761	171.027	7.09326
nDi.2.2.2.g02511	mitochondrial processing peptidase beta subunit	19.75	1	7	7	12	476	53.1776	5.64307
nDi.2.2.2.g02530	coronin family member (cor-1)	52.08	1	22	22	51	601	67.9177	7.10791
nDi.2.2.2.g02532	gtp-binding nuclear protein ran	34.88	1	8	8	17	215	24.2654	7.02002
nDi.2.2.2.g02535	hydroxysteroid (17-beta) dehydrogenase 4	8.98	1	2	2	3	423	46.8923	8.1333
nDi.2.2.2.g02539		9.84	1	2	2	2	244	28.7053	9.5835
nDi.2.2.2.g02588	protein kinase domain containing protein	5.19	1	3	3	3	732	84.5045	8.42627
nDi.2.2.2.g02590		4.78	1	2	2	2	942	107.122	5.64307
nDi.2.2.2.g02595	glutathione peroxidase	54.75	1	8	8	67	221	25.4369	6.3667
nDi.2.2.2.g02602	mannose-1-phosphate guanyltransferase beta	6.13	1	2	2	2	359	39.8936	5.96045
nDi.2.2.2.g02607	lectin c-type domain containing protein	6.97	1	2	2	4	445	49.5858	4.39893
nDi.2.2.2.g02621	glycosyl hydrolases family 31 protein	14.63	1	12	12	32	943	107.549	5.85889
nDi.2.2.2.g02622	taf3 protein	2.88	1	2	2	2	867	95.9054	9.18799
nDi.2.2.2.g02628		13.06	1	2	2	7	222	26.0272	7.57666
nDi.2.2.2.g02635		24.15	1	5	5	13	323	35.8549	7.40088
nDi.2.2.2.g02640	mtss1-like protein	11.75	1	3	3	3	502	54.8804	8.49951
nDi.2.2.2.g02641	mitochondrial dicarboxylate carrier	5.9	1	2	2	2	339	37.7294	10.0669
nDi.2.2.2.g02655	eukaryotic translation initiation factor 6	17.96	1	3	3	5	245	26.2224	4.85596
nDi.2.2.2.g02657	zinc finger in n-recognin family protein	0.47	1	2	2	2	4445	501.017	6.40479
nDi.2.2.2.g02665	ef hand family protein	20.87	1	4	4	7	321	37.2037	4.58936
nDi.2.2.2.g02671	dna-directed rna polymerase ii subunit rpb7	7.17	1	3	3	6	474	53.9187	7.50342
nDi.2.2.2.g02675	der1-like domain member 1	11.11	1	2	2	7	243	27.927	8.01611
nDi.2.2.2.g02678	variable abnormal morphology family member (vab-10)	3.29	1	6	8	9	3643	417.923	5.36377
nDi.2.2.2.g02679	variable abnormal morphology family member (vab-10)	47.35	1	137	137	422	3516	401.75	5.88428
nDi.2.2.2.g02690	nuclear anchorage protein 1	15.07	1	37	38	82	4220	489.761	5.03369
nDi.2.2.2.g02692	protein tfg	7.81	1	2	2	3	512	54.9733	6.52197
nDi.2.2.2.g02702		17.22	1	2	2	7	151	17.7237	4.85596
nDi.2.2.2.g02703	thioredoxin family protein	12.59	1	4	4	6	429	49.3314	6.354
nDi.2.2.2.g02704	pyridoxal kinase	11.32	1	3	3	4	318	35.9574	6.44287
nDi.2.2.2.g02705	microtubule-associated protein	25.71	1	20	20	66	910	99.4146	5.64307
nDi.2.2.2.g02710	aconitate mitochondrial	4.47	1	2	2	4	805	88.196	6.82959
nDi.2.2.2.g02717		7.87	1	2	2	2	254	28.7288	8.48486
nDi.2.2.2.g02741		12.01	1	5	5	11	683	76.5471	6.80029
nDi.2.2.2.g02751	mannose-binding endoplasmic reticulum-golgi intermediate compartment lectin	18.64	1	7	7	14	531	59.8631	6.55127
nDi.2.2.2.g02755	laminin subunit alpha-1-like	1.8	1	5	5	8	3330	372.924	6.46826
nDi.2.2.2.g02758	serine racemase	6.52	1	2	2	2	322	35.0609	7.23975
nDi.2.2.2.g02770	abnormal pharyngeal pumping family member	7.33	1	6	6	9	982	114.629	7.95752
nDi.2.2.2.g02780	dnaj homolog subfamily c member 16-like	3.01	1	2	2	2	864	101.126	7.60596
nDi.2.2.2.g02795	msx2-interacting partial	1.92	1	3	4	6	3644	402.989	8.51416
nDi.2.2.2.g02805	hed family member (ptc-3)	6.38	1	5	5	8	1474	166.046	7.23975
nDi.2.2.2.g02816	exocyst complex component	3.77	1	3	3	3	1404	161.078	7.44482
nDi.2.2.2.g02820	dnak protein	16.53	1	11	11	25	986	111.704	5.65576
nDi.2.2.2.g02826		1.42	1	2	2	2	2319	266.15	7.73779
nDi.2.2.2.g02832	adp-ribosylation factor-like protein 8b	29.31	1	6	6	21	232	26.9549	8.44092
nDi.2.2.2.g02834	uncoordinated family member (unc-22)	70.43	1	427	428	2902	6700	746.675	5.93506
nDi.2.2.2.g02837	f-actin-capping protein subunit alpha	33.24	1	8	8	29	349	39.8721	7.21045
nDi.2.2.2.g02838	member of ras oncogene family	27.96	1	5	5	11	186	20.9835	5.2749
nDi.2.2.2.g02841	small heat shock protein	60.35	1	10	10	110	227	25.3559	9.42236
nDi.2.2.2.g02844	coatomer subunit beta	11.79	1	10	10	15	1052	117.829	5.17334
nDi.2.2.2.g02852	peptidyl-prolyl cis-trans isomerase fkbp4-like	44.08	1	18	18	54	431	47.9673	5.49072
nDi.2.2.2.g02854	immunoglobulin i-set domain containing protein	41.17	1	49	49	158	1579	180.274	5.46533
nDi.2.2.2.g02874	heat repeat-containing protein 5b	1.06	1	2	2	2	2085	230.409	7.56201
nDi.2.2.2.g02881	glutaredoxin 3	4.41	1	2	2	3	681	78.3022	7.2251
nDi.2.2.2.g02887	retinol dehydrogenase 14	17.47	1	3	3	3	332	37.8297	8.51416
nDi.2.2.2.g02910	tpr domain containing protein	24.19	1	7	7	12	339	37.5672	4.81787
nDi.2.2.2.g02936	cre-cdc- protein	42.74	1	21	21	82	730	81.364	5.32568
nDi.2.2.2.g02937	troponin t	63.6	1	53	55	1607	445	51.4271	5.17334
nDi.2.2.2.g02947	translation initiation factor eif-2b subunit epsilon	3.5	1	2	2	2	628	71.6274	5.21143
nDi.2.2.2.g02948	microtubule-associated serine threonine-protein kinase 2	5.33	1	3	3	5	1483	164.869	7.56201
nDi.2.2.2.g02950	prohibitin	25.43	1	9	9	13	291	32.3874	9.67139
nDi.2.2.2.g02955	at-rich interactive domain-containing protein 2	3.07	1	2	2	8	1109	123.133	8.04541
nDi.2.2.2.g02970	torsin family protein	10.51	1	3	3	4	390	45.1369	7.13721
nDi.2.2.2.g02976	golgi apparatus protein 1	24.05	2	24	24	48	1127	128.866	6.40479
nDi.2.2.2.g02985	inin family member (atn-1)	63.08	1	65	66	359	921	108.234	6.32861
nDi.2.2.2.g02992	isochorismatase family protein	36.22	1	4	5	9	196	21.5695	6.99072
nDi.2.2.2.g02993	heat shock protein 90	71.43	1	20	20	127	252	28.6564	4.97021
nDi.2.2.2.g02994	heat shock protein 90	45.66	1	24	24	204	403	46.99	6.04932
nDi.2.2.2.g02995	heat shock protein 90	38.37	1	4	4	11	86	9.82704	4.71631
nDi.2.2.2.g02998	nematode cuticle collagen n-terminal domain containing protein	22.05	1	2	2	4	322	33.2697	9.21729
nDi.2.2.2.g03003	cre-lon-8 protein	48.24	1	5	5	8	170	19.3447	8.23584
nDi.2.2.2.g03010	stress-70 mitochondrial	32.59	1	16	20	53	669	72.4085	6.52197
nDi.2.2.2.g03012	palmitoyl-protein thioesterase 1	17.63	1	5	5	11	312	35.6071	6.63916
nDi.2.2.2.g03033	ubiquitin carboxyl-terminal hydrolase 25	5.38	1	3	3	3	1209	136.579	5.5415
nDi.2.2.2.g03039	ser thr protein phosphatase family protein	3.47	1	2	2	2	519	60.5076	6.26514
nDi.2.2.2.g03042	cdgsh iron sulfur domain 1	24.35	1	2	2	3	115	12.7775	8.57275
nDi.2.2.2.g03082	soluble nsf attachment protein	18.39	1	4	4	11	261	29.8437	5.56689
nDi.2.2.2.g03101	protein-l-isoaspartate(d-aspartate) o-methyltransferase	25.57	1	5	5	26	309	33.7171	7.10791
nDi.2.2.2.g03119	dan domain-containing protein	39.09	1	7	7	28	197	23.024	9.59814
nDi.2.2.2.g03124	g2f domain containing protein	6.96	1	8	8	10	1581	177.034	5.14795
nDi.2.2.2.g03135	peptidyl-prolyl cis-trans isomerase b precursor	38.02	1	8	8	17	263	28.8077	8.49951
nDi.2.2.2.g03138	peroxisomal multifunctional enzyme type 2	26.59	1	8	8	25	331	36.9202	6.85889
nDi.2.2.2.g03139	acyl-coa dehydrogenase	11.29	1	6	6	8	611	68.449	8.26514
nDi.2.2.2.g03148	wingless-type mmtv integration site member 4	12.22	1	4	5	14	352	40.451	8.57275
nDi.2.2.2.g03178	acylamino-acid-releasing enzyme	3.3	1	2	2	2	728	82.1241	6.06201
nDi.2.2.2.g03194	ef hand family protein	3.95	1	2	2	3	760	83.8817	5.08447
nDi.2.2.2.g03196	galectin	75.71	1	24	26	1181	280	31.9883	6.39209
nDi.2.2.2.g03199	atpase family aaa domain-containing protein 3	12.69	1	7	7	12	607	68.5183	8.76318
nDi.2.2.2.g03220	adenine phosphoribosyltransferase	27.27	1	4	4	26	220	24.8204	9.0415
nDi.2.2.2.g03222	9orf binding protein 1	1.61	1	2	2	2	1307	144.827	8.93896
nDi.2.2.2.g03229		2.37	1	2	2	3	1606	176.905	8.36768
nDi.2.2.2.g03232	Microcephalin. [Brugia malayi]	8.79	1	2	2	3	660	74.7128	9.39307
nDi.2.2.2.g03237	afg3-like protein 2	3.26	1	2	2	3	798	88.4722	8.51416
nDi.2.2.2.g03239	polyphosphoinositide phosphatase	2.72	1	2	2	2	919	105.677	7.62061
nDi.2.2.2.g03273	translationally controlled tumor protein	34.81	1	5	5	15	181	20.7262	4.69092
nDi.2.2.2.g03282	1 divalent ion tolerance protein	14.91	1	2	2	5	114	12.8757	7.1665
nDi.2.2.2.g03290	2-methyl branched-chain enoyl reductase isoform i	19.29	1	6	6	9	420	46.2114	8.44092
nDi.2.2.2.g03291	medium-chain specific acyl- dehydrogenase 1	11.17	1	3	3	6	412	44.871	8.82178
nDi.2.2.2.g03296	40s ribosomal protein s11	29.75	1	4	4	8	158	18.239	10.6528
nDi.2.2.2.g03305	cathepsin b-like cysteine proteinase	14.85	1	5	5	14	377	42.6158	8.47021
nDi.2.2.2.g03309	sh3-domain grb2-like endophilin b1	25	1	7	7	15	284	32.008	6.12549
nDi.2.2.2.g03312	dynactin subunit 2	12.68	1	3	3	4	347	39.7883	5.10986
nDi.2.2.2.g03326	lectin c-type domain-containing protein	5.21	1	2	2	2	652	75.2519	7.06396
nDi.2.2.2.g03332	myosin light polypeptide 1	81.75	1	21	21	1169	137	15.3476	4.64014
nDi.2.2.2.g03341	proteasome alpha 4 subunit	10	1	2	2	5	250	28.3044	6.43018
nDi.2.2.2.g03348	cre-pxn-1 protein	1.27	1	2	2	2	1570	179.918	7.76709
nDi.2.2.2.g03349	symplekin	4.14	1	3	3	5	1110	125.636	7.06396
nDi.2.2.2.g03353	calmodulin	26.17	1	2	2	2	149	16.8138	4.22119
nDi.2.2.2.g03361		23.87	1	4	4	9	222	24.8101	7.92822
nDi.2.2.2.g03376	myosin heavy chain	78.27	1	263	276	8553	1960	226.765	5.71924
nDi.2.2.2.g03398	eukaryotic translation initiation factor 2 subunit 2	2.81	1	2	2	2	498	56.5445	8.98291
nDi.2.2.2.g03402		59.15	1	35	35	231	519	56.6544	8.1333
nDi.2.2.2.g03403	dehydrogenase reductase sdr family member 7b	13.76	1	4	4	5	356	39.7414	8.14795
nDi.2.2.2.g03421	unidentified vitellogenin-linked transcript family member (uvt-5)	16.79	1	5	5	112	417	45.8059	7.13721
nDi.2.2.2.g03446	multidrug resistance protein family member (mrp-5)	3.6	1	4	4	4	1474	165.811	7.38623
nDi.2.2.2.g03453	6-phosphogluconolactonase	14.56	1	2	2	4	261	28.8037	5.84619
nDi.2.2.2.g03456	ubiquitin fusion degradation protein 1 homolog	31.45	1	10	10	16	337	37.5317	5.75732
nDi.2.2.2.g03459	60s ribosomal protein l7	33.2	1	8	8	16	247	28.9778	10.4624
nDi.2.2.2.g03460	ras-related protein rab-11b	32.16	1	8	8	13	227	25.3129	7.03467
nDi.2.2.2.g03462	hypothetical protein CRE_29650 [Caenorhabditis remanei]	13.46	1	2	2	8	156	17.5868	8.60205
nDi.2.2.2.g03463	tln1 protein	54.47	1	116	116	382	2572	282.166	6.43018
nDi.2.2.2.g03468	cop9 signalosome complex subunit 2	3.25	1	2	2	3	616	71.2285	5.16064
nDi.2.2.2.g03474	hypothetical protein LOAG_00790 [Loa loa]	2.91	1	3	4	7	1959	220.464	9.5542
nDi.2.2.2.g03480	low-density lipoprotein receptor-related protein	4.19	1	15	15	17	4745	529.001	5.13525
nDi.2.2.2.g03481	collagen alpha-6 chain	1.34	1	2	2	2	1638	183.467	7.32764
nDi.2.2.2.g03501	phosphoglucomutase 1	27.67	1	11	11	29	571	62.9459	7.45947
nDi.2.2.2.g03504	zinc c2h2 type family protein	2.9	1	3	3	3	2242	247.011	7.15186
nDi.2.2.2.g03510	hypothetical protein Bm1_23740 [Brugia malayi]	10.11	1	2	2	3	188	21.2259	8.29443
nDi.2.2.2.g03517	expulsion defective family member (exp-2)	3.25	1	2	2	2	553	64.102	5.64307
nDi.2.2.2.g03518	gdp-man:man c -pp-dol alpha- -mannosyltransferase	4.74	1	2	2	3	485	55.5204	6.46826
nDi.2.2.2.g03562	20s proteasome alpha5 subunit	33.71	1	8	8	18	264	29.2102	6.26514
nDi.2.2.2.g03568	ao13 ankyrin	3.35	1	5	5	8	2750	312.836	4.90674
nDi.2.2.2.g03571	ankyrin-related unc-44	24.22	1	6	6	24	479	52.2633	5.35107
nDi.2.2.2.g03572	uncoordinated family member (unc-44)	22.67	1	28	28	105	1751	194.473	6.12549
nDi.2.2.2.g03574	cytoplasmic dynein 2 heavy chain 1-like	1.08	1	2	2	3	4158	476.528	7.02002
nDi.2.2.2.g03578	zinc finger protein	38.62	1	4	4	11	145	15.954	8.33838
nDi.2.2.2.g03587	60s ribosomal protein l18	13.3	1	2	2	8	188	21.7682	11.6929
nDi.2.2.2.g03593	kh domain containing protein	2.63	1	4	4	7	2548	274.702	6.82959
nDi.2.2.2.g03607	disorganized muscle protein 1	83.8	1	37	37	1255	321	35.4237	5.03369
nDi.2.2.2.g03638		16.53	1	3	3	7	242	26.9024	8.30908
nDi.2.2.2.g03653	heat shock protein family member (hsp-25)	80.38	1	16	16	289	209	24.183	6.31592
nDi.2.2.2.g03660	ras-like gtp-binding protein	56.02	1	5	10	30	241	27.471	8.17725
nDi.2.2.2.g03672	thioredoxin peroxidase 1	47.49	1	9	9	41	259	28.9148	8.51416
nDi.2.2.2.g03697	t-complex protein 1 subunit zeta	49.84	1	10	10	35	319	35.1886	8.90967
nDi.2.2.2.g03702	ubiquitin-conjugating enzyme e2 g1	15.57	1	3	3	4	167	18.9607	5.2749
nDi.2.2.2.g03709	phosphatidylinositol-5-phosphate 4-kinase type-2 alpha	9.47	1	3	3	4	412	46.7501	7.72314
nDi.2.2.2.g03710	kinesin-like protein kif3a	8.03	1	2	2	8	735	83.979	6.40479
nDi.2.2.2.g03719	camp-dependent protein kinase catalytic	7.61	1	2	2	3	710	80.9479	6.80029
nDi.2.2.2.g03723	small subunit ribosomal protein 1	26.46	1	7	7	9	257	29.4215	9.59814
nDi.2.2.2.g03729		30	1	6	6	13	160	18.4916	9.33447
nDi.2.2.2.g03730	fibulin-1 isoform c precursor	24.29	1	14	14	27	638	70.8858	5.41455
nDi.2.2.2.g03731	fibulin-1 isoform c precursor	17.26	1	3	3	10	226	24.9965	6.20166
nDi.2.2.2.g03741	wd-repeat protein	48.38	1	26	26	112	678	74.1665	6.75635
nDi.2.2.2.g03751	ubx domain-containing protein 1	19.73	1	6	6	6	451	51.9558	6.96143
nDi.2.2.2.g03755	nucleosome assembly protein 1	63.3	1	14	14	92	327	37.8395	4.66553
nDi.2.2.2.g03771	wh2 motif family protein	6.64	1	9	9	11	1129	123.127	9.5835
nDi.2.2.2.g03775		61.36	1	6	6	52	132	16.6087	9.05615
nDi.2.2.2.g03780	nucleolar complex protein 2 homolog	5.75	1	2	2	3	731	85.1251	8.55811
nDi.2.2.2.g03781	glutathione synthetase	16.17	1	7	7	12	501	57.0911	5.99854
nDi.2.2.2.g03801	glucosidase 2 subunit beta	44.13	1	21	22	74	537	60.8047	4.76709
nDi.2.2.2.g03817		15.55	1	3	3	11	238	28.6913	9.94971
nDi.2.2.2.g03834	common central domain of tyrosinase family protein	31	1	19	19	108	787	90.0539	7.40088
nDi.2.2.2.g03860	glycoprotein 25l2	16.87	1	3	3	6	166	19.5029	7.54736
nDi.2.2.2.g03861	dihydrolipoyllysine-residue succinyltransferase component of 2-oxoglutarate dehydrogenase mitochondrial	8.79	1	4	5	8	785	88.1658	8.63135
nDi.2.2.2.g03867	protein dpy-30 homolog	24.85	1	2	2	3	165	18.3108	4.77979
nDi.2.2.2.g03871	synaptophysin synaptoporin family protein	25.58	1	7	7	13	258	28.4919	6.68311
nDi.2.2.2.g03877	probable d-lactate mitochondrial	8.7	1	3	3	3	471	50.939	6.58057
nDi.2.2.2.g03886	von willebrand factor type d domain protein	54.46	1	166	166	1450	3116	356.825	7.51807
nDi.2.2.2.g03893	mrna binding protein	3.86	1	2	2	2	440	48.9893	9.42236
nDi.2.2.2.g03900	initiation factor 4g family member (ifg-1)	6.72	1	9	9	15	1488	167.234	7.38623
nDi.2.2.2.g03913	serine threonine-protein phosphatase 2a 56 kda regulatory subunit alpha isoform	20.58	1	7	7	16	549	62.9702	8.48486
nDi.2.2.2.g03938	striatin-3 isoform 1	7.65	1	3	3	3	758	84.5223	5.51611
nDi.2.2.2.g03957		11.61	1	8	8	33	672	83.2426	11.4438
nDi.2.2.2.g03960	large subunit ribosomal protein 10	8.41	1	2	2	3	214	24.7369	9.979
nDi.2.2.2.g03963		6.8	1	3	3	4	618	70.0307	6.91748
nDi.2.2.2.g03987	cleavage and polyadenylation specificity factor subunit 2	23.46	1	2	2	14	162	18.4293	7.28369
nDi.2.2.2.g03989	succinate dehydrogenase	65.4	1	17	17	145	315	34.1403	8.70459
nDi.2.2.2.g03990	kh domain containing protein	9.46	1	5	5	6	645	68.9517	7.40088
nDi.2.2.2.g03992	oxidoreductase	25.26	1	9	9	41	384	43.3795	7.2251
nDi.2.2.2.g03994	glutathione reductase	22.85	1	7	7	10	512	56.4115	7.91357
nDi.2.2.2.g03995	vesicle-trafficking protein sec22b-like	25.18	1	6	6	20	274	31.7753	8.82178
nDi.2.2.2.g03998	glit-1	5.18	1	4	4	9	830	94.3894	9.08545
nDi.2.2.2.g04000	platelet-activating factor acetylhydrolase	17.12	1	6	6	9	438	50.2077	7.04932
nDi.2.2.2.g04004		6.77	1	3	3	4	620	69.2413	5.07178
nDi.2.2.2.g04007	dehydrogenase reductase sdr family member 1	7.08	1	8	8	14	1412	158.103	8.38232
nDi.2.2.2.g04009	zinc-binding dehydrogenase family protein	14.25	1	3	3	3	351	39.3623	8.90967
nDi.2.2.2.g04020	egf-like domain containing protein	24.52	1	11	11	35	518	56.6235	4.85596
nDi.2.2.2.g04034	zinc finger protein 277	2.59	1	2	2	2	696	80.548	5.63037
nDi.2.2.2.g04046	sec23 protein	5.83	1	4	4	5	824	91.6149	7.02002
nDi.2.2.2.g04054	elongation factor rna polymerase ii	8.26	1	2	2	2	581	65.3155	9.45166
nDi.2.2.2.g04058	protein disulfide-isomerase a6	50.23	1	19	20	63	436	48.1854	5.75732
nDi.2.2.2.g04087	selenoprotein t	7.73	1	2	2	3	233	26.2321	5.09717
nDi.2.2.2.g04096	protein-tyrosine phosphatase containing protein	7.72	1	2	2	4	635	74.6074	9.18799
nDi.2.2.2.g04097	-atpase alpha subunit	38.34	1	31	31	66	1012	112.479	5.31299
nDi.2.2.2.g04099	pleckstrin homology domain-containing family h member 1	5	1	3	3	5	1061	121.325	7.18115
nDi.2.2.2.g04101	ribonuclease 3-like	4.35	1	2	2	2	1286	147.178	7.78174
nDi.2.2.2.g04102	leucine-rich ppr-motif containing	1.66	1	2	2	5	1023	116.109	8.45557
nDi.2.2.2.g04110		37.34	1	4	4	6	158	18.005	8.79248
nDi.2.2.2.g04113	sphingomyelin phosphodiesterase 2	8.18	1	2	2	2	391	45.1573	7.88428
nDi.2.2.2.g04116	protein arginine n-methyltransferase	4.97	1	4	4	6	1148	131.213	6.45557
nDi.2.2.2.g04124		5.88	1	3	4	6	578	66.8202	8.38232
nDi.2.2.2.g04134	copg2 protein	5.33	1	3	3	5	881	98.4562	5.71924
nDi.2.2.2.g04177	vacuolar atp synthase subunit e	48.23	1	10	10	25	226	26.0318	5.84619
nDi.2.2.2.g04179	mitogen-activated protein-binding protein-interacting protein	20.31	1	2	2	2	128	13.8013	5.47803
nDi.2.2.2.g04185	transmembrane amino acid transporter protein	13.6	1	2	2	4	522	58.4911	8.104
nDi.2.2.2.g04190	wd repeat and fyve domain-containing protein 2	15.47	1	6	6	8	433	48.8282	7.02002
nDi.2.2.2.g04196	26s protease regulatory subunit s10b	21.4	1	8	8	13	486	55.3479	8.89502
nDi.2.2.2.g04216	protein lap1	5.1	1	2	2	4	1412	154.856	5.90967
nDi.2.2.2.g04220	large subunit ribosomal protein 16	21.67	1	5	5	14	203	23.463	10.5942
nDi.2.2.2.g04228	von willebrand factor type egf and pentraxin domain-containing protein 1	5.51	1	7	7	16	1143	128.913	8.36768
nDi.2.2.2.g04229	gmp reductase	5.22	1	2	2	2	364	40.1905	7.88428
nDi.2.2.2.g04235	large subunit ribosomal protein 30	21.43	1	2	2	5	112	12.2734	9.71533
nDi.2.2.2.g04249	drp-1 protein	4.59	1	4	4	7	806	90.1343	7.04932
nDi.2.2.2.g04257	sphingosine-1-phosphate lyase 1	8.25	1	4	4	8	570	64.2846	7.21045
nDi.2.2.2.g04265	nuclear factor nf-kappa-b p105 subunit	7.95	1	4	4	4	667	73.6235	4.91943
nDi.2.2.2.g04267	voltage-dependent anion channel 2	37.87	1	9	9	27	375	41.849	8.41162
nDi.2.2.2.g04268	sparc	36.22	1	8	8	24	312	35.9246	5.12256
nDi.2.2.2.g04278	mannosyl-oligosaccharide glucosidase	17.43	1	10	10	21	832	95.0249	7.13721
nDi.2.2.2.g04284	sodium hydrogen exchanger 3	3.22	1	2	2	2	839	94.6683	7.89893
nDi.2.2.2.g04292	hepatocyte growth factor-regulated tyrosine kinase substrate	2.17	1	2	2	2	829	92.8837	6.41748
nDi.2.2.2.g04293	phosphorylase b kinase regulatory subunit beta	3.14	1	2	2	2	1145	131.635	7.21045
nDi.2.2.2.g04297	glutamate-rich wd repeat-containing protein 1	3.94	1	2	2	4	432	48.7581	5.23682
nDi.2.2.2.g04298	myotactin form a	55.96	1	186	187	1255	4189	476.607	6.15088
nDi.2.2.2.g04299	lethal family member (let-805)	57.37	1	32	32	147	617	69.1832	9.20264
nDi.2.2.2.g04321	probable atp-dependent rna helicase ddx52	5.49	1	2	2	2	546	62.5683	9.51025
nDi.2.2.2.g04325	eukaryotic translation initiation factor 2 subunit 3	9.16	1	4	4	5	524	57.5773	8.92432
nDi.2.2.2.g04326	inositol monophosphatase 1-like	16.14	1	4	4	4	285	31.4071	6.59521
nDi.2.2.2.g04357	heat shock protein 23	90.91	1	15	15	1219	121	14.0482	6.37939
nDi.2.2.2.g04363		27.02	1	13	13	105	507	57.6959	7.00537
nDi.2.2.2.g04373	short chain dehydrogenase reductase family protein	1.48	1	2	2	2	1214	136.27	6.20166
nDi.2.2.2.g04384		30.84	1	5	5	9	107	11.5917	8.96826
nDi.2.2.2.g04386	f-box only protein 6	5.08	1	3	3	3	591	67.3951	6.41748
nDi.2.2.2.g04401	short chain dehydrogenase reductase family protein	5.42	1	2	2	3	332	37.5254	9.0708
nDi.2.2.2.g04402	wd repeat domain phosphoinositide-interacting protein 2	10.87	1	4	4	6	469	52.7586	6.90283
nDi.2.2.2.g04404	acyl- desaturase	12.57	1	3	3	14	342	40.0093	8.60205
nDi.2.2.2.g04431	reticulon protein family member (ret-1)	37.19	1	29	29	167	847	93.2318	5.63037
nDi.2.2.2.g04436	splicing factor 3b	7.23	1	2	2	31	636	71.9805	5.70654
nDi.2.2.2.g04443	mechanosensory abnormality family member (mec-1)	3.82	1	2	2	3	733	85.9668	8.83643
nDi.2.2.2.g04447	ccdc88c protein	2.69	1	2	2	2	1450	168.582	5.68115
nDi.2.2.2.g04452	spectrin beta chain	32.82	1	61	61	222	2337	272.957	5.43994
nDi.2.2.2.g04456	ribosome biogenesis protein	3.83	1	3	3	3	1070	123.325	9.31982
nDi.2.2.2.g04462	early endosome antigen 1	3.31	1	2	2	2	1027	119.438	5.49072
nDi.2.2.2.g04472		7.61	1	2	2	4	276	32.5977	8.79248
nDi.2.2.2.g04477	small subunit ribosomal protein 20	20.83	1	2	2	5	120	13.6192	9.51025
nDi.2.2.2.g04479	arid bright dna binding domain containing protein	2.92	1	2	2	2	1715	187.833	8.22119
nDi.2.2.2.g04488	cse1 chromosome segregation 1-like	1.66	1	2	2	3	1083	123.153	6.22705
nDi.2.2.2.g04498	transcription elongation factor b polypeptide 1	19.64	1	2	2	2	112	12.253	4.70361
nDi.2.2.2.g04500	profilin	53.37	1	10	10	27	178	19.8711	7.38623
nDi.2.2.2.g04508	probable e3 ubiquitin-protein ligase herc4	2.16	1	2	2	3	1017	113.979	6.13818
nDi.2.2.2.g04514	cre-hsp- protein	67.54	1	12	12	284	114	13.126	8.60205
nDi.2.2.2.g04519	ubiquitin carboxyl-terminal hydrolase 7	0.91	1	2	2	2	1758	193.34	6.72705
nDi.2.2.2.g04522	class type member 2	1.64	1	2	3	3	1581	181.318	7.82568
nDi.2.2.2.g04524	intramembrane protease 2	7	1	3	3	6	457	51.8488	6.56592
nDi.2.2.2.g04545	member ras oncogene family	19.25	1	3	3	4	213	23.8359	5.021
nDi.2.2.2.g04547	actin	75	1	9	42	4697	376	41.7928	5.47803
nDi.2.2.2.g04558	hbs1-like ( cerevisiae)	5.99	1	4	4	9	634	70.872	6.20166
nDi.2.2.2.g04562		22.97	1	4	4	11	222	25.044	7.78174
nDi.2.2.2.g04566	hypothetical protein LOAG_07907 [Loa loa]	21.23	1	4	4	17	292	32.2206	4.98291
nDi.2.2.2.g04570	atp synthase	42.2	1	18	21	53	564	61.4798	9.11475
nDi.2.2.2.g04572	tropomodulin family protein	37.14	1	9	9	17	385	43.565	4.84326
nDi.2.2.2.g04574	probable 3 -cyclic phosphodiesterase	3.15	1	2	2	2	699	80.9631	7.98682
nDi.2.2.2.g04583	protein rop	8.26	1	4	4	7	605	69.7048	7.10791
nDi.2.2.2.g04588	polyadenylate-binding protein	6.23	1	5	5	5	1028	114.071	9.26123
nDi.2.2.2.g04593	kh domain containing protein	15.61	1	7	7	8	487	53.8332	6.72705
nDi.2.2.2.g04598	hamartin isoform 1	3.8	1	2	2	2	1104	126.741	6.31592
nDi.2.2.2.g04616	lipocalin cytosolic fatty-acid binding protein family protein	30.77	1	5	5	20	130	15.0467	5.68115
nDi.2.2.2.g04625	neutral alpha-glucosidase ab-like	26.64	1	18	18	94	916	106.209	6.41748
nDi.2.2.2.g04632	krr1 small subunit processome component homolog	5.79	1	2	2	2	380	43.8241	9.59814
nDi.2.2.2.g04656	u6 snrna-associated sm-like protein lsm2	9.33	1	2	2	2	343	39.2922	8.1626
nDi.2.2.2.g04662		3.96	1	3	3	4	783	89.3506	7.76709
nDi.2.2.2.g04673	low quality protein: wash complex subunit 7-like	1.72	1	2	2	2	1625	184.003	7.12256
nDi.2.2.2.g04676	nuclease domain-containing protein 1	15.35	1	12	12	15	977	109.392	8.22119
nDi.2.2.2.g04689		25.81	1	3	3	9	93	10.9926	8.04541
nDi.2.2.2.g04723	histone h3 methyltransferase	3.91	1	2	2	3	998	111.301	8.79248
nDi.2.2.2.g04726	enhancer of mrna-decapping protein 4	3.69	1	3	3	3	841	95.185	5.2876
nDi.2.2.2.g04741	vacuolar proton pump subunit f	22.95	1	2	2	6	122	13.532	5.2876
nDi.2.2.2.g04745	temporarily assigned gene name family member (tag-308)	7.18	1	3	3	4	599	68.0176	4.69092
nDi.2.2.2.g04754	acyltransferase family protein	21.05	1	3	3	3	266	30.5947	8.55811
nDi.2.2.2.g04760	armadillo beta-catenin-like repeat family protein	19.57	1	26	26	212	1523	178.464	5.05908
nDi.2.2.2.g04766	m-phase phosphoprotein	7.58	1	2	2	5	264	30.8774	9.30518
nDi.2.2.2.g04771	ribosomal protein l3	11.01	1	6	6	14	454	51.9025	10.0229
nDi.2.2.2.g04803	hemopexin family protein	16.03	1	3	3	4	237	27.7914	9.48096
nDi.2.2.2.g04805	proteasome subunit alpha type-3	24.4	1	5	5	7	250	27.8192	5.56689
nDi.2.2.2.g04807	phenylalanyl-trna synthetase beta chain	8.37	1	3	4	6	645	72.776	6.1001
nDi.2.2.2.g04816	fringe glycosyltransferase-like	14.57	1	4	4	8	302	34.2566	6.99072
nDi.2.2.2.g04827	uncoordinated family member (unc-44)	38.35	1	30	30	133	1030	111.053	7.23975
nDi.2.2.2.g04833	water dikinase	18.57	1	3	3	6	280	30.1325	5.88428
nDi.2.2.2.g04842	ubiquinol-cytochrome c oxidoreductase complex family member (ucr- )	8.44	1	2	2	3	450	48.817	7.56201
nDi.2.2.2.g04848	ca2+ calmodulin-dependent protein kinase ii	11.31	1	3	3	6	495	55.9854	7.47412
nDi.2.2.2.g04853	large subunit ribosomal protein 14	11.89	1	2	2	3	143	16.5213	10.8579
nDi.2.2.2.g04855		22.77	1	17	17	104	1111	126.7	6.02393
nDi.2.2.2.g04862	alix	24.91	1	16	16	27	863	96.3211	6.88818
nDi.2.2.2.g04864		6.97	1	2	2	2	545	60.96	7.35693
nDi.2.2.2.g04873	phosphoglucose isomerase	27.99	1	20	20	90	743	83.8503	6.43018
nDi.2.2.2.g04880	lysyl-trna synthetase	4.22	1	2	2	2	569	65.5145	6.50732
nDi.2.2.2.g04888		11.78	1	5	5	11	569	64.2444	5.24951
nDi.2.2.2.g04899	ataxin-2-like protein	4.42	1	2	2	3	1176	126.415	6.90283
nDi.2.2.2.g04924	acyl-protein thioesterase 1	9.24	1	2	2	3	249	27.1298	6.90283
nDi.2.2.2.g04938	s-adenosylhomocysteine hydrolase	23.17	1	9	9	18	436	47.8785	5.89697
nDi.2.2.2.g04939	t-complex protein 1 theta subunit	49.29	1	28	28	105	633	69.6049	5.94775
nDi.2.2.2.g04957	lim domain protein	27.54	1	10	10	20	334	38.6148	7.04932
nDi.2.2.2.g04960	transmembrane protein with metallophosphoesterase domain	12.14	1	8	8	21	692	78.8818	8.67529
nDi.2.2.2.g04970	pyrroline-5-carboxylate reductase family protein	17.11	1	3	3	4	298	31.8122	7.6499
nDi.2.2.2.g04976	intermediate filament protein	93.6	1	86	105	3457	578	66.6101	5.8335
nDi.2.2.2.g04977	small ubiquitin-related modifier-like	24.77	1	3	3	5	109	11.9048	5.08447
nDi.2.2.2.g04980		7.62	1	3	3	4	774	86.8493	9.20264
nDi.2.2.2.g05013	beta-tubulin	66.1	1	15	20	200	413	46.2641	4.77979
nDi.2.2.2.g05022	dihydropteridine reductase	22.18	1	6	6	13	293	32.6819	9.17334
nDi.2.2.2.g05033	dihydrolipoamide dehydrogenase	31.09	1	9	9	30	521	55.6692	8.66064
nDi.2.2.2.g05036		7.92	1	2	2	3	240	27.6332	8.92432
nDi.2.2.2.g05039	nadh oxidase	64.48	1	67	67	1051	1157	129.45	4.84326
nDi.2.2.2.g05042	transmembrane protein	30.81	1	7	7	33	211	24.6615	6.22705
nDi.2.2.2.g05045		60.8	1	47	47	151	870	97.3306	4.75439
nDi.2.2.2.g05055	nephronophthisis 4 homolog	2.97	1	2	2	3	1278	146.401	8.27979
nDi.2.2.2.g05060	cre-dyn-1 protein	5.13	1	4	4	4	877	98.6893	7.56201
nDi.2.2.2.g05070	low quality protein: hemicentin-2	19.62	1	42	42	126	2605	290.741	5.89697
nDi.2.2.2.g05071	downstream of receptor kinase	13.9	1	5	5	6	518	59.0326	6.52197
nDi.2.2.2.g05092		54.39	1	6	6	83	171	19.2809	8.19189
nDi.2.2.2.g05101	alpha amylase	21.3	1	13	13	32	601	68.1893	5.26221
nDi.2.2.2.g05105	2-oxoglutarate dehydrogenase	11.94	1	9	9	13	1030	116.081	7.97217
nDi.2.2.2.g05106	poly(adp-ribose) glycohydrolase	3.95	1	2	2	2	659	74.7086	8.55811
nDi.2.2.2.g05111	tfpi protein	25.1	1	20	20	177	749	87.128	7.1958
nDi.2.2.2.g05115	uridine 5 -monophosphate synthase	7.06	1	3	3	4	496	55.5022	8.104
nDi.2.2.2.g05119	60s ribosomal protein l18a	27.22	1	6	6	9	180	21.2102	10.4771
nDi.2.2.2.g05122	vacuolar protein sorting-associated protein 37b	12.02	1	3	3	3	466	53.0821	8.11865
nDi.2.2.2.g05127	actin-depolymerizing factor 1	34.94	1	5	5	8	166	18.5813	6.53662
nDi.2.2.2.g05128	t-complex protein 1 subunit eta	39.41	1	19	19	72	543	59.858	6.59521
nDi.2.2.2.g05132	solute carrier family 8	2.99	1	2	2	2	1003	113.842	6.18896
nDi.2.2.2.g05137	eukaryotic translation initiation factor 5a-2	29.88	1	5	5	28	164	18.1749	5.75732
nDi.2.2.2.g05144		24.61	1	7	7	24	256	29.5414	7.82568
nDi.2.2.2.g05147	carbonyl reductase	34.4	1	7	7	10	282	31.126	7.81104
nDi.2.2.2.g05156	ribose-phosphate pyrophosphokinase	13.47	1	4	4	5	334	36.9572	7.44482
nDi.2.2.2.g05164	40s ribosomal protein s10	20	1	2	2	7	150	17.1238	9.33447
nDi.2.2.2.g05166	nuclear transport factor 2 (ntf-2)	34.09	1	4	4	5	132	15.0735	5.77002
nDi.2.2.2.g05170	dimethylglycine mitochondrial	7.67	1	4	4	4	834	94.1503	6.52197
nDi.2.2.2.g05173	serine threonine-protein phosphatase 2a 56 kda regulatory subunit delta isoform	3.75	1	2	2	2	614	71.4801	7.04932
nDi.2.2.2.g05182	eukaryotic peptide chain release factor gtp-binding subunit erf3a	7.89	1	4	4	5	634	70.8489	5.5542
nDi.2.2.2.g05184	ras-related protein 2	25.27	1	3	3	4	182	20.5233	5.92236
nDi.2.2.2.g05187	protein arginine n-methyltransferase 8	7	1	2	2	3	357	41.1643	5.69385
nDi.2.2.2.g05192	and ph domain-containing protein 4	3.83	1	2	2	3	810	92.824	7.21045
nDi.2.2.2.g05209	acyl- synthetase short-chain family member 2	23.25	1	9	9	20	684	75.4493	6.15088
nDi.2.2.2.g05221	isoform e	2.82	1	2	2	2	780	88.8514	6.99072
nDi.2.2.2.g05228		14.02	1	2	2	4	264	29.9118	5.07178
nDi.2.2.2.g05230	40s ribosomal protein s19s	9.22	1	2	2	2	206	23.2493	10.0815
nDi.2.2.2.g05232	tpr domain containing protein	8.46	1	3	3	4	319	36.5397	5.66846
nDi.2.2.2.g05234	lon protease mitochondrial precursor	10.4	1	7	8	14	1077	120.72	8.19189
nDi.2.2.2.g05236	receptor expression-enhancing protein 5	28.11	1	5	5	18	185	21.5273	7.89893
nDi.2.2.2.g05237		4.14	1	2	2	3	1352	154.818	6.52197
nDi.2.2.2.g05250	protein-tyrosine phosphatase	12.83	1	4	4	4	639	73.2557	9.27588
nDi.2.2.2.g05252	f y-rich n-terminus family protein	0.7	1	2	2	2	2289	256.461	7.04932
nDi.2.2.2.g05253	26s protease regulatory subunit 8	18.59	1	5	5	7	398	44.5485	9.08545
nDi.2.2.2.g05260	transmembrane protein 144	10.67	1	3	3	3	356	39.0546	8.51416
nDi.2.2.2.g05261	protein phosphatase 1e	5.94	1	2	2	2	421	47.0474	5.35107
nDi.2.2.2.g05262	complement component 1 q subcomponent-binding mitochondrial-like	18.28	1	4	4	8	268	30.5066	5.68115
nDi.2.2.2.g05265	c2 domain containing protein	2.53	1	2	2	3	790	90.7042	8.104
nDi.2.2.2.g05275	thioredoxin family protein	40.99	1	10	10	24	283	31.0217	5.37646
nDi.2.2.2.g05285	vesicle-associated membrane protein-associated protein b	28.95	1	5	5	36	266	29.9894	8.73389
nDi.2.2.2.g05297	rna-binding protein squid	8.41	1	3	3	5	345	37.697	6.40479
nDi.2.2.2.g05299	imp (inosine monophosphate) dehydrogenase 1	7.42	1	5	5	5	647	70.0521	7.79639
nDi.2.2.2.g05300	ribophorin i	17.14	1	9	9	14	601	68.3198	7.04932
nDi.2.2.2.g05302	6-phosphofructokinase	29.74	1	12	15	42	659	72.5998	6.18896
nDi.2.2.2.g05319	electron-transfer- alpha polypeptide	25.97	1	6	6	13	335	35.8701	8.76318
nDi.2.2.2.g05320	hexokinase family protein	6.64	1	3	4	4	497	55.3617	5.23682
nDi.2.2.2.g05328	lipoma preferred partner lpp	76.08	1	12	12	53	209	23.0826	6.7124
nDi.2.2.2.g05329	lipoma-preferred partner	36.59	1	7	7	14	164	19.0617	8.98291
nDi.2.2.2.g05330		30.14	1	6	6	55	146	17.4689	10.0376
nDi.2.2.2.g05332		7.56	1	2	2	4	238	27.1707	5.07178
nDi.2.2.2.g05335		15.17	1	2	2	3	145	16.1351	7.78174
nDi.2.2.2.g05337	dnaj homolog subfamily a member 2-like	34.98	1	9	9	22	426	46.9323	6.20166
nDi.2.2.2.g05344	chloride intracellular channel exc-4	26.12	1	6	6	11	291	33.8614	6.65381
nDi.2.2.2.g05353	ribosomal protein s12	14.29	1	2	2	2	147	16.4284	7.15186
nDi.2.2.2.g05358	integrin beta pat-3	30.3	1	27	27	98	1185	133.269	5.38916
nDi.2.2.2.g05359	e1a binding protein p400	2.97	1	2	2	2	910	99.0824	9.31982
nDi.2.2.2.g05365	integrin-linked protein kinase-like	36.62	1	19	19	46	467	52.3456	6.72705
nDi.2.2.2.g05376	neurotransmitter-gated ion-channel ligand binding domain containing protein	3.56	1	2	2	2	1152	132.906	7.78174
nDi.2.2.2.g05380	sulfhydryl oxidase 1	18.8	1	2	2	2	234	27.1406	5.38916
nDi.2.2.2.g05411	uv radiation resistance-associated gene protein	6.59	1	2	2	2	425	48.4887	8.95361
nDi.2.2.2.g05419	trypsin family protein	14.78	1	3	3	10	291	32.0243	8.04541
nDi.2.2.2.g05426	cytidine deaminase	7.69	1	2	2	2	247	27.563	6.97607
nDi.2.2.2.g05442	mitochondrial cytochrome c1	26.17	1	4	4	6	298	33.2709	8.63135
nDi.2.2.2.g05444	lim protein	34.34	1	12	12	22	364	42.0837	7.6792
nDi.2.2.2.g05451	glutamine-oxaloacetic transaminase	12.02	1	3	3	9	466	52.5159	7.92822
nDi.2.2.2.g05457	26s proteasome non-atpase regulatory subunit 2	10.22	1	6	6	25	939	104.67	6.26514
nDi.2.2.2.g05466	very low density lipoprotein receptor	6.9	1	7	7	15	942	105.014	5.17334
nDi.2.2.2.g05468	basement membrane proteoglycan	66.83	1	167	167	7951	2864	317.291	5.30029
nDi.2.2.2.g05469	protein flightless-1	4.64	2	4	4	4	1250	144.597	6.02393
nDi.2.2.2.g05499	myosin heavy chain	70.06	1	177	197	2864	1957	225.772	5.68115
nDi.2.2.2.g05509	leucyl-trna synthetase	2.8	1	2	2	5	1214	139.285	6.96143
nDi.2.2.2.g05517	cap-gly domain containing protein	3.56	1	4	4	4	1349	153.873	5.26221
nDi.2.2.2.g05523	atp synthase coupling factor 6 family protein	57.52	1	9	9	16	153	17.5702	8.76318
nDi.2.2.2.g05531	60s ribosomal protein l4	28.68	1	9	9	26	380	42.7026	11.4292
nDi.2.2.2.g05535	40s ribosomal protein s17	30.08	1	3	3	3	133	15.4741	9.74463
nDi.2.2.2.g05567		10.06	1	2	2	2	487	53.5001	9.24658
nDi.2.2.2.g05569	eukaryotic initiation factor protein	9.79	1	2	2	2	327	36.4957	5.5415
nDi.2.2.2.g05580	signal recognition particle 68	6.24	1	3	3	3	641	74.4061	8.67529
nDi.2.2.2.g05586	charged multivesicular body protein 5-like	12.26	1	2	2	2	261	29.8008	5.14795
nDi.2.2.2.g05587	cytoplasmic dynein intermediate chain 1	11.29	1	4	4	5	735	82.9666	5.12256
nDi.2.2.2.g05601	kinesin-like protein kif21b	1.99	1	2	2	6	1556	176.154	6.354
nDi.2.2.2.g05610	cg5976	6.4	1	2	2	2	328	37.9855	6.53662
nDi.2.2.2.g05620	eukaryotic translation elongation factor 1 gamma	16.95	1	7	8	18	466	53.4449	5.94775
nDi.2.2.2.g05621	6-phosphogluconate decarboxylating	12.45	1	4	4	15	530	58.4161	8.17725
nDi.2.2.2.g05634	dual specificity protein phosphatase 19	12.36	1	2	2	4	259	29.3466	6.23975
nDi.2.2.2.g05635		17.78	1	3	3	4	135	15.4001	8.22119
nDi.2.2.2.g05642		26.26	1	2	2	4	99	10.5532	4.56396
nDi.2.2.2.g05663	nascent polypeptide-associated complex subunit alpha	29.91	1	6	6	21	224	24.442	5.03369
nDi.2.2.2.g05666	40s ribosomal protein s4	22.81	1	6	6	13	263	29.757	10.4624
nDi.2.2.2.g05675		5.19	1	2	2	5	829	88.5868	7.79639
nDi.2.2.2.g05676	dna mismatch repair protein msh6	1.8	1	2	3	3	4876	552.942	6.99072
nDi.2.2.2.g05680	calcium-transporting atpase sarcoplasmic endoplasmic reticulum type	31.68	1	30	30	114	1127	125.006	5.47803
nDi.2.2.2.g05697		8.41	1	4	4	15	571	65.5672	8.44092
nDi.2.2.2.g05723	enolase	93.58	1	52	52	1601	436	47.432	6.12549
nDi.2.2.2.g05734	26s proteasome non-atpase regulatory subunit 4	14.83	1	4	4	6	391	42.0447	4.70361
nDi.2.2.2.g05736	ubiquitin carboxyl-terminal hydrolase 48	7.62	1	4	4	8	1221	139.28	5.61768
nDi.2.2.2.g05740	charged multivesicular body protein 6	15.35	1	2	3	4	202	23.5276	5.47803
nDi.2.2.2.g05761	endoplasmic reticulum metallopeptidase 1	9.2	1	7	8	9	946	108.126	7.91357
nDi.2.2.2.g05769	adaptor-related protein complex beta 1 isoform cra_a	5.32	1	3	3	3	996	109.994	5.18604
nDi.2.2.2.g05771	glycosyl group 2 family protein	7.99	1	3	3	7	438	50.7374	6.53662
nDi.2.2.2.g05774	transketolase-like protein 2-like isoform 2	55.19	1	9	9	35	241	26.0715	6.43018
nDi.2.2.2.g05775	transketolase	49.36	1	14	14	34	389	42.2622	6.52197
nDi.2.2.2.g05778	cyclophilin ovcyp-2	32.16	1	4	5	22	171	18.4402	8.71924
nDi.2.2.2.g05784	pao retrotransposon peptidase family protein	17.95	1	2	2	5	156	17.1529	8.92432
nDi.2.2.2.g05800	proteasome a-type and b-type family protein	23.71	1	5	5	25	232	25.2387	7.32764
nDi.2.2.2.g05803	peptidase family m1 containing protein	25.94	1	25	25	71	1118	130.334	5.05908
nDi.2.2.2.g05811	fatty aldehyde dehydrogenase	3.5	1	2	2	3	515	58.0989	8.08936
nDi.2.2.2.g05819	amyloid a4 extracellular domain containing protein	2.84	1	2	2	2	670	77.7182	5.40186
nDi.2.2.2.g05835	chitin binding peritrophin-a domain containing protein	5.15	1	3	3	3	602	70.4448	6.25244
nDi.2.2.2.g05838	probable atp-dependent rna helicase dhx35-like	2.62	1	2	2	2	1297	147.489	8.6167
nDi.2.2.2.g05849	40s ribosomal protein s9	12.5	1	3	3	5	192	22.3795	11.0483
nDi.2.2.2.g05850	chloride intracellular channel protein 5-like	15.08	1	2	2	5	252	28.5316	6.7417
nDi.2.2.2.g05852	atp synthase subunit epsilon	4.22	1	2	2	4	521	56.7885	7.81104
nDi.2.2.2.g05855	glyceraldehyde-3-phosphate dehydrogenase	84.96	1	37	37	807	339	36.1564	7.54736
nDi.2.2.2.g05857		24	1	7	8	15	325	36.8791	9.67139
nDi.2.2.2.g05858	uncoordinated family member (unc-87)	87.77	1	53	53	1405	376	41.6213	7.97217
nDi.2.2.2.g05873	-dimethylarginine dimethylaminohydrolase	23.3	1	5	5	7	279	31.2667	7.84033
nDi.2.2.2.g05875	mediator of rna polymerase ii transcription subunit 14	2.92	1	2	2	3	1539	173.009	7.86963
nDi.2.2.2.g05889		39.25	1	5	5	74	107	12.8726	4.98291
nDi.2.2.2.g05890	coatomer alpha subunit	13.5	1	14	14	22	1237	139.652	7.25439
nDi.2.2.2.g05899	clathrin heavy chain 1	19.37	1	24	24	60	1693	192.816	5.80811
nDi.2.2.2.g05907	alpha-mannosidase 2	3.9	1	3	3	6	1204	138.682	6.81494
nDi.2.2.2.g05914	orthologue of sapiens chromosome 20 open reading frame 175	3.56	1	2	2	2	872	99.064	8.07471
nDi.2.2.2.g05920	fatty-acid amide hydrolase 1	22.61	1	11	11	24	628	69.8345	7.40088
nDi.2.2.2.g05936	s-methyl-5 -thioadenosine phosphorylase	34.63	1	7	7	14	283	31.7891	7.44482
nDi.2.2.2.g05946	inorganic pyrophosphatase	46.93	1	14	14	37	326	37.5002	6.97607
nDi.2.2.2.g05951	signal peptidase complex subunit 3	36.7	1	5	5	13	188	21.4939	6.78564
nDi.2.2.2.g05957	dolichyl-diphosphooligosaccharide--protein glycosyltransferase subunit stt3b-like	2.21	1	2	2	5	814	92.1846	9.23193
nDi.2.2.2.g05968	transmembrane protein 55b-like	36.16	1	6	6	19	271	29.8292	8.35303
nDi.2.2.2.g05971		46.09	1	5	5	5	128	14.5434	5.12256
nDi.2.2.2.g05973	ribosomal protein s13	23.84	1	4	4	6	151	17.3957	10.7993
nDi.2.2.2.g06002		5.38	1	2	2	2	316	36.6002	9.49561
nDi.2.2.2.g06005	ras-related protein rab-6a	18.46	1	2	2	3	130	14.7473	6.771
nDi.2.2.2.g06018	immunoglobulin i-set domain containing protein	35.57	1	16	17	118	357	40.7538	6.7417
nDi.2.2.2.g06021	major facilitator superfamily protein	5.12	1	2	2	6	371	41.7469	8.11865
nDi.2.2.2.g06024	elongation factor 1 beta	37.55	1	9	9	23	253	28.7254	5.0083
nDi.2.2.2.g06026	aldehyde dehydrogenase	2.58	1	2	2	2	699	76.942	6.58057
nDi.2.2.2.g06038	ras protein let-60	63.39	1	8	8	22	183	20.8187	6.58057
nDi.2.2.2.g06043	dense body family member (deb-1)	28.79	1	5	5	8	132	14.6967	8.29443
nDi.2.2.2.g06047	large subunit ribosomal protein 34	21.48	1	3	3	4	135	15.3028	11.5171
nDi.2.2.2.g06048	proteasome subunit beta type 2	6.44	1	2	2	2	202	23.0735	6.21436
nDi.2.2.2.g06066	hypothetical protein Bm1_27970 [Brugia malayi]	10.19	1	3	3	12	324	36.6937	8.36768
nDi.2.2.2.g06069	ef-1 guanine nucleotide exchange domain containing protein	18.06	1	3	3	3	299	34.0874	4.97021
nDi.2.2.2.g06088	sec63 domain containing protein	2.9	1	2	2	2	793	92.2076	5.63037
nDi.2.2.2.g06090	cytoplasmic fmr1-interacting protein	2.98	1	2	2	2	1274	147.072	6.7124
nDi.2.2.2.g06096	translation elongation factor aef-2	25.94	1	18	18	63	852	94.6667	6.59521
nDi.2.2.2.g06098	large subunit ribosomal protein 32	21.64	1	3	3	11	134	15.9128	11.8101
nDi.2.2.2.g06110	non-specific lipid-transfer protein	25.3	1	5	5	9	328	36.1461	6.88818
nDi.2.2.2.g06111	non-specific lipid-transfer protein	22.73	1	7	7	12	220	23.7417	9.40771
nDi.2.2.2.g06114		3.35	1	3	3	3	1103	125.933	5.2876
nDi.2.2.2.g06117	glutaminase kidney mitochondrial	5.42	1	2	2	2	572	64.4553	6.69775
nDi.2.2.2.g06119	vacuolar proton pump subunit h	10.87	1	4	4	4	469	54.3767	5.80811
nDi.2.2.2.g06134	transmembrane cell adhesion receptor mua-3	2.27	1	4	5	6	3431	379.877	5.63037
nDi.2.2.2.g06140	protein toll	3.57	1	2	2	2	1231	140.504	6.90283
nDi.2.2.2.g06156	variant sh3 domain-containing protein	29.59	1	11	11	32	463	52.018	5.10986
nDi.2.2.2.g06158	alcohol dehydrogenase nadp+ a	64	1	21	23	136	300	34.828	8.36768
nDi.2.2.2.g06160	6-phosphofructokinase	5.23	1	2	2	3	784	86.543	8.22119
nDi.2.2.2.g06182	wash complex subunit strumpellin	4.26	1	2	2	4	1197	135.955	6.99072
nDi.2.2.2.g06188	eukaryotic translation initiation factor 5	9.2	1	3	3	3	402	45.0031	5.23682
nDi.2.2.2.g06200	pyridoxamine 5 -phosphate oxidase	7.72	1	2	2	2	285	33.6722	8.104
nDi.2.2.2.g06203	trehalose 6-phosphate synthase	7.63	1	2	2	2	511	57.443	5.61768
nDi.2.2.2.g06220	serine threonine-protein phosphatase 2a regulatory subunit b	21.19	1	6	6	15	335	38.4274	6.02393
nDi.2.2.2.g06226	gdp-mannose -dehydratase	11.61	1	4	4	5	448	50.8809	7.18115
nDi.2.2.2.g06238	phosphoglycerate kinase 1	69.66	1	36	36	497	445	48.2114	8.73389
nDi.2.2.2.g06239	6-phosphofructokinase	29.66	1	16	19	51	826	91.4071	7.85498
nDi.2.2.2.g06249	ubiquitin c ii	87.93	1	11	11	278	381	42.759	7.57666
nDi.2.2.2.g06251	ipo13 protein	1.78	1	2	2	3	957	108.773	5.32568
nDi.2.2.2.g06256	puromycin-sensitive aminopeptidase	8.66	1	5	5	7	785	89.7691	6.3667
nDi.2.2.2.g06263		3.93	1	2	2	5	483	53.0352	8.47021
nDi.2.2.2.g06270	ras-like protein 2	9.52	1	2	2	2	210	24.0493	8.70459
nDi.2.2.2.g06282	gtp-ase activating protein for arf containing protein	7.87	1	4	4	5	762	84.8037	6.90283
nDi.2.2.2.g06290	laminin a	0.95	1	2	2	2	3669	408.249	5.96045
nDi.2.2.2.g06294	isoform a	6.71	1	3	4	5	641	72.7287	6.50732
nDi.2.2.2.g06299	dna damage-binding protein 1	3.97	1	3	3	4	1160	129.234	5.18604
nDi.2.2.2.g06300	endothelial differentiation-related factor 1	21.03	1	4	4	6	233	26.4559	9.71533
nDi.2.2.2.g06307	importin beta-3	18.62	1	12	12	28	1058	118.11	4.77979
nDi.2.2.2.g06308	glutathione transferase	18.75	1	4	4	5	208	24.1445	7.86963
nDi.2.2.2.g06309	peroxiredoxin 6	79.38	1	10	10	33	97	10.9259	7.43018
nDi.2.2.2.g06320		2.12	1	3	3	5	2544	286.545	6.88818
nDi.2.2.2.g06325	dual specificity mitogen-activated protein kinase kinase 7	7.81	1	2	2	4	448	51.1611	8.76318
nDi.2.2.2.g06327	spectrin alpha chain	52.37	1	107	107	352	2429	281.855	5.37646
nDi.2.2.2.g06330	40s ribosomal protein s5	19.35	1	4	4	15	217	24.1917	9.5249
nDi.2.2.2.g06333	calpain clp-1	17	1	12	12	37	1200	132.835	7.06396
nDi.2.2.2.g06338	nonmuscle myosin essential light chain	30.61	1	4	4	8	147	16.5849	4.67822
nDi.2.2.2.g06340	sgs domain containing protein	13.29	1	2	2	5	173	20.0262	5.71924
nDi.2.2.2.g06341	proteasome subunit alpha type-2	18.72	1	3	3	6	235	25.901	5.87158
nDi.2.2.2.g06356		53.5	1	14	14	103	200	24.6473	9.83252
nDi.2.2.2.g06358		70.51	1	15	15	283	156	20.5086	9.43701
nDi.2.2.2.g06380	26s proteasome non-atpase regulatory subunit 14	5.41	1	2	2	4	370	41.453	6.53662
nDi.2.2.2.g06391	14-3-3 protein	55.6	1	24	24	269	277	31.6721	7.32764
nDi.2.2.2.g06400		25.5	1	4	4	19	149	16.6005	8.27979
nDi.2.2.2.g06402	archain 1	5.5	1	3	3	3	927	105.401	5.99854
nDi.2.2.2.g06414		15.38	1	17	17	205	1027	114.154	6.0874
nDi.2.2.2.g06422	hypothetical protein LOAG_10968 [Loa loa]	8.77	1	2	2	7	308	34.7629	8.104
nDi.2.2.2.g06435	probable ubiquitin carboxyl-terminal hydrolase faf-x isoform 2	1.95	1	3	3	11	2869	328.993	5.61768
nDi.2.2.2.g06439		20.71	1	6	6	8	396	45.7162	7.85498
nDi.2.2.2.g06483	mitochondrial carnitine acylcarnitine carrier protein	14.37	1	2	2	2	341	37.4541	9.26123
nDi.2.2.2.g06486	immunoglobulin i-set domain containing protein	9.34	1	10	10	28	1477	164.545	5.42725
nDi.2.2.2.g06493	phospholipase a-2-activating protein	3.08	1	2	2	2	845	94.1359	6.04932
nDi.2.2.2.g06508	zinc zz type family protein	4.4	1	6	7	7	2002	230.396	5.10986
nDi.2.2.2.g06529	prefoldin subunit 2	20.95	1	3	3	6	148	17.3641	6.56592
nDi.2.2.2.g06532	wd and tetratricopeptide repeats protein 1	4.57	1	2	2	2	657	74.2365	7.76709
nDi.2.2.2.g06547	uncoordinated family member (unc-89)	58.78	1	319	320	1411	6473	721.658	5.09717
nDi.2.2.2.g06553	ubiquitin family protein	4.65	1	5	5	7	1376	153.201	5.64307
nDi.2.2.2.g06569		2.88	1	3	3	7	971	113.549	5.90967
nDi.2.2.2.g06574	thioredoxin peroxidase	63.82	1	4	11	124	199	22.1223	7.00537
nDi.2.2.2.g06575	thioredoxin peroxidase	55.28	1	4	11	125	199	22.1623	6.78564
nDi.2.2.2.g06584	troponin t	5.7	1	2	3	9	316	37.569	9.40771
nDi.2.2.2.g06601	glycogen synthase	16.1	1	6	9	17	702	80.1316	7.1958
nDi.2.2.2.g06606	zgc:55605 protein	7.13	1	2	2	3	407	46.5765	5.38916
nDi.2.2.2.g06607	protein isoform a	8.07	1	5	6	8	1004	115.171	8.54346
nDi.2.2.2.g06609	loc397919 protein	2.87	1	2	2	3	906	100.644	4.90674
nDi.2.2.2.g06632	cytoplasmic dynein 1 light intermediate chain 2	4.25	1	2	2	3	494	54.7801	6.03662
nDi.2.2.2.g06660	stomatin-like protein 2	7.75	1	2	2	2	374	41.7099	9.0708
nDi.2.2.2.g06665	cd36 family protein	9.06	1	3	3	15	508	57.9647	6.02393
nDi.2.2.2.g06669	c2 domain containing protein	8	1	2	2	3	400	44.8399	10.1987
nDi.2.2.2.g06677	ov39 antigen -like	41.62	1	12	12	56	197	23.3431	8.83643
nDi.2.2.2.g06685	atp h+ mitochondrial f1 delta subunit	19.3	1	2	2	6	171	18.7937	5.05908
nDi.2.2.2.g06694	trna-splicing ligase homolog	31.88	1	11	11	19	505	55.4879	7.26904
nDi.2.2.2.g06701	arp1 actin-related protein 1 homolog centractin alpha	22.07	1	5	5	15	376	42.3759	7.2251
nDi.2.2.2.g06703	pqq enzyme repeat family protein	3.77	1	3	3	4	954	107.433	7.25439
nDi.2.2.2.g06734	galectin family member (lec-3)	35.23	1	12	14	58	281	32.0506	8.73389
nDi.2.2.2.g06736	cysteine and histidine-rich domain-containing protein 1	17.87	1	6	6	7	319	36.2137	6.82959
nDi.2.2.2.g06738	pdz domain	72.93	1	25	25	100	399	44.0628	8.99756
nDi.2.2.2.g06750	serine threonine-protein phosphatase pp1-beta	30.82	1	8	8	13	331	37.551	6.75635
nDi.2.2.2.g06756		30.57	1	8	8	57	157	17.68	8.11865
nDi.2.2.2.g06784	calpain clp-1	43.43	1	20	20	168	578	64.4408	5.10986
nDi.2.2.2.g06786		29.49	1	5	5	6	217	25.802	9.45166
nDi.2.2.2.g06788	ubiquitin carboxyl-terminal hydrolase 5	18.13	1	10	10	19	811	92.1656	5.2876
nDi.2.2.2.g06789	protein kinase c inhibitor aswz variant 5	26.98	1	3	3	4	126	13.8734	8.17725
nDi.2.2.2.g06792	ubiquinol-cytochrome c reductase complex 14kd subunit	15.13	1	2	2	3	152	18.3776	9.67139
nDi.2.2.2.g06794	tripeptidyl-peptidase 2	3.15	1	2	2	2	889	100.676	6.58057
nDi.2.2.2.g06795	tripeptidyl peptidase ii	6.86	1	2	2	3	437	47.4638	6.40479
nDi.2.2.2.g06815	atp-dependent rna helicase an3	6.17	1	2	2	2	762	84.9754	8.60205
nDi.2.2.2.g06847	letm1 and ef-hand domain-containing protein mitochondrial-like	5.9	1	2	2	5	729	83.7067	8.00146
nDi.2.2.2.g06857		44.79	1	6	6	56	96	10.5462	5.13525
nDi.2.2.2.g06871	large subunit ribosomal protein 23	12.86	1	2	2	3	140	14.901	10.4771
nDi.2.2.2.g06872	cop9 signalosome complex subunit 5	8.43	1	2	2	2	356	39.8196	6.01123
nDi.2.2.2.g06893	ggl domain-containing protein	34.43	1	5	5	27	122	14.2656	9.14404
nDi.2.2.2.g06898	adp-ribosylation factor 3	19.51	2	2	2	2	164	18.6676	5.63037
nDi.2.2.2.g06931	spectrin beta chain	3.49	1	10	10	18	5179	595.352	6.7417
nDi.2.2.2.g06953		20.25	1	4	4	7	158	17.9845	7.12256
nDi.2.2.2.g06959	succinate dehydrogenase iron-sulfur mitochondrial precursor	27.6	1	7	7	22	279	31.7077	8.23584
nDi.2.2.2.g06968		25.61	1	12	12	20	578	66.2366	9.40771
nDi.2.2.2.g06998		18.68	1	5	5	6	348	38.944	8.26514
nDi.2.2.2.g07003	transaldolase	53.87	1	18	18	36	336	37.7205	5.92236
nDi.2.2.2.g07011	all-trans-retinol -reductase-like	5.28	1	6	6	62	776	89.6517	8.44092
nDi.2.2.2.g07012	60 kda heat shock mitochondrial-like	73.34	1	49	49	224	574	61.3681	5.59229
nDi.2.2.2.g07014	heat shock 10kd protein 1	80.18	1	11	11	48	111	11.9773	8.39697
nDi.2.2.2.g07020	elongation factor tu homologue precursor	18.06	1	7	7	12	515	57.1338	8.36768
nDi.2.2.2.g07023	gln-2 protein	48.08	1	13	13	66	339	38.2991	8.20654
nDi.2.2.2.g07036	tropomyosin	77.38	1	39	39	1277	305	35.346	4.7417
nDi.2.2.2.g07037	collagen alpha-1 chain	38.82	1	4	5	122	85	9.5888	8.35303
nDi.2.2.2.g07038	collagen alpha-1 chain	30.75	1	40	40	673	1317	148.362	6.06201
nDi.2.2.2.g07039	cre-nex-2 protein	30.34	1	13	13	40	534	59.4024	7.86963
nDi.2.2.2.g07051	retinoblastoma binding protein 4	21.53	1	6	6	11	418	47.392	4.98291
nDi.2.2.2.g07058		3.57	1	2	2	2	729	81.4245	5.41455
nDi.2.2.2.g07059	60s ribosomal protein l5	11.15	1	3	3	8	296	34.1072	10.0376
nDi.2.2.2.g07062		17.61	1	3	3	3	176	19.8062	9.5542
nDi.2.2.2.g07085	t-complex protein 1 subunit epsilon	46.17	1	26	26	138	561	61.7321	5.66846
nDi.2.2.2.g07086	fumarase 1	26.55	1	10	10	24	501	54.1031	8.6167
nDi.2.2.2.g07093	profilin	77.78	1	11	11	57	126	13.5858	5.51611
nDi.2.2.2.g07101	proteasome subunit beta type 1	8.14	1	2	2	3	258	28.8024	6.02393
nDi.2.2.2.g07104		46.15	1	12	12	48	247	28.1398	10.0962
nDi.2.2.2.g07105	protein phosphatase pp2a regulatory subunit	10.54	1	4	4	17	598	66.8641	5.16064
nDi.2.2.2.g07111		20.1	1	3	3	9	204	23.107	4.4624
[truncated: 514 more rows]

## Sheet: Female Uterus
Accession	Description	Coverage	# Proteins	# Unique Peptides	# Peptides	# PSMs	# AAs	MW [kDa]	calc. pI
[truncated: 3,374 more rows]

[truncated: 4 more sheets: Female Head, Female Intestine, Male Head, Male Spicule]
