# Supplementary material for: Tissue-specific transcriptomics and proteomics of a filarial nematode and its Wolbachia endosymbiont
Source: BMC Genomics. 2015 Nov 11;16:920. doi: 10.1186/s12864-015-2083-2 (PMC4642636; doi:10.1186/s12864-015-2083-2)
Supplement: Additional file 12: — Table S7. Gene IDs, peptide spectral counts and protein descriptions for all 4162 D. immitis proteins detected by mass spectrometry in D. immitis tissues. (XLSX 851 kb) [file 12864_2015_2083_MOESM12_ESM.xlsx]

## Sheet: Sheet1
Accession	FBW	FU	FH	MH	Sum	Description
82301.12.peg.1	3	0	0	0	3	Uroporphyrinogen III decarboxylase (EC4.1.1.37) [Wolbachia pipientis]
82301.12.peg.102	1.33333	0	0	0	1.33333	Signal peptidase I (EC 3.4.21.89) [Wolbachia pipientis]
82301.12.peg.106	2	0	0	0	2	Iron-sulfur cluster assembly scaffold proteinIscU [Wolbachia pipientis]
82301.12.peg.107	0.666667	0	0	0	0.666667	Signal recognition particle receptor proteinFtsY (=alpha subunit) (TC 3.A.5.1.1) [Wolbachia pipientis]
82301.12.peg.110	10.6667	0	0	0	10.6667	Heat shock protein GrpE [Wolbachia pipientis]
82301.12.peg.111	1.66667	0	0	0	1.66667	Tryptophanyl-tRNA synthetase (EC 6.1.1.2) [Wolbachia pipientis]
82301.12.peg.118	1	0	0	0	1	Ribose 5-phosphate isomerase B (EC 5.3.1.6) /3-demethylubiquinone-9 3-methyltransferase (EC 2.1.1.64) [Wolbachia pipientis]
82301.12.peg.121	2	0	0	0	2	Folate-dependent protein for Fe/S clustersynthesis/repair in oxidative stress [Wolbachia pipientis]
82301.12.peg.122	88.6667	252	366	605	1311.67	Heat shock protein 60 family co-chaperoneGroES [Wolbachia pipientis]
82301.12.peg.123	1089.33	347	102	2852	4390.33	Heat shock protein 60 family chaperone GroEL [Wolbachia pipientis]
82301.12.peg.124	475	96	0	439	1010	Heat shock protein 60 family chaperone GroEL [Wolbachia pipientis]
82301.12.peg.129	27.6667	4	0	9	40.6667	HflK protein [Wolbachia pipientis]
82301.12.peg.13	0.666667	0	0	0	0.666667	Enolase (EC 4.2.1.11) [Wolbachia pipientis]
82301.12.peg.130	16.6667	0	0	22	38.6667	HflC protein [Wolbachia pipientis]
82301.12.peg.131	19	0	0	0	19	HtrA protease/chaperone protein [Wolbachia pipientis]
82301.12.peg.133	1.33333	0	0	0	1.33333	hypothetical protein [Wolbachia pipientis]
82301.12.peg.141	0	0	0	4	4	DNA polymerase I (EC 2.7.7.7) [Wolbachia pipientis]
82301.12.peg.144	5	0	0	0	5	ATP-dependent hsl protease ATP-binding subunitHslU [Wolbachia pipientis]
82301.12.peg.157	0.666667	0	0	0	0.666667	Protein-export membrane protein SecD (TC3.A.5.1.1) [Wolbachia pipientis]
82301.12.peg.173	7	13	0	0	20	NADP-dependent malic enzyme (EC 1.1.1.40) [Wolbachia pipientis]
82301.12.peg.18	1	0	0	0	1	2,3-bisphosphoglycerate-independentphosphoglycerate mutase (EC 5.4.2.1) [Wolbachia pipientis]
82301.12.peg.186	10.3333	0	4	4	18.3333	2-oxoglutarate dehydrogenase E1 component (EC1.2.4.2) [Wolbachia pipientis]
82301.12.peg.195	7	0	0	2	9	Adenylosuccinate synthetase (EC 6.3.4.4) [Wolbachia pipientis]
82301.12.peg.209	6.66667	0	0	3	9.66667	Fructose-1,6-bisphosphatase, GlpX type (EC3.1.3.11) [Wolbachia pipientis]
82301.12.peg.211	5.66667	2	0	2	9.66667	Pyruvate,phosphate dikinase (EC 2.7.9.1) [Wolbachia pipientis]
82301.12.peg.221	1.33333	0	0	0	1.33333	Ribosome recycling factor [Wolbachia pipientis]
82301.12.peg.224	7.66667	0	0	0	7.66667	SSU ribosomal protein S2p (SAe) [Wolbachia pipientis]
82301.12.peg.226	2	0	0	0	2	Short-chain alcohol dehydrogenase familyenzyme [Wolbachia pipientis]
82301.12.peg.232	1.33333	0	0	0	1.33333	hypothetical protein [Wolbachia pipientis]
82301.12.peg.246	1	0	0	0	1	SSU ribosomal protein S13p (S18e) [Wolbachia pipientis]
82301.12.peg.250	2.33333	0	0	0	2.33333	SSU ribosomal protein S5p (S2e) [Wolbachia pipientis]
82301.12.peg.251	0	0	15	0	15	LSU ribosomal protein L18p (L5e) [Wolbachia pipientis]
82301.12.peg.253	1	0	0	4	5	SSU ribosomal protein S8p (S15Ae) [Wolbachia pipientis]
82301.12.peg.255	2	0	0	0	2	LSU ribosomal protein L5p (L11e) [Wolbachia pipientis]
82301.12.peg.257	1.33333	0	0	0	1.33333	LSU ribosomal protein L14p (L23e) [Wolbachia pipientis]
82301.12.peg.258	0	3	0	0	3	SSU ribosomal protein S17p (S11e) [Wolbachia pipientis]
82301.12.peg.259	0.666667	0	0	0	0.666667	LSU ribosomal protein L29p (L35e) [Wolbachia pipientis]
82301.12.peg.261	5	0	0	0	5	SSU ribosomal protein S3p (S3e) [Wolbachia pipientis]
82301.12.peg.262	1.33333	0	0	0	1.33333	LSU ribosomal protein L22p (L17e) [Wolbachia pipientis]
82301.12.peg.263	0.666667	0	4	0	4.66667	SSU ribosomal protein S19p (S15e) [Wolbachia pipientis]
82301.12.peg.264	2	0	0	0	2	LSU ribosomal protein L2p (L8e) [Wolbachia pipientis]
82301.12.peg.266	0.666667	0	0	7	7.66667	LSU ribosomal protein L4p (L1e) [Wolbachia pipientis]
82301.12.peg.267	10	0	0	0	10	LSU ribosomal protein L3p (L3e) [Wolbachia pipientis]
82301.12.peg.288	43.6667	7	7	92	149.667	Alkyl hydroperoxide reductase subunit C-likeprotein [Wolbachia pipientis]
82301.12.peg.289	0.666667	0	0	0	0.666667	Thioredoxin reductase (EC 1.8.1.9) [Wolbachia pipientis]
82301.12.peg.294	11.3333	0	0	0	11.3333	Dihydrolipoamide dehydrogenase of2-oxoglutarate dehydrogenase (EC 1.8.1.4) [Wolbachia pipientis]
82301.12.peg.296	2.33333	0	0	2	4.33333	Pyridoxine 5'-phosphate synthase (EC 2.6.99.2) [Wolbachia pipientis]
82301.12.peg.297	6.33333	0	0	0	6.33333	DNA-binding protein, HU family [Wolbachia pipientis]
82301.12.peg.298	2.33333	0	0	0	2.33333	SSU ribosomal protein S9p (S16e) [Wolbachia pipientis]
82301.12.peg.299	0.666667	0	0	0	0.666667	LSU ribosomal protein L13p (L13Ae) [Wolbachia pipientis]
82301.12.peg.300	5	0	0	0	5	outer membrane protein TolC, putative [Wolbachia pipientis]
82301.12.peg.316	5.33333	0	3	0	8.33333	NADH-ubiquinone oxidoreductase chain G (EC1.6.5.3) [Wolbachia pipientis]
82301.12.peg.35	2.66667	0	0	0	2.66667	Ribose-phosphate pyrophosphokinase (EC2.7.6.1) [Wolbachia pipientis]
82301.12.peg.357	5.66667	0	0	0	5.66667	Transaldolase (EC 2.2.1.2) [Wolbachia pipientis]
82301.12.peg.359	9.33333	0	0	3	12.3333	ATP synthase beta chain (EC 3.6.3.14) [Wolbachia pipientis]
82301.12.peg.370	1.66667	0	0	0	1.66667	Glycyl-tRNA synthetase alpha chain (EC6.1.1.14) [Wolbachia pipientis]
82301.12.peg.388	2.33333	0	0	4	6.33333	IMP cyclohydrolase (EC 3.5.4.10) /Phosphoribosylaminoimidazolecarboxamide formyltransferase [Wolbachia pipientis]
82301.12.peg.404	2	0	0	8	10	Ferredoxin, 2Fe-2S [Wolbachia pipientis]
82301.12.peg.405	0.666667	0	0	0	0.666667	hypothetical protein [Wolbachia pipientis]
82301.12.peg.410	0	0	0	3	3	Thermostable carboxypeptidase 1 (EC 3.4.17.19) [Wolbachia pipientis]
82301.12.peg.411	81	42	32	55	210	18K peptidoglycan-associated outer membranelipoprotein; Peptidoglycan-associated lipoprotein [Wolbachia pipientis]
82301.12.peg.419	32	6	18	26	82	Chaperone protein HtpG [Wolbachia pipientis]
82301.12.peg.421	8.66667	9	0	0	17.6667	hypothetical protein [Wolbachia pipientis]
82301.12.peg.422	4	0	0	0	4	5-aminolevulinate synthase (EC 2.3.1.37) [Wolbachia pipientis]
82301.12.peg.429	10.6667	0	22	16	48.6667	Transcriptional regulatory protein basR/pmrA [Wolbachia pipientis]
82301.12.peg.434	1	0	0	0	1	Succinate dehydrogenase iron-sulfur protein (EC1.3.99.1) [Wolbachia pipientis]
82301.12.peg.439	140.667	128	17	579	864.667	hypothetical protein [Wolbachia pipientis]
82301.12.peg.443	1	0	0	0	1	Peptide chain release factor 1 [Wolbachia pipientis]
82301.12.peg.448	1.66667	2	10	8	21.6667	Alanyl-tRNA synthetase (EC 6.1.1.7) [Wolbachia pipientis]
82301.12.peg.450	1.33333	0	0	2	3.33333	Isoleucyl-tRNA synthetase (EC 6.1.1.5) [Wolbachia pipientis]
82301.12.peg.457	15.3333	7	0	4	26.3333	Succinate dehydrogenase flavoprotein subunit(EC 1.3.99.1) [Wolbachia pipientis]
82301.12.peg.466	18.6667	13	19	9	59.6667	Fructose-bisphosphate aldolase class I (EC4.1.2.13) [Wolbachia pipientis]
82301.12.peg.47	2	0	0	0	2	DNA polymerase III beta subunit (EC 2.7.7.7) [Wolbachia pipientis]
82301.12.peg.473	1	0	0	0	1	3-oxoacyl-[acyl-carrier-protein] synthase,KASII (EC 2.3.1.41) [Wolbachia pipientis]
82301.12.peg.474	13.6667	0	0	0	13.6667	Acyl carrier protein [Wolbachia pipientis]
82301.12.peg.5	2.33333	0	0	0	2.33333	Phosphoribosylformylglycinamidine cyclo-ligase(EC 6.3.3.1) [Wolbachia pipientis]
82301.12.peg.50	8.66667	0	0	0	8.66667	SSU ribosomal protein S1p [Wolbachia pipientis]
82301.12.peg.503	2.33333	0	0	0	2.33333	Glutaredoxin 3 [Wolbachia pipientis]
82301.12.peg.506	0	0	0	11	11	zinc protease [Wolbachia pipientis]
82301.12.peg.512	3	0	0	3	6	Phosphoribosylamine--glycine ligase (EC6.3.4.13) [Wolbachia pipientis]
82301.12.peg.513	0.666667	0	0	0	0.666667	Seryl-tRNA synthetase (EC 6.1.1.11) [Wolbachia pipientis]
82301.12.peg.518	3.66667	0	0	6	9.66667	Serine hydroxymethyltransferase (EC 2.1.2.1) [Wolbachia pipientis]
82301.12.peg.522	1.66667	2	0	0	3.66667	Dihydrolipoamide acetyltransferase component ofpyruvate dehydrogenase complex (EC 2.3.1.12) [Wolbachia pipientis]
82301.12.peg.532	9	0	0	0	9	Superoxide dismutase [Fe] (EC 1.15.1.1) [Wolbachia pipientis]
82301.12.peg.538	18	0	0	8	26	Dihydrolipoamide succinyltransferase component(E2) of 2-oxoglutarate dehydrogenase complex (EC [Wolbachia pipientis]
82301.12.peg.545	0.666667	0	0	0	0.666667	Ribonuclease D related protein [Wolbachia pipientis]
82301.12.peg.546	5.66667	10	0	2	17.6667	Thioredoxin [Wolbachia pipientis]
82301.12.peg.549	6.33333	0	0	3	9.33333	Isocitrate dehydrogenase [NAD] (EC 1.1.1.41) [Wolbachia pipientis]
82301.12.peg.552	0.666667	0	0	0	0.666667	NADH-ubiquinone oxidoreductase chain F (EC1.6.5.3) [Wolbachia pipientis]
82301.12.peg.555	0.666667	0	0	0	0.666667	Metallo-beta-lactamase family protein,RNA-specific [Wolbachia pipientis]
82301.12.peg.556	0.666667	0	0	0	0.666667	Enoyl-[acyl-carrier-protein] reductase [NADH](EC 1.3.1.9) [Wolbachia pipientis]
82301.12.peg.56	2	0	6	0	8	Outer membrane protein assembly factor YaeTprecursor [Wolbachia pipientis]
82301.12.peg.561	0	0	0	5	5	Aspartyl-tRNA synthetase (EC 6.1.1.12) @Aspartyl-tRNA(Asn) synthetase (EC 6.1.1.23) [Wolbachia pipientis]
82301.12.peg.565	1	0	16	0	17	Acetyl-coenzyme A carboxyl transferase alphachain (EC 6.4.1.2) / Acetyl-coenzyme A carboxyl [Wolbachia pipientis]
82301.12.peg.57	1	0	0	0	1	Outer membrane protein H precursor [Wolbachia pipientis]
82301.12.peg.572	1.33333	0	0	3	4.33333	NADH-ubiquinone oxidoreductase chain D (EC1.6.5.3) [Wolbachia pipientis]
82301.12.peg.582	3.33333	0	0	8	11.3333	LSU ribosomal protein L25p [Wolbachia pipientis]
82301.12.peg.597	0.666667	0	0	0	0.666667	ATP synthase gamma chain (EC 3.6.3.14) [Wolbachia pipientis]
82301.12.peg.599	9.66667	0	0	35	44.6667	Cold shock protein CspA [Wolbachia pipientis]
82301.12.peg.6	2.33333	0	0	3	5.33333	Phosphoribosylaminoimidazole-succinocarboxamidesynthase (EC 6.3.2.6) [Wolbachia pipientis]
82301.12.peg.601	1	0	0	0	1	Methionine aminopeptidase (EC 3.4.11.18) [Wolbachia pipientis]
82301.12.peg.602	29	7	14	23	73	DNA-directed RNA polymerase beta subunit (EC2.7.7.6) / DNA-directed RNA polymerase beta' subunit (EC [Wolbachia pipientis]
82301.12.peg.603	19.6667	12	0	3	34.6667	LSU ribosomal protein L7/L12 (P1/P2) [Wolbachia pipientis]
82301.12.peg.604	2.66667	0	0	0	2.66667	LSU ribosomal protein L10p (P0) [Wolbachia pipientis]
82301.12.peg.605	2.33333	0	3	0	5.33333	LSU ribosomal protein L1p (L10Ae) [Wolbachia pipientis]
82301.12.peg.606	0.666667	0	0	0	0.666667	LSU ribosomal protein L11p (L12e) [Wolbachia pipientis]
82301.12.peg.607	1.66667	0	0	0	1.66667	Transcription antitermination protein NusG [Wolbachia pipientis]
82301.12.peg.609	2.33333	0	0	0	2.33333	Translation elongation factor G [Wolbachia pipientis]
82301.12.peg.611	1	0	0	0	1	SSU ribosomal protein S12p (S23e) [Wolbachia pipientis]
82301.12.peg.620	3.66667	0	31	8	42.6667	Single-stranded DNA-binding protein [Wolbachia pipientis]
82301.12.peg.621	1	0	0	0	1	Dihydrodipicolinate synthase (EC 4.2.1.52) [Wolbachia pipientis]
82301.12.peg.623	0	0	3	0	3	Porphobilinogen synthase (EC 4.2.1.24) [Wolbachia pipientis]
82301.12.peg.625	20.6667	6	0	11	37.6667	Cysteine desulfurase (EC 2.8.1.7), IscSsubfamily [Wolbachia pipientis]
82301.12.peg.626	3.66667	0	0	0	3.66667	Aconitate hydratase (EC 4.2.1.3) [Wolbachia pipientis]
82301.12.peg.63	36.3333	50	3	88	177.333	Sigma cross-reacting protein 27A [Wolbachia pipientis]
82301.12.peg.635	3.33333	0	0	2	5.33333	Transcription termination protein NusA [Wolbachia pipientis]
82301.12.peg.636	6	0	2	4	12	Translation initiation factor 2 [Wolbachia pipientis]
82301.12.peg.641	2	0	0	6	8	Transcription termination factor Rho [Wolbachia pipientis]
82301.12.peg.642	12.3333	6	8	7	33.3333	Cytosol aminopeptidase PepA (EC 3.4.11.1) [Wolbachia pipientis]
82301.12.peg.651	172	250	172	307	901	hypothetical protein [Wolbachia pipientis]
82301.12.peg.663	1.33333	0	0	0	1.33333	Phosphate:acyl-ACP acyltransferase PlsX [Wolbachia pipientis]
82301.12.peg.664	1.33333	0	0	0	1.33333	3-oxoacyl-[acyl-carrier-protein] synthase,KASIII (EC 2.3.1.41) [Wolbachia pipientis]
82301.12.peg.672	2.33333	0	0	0	2.33333	dNTP triphosphohydrolase, broad substratespecificity, subgroup 2 [Wolbachia pipientis]
82301.12.peg.677	69.6667	134	26	50	279.667	hypothetical protein [Wolbachia pipientis]
82301.12.peg.681	40.3333	32	5	14	91.3333	Polyribonucleotide nucleotidyltransferase (EC2.7.7.8) [Wolbachia pipientis]
82301.12.peg.689	16	0	0	0	16	NADH-ubiquinone oxidoreductase chain C (EC1.6.5.3) [Wolbachia pipientis]
82301.12.peg.690	3	0	0	0	3	Malate dehydrogenase (EC 1.1.1.37) [Wolbachia pipientis]
82301.12.peg.691	1.33333	0	0	0	1.33333	Putative deoxyribonuclease YcfH [Wolbachia pipientis]
82301.12.peg.698	1.33333	0	0	0	1.33333	Periplasmic thiol:disulfide interchange proteinDsbA [Wolbachia pipientis]
82301.12.peg.702	0.666667	0	0	0	0.666667	DNA polymerase III subunits gamma and tau (EC2.7.7.7) [Wolbachia pipientis]
82301.12.peg.703	3	0	0	0	3	hypothetical protein co-occurringwith RecR [Wolbachia pipientis]
82301.12.peg.704	84.3333	276	53	627	1040.33	surface antigen Wsp [Wolbachia pipientis]
82301.12.peg.707	1	0	0	0	1	Histidyl-tRNA synthetase (EC 6.1.1.21) [Wolbachia pipientis]
82301.12.peg.708	2.33333	0	0	0	2.33333	NifU protein [Wolbachia pipientis]
82301.12.peg.727	0	0	5	0	5	ATPase required for both assembly of type IVsecretion complex and secretion of T-DNA complex, VirB11 [Wolbachia pipientis]
82301.12.peg.744	1	0	0	0	1	Transketolase (EC 2.2.1.1) [Wolbachia pipientis]
82301.12.peg.745	5.33333	0	2	4	11.3333	SSU ribosomal protein S4p (S9e) [Wolbachia pipientis]
82301.12.peg.751	134	60	19	103	316	ClpB protein [Wolbachia pipientis]
82301.12.peg.752	11.6667	0	0	11	22.6667	NAD-specific glutamate dehydrogenase (EC1.4.1.2), large form [Wolbachia pipientis]
82301.12.peg.756	5.66667	0	0	0	5.66667	Dihydrolipoamide dehydrogenase (EC 1.8.1.4) [Wolbachia pipientis]
82301.12.peg.76	0.666667	0	0	0	0.666667	Rhodanese domain protein UPF0176, Rickettsialessubgroup [Wolbachia pipientis]
82301.12.peg.763	3.66667	0	0	0	3.66667	ATP-dependent Clp protease ATP-binding subunitClpX [Wolbachia pipientis]
82301.12.peg.773	1.33333	0	0	0	1.33333	Citrate synthase (si) (EC 2.3.3.1) [Wolbachia pipientis]
82301.12.peg.774	0.666667	0	0	0	0.666667	Cytochrome oxidase biogenesis proteinSco1/SenC/PrrC, putative copper metallochaperone [Wolbachia pipientis]
82301.12.peg.779	12.6667	2	23	6	43.6667	Succinyl-CoA ligase [ADP-forming] beta chain(EC 6.2.1.5) [Wolbachia pipientis]
82301.12.peg.78	0	0	0	4	4	DNA topoisomerase I (EC 5.99.1.2) [Wolbachia pipientis]
82301.12.peg.780	21	9	2	9	41	Succinyl-CoA ligase [ADP-forming] alpha chain(EC 6.2.1.5) [Wolbachia pipientis]
82301.12.peg.788	6	7	0	8	21	hypothetical protein [Wolbachia pipientis]
82301.12.peg.792	0.666667	0	0	0	0.666667	SSU ribosomal protein S6p [Wolbachia pipientis]
82301.12.peg.795	5.33333	0	0	0	5.33333	Adenylosuccinate lyase (EC 4.3.2.2) [Wolbachia pipientis]
82301.12.peg.799	1	0	0	0	1	Ribonuclease E (EC 3.1.26.12) [Wolbachia pipientis]
82301.12.peg.80	4.66667	0	0	10	14.6667	Alkyl hydroperoxide reductase and/orthiol-specific antioxidant family (AhpC/TSA) protein [Wolbachia pipientis]
82301.12.peg.800	193	143	117	324	777	Chaperone protein DnaK [Wolbachia pipientis]
82301.12.peg.810	4	0	0	6	10	Cystathionine beta-lyase (EC 4.4.1.8) [Wolbachia pipientis]
82301.12.peg.815	0.666667	0	0	0	0.666667	CTP synthase (EC 6.3.4.2) [Wolbachia pipientis]
82301.12.peg.817	1	0	0	0	1	ATP-dependent nuclease subunit A [Wolbachia pipientis]
82301.12.peg.818	4.66667	0	0	0	4.66667	4-diphosphocytidyl-2-C-methyl-D-erythritolkinase (EC 2.7.1.148) [Wolbachia pipientis]
82301.12.peg.822	1.33333	0	0	0	1.33333	Dihydrodipicolinate reductase (EC 1.3.1.26) [Wolbachia pipientis]
82301.12.peg.827	2.33333	2	6	4	14.3333	Pyruvate dehydrogenase E1 component alphasubunit (EC 1.2.4.1) [Wolbachia pipientis]
82301.12.peg.830	1	0	0	0	1	Arginyl-tRNA synthetase (EC 6.1.1.19) [Wolbachia pipientis]
82301.12.peg.831	2	0	0	0	2	ABC transporter, ATP-binding/permease protein [Wolbachia pipientis]
82301.12.peg.837	35.6667	22	16	11	84.6667	ATP synthase alpha chain (EC 3.6.3.14) [Wolbachia pipientis]
82301.12.peg.838	4	0	0	0	4	Transcription elongation factor GreA [Wolbachia pipientis]
82301.12.peg.854	3.33333	0	0	0	3.33333	GTP-binding protein TypA/BipA [Wolbachia pipientis]
82301.12.peg.858	4	0	0	0	4	Pyruvate dehydrogenase E1 component betasubunit (EC 1.2.4.1) [Wolbachia pipientis]
82301.12.peg.861	2	0	0	0	2	Chaperone protein DnaJ [Wolbachia pipientis]
82301.12.peg.88	1.66667	0	0	0	1.66667	Thymidylate synthase thyX (EC 2.1.1.-) [Wolbachia pipientis]
82301.12.peg.91	1.66667	0	0	0	1.66667	Prolyl-tRNA synthetase (EC 6.1.1.15) ##Bacterial type [Wolbachia pipientis]
82301.12.peg.96	1.33333	0	0	0	1.33333	3-polyprenyl-4-hydroxybenzoate carboxy-lyaseUbiX (EC 4.1.1.-) [Wolbachia pipientis]
82301.12.peg.99	1.33333	0	0	0	1.33333	Acetylornithine aminotransferase (EC 2.6.1.11) [Wolbachia pipientis]
